# Supplementary material for: Conservation and divergence of protein pathways in the vertebrate heart
Source: PLoS Biol. 2019 Sep 6;17(9):e3000437. doi: 10.1371/journal.pbio.3000437 (PMC6750614; doi:10.1371/journal.pbio.3000437)
Supplement: S1 Code — CORUM, Comprehensive Resource of Mammalian Protein Complexes. (R) [file pbio.3000437.s023.R]

# Read in data ----
heart_proteome <- read.table(".../heart_proteome.txt", header = T, sep = "\t")

corum_complexes <- read.table(".../corum_complexes.txt", sep=";", header=FALSE, 
                              col.names=paste0("V", 1:max(count.fields(".../corum_complexes.txt", 
                                                                       sep=';'))),
                              fill=TRUE, na.strings = "")
# complex ids
corum_complex_ids <- read.table(".../corum_complex_ids.txt", header=T)

# name complexes by their complex id
row.names(corum_complexes) <- corum_complex_ids$ComplexID
# keep only complexes with at least 3 proteins
corum_complexes <- corum_complexes[which(!is.na(corum_complexes[,3])), ] 


# Basic stats ----

# which proteins are expressed in each species?
mouse_expressed <- heart_proteome[which(!is.na(heart_proteome[, "Mouse"])), c(1,2)]
pig_expressed <- heart_proteome[which(!is.na(heart_proteome[, "Pig"])), c(1,2)]
laevis_expressed <- heart_proteome[which(!is.na(heart_proteome[, "XL"])), c(1,2)]
tropicalis_expressed <- heart_proteome[which(!is.na(heart_proteome[, "XT"])), c(1,2)]

# which proteins are expressed in all species?
all_expressed <- Reduce(intersect, list(mouse_expressed$Mapped.Human.Accession,
                                        pig_expressed$Mapped.Human.Accession,
                                        laevis_expressed$Mapped.Human.Accession,
                                        tropicalis_expressed$Mapped.Human.Accession))

# how many proteins are in each complex? 
number_proteins <- apply(corum_complexes, 1, function(x) length(which(!is.na(x))))

# what percent of each complex is expressed in each species?

proteins_in_mouse <- apply(corum_complexes, 1, function(x) sum(x %in% mouse_expressed$Mapped.Human.Accession))
mouse_present <- proteins_in_mouse / number_proteins

proteins_in_pig <- apply(corum_complexes, 1, function(x) sum(x %in% pig_expressed$Mapped.Human.Accession))
pig_present <- proteins_in_pig / number_proteins 

proteins_in_laevis <- apply(corum_complexes, 1, function(x) sum(x %in% laevis_expressed$Mapped.Human.Accession))
laevis_present <- proteins_in_laevis / number_proteins

proteins_in_tropicalis <- apply(corum_complexes, 1, function(x) sum(x %in% tropicalis_expressed$Mapped.Human.Accession))
tropicalis_present <- proteins_in_tropicalis / number_proteins

# what percent of each complex is expressed in ALL species? 
proteins_in_all <- apply(corum_complexes, 1, function(x) sum(x %in% all_expressed))
all_present <- proteins_in_all / number_proteins 


## CORUM complex expression levels ----

corum_complexes <- cbind(mouse_present, pig_present, laevis_present, tropicalis_present, 
                         all_present, corum_complexes)
colnames(corum_complexes)[1:5] <- c("mouse", "pig", "laevis", "tropicalis", "all")

# filter out complexes with < 40% coverage in every species
corum_complexes <- corum_complexes[which(apply(corum_complexes[, c(1:4)], 1, max) >= 0.4), ]


write.table(corum_complexes, ".../corum_complexes_expression.txt", 
            row.names=F, col.names=T, sep="\t", na="", quote=F)

## Protein Complex Scoring (Weighted Mean) ----

# mouse 

# replace all protein names with protein scores 
mouse_protein_scores <- corum_complexes[, -c(1:5)]
mouse_protein_scores[] <- heart_proteome$Mouse[match(unlist(corum_complexes[, -c(1:5)]), 
                                                     heart_proteome$Mapped.Human.Accession)]
mouse_complex_scores <- c()
# weighted scoring that calculates score as sum of protein scores in the complex times its 
# expression percentage
for (i in 1:nrow(mouse_protein_scores)) {
  mouse_complex_scores[i] <- rowSums(mouse_protein_scores[i, ], na.rm=T) * 
    mouse_present[row.names(mouse_protein_scores)[i]]
}


# pig

pig_protein_scores <- corum_complexes[, -c(1:5)]
pig_protein_scores[] <- heart_proteome$Pig[match(unlist(corum_complexes[, -c(1:5)]), 
                                                 heart_proteome$Mapped.Human.Accession)]
pig_complex_scores <- c()
for (i in 1:nrow(pig_protein_scores)) {
  pig_complex_scores[i] <- rowSums(pig_protein_scores[i, ], na.rm=T) * 
    pig_present[row.names(pig_protein_scores)[i]]
}

# laevis

laevis_protein_scores <- corum_complexes[, -c(1:5)]
laevis_protein_scores[] <- heart_proteome$XL[match(unlist(corum_complexes[, -c(1:5)]), 
                                                   heart_proteome$Mapped.Human.Accession)]
laevis_complex_scores <- c()
for (i in 1:nrow(laevis_protein_scores)) {
  laevis_complex_scores[i] <- rowSums(laevis_protein_scores[i, ], na.rm=T) * 
    laevis_present[row.names(laevis_protein_scores)[i]]
}

# tropicalis 

tropicalis_protein_scores <- corum_complexes[, -c(1:5)]
tropicalis_protein_scores[] <- heart_proteome$XT[match(unlist(corum_complexes[, -c(1:5)]), 
                                                       heart_proteome$Mapped.Human.Accession)]
tropicalis_complex_scores <- c()
for (i in 1:nrow(tropicalis_protein_scores)) {
  tropicalis_complex_scores[i] <- rowSums(tropicalis_protein_scores[i, ], na.rm=T) * 
    tropicalis_present[row.names(tropicalis_protein_scores)[i]]
}


## Plot scores (PCA) ----

corum_complexes <- cbind(mouse_complex_scores, pig_complex_scores, laevis_complex_scores, 
                         tropicalis_complex_scores, corum_complexes)
colnames(corum_complexes)[1:9] <- c("Mouse Score", "Pig Score", "XL Score", "XT Score", 
                                    "Mouse Fraction", "Pig Fraction", "XL Fraction", "XT Fraction",
                                    "All Fraction")

heartsIQM_trunc <- corum_complexes[, c(1:4)]

# normalize
totals = rowSums(heartsIQM_trunc, na.rm=T)
for (i in 1:dim(heartsIQM_trunc)[1]) {
  for (j in 1:dim(heartsIQM_trunc)[2])
    heartsIQM_trunc[i, j] = heartsIQM_trunc[i, j] / totals[i] 
}

heartsIQM_trunc[is.na(heartsIQM_trunc)] <- 0
complexes <- factor(rownames(heartsIQM_trunc))

dev.off()
heartsIQM_truncpca <- prcomp(scale(heartsIQM_trunc))
plot(heartsIQM_truncpca$x[,1:2], col = complexes, pch=19)

## Hierarchical clustering ----

clusters <- hclust(dist(heartsIQM_trunc), method="ward.D")
dev.off()
plot(clusters, labels=FALSE, cex.lab=1.5, cex.axis=1.5, cex.main=2, cex.sub=2)
# 6 seems to be a reasonable number of clusters to draW
clusterCut6 <- cutree(clusters, 6) 

corum_complexes <- cbind(clusterCut6, corum_complexes)
colnames(corum_complexes)[1] <- "Cluster"

# get list of proteins in the first cluster (repeat for all clusters)
cluster1_proteins <- corum_complexes[which(corum_complexes$Cluster == 1), -c(1:10)]
cluster1_proteins <- cluster1_proteins[!is.na(cluster1_proteins)]
our_list <- unlist(heart_proteome$Mapped.Human.Accession.Number)
cluster1_proteins <- cluster1_proteins[which(cluster1_proteins %in% our_list)]
cluster1_proteins <- unlist(cluster1_proteins)
cluster1_proteins <- unique(cluster1_proteins)
write.table(cluster1_proteins, ".../cluster1.txt", row.names = F, col.names = F, quote=F)

# update original corum complex table with cluster identity for each of the expressed complexes
corum_complexes <- cbind(row.names(corum_complexes), corum_complexes)
colnames(corum_complexes)[1] <- "ComplexID"

write.table(corum_complexes, ".../clustered_scored_complexes.txt", row.names=F, col.names=T, quote=F, sep="\t")

# plot PCA colored by cluster

plot(heartsIQM_truncpca$x[,1:2], col = factor(clusterCut6), pch=19, cex.lab=1.5, cex.axis=1.5, cex.main=2, cex.sub=2)

# plot profiles of scores 

clustered_scored_complexes <- cbind(clusterCut6, heartsIQM_trunc)
colnames(clustered_scored_complexes)[1] <- "Cluster"
Color = ifelse(clustered_scored_complexes[,"Cluster"]==1, "red3", 
               ifelse(clustered_scored_complexes[,"Cluster"] == 2, "royalblue", 
                      ifelse(clustered_scored_complexes[,"Cluster"] == 3, "maroon2",
                             ifelse(clustered_scored_complexes[,"Cluster"] == 4, "turquoise",
                                    ifelse(clustered_scored_complexes[,"Cluster"] == 5, "orange",
                                           ifelse(clustered_scored_complexes[,"Cluster"] == 6, "limegreen",
                                                  "grey"))))))

clustered_scored_complexes <- cbind(clustered_scored_complexes, Color)

plot(1:4, y=clustered_scored_complexes[1, c(2:5)], type="l", ylim=c(0, 1),
     col=clustered_scored_complexes[1, "Color"], 
     main="Complex scores across species colored by cluster", xlab="Species", 
     ylab="Complex Score", xaxt="n", cex.lab=1.5, cex.axis=1.5, cex.main=2, cex.sub=1.5)
axis(side=1, at=c(1:4), labels=c(expression(italic("M. musculus")), expression(italic("S. scrofa")),
                                 expression(italic("X. laevis")), expression(italic("X. tropicalis"))),
     cex.axis = 1.5)
for (i in 2:dim(clustered_scored_complexes)[1]) {
  lines(1:4, y=clustered_scored_complexes[i, c(2:5)], col=clustered_scored_complexes[i, "Color"],
        xaxt="n")
}


# profile of cluster 1 (repeat for all 6)

cluster1_scored_complexes <- clustered_scored_complexes[which(clustered_scored_complexes[,"Cluster"] == 1), ] 
plot(1:4, y=cluster1_scored_complexes[1, c(2:5)], type="l", ylim=c(0, 1), 
     col=cluster1_scored_complexes[1, "Color"], 
     main="Cluster 1 complex scores across species", xlab="Species", 
     ylab="Complex Score", xaxt="n", cex.lab=1.5, cex.axis=1.5, cex.main=2)
axis(side=1, at=c(1:4), labels=c(expression(italic("M. musculus")), expression(italic("S. scrofa")),
                                 expression(italic("X. laevis")), expression(italic("X. tropicalis"))), 
     cex.axis=1.5)

for (i in 2:dim(cluster1_scored_complexes)[1]) {
  lines(1:4, y=cluster1_scored_complexes[i, c(2:5)], col=cluster1_scored_complexes[i, "Color"],
        xaxt="n")
}
