# Supplementary material for: Conservation and divergence of protein pathways in the vertebrate heart
Source: PLoS Biol. 2019 Sep 6;17(9):e3000437. doi: 10.1371/journal.pbio.3000437 (PMC6750614; doi:10.1371/journal.pbio.3000437)
Supplement: S2 Code — (R) [file pbio.3000437.s024.R]

library(dplyr)
library(tidyr)
library(igraph)

set.seed(123)

# read in heart proteome data
heart_proteome <- read.table("heart_proteome_new.txt", sep="\t", header=T)

# get proteins expressed in each species
mouse_expressed <- heart_proteome[!is.na(heart_proteome[, "Mouse"]), c(1,2)]
pig_expressed <- heart_proteome[!is.na(heart_proteome[, "Pig"]), c(1,2)]
laevis_expressed <- heart_proteome[!is.na(heart_proteome[, "XL"]), c(1,2)]
tropicalis_expressed <- heart_proteome[!is.na(heart_proteome[, "XT"]), 
                                       c(1,2)]

# read in SNAP interactions 
# SNAP has 50,055 interactions
snap <- read.table("snap_uniprot.txt", sep="\t", header=F)
snap <- snap[apply(snap, 1, function(x) any(x != "")), ]

# remove duplicated interactions
# total 49,468 unique interactions
snap <- snap[!duplicated(snap), ]

# build igraph object from binary interactions
snap_network <- graph_from_data_frame(snap, directed = FALSE, vertices = NULL)

# get complexes as maximal cliques, minimum 3 proteins in a clique to be called a complex
# total 58,543 complexes 
snap_complexes <- max_cliques(snap_network, min=3)

# get original UniProt accessions for complex members
snap_complexes_uniprot <- list()
for (i in 1:length(snap_complexes)) {
  snap_complexes_uniprot[[i]] <- V(snap_network)$name[snap_complexes[[i]]]
}

snap_sizes <- sapply(snap_complexes, length)

snap_complex_info <- data.frame("id" = 1:length(snap_complexes_uniprot), 
                                "length" = snap_sizes)

# get percentage of each complex expressed in each species

snap_complex_info$mouse <- sapply(snap_complexes_uniprot, function(x) { 
  sum(x %in% mouse_expressed$Mapped.Human.Accession) / length(x) } )

snap_complex_info$pig <- sapply(snap_complexes_uniprot, function(x) { 
  sum(x %in% pig_expressed$Mapped.Human.Accession) / length(x) } )

snap_complex_info$laevis <- sapply(snap_complexes_uniprot, function(x) { 
  sum(x %in% laevis_expressed$Mapped.Human.Accession) / length(x) } )

snap_complex_info$tropicalis <- sapply(snap_complexes_uniprot, function(x) { 
  sum(x %in% tropicalis_expressed$Mapped.Human.Accession) / length(x) } )

# keep complexes based on sliding scale (40% in at least one species for small complexes, 
# 20% in at least one species for large complexes)
# 796 complexes remain

keep_id <- logical(length = nrow(snap_complex_info))

for (complex in 1:nrow(snap_complex_info)) {
  if (snap_complex_info$length[complex] > 6) {
    keep_id[complex] <- max(snap_complex_info[complex, 3:6]) >= 0.2
  } else {
    keep_id[complex] <- max(snap_complex_info[complex, 3:6]) >= 0.4
  }
} 

filtered_complexes <- snap_complex_info[keep_id, ]
summary(filtered_complexes$length)

snap_complexes_uniprot <- snap_complexes_uniprot[keep_id]
snap_complex_info <- snap_complex_info[keep_id, ]

## Protein Complex Scoring (Weighted Mean) ----

# MOUSE 

mouse_complex_scores <- sapply(snap_complexes_uniprot, function (x) { 
  sum(heart_proteome[heart_proteome$Mapped.Human.Accession %in% x, "Mouse"], na.rm=T) } )
mouse_complex_scores <- mouse_complex_scores * snap_complex_info[, "mouse"]

# PIG 

pig_complex_scores <- sapply(snap_complexes_uniprot, function (x) { 
  sum(heart_proteome[heart_proteome$Mapped.Human.Accession %in% x, "Pig"], na.rm=T) } )
pig_complex_scores <- pig_complex_scores * snap_complex_info[, "pig"]

# LAEVIS 

laevis_complex_scores <- sapply(snap_complexes_uniprot, function (x) { 
  sum(heart_proteome[heart_proteome$Mapped.Human.Accession %in% x, "XL"], na.rm=T) } )
laevis_complex_scores <- laevis_complex_scores * snap_complex_info[, "laevis"]

# TROPICALIS 

tropicalis_complex_scores <- sapply(snap_complexes_uniprot, function (x) { 
  sum(heart_proteome[heart_proteome$Mapped.Human.Accession %in% x, "XT"], na.rm=T) } )
tropicalis_complex_scores <- tropicalis_complex_scores * snap_complex_info[, "tropicalis"]

## Plot scores (PCA) ----

all_scores <- cbind(mouse_complex_scores, pig_complex_scores, laevis_complex_scores,
                    tropicalis_complex_scores)

# normalize
all_scores <- t(apply(all_scores, 1, function (x) { x / sum(x) } ))
all_scores[is.na(all_scores)] <- 0

all_scores_pca <- prcomp(scale(all_scores))
plot(all_scores_pca$x[,1:2], pch=19)

## Hierarchical clustering ----

clusters <- hclust(dist(all_scores), method="ward.D")
plot(clusters, labels=FALSE, cex.lab=1.5, cex.axis=1.5, cex.main=2, cex.sub=2)
# 6 seems to be a reasonable number of clusters to draW
clusterCut6 <- cutree(clusters, 6) 

# plot PCA colored by cluster

plot(all_scores_pca$x[,1:2], col = factor(clusterCut6), pch=19, cex.lab=1.5, 
     cex.axis=1.5, cex.main=2, cex.sub=2)

# create file of clusters and complexes combined

snap_complexes_dataframe <- sapply(tn_complexes_uniprot[1:3], function (x) paste(unlist(x), collapse=";"))
# save clusters object
saveRDS(clusters, "snap_clusters.RData")
