# Supplementary material for: Conservation and divergence of protein pathways in the vertebrate heart
Source: PLoS Biol. 2019 Sep 6;17(9):e3000437. doi: 10.1371/journal.pbio.3000437 (PMC6750614; doi:10.1371/journal.pbio.3000437)
Supplement: S1 Table — (XLSX) [file pbio.3000437.s025.xlsx]

## Sheet: S1 Table
Table S1. Numbers of proteins identified in each organism from each species FASTA file.
	Raw numbers of proteins
	Species of identified protein
Species analyzed	M. musculus	S. Scrofa	X. laevis	X. tropicalis			Species	Number of sequences in fasta files
M. musculus	2711.5	1137	417	450.5			M. musculus	50306
S. Scrofa	437.5	2217	170.5	179			S. scrofa	26101
X. laevis	167.5	193	2176	741.5			X. laevis	16378
X. tropicalis	297.5	334	1468	2787.5			X. tropicalis	29806
H. sapiens	140	351	69	84.5			H. sapiens	20123
sum	3754	4232	4300.5	4243
	Percentage of proteins
	Species of identified protein
Species analyzed	M. musculus	S. scrofa	X. laevis	X. tropicalis
M. musculus	72.2296	26.8667	9.69655	10.6175
S. scrofa	11.6542	52.3866	3.96466	4.21871
X. laevis	4.46191	4.56049	50.5988	17.4758
X. tropicalis	7.92488	7.89225	34.1356	65.6964
H. sapiens	3.72936	8.29395	1.60446	1.99152
