# Supplementary material for: Conservation and divergence of protein pathways in the vertebrate heart
Source: PLoS Biol. 2019 Sep 6;17(9):e3000437. doi: 10.1371/journal.pbio.3000437 (PMC6750614; doi:10.1371/journal.pbio.3000437)
Supplement: S2 Table — (XLSX) [file pbio.3000437.s026.xlsx]

## Sheet: S2 Table
Table S2. Number of proteins and peptides identified in species-specific FASTA searches, species-combined FASTA searches, or both.
Proteins identified	Species specific FASTA search	Present in both search strategies	Combined FASTA search
M. musculus	0	3860	114
S. scrofa	0	3318	738
X. laevis	0	3172	1061
X. tropicalis	1	3900	404
Peptides identified	Species specific FASTA search	Present in both search strategies	Combined FASTA search
M. musculus	670	55091	812
S. scrofa	442	37122	4883
X. laevis	452	33264	9482
X. tropicalis	492	50912	2055
