# Supplementary material for: Conservation and divergence of protein pathways in the vertebrate heart
Source: PLoS Biol. 2019 Sep 6;17(9):e3000437. doi: 10.1371/journal.pbio.3000437 (PMC6750614; doi:10.1371/journal.pbio.3000437)
Supplement: S3 Table — (XLSX) [file pbio.3000437.s027.xlsx]

## Sheet: S3 Table
Table S3. Exported fractionated data from Scaffold with MS1 quant values.
Accession Number	Mouse_extract1_R1	Mouse_extract1_R2	Mouse_extract2_R1	Mouse_extract2_R2	Mouse_extract3_R1	Mouse_extract3_R2	Pig_extract1_R1	Pig_extract2_R1	Pig_extract1_R2	Pig_extract2_R2	Pig_extract3_R1	Pig_extract3_R2	XL_extract1_R1	XL_extract1_R2	XL_extract2_R1	XL_extract2_R2	XL_extract3_R1	XL_extract3_R2	XT_extract1_R1	XT_extract1_R2	XT_extract2_R1	XT_extract2_R2	XT_extract3_R1	XT_extract3_R2
P13535	98300000000	31100000000	554000000000	948000000000	2500000000000	4010000000000	233000000000	17500000000000	799000000000	1110000000000	1540000000000	8510000000000	53200000000	75400000000	1950000000000	594000000000	5180000000000	3520000000000	315000000000	2730000000000	801000000000	6070000000000	17200000000000	1830000000000
P0CG39	64300000000	76700000000	671000000000	303000000000	1120000000000	1260000000000	89600000000	6010000000000	188000000000	960000000000	614000000000	5660000000000	260000000000	199000000000	1460000000000	1110000000000	2500000000000	2460000000000	316000000000	731000000000	1890000000000	2020000000000	10200000000000	1770000000000
P12814	5970000000	1770000000	78700000000	70000000000	246000000000	258000000000	15000000000	1460000000000	41500000000	130000000000	132000000000	734000000000	10900000000	6920000000	500000000000	685000000000	514000000000	514000000000	18100000000	86500000000	251000000000	261000000000	2880000000000	334000000000
F7EAV6	788000000	86000000	2650000000	9720000000	32400000000	36700000000	2300000000	129000000000	10300000000	2630000000	7700000000	127000000000	292000000	3000000000	86900000000	73400000000	398000000000	186000000000	8320000000	269000000000	468000000000	68100000000	2530000000000	722000000000
Q8WZ42	6450000000	1170000000	45900000000	156000000000	407000000000	494000000000	13700000000	766000000000	64300000000	16600000000	49200000000	767000000000	92900000	727000000	17900000000	15600000000	88500000000	39200000000	1200000000	39100000000	49700000000	8600000000	271000000000	84300000000
Q00872	112000000	55700000	23500000000	9690000000	3550000000	4860000000	271000000	30900000000	1380000000	8240000000	21800000000	13400000000	17600000000	28700000000	743000000000	1240000000000	53500000000	51200000000	72100000000	83100000000	1170000000000	390000000000	195000000000	19800000000
P06576	184000000000	244000000000	583000000000	845000000000	4240000000	11000000000	117000000000	9460000000	176000000000	520000000000	372000000000	16900000000	127000000000	133000000000	246000000000	327000000000	2150000000	3320000000	147000000000	117000000000	882000000000	1080000000000	11800000000	8220000000
Q03265	155000000000	180000000000	924000000000	728000000000	5670000000	11700000000	125000000000	14700000000	196000000000	520000000000	405000000000	32100000000	116000000000	115000000000	216000000000	284000000000	2170000000	2310000000	122000000000	143000000000	446000000000	996000000000	10900000000	10400000000
P35030	188000000000	439000000000	85700000000	225000000000	101000000000	253000000000	797000000000	2950000000000	829000000000	424000000000	460000000000	1710000000000	174000000000	435000000000	249000000000	144000000000	641000000000	212000000000	654000000000	1640000000000	204000000000	769000000000	347000000000	639000000000
Q13813	7210000000	5830000000	23000000000	24300000000	8050000000	17700000000	8220000000	114000000000	10300000000	14000000000	17100000000	36600000000	9540000000	26500000000	54400000000	61400000000	28000000000	23600000000	35300000000	51600000000	103000000000	185000000000	128000000000	49700000000
Q14896	3420000000	1050000000	788000000000	509000000000	97300000000	157000000000	10700000000	653000000000	42400000000	276000000000	564000000000	339000000000	670000000	1330000000	26200000000	85100000000	1360000000	1920000000	5080000000	4740000000	58300000000	36200000000	14200000000	2420000000
P05141	80100000000	45400000000	459000000000	377000000000	11400000000	11500000000	92600000000	42900000000	128000000000	847000000000	1030000000000	106000000000	43700000000	41600000000	264000000000	112000000000	5550000000	9010000000	64000000000	46200000000	816000000000	484000000000	30000000000	79100000000
P67936	2720000000	198000000	15500000000	28600000000	136000000000	67600000000	6570000000	638000000000	12100000000	169000000000	56200000000	791000000000	12500000000	7030000000	169000000000	104000000000	225000000000	275000000000	12600000000	50100000000	191000000000	120000000000	532000000000	285000000000
P16615	262000000000	182000000000	159000000000	138000000000	12500000000	16100000000	235000000000	69100000000	131000000000	26500000000	40900000000	48700000000	1160000000	2040000000	432000000	292000000			2620000000	1480000000	712000000	121000000	34200000	2110000
Q14204	10200000000	11600000000	54200000000	79600000000	751000000	549000000	2400000000	4870000000	2660000000	4550000000	6480000000	3960000000	1200000000	11800000000	16200000000	16100000000	233000000	25200000	11600000000	7760000000	44400000000	4310000000	313000000	264000000
P06732	95300000000	83500000000	14300000000	4830000000	4620000000	5930000000	159000000000	59700000000	199000000000	38700000000	24600000000	51900000000	381000000000	385000000000	770000000	136000000	959000000	8940000000	521000000000	548000000000	718000000	1070000000	11700000000	1130000000
Q02218	195000000000	82900000000	60200000000	47600000000	352000000	613000000	59800000000	1400000000	32200000000	16200000000	30700000000	773000000	23200000000	20200000000	25900000000	40300000000	249000000	306000000	31000000000	22200000000	100000000000	78200000000	1520000000	163000000
P21333	37800000000	31900000000	6910000000	13100000000	4340000000	8970000000	24200000000	190000000000	26700000000	14400000000	31100000000	97700000000	20200000000	91900000000	6430000000	9500000000	15400000000	7410000000	137000000000	133000000000	11700000000	22400000000	46200000000	33100000000
Q99798	258000000000	385000000000	1360000000	2760000000	769000000	1390000000	246000000000	3090000000	249000000000	5050000000	3040000000	2560000000	193000000000	209000000000	346000000	46000000	158000000	120000000	297000000000	254000000000	504000000	2330000000	2040000000	645000000
P45379	1170000000	131000000	31900000000	18400000000	66200000000	46800000000	1300000000	269000000000	5860000000	70900000000	39800000000	331000000000	8630000000	6300000000	150000000000	120000000000	142000000000	150000000000	10200000000	25200000000	141000000000	74200000000	585000000000	155000000000
P28331	31100000000	31500000000	92900000000	105000000000	2310000000	3850000000	20400000000	1630000000	22300000000	290000000000	211000000000	2510000000	11800000000	11500000000	59400000000	76300000000	229000000	120000000	16500000000	10500000000	222000000000	551000000000	1290000000	1240000000
Q6AZI8	204000000	164000000	2320000000	2710000000	30100000000	37900000000	1750000000	182000000000	6010000000	13300000000	7140000000	204000000000	7600000000	5470000000	119000000000	56000000000	481000000000	462000000000	28900000000	86200000000	132000000000	204000000000	1080000000000	270000000000
P04406	248000000000	170000000000	19300000000	19100000000	2470000000	2360000000	123000000000	16900000000	146000000000	73200000000	66000000000	45300000000	188000000000	184000000000	32500000000	58200000000	1750000000	6470000000	201000000000	227000000000	67300000000	123000000000	10300000000	73500000000
Q01082	6710000000	4250000000	18100000000	17900000000	6890000000	10300000000	7210000000	53800000000	6140000000	8930000000	11300000000	21400000000	3470000000	4990000000	11200000000	15500000000	1260000000	753000000	15400000000	17400000000	39900000000	43500000000	8590000000	3000000000
P54296	10100000000	9820000000	255000000000	93300000000	25700000000	35900000000	9860000000	188000000000	13900000000	34200000000	54700000000	83500000000	151000000	109000000	1220000000	579000000	3740000000	2030000000	388000000	1570000000	4960000000	2850000000	6870000000	802000000
P11217	198000000000	106000000000	94200000	533000000	245000000	358000000	90400000000	29600000000	58100000000	6030000000	7680000000	23800000000	73600000000	44400000000	554000000	78700000	50400000	5610000	138000000000	89100000000	913000000	998000000	408000000	164000000
Q642P7													1310000000000	947000000000	1180000000	254000000	389000000	806000000	69400000000	184000000000			283000000	4970000
P05023	27600000000	13200000000	67200000000	64400000000	1000000000	1900000000	43100000000	2030000000	23700000000	14700000000	18800000000	1200000000	19900000000	26600000000	12400000000	12300000000	310000000	169000000	52100000000	44600000000	37200000000	26200000000	1140000000	1010000000
F7C4Z5	27200000000	5970000000	4490000000	3910000000	11500000000	13400000000	42500000000	51600000000	23100000000	4740000000	8190000000	16600000000	17400000000	16000000000	11000000000	23400000000	9330000000	13200000000	83600000000	91800000000	28900000000	45100000000	71200000000	1050000000
P13929	50600000000	59500000000	701000000	939000000	5760000000	11000000000	69300000000	34900000000	60300000000	7620000000	3050000000	25200000000	129000000000	153000000000	5300000000	7090000000	5750000000	10200000000	76000000000	74900000000	45300000000	4840000000	16100000000	657000000
P17066	36000000000	33400000000	36000000000	36500000000	10500000000	8790000000	39500000000	41400000000	48300000000	54900000000	49500000000	50500000000	12700000000	12800000000	24000000000	29300000000	12400000000	8310000000	20400000000	25800000000	26400000000	53700000000	47700000000	10100000000
Q05639	16300000000	19700000000	101000000000	76300000000	1170000000	1530000000	5590000000	27900000000	7930000000	94700000000	50800000000	24300000000	13600000000	12100000000	60100000000	48200000000	1430000000	1330000000	27900000000	28200000000	87900000000	57700000000	3230000000	904000000
B1H0Z6			846000000	36200000	716000000	1180000000	44100000	14000000000	234000000	1360000000	1060000000	11500000000	3080000000	2720000000	66400000000	111000000000	140000000000	191000000000	6090000000	41900000000	122000000000	116000000000	1180000000000	325000000000
Q8BMS1	89400000000	117000000000	589000000000	328000000000	7580000000	7100000000	11500000000	2210000000	14100000000	55700000000	60900000000	2250000000	2570000000	1900000000	8630000000	17200000000	215000000	406000000	4250000000	3450000000	13500000000	13000000000	1160000000	537000000
P52179	1420000000	339000000	28200000000	25400000000	31400000000	37200000000	3660000000	186000000000	13300000000	15800000000	23000000000	101000000000	2210000000	2270000000	17900000000	17300000000	13800000000	6200000000	7000000000	8910000000	24900000000	25300000000	15500000000	1560000000
Q92736	4510000000	6020000000	34400000000	60500000000	6180000000	9820000000	789000000	10300000000	1620000000	1440000000	7370000000	9990000000	7230000	132000000	657000000	394000000	280000000	18100000	70700000	102000000	409000000		6600000	26200000
F7DCI4	5380000000	5220000000	341000000	1260000000	742000000	1830000000	6130000000	47100000000	7250000000	2420000000	4980000000	21000000000	27200000000	156000000000	7440000000	9250000000	27400000000	14200000000	234000000000	199000000000	14200000000	14100000000	143000000000	63600000000
P81004	682000000	1180000000	9180000000	9090000000	640000000	516000000	2220000000	2010000000	2890000000	41500000000	32800000000	3220000000	35600000000	31600000000	93500000000	98700000000	1050000000	1410000000	35600000000	21500000000	378000000000	236000000000	4210000000	444000000000
P19367	33300000000	10900000000	7100000000	4130000000	50200000	99200000	14500000000	256000000	9320000000	21000000000	32700000000	322000000	13900000000	9800000000	52600000000	43400000000	197000000	327000000	24100000000	12200000000	182000000000	317000000000	1320000000	907000000
Q6GN83													137000000000	176000000000	47200000000	361000000000	2800000000	4530000000	1210000000	169000000	15900000	102000000
P48735	161000000000	165000000000	1100000000	1520000000	840000000	1260000000	120000000000	17000000000	131000000000	31400000000	15400000000	15000000000	163000000000	151000000000	975000000	414000000	279000000	3430000000	198000000000	176000000000	888000000	799000000	3310000000	581000000
P57053	63900000	479000000	3820000000	4270000000	67900000000	47800000000	427000000	119000000000	8250000000	13600000000	6150000000	335000000000	631000000	319000000	20600000000	6770000000	231000000000	210000000000	1130000000	12100000000	57100000000	13200000000	443000000000	139000000000
P07724	957000000000	1540000000000	505000000	1440000000	191000000	632000000	118000000000	299000000	125000000000	263000000	144000000	153000000		33400000					14800000			167000000		613000
F6VD49	10500000		1040000000	901000000	180000000	178000000	194000000	2870000000	21400000	1070000000	627000000	3790000000	2610000000	2400000000	125000000000	53000000000	253000000000	222000000000	2780000000	16400000000	27100000000	7270000000	482000000000	150000000000
P31930	24300000000	37900000000	190000000000	107000000000	2740000000	4490000000	22100000000	2520000000	40000000000	352000000000	159000000000	4250000000	126000000	52400000	218000000	432000000			70500000	1290000000	14000000000	16300000000		58400000
P02042	843000000000	874000000000	3600000000	4660000000	1440000000	2290000000	248000000000	20800000000	296000000000	300000000	386000000	929000000			27900000		5840000	5770000	53100000000	44100000000	1530000000	9540000	582000000	1220000000
P30613	46800000000	38100000000		80500000	52800000	218000000	116000000000	1500000000	138000000000	351000000	339000000	899000000	173000000000	170000000000	448000000	177000000	440000000	413000000	119000000000	154000000000	52400000	161000000	809000000	371000000
P46939	1450000000	1370000000	1930000000	6860000000	2040000000	6710000000	966000000	28300000000	1880000000	2390000000	1630000000	16400000000	356000000	2700000000	2120000000	1680000000	162000000	63300000	6120000000	4220000000	3410000000	3010000000	1910000000	1680000000
P21796	19600000000	11800000000	107000000000	57800000000	4550000000	3830000000	4880000000	2220000000	7770000000	149000000000	67800000000	3540000000	5890000000	3820000000	16200000000	14400000000	83900000	147000000	292000000	453000000	10800000000	4480000000		5970000000
P31040	52500000000	35500000000	89200000000	59000000000	536000000	556000000	59600000000	392000000	62200000000	4460000000	5420000000	455000000	19700000000	19900000000	5630000000	4110000000	116000000	30600000	33500000000	27800000000	11300000000	14800000000	550000000	169000000
Q7ZWJ2	825000000	1300000000	11700000000	2040000000	18800000	88500000							11400000000	14800000000	42600000000	69600000000	109000000	211000000	21200000000	15900000000	417000000000	516000000000	1550000000	5070000000
Q00325	27600000000	16500000000	124000000000	73500000000	1200000000	936000000	29300000000	28300000000	30200000000	124000000000	127000000000	50100000000	26900000000	18600000000	25500000000	6360000000	279000000	807000000	30800000000	30700000000	30000000000	21400000000	6290000000	9240000000
F7APN3	9180000000	15200000000	70300000000	39800000000	1360000000	801000000	4920000000	982000000	6890000000	18300000000	28100000000	1110000000	21300000000	21200000000	80700000000	126000000000	1740000000	2990000000	30700000000	26700000000	150000000000	193000000000	12400000000	4200000000
F6TY50	1320000000	639000000	1870000000	1430000000	936000000	486000000	327000000	15700000000	834000000	3460000000	3630000000	13400000000	1080000000	993000000	147000000000	187000000000	47600000000	36100000000	4060000000	20500000000	395000000000	444000000000	378000000000	77300000000
P26232	1220000000	568000000	1870000000	2190000000	3780000000	4480000000	283000000	3580000000	208000000	627000000	520000000	3180000000	1230000000	997000000	10000000000	11300000000	12900000000	16200000000	3610000000	4560000000	11600000000	12600000000	101000000000	11600000000
P29803	23400000000	27400000000	59700000000	48400000000	230000000	442000000	18600000000	3610000000	16600000000	63000000000	34800000000	2710000000	13200000000	15600000000	19300000000	21400000000	282000000	228000000	19400000000	20900000000	64100000000	106000000000	919000000	765000000
F6RDC6	77800000		697000000	1020000000	1580000000	461000000	189000000	6390000000	465000000	346000000	706000000	2690000000	4090000000	6170000000	36300000000	41500000000	25300000000	15000000000	37800000000	48900000000	124000000000	109000000000	116000000000	6100000000
P12111	2020000000	485000000	12400000000	24300000000	12000000000	18600000000	4810000000	155000000000	8500000000	29600000000	20100000000	44100000000		10100000	162000000	139000000	218000000	139000000		18400000	2020000	81200000
P04075	47500000000	76500000000	91100000000	44100000000	281000000	385000000	45000000000	4660000000	42000000000	410000000000	204000000000	6690000000	156000000000	145000000000	3090000000	2150000000	329000000	3480000000	233000000000	163000000000	7950000000	7200000000	4510000000	636000000
P12532	45700000000	81600000000	45400000000	57100000000	19500000000	10800000000	28400000000	29400000000	47200000000	136000000000	56300000000	34900000000	225000000	290000000	17600000	10500000			146000000	17400000
O75112	15500000000	8750000000	38300000000	39400000000	17400000000	17400000000	2990000000	133000000000	6830000000	60000000000	48200000000	176000000000	526000000	73200000	37200000000	49300000000	19600000000	8910000000	486000000	3480000000	37300000000	62100000000	39200000000	9520000000
Q7SZF6			22400000	143000000						14400000	172000000		22000000000	60000000000	22800000000	23100000000	144000000	29800000	51900000000	26300000000	16500000000	5670000000	362000000	42600000
B7ZS52			127000000					330000000					12600000000	8270000000	167000000000	121000000000	155000000000	143000000000	7890000000	19900000000	98400000000	42700000000	296000000000	180000000000
F7AP31	989000000	196000000	320000000	560000000	146000000	289000000	134000000	217000000	125000000	467000000	219000000	465000000	1260000000	3100000000	9240000000	7670000000	9430000000	6870000000	9430000000	16300000000	34300000000	66700000000	89700000000	23300000000
Q8VDD5	23000000000	15700000000	5060000000	6900000000	26200000000	37700000000	8430000000	189000000000	18100000000	5010000000	7800000000	92100000000	14700000000	17600000000	14900000000	5010000000	48100000000	27800000000	47500000000	75400000000	3940000000	60800000000	201000000000	19200000000
F6YHV0				129000000		337000000	14700000	2270000000	88800000	540000000	379000000	958000000	188000000	430000000	16900000000	13600000000	21600000000	11500000000	871000000	15700000000	37000000000	71900000000	147000000000	28600000000
P24043	832000000	493000000	29400000000	20100000000	7320000000	11300000000	8520000000	4180000000	6130000000	3640000000	6040000000	3360000000			80000000	58700000	43100000	36100000		59200000	115000000	159000000	10800000
E9PAV3	6650000000	5040000000	24100000000	53600000000	824000000	931000000	886000000		182000000	1260000000	1350000000	133000000	1090000000	679000000	349000000	115000000			1190000000	964000000	800000000	1660000000
Q9D051	21300000000	12900000000	55000000000	26500000000	306000000	289000000	14000000000	1470000000	15300000000	57000000000	35000000000	1910000000	12700000000	11400000000	15200000000	20800000000	166000000	446000000	22400000000	15600000000	70300000000	32700000000	1500000000	88600000000
Q09666	9040000000	7720000000	24500000000	61400000000	909000000	1230000000	13900000000	17600000000	5160000000	14200000000	15400000000	4440000000		140000000	1390000000	1710000000			49000000	89800000	287000000	653000000
Q91WD5	7230000000	7000000000	30400000000	14000000000	689000000	574000000	2810000000	1050000000	4040000000	79600000000	34300000000	660000000	1450000000	1590000000	13900000000	20800000000	34200000	40100000	4540000000	4590000000	66300000000	191000000000	489000000	775000000
Q13423	125000000000	40300000000	145000000000	133000000000	1160000000	1980000000	69100000000	2660000000	48600000000	43900000000	89700000000	1780000000	11200000000	10700000000	13700000000	11200000000	15200000	11300000	18000000000	13400000000	41500000000	11200000000	148000000	68100000
P98160	1870000000	1410000000	18100000000	33200000000	6580000000	12700000000	1270000000	11800000000	1910000000	6840000000	5720000000	8610000000	2280000	25400000	244000000		472000000	294000000	82500000	572000000	293000000	692000000	2380000000	30000000
Q13509	25900000000	22600000000	359000000	1140000000	142000000	730000000	2870000000	18500000000	4290000000	10500000000	3990000000	37900000000	33400000000	21600000000	1300000000	216000000	233000000	323000000	35300000000	42600000000	402000000	917000000	651000000	329000000
P55084	25000000000	38600000000	250000000000	92900000000	2810000000	3460000000	19700000000	11500000000	23000000000	158000000000	96500000000	11800000000	1690000000	1530000000	7290000000	7270000000	80200000	330000000	1780000000	3530000000	4820000000	17500000000	452000000	329000000
Q00610	16600000000	12700000000	2190000000	2040000000	144000000	187000000	7270000000	4450000000	10700000000	635000000	1280000000	2190000000	9240000000	18300000000	374000000	189000000			33600000000	19300000000	444000000	211000000	147000000	12200000
Q58FF8	22000000000	41000000000	6890000000	4870000000	157000000	490000000	31400000000	22100000000	31100000000	10500000000	7060000000	28600000000	8550000000	9110000000	2340000000	1670000000	289000000	100000000	15900000000	9190000000	1590000000	2660000000	409000000	144000000
P60660	356000000	134000000	3210000000	806000000	18000000000	5250000000	1060000000	75300000000	1230000000	4930000000	6020000000	75800000000	6050000000	4800000000	129000000000	20300000000	331000000000	312000000000	7960000000	31500000000	23400000000	16000000000	636000000000	207000000000
P11277	49900000000	15700000000	5080000000	13600000000	1390000000	2760000000	1500000000	11000000000	1860000000	1030000000	1180000000	3930000000	197000000	908000000	1170000000	850000000	734000000	1170000000	500000000	1370000000	1400000000	3040000000	2880000000	656000000
F7DH50	43800000	20100000	503000000	1390000000	2660000000	4550000000	212000000	9240000000	694000000	177000000	593000000	10700000000	267000000	686000000	5030000000	4980000000	33500000000	14600000000	2590000000	25000000000	21200000000	4080000000	175000000000	57400000000
P26038	2470000000	1370000000	2830000000	7770000000	334000000	312000000	6810000000	682000000	7190000000	10900000000	6160000000	867000000	6890000000	4260000000	5090000000	9740000000	320000000	200000000	4740000000	6800000000	30100000000	29600000000	783000000	404000000
P11047	1100000000	501000000	20500000000	16900000000	4380000000	8590000000	8300000000	20000000000	7120000000	10000000000	15100000000	8290000000	136000000	331000000	2300000000	1230000000	2120000000	1000000000	224000000	1170000000	3700000000	13200000000	6400000000	667000000
F1SIH8	23300000000	13800000000	3910000000	4600000000	64300000	66900000	6160000000	930000000	4960000000	28300000000	21200000000	663000000	8030000000	6390000000	215000000	170000000	1510000		14200000000	6730000000	8140000000	39400000000	15400000	24400000
Q15149	1700000000	1520000000	958000000	3900000000	7760000000	21000000000	1090000000	36000000000	2030000000	789000000	1470000000	21500000000	282000000	461000000	538000000	286000000	758000000	492000000	1110000000	2140000000	331000000	305000000	1800000000	1110000000
Q02978	5900000000	2720000000	42200000000	22600000000	1010000000	965000000	3660000000	698000000	4170000000	45600000000	29100000000	1660000000	7470000000	4480000000	23300000000	12800000000	406000000	706000000	7700000000	3100000000	85600000000	18600000000	7090000000	18500000000
F6U8E1	1440000000		24200000000	5200000000	91800000	76300000	487000000	13700000	450000000	3560000000	3720000000	83200000	2660000000	2610000000	42800000000	55500000000	453000000	357000000	5600000000	5720000000	195000000000	197000000000	2990000000	14100000000
P31001	404000000	230000000	3950000000	6990000000	93100000000	108000000000	4100000000	488000000000	17700000000	52100000000	25700000000	670000000000	2190000000	1690000000	34600000000	14400000000	103000000000	100000000000	12300000000	30300000000	29300000000	60400000000	366000000000	83700000000
P68366	15000000000	20900000000	190000000	863000000	78000000	533000000	4320000000	21600000000	6930000000	11900000000	5890000000	47700000000	30500000000	26700000000	1500000000	89700000	303000000	204000000	35700000000	46200000000	443000000	1330000000	747000000	449000000
Q16891	11100000000	8880000000	46300000000	71100000000	13900000000	12900000000	4380000000	17800000000	6180000000	36000000000	32800000000	20100000000	1100000000	724000000	4160000000	1330000000	612000000	383000000	1410000000	514000000	5480000000	20000000000	3760000000	1270000000
F7E1A6	79100000		723000000	607000000	605000000	545000000	226000000	928000000	602000000	487000000	1170000000	5110000000	3750000000	3870000000	26300000000	37400000000	19200000000	8420000000	23800000000	46400000000	97500000000	89500000000	111000000000	5010000000
F7CCA0	126000000	54300000	833000000	1480000000	313000000	670000000	435000000	1210000000	400000000	366000000	721000000	960000000	80300000	757000000	4480000000	3870000000	7740000000	5050000000	1050000000	9380000000	20200000000	29100000000	67200000000	13500000000
P41216	23500000000	23000000000	30000000000	19500000000	425000000	379000000	13100000000	8340000000	13800000000	9850000000	12100000000	13300000000	1710000000	1210000000	134000000	65100000	4340000		8100000000	8410000000	2490000000	3920000000	333000000	310000000
F6YTK8	2400000000	3240000000	6160000000	11000000000	83600000	104000000	4060000000	424000000	2970000000	49800000000	26900000000	712000000	13000000000	14700000000	41900000000	89300000000	225000000	568000000	22700000000	15800000000	405000000000	535000000000	1830000000	7740000000
Q5MAT0	51200000000	54100000000	5170000000	14800000000	178000000	395000000	33800000000	706000000	78100000000	11300000000	3940000000	1260000000	232000000000	135000000000	68800000000	66600000000	820000000	3620000000	207000000000	117000000000	229000000000	34000000000	5550000000	143000000000
O75390	66900000000	57400000000	48800000000	15800000000	129000000	542000000	36000000000	2040000000	41800000000	3210000000	1920000000	1570000000	28800000000	24100000000	7460000000	4130000000	46600000	208000000	66800000000	75400000000	29600000000	19200000000	670000000	208000000
Q7ZWK4	98600000	115000000	78600000	186000000	467000000	1450000000	72800000	4530000000	239000000	159000000	124000000	3610000000	568000000	3040000000	4530000000	3500000000	12100000000	3680000000	8850000000	13500000000	3580000000	2570000000	27500000000	13300000000
F6TBH4	4570000000	3270000000	699000000	652000000	379000000	560000000	1630000000	6770000000	908000000	602000000	736000000	2260000000	3790000000	6660000000	16100000000	17900000000	8140000000	5960000000	15100000000	13300000000	18800000000	17500000000	48400000000	11200000000
P02549	44400000000	20500000000	2690000000	14700000000	246000000	744000000	332000000	2150000000	403000000	18900000	302000000	519000000	177000000	327000000	821000000	566000000	561000000		455000000	674000000	170000000	2240000000	532000000	878000000
Q9Y490	36000000000	25500000000	3220000000	2360000000	352000000	537000000	8490000000	8010000000	5150000000	1980000000	2290000000	2700000000	3860000000	7470000000	1920000000	3150000000	996000000	650000000	13200000000	10400000000	3270000000	5740000000	5290000000	2330000000
A8K2U0	360000000						418000000	25200000					14700000000	9940000000	70300000	96400000	83700000	25300000	55800000000	61800000000	92400000	484000000	475000000	21300000
F6WW77	7960000	20400000	498000000	339000000	97400000	62800000	119000000	720000000	335000000	169000000	565000000	97000000	111000000	158000000	5640000000	5950000000	4940000000	2630000000	168000000	1260000000	8420000000	23400000000	22300000000	2060000000
P69905	384000000000	419000000000	1430000000	1060000000	348000000	420000000	109000000000	14500000000	142000000000	38500000	139000000	732000000
P38647	19300000000	25400000000	7220000000	8990000000	457000000	438000000	22300000000	2440000000	17500000000	16300000000	15100000000	2600000000	3070000000	3250000000	458000000	559000000	29300000	31900000	10500000000	12400000000	650000000	2440000000	125000000	74100000
Q86TD4	21800000000	29300000000	1820000000	1730000000	61800000	251000000	9360000000	30900000000	18100000000	88000000000	53400000000	51600000000	34000000
F6PPI7	288000000	4330000	4500000000	2180000000	14500000000	4330000000	302000000	70400000000	1170000000	25100000000	11800000000	105000000000	844000000	539000000	17400000000	9810000000	42000000000	43000000000	1560000000	4520000000	9970000000	3730000000	95800000000	55600000000
P36542	16800000000	7140000000	105000000000	54500000000	768000000	543000000	5390000000	2100000000	7870000000	31900000000	11000000000	2770000000	12800000000	14300000000	16800000000	19000000000	211000000	201000000	13500000000	11600000000	88500000000	28100000000	1390000000	104000000000
P35749	12300000000	7440000000	5140000000	6210000000	25400000000	36000000000	6530000000	186000000000	15000000000	4080000000	7320000000	91000000000	9660000000	10100000000	14800000000	4230000000	47900000000	25600000000	43400000000	86800000000	2190000000	59400000000	202000000000	19300000000
Q3B8A8		3650000	263000000	178000000	326000000					17000000	1770000000	2490000000	28000000000	64900000000	24900000000	19800000000	342000000	119000000	18400000000	13600000000	6920000000	2600000000	484000000	38000000
P13639	27900000000	15900000000	159000000	453000000	8230000	63500000	18800000000	4320000000	14100000000	3110000000	3000000000	5800000000	6200000000	3400000000	4050000000	5030000000	29000000	11300000	13600000000	12700000000	3310000000	4040000000	57800000	46700000
O15230	25300000	12800000	220000000	579000000	313000000	467000000	16000000	406000000	108000000	126000000	119000000	327000000	2980000	560000000	1530000000	1160000000	2320000000	1150000000	305000000	1770000000	4860000000	10100000000	29200000000	4360000000
Q7SZ39										56700000	26000000	24200000	16900000000	22900000000	59700000000	42000000000	4340000000	5990000000	11300000000	8770000000	39600000000	35100000000	6860000000	2050000000
Q12955	1250000000	470000000	504000000	1050000000	53600000	73100000	479000000	6230000000	570000000	1040000000	2720000000	2860000000	4370000000	8370000000	4840000000	5370000000	353000000	309000000	41900000000	26300000000	15100000000	22200000000	1430000000	233000000
Q92523	20800000000	12700000000	49000000000	63100000000	2240000000	1150000000	2470000000	9810000000	4030000000	7530000000	17000000000	8850000000		687000000	809000000	831000000		46300000	972000000	642000000	587000000	398000000	149000000	234000000
Q61838	139000000000	69000000000	40700000	126000000	44200000	165000000	2830000000		2050000000								125000000
A0JP86	188000000	109000000	1810000000	1610000000	757000000	934000000	1040000000	3370000000	1140000000	2010000000	2850000000	1840000000	534000000	722000000	7520000000	7250000000	7050000000	3480000000	1570000000	7670000000	20000000000	66700000000	35900000000	3400000000
F6SP35						4970000							42600000000	23400000000	2010000000	333000000	5960000000	1910000000	15100000000	19300000000	934000000	3500000000	18500000000	5010000000
B4ZJA9	460000000	158000000	2040000000	1260000000	990000000	603000000	53500000	7540000000	92600000	2220000000	1400000000	6330000000	4660000000	5160000000	57700000000	92900000000	15500000000	17700000000	10800000000	20000000000	72400000000	66400000000	218000000000	40000000000
P20233	23500000												174000000000	163000000000	1530000000	6100000000	10100000	4640000	13800000000	30800000000	131000000	585000000	4300000	2230000
P10916	1020000000	253000000	6940000000	4320000000	87900000000	25100000000	971000000	261000000000	2020000000	26800000000	12500000000	398000000000											10100000000
A0A1B8Y8N9		1050000											152000000000	92600000000	119000000		42600000	471000000	469000000000	875000000000	169000000	615000000	1770000000	51600000
Q5M7F2	6730000000	4610000000	724000000	539000000	198000000	222000000	1490000000	3190000000	928000000	430000000	493000000	733000000	10100000000	15400000000	3510000000	4740000000	854000000	642000000	32500000000	22800000000	8310000000	9740000000	6770000000	2610000000
P45880	5300000000	4150000000	34200000000	26100000000	2010000000	1320000000	6910000000	9530000000	9880000000	164000000000	135000000000	14600000000	13600000000	8670000000	28000000000	38100000000	322000000	539000000	8520000000	4480000000	86800000000	52000000000	1200000000	122000000000
Q52KY7	1180000000	1970000000	8630000000	6770000000	277000000	312000000	1940000000	174000000	2420000000	16800000000	18400000000	412000000	9840000000	9910000000	49300000000	55100000000	350000000	528000000	8280000000	6440000000	124000000000	106000000000	1460000000	664000000
P15924	206000000	28800000	60000000	718000000	9880000000	20500000000	225000000	27800000000	1410000000	256000000	450000000	10300000000	31600000	35600000	206000000	8850000	162000000	2150000	89500000	12500000	105000000
P35555	1940000000	2550000000	1990000000	16500000000	4670000000	8390000000	2840000000	18800000000	2290000000	4140000000	5520000000	25400000000	308000000	1140000000	1450000000	2660000000	3290000000	441000000	5840000	805000000	918000000	486000000	613000000	257000000
P47985	4770000000	2240000000	18700000000	12000000000	321000000	433000000	4330000000	683000000	3910000000	73500000000	32800000000	1560000000	3260000000	1820000000	9380000000	9380000000	75400000	43500000	5950000000	3010000000	78400000000	31100000000	493000000	130000000000
P55268	440000000	173000000	4220000000	5450000000	2640000000	3780000000	3330000000	17700000000	2330000000	6070000000	10000000000	5550000000			46000000	41700000	46000000	5560000					260000000
P43155	7690000000	6250000000	84800000000	48200000000	325000000	387000000	2850000000	384000000	3750000000	41200000000	39000000000	973000000	205000000	118000000	1550000000	1720000000	42400000	40700000	345000000	12500000	1590000000	1160000000	90300000
P07942	571000000	219000000	14500000000	8940000000	1730000000	3500000000	5170000000	3580000000	4390000000	3090000000	3720000000	1450000000	48900000	29300000	292000000	497000000	135000000	89300000	16300000		516000000	2840000000	921000000	81500000
F7D3F1	277000000	810000000			2830000	48800000		600000000	68300000	36400000	247000000	180000000	1300000000	1860000000	4890000000	5720000000	4070000000	1520000000	1880000000	4410000000	2370000000	8290000000	7270000000	2790000000
E9Q8I0	5130000000	2650000000	36900000000	34600000000	113000000	82700000
F7DL16	298000000	648000000	7920000000	3170000000	1420000000	2070000000	705000000	14600000000	1470000000	2180000000	3970000000	7680000000	279000000	323000000	4190000000	2010000000	9990000000	6030000000	3740000000	14700000000	43500000000	28100000000	93900000000	5060000000
Q5VST9	189000000	82200000	2850000000	9590000000	6390000000	10900000000	108000000	7950000000	834000000	94500000	270000000	5820000000			132000000	100000000	778000000	320000000	12500000	45900000	198000000		552000000	174000000
O75489	1660000000	1840000000	13700000000	7560000000	291000000	408000000	2110000000	355000000	3930000000	59500000000	28900000000	1380000000	3830000000	2020000000	19800000000	13300000000	52000000	67400000	2870000000	1070000000	80200000000	18600000000	398000000	117000000000
F6Z8Q2													1070000000	19100000000	969000000	1640000000	6870000	4170000	17100000000	13900000000	11200000000	6240000000	12400000	74500000
P47857	13700000000	14800000000	2070000000	1400000000	83300000	82300000	17200000000	3390000000	10600000000	59600000000	59200000000	6180000000	2980000000	2610000000	8680000			13600000	1760000000	669000000
Q921I1	140000000000	220000000000	335000000	354000000	3500000			214000000	403000000	131000000	11300000	339000000												58000000
P00558	18700000000	18600000000			7830000	28500000	22900000000	258000000	24400000000	175000000	50700000	430000000	22400000000	27100000000	1430000000	390000000	20000000	289000000	32100000000	40400000000	2500000000	8270000000	307000000	51200000
O75746	11500000000	9200000000	47000000000	39500000000	875000000	1510000000	10200000000	822000000	15200000000	99700000000	87400000000	1900000000	2290000000	2580000000	10900000000	10800000000	86400000	56300000	3210000000	2370000000	35400000000	39400000000	566000000	249000000
F7ER17	9610000000	8030000000	364000000	625000000	39500000	132000000	8320000000	1190000000	6460000000	393000000	629000000	360000000	5960000000	5320000000	54100000000	84900000000	641000000	267000000	8450000000	7350000000	176000000000	148000000000	801000000	1730000000
P08590	1060000000	670000000	14300000000	12000000000	80400000000	34200000000	3520000000	243000000000	6240000000	21000000000	21700000000	256000000000	2570000000	2010000000	38300000000	7780000000	138000000000	126000000000	2520000000	8810000000	6050000000	5420000000	218000000000	73700000000
P10809	28500000000	29900000000	25600000	106000000	7590000	4820000	37300000000	1650000000	33000000000	6270000000	6560000000	1190000000	8380000000	9940000000	20400000	41000000			7610000000	6410000000	11200000			1000000
F6Q2T3	4680000000	3270000000	35500000000	23400000000	573000000	416000000	5270000000	3250000000	5650000000	31200000000	19200000000	2820000000	6220000000	7140000000	30600000000	54500000000	617000000	1660000000	9870000000	16600000000	63300000000	77900000000	3930000000	2480000000
P62987	4720000000	2780000000	3430000000	3620000000	2050000000	2220000000	1570000000	6570000000	1310000000	3000000000	1270000000	7380000000	2140000000	5970000000	3400000000	4950000000	8370000000	7410000000	7490000000	4990000000	6100000000	2920000000	7540000000	6360000000
F7E6H3	327000000	1110000000	1010000000	165000000	13000000	219000000	483000000	197000000		836000000	2790000000	290000000	4890000000	3880000000	31900000000	35100000000	8150000	138000000	4530000000	2880000000	72500000000	133000000000	371000000	52800000000
Q9BQL6	712000000	807000000	4990000000	2830000000	37900000		2320000000	108000000	2310000000	361000000	363000000	119000000	3270000000	1780000000	8810000000	6110000000	40700000	17800000	5740000000	2800000000	7840000000	1130000000	290000000	153000000
P40939	21300000000	22500000000	154000000000	65600000000	2290000000	1360000000	49900000000	8310000000	55400000000	303000000000	279000000000	8850000000	1310000000	1430000000	6240000000	13600000000	199000000	304000000	3450000000	2740000000	7440000000	8050000000	981000000	459000000
P08574	12300000000	8540000000	58300000000	28700000000	1330000000	1270000000	9080000000	1610000000	8230000000	112000000000	73300000000	4200000000	7000000	75600000	579000000	908000000				19100000				158000000
Q01813	1690000000	964000000	191000000		15200000	14700000	566000000	70900000	311000000	724000000	3300000000	119000000	57100000000	39200000000	1280000000	383000000	237000000	73300000	46900000000	25100000000	1180000000	1240000000	15100000000	127000000
Q13554	219000000	105000000	1050000000	2680000000	190000000	212000000	162000000	17700000000	1150000000	3230000000	1570000000	28100000000	1980000000	890000000	16300000000	11700000000	336000000	328000000	1480000000	2150000000	1550000000	565000000	258000000	104000000
Q14117	6090000000	2460000000				2560000	13600000000	1290000000	12200000000	728000000	418000000	1430000000	18700000000	14200000000	1030000000	1050000000	60900000	2020000	15000000000	14900000000	247000000	704000000	42300000	84100000
P32418	896000000	308000000	906000000	1700000000	9420000	9110000	287000000	159000000	227000000	271000000	196000000	455000000	5770000000	13100000000	2000000000	634000000	65800000	12900000	31600000000	20300000000	4520000000	2100000000	253000000	294000000
F6X1D9	36200000		30200000	410000000	281000000	31000000	547000000	1150000000	491000000	2970000000	1970000000	2410000000	4440000000	4610000000	20000000000	15000000000	2440000000	2710000000	15100000000	7640000000	122000000000	211000000000	45100000000	11900000000
Q91589	194000000	574000000	94600000	751000000	1830000000	1290000000	221000000	488000000	106000000	367000000	180000000	2020000000	37100000000	17900000000	1760000000	246000000	6960000000	2070000000	12100000000	17300000000	305000000	2920000000	18300000000	4150000000
P50544	48300000000	43500000000	21100000000	28400000000	1400000000	1460000000	3590000000	346000000	3920000000	1260000000	1020000000	245000000	29000000	12600000		12400000	19700000		35000000	50300000	25200000	394000000
F6YQA9			2930000000	1030000000	4960000000	3290000000	12600000	9800000000	592000000	1980000000	2050000000	8740000000			9850000000	10800000000	38700000000	30100000000		1380000000	12100000000	26600000000	44800000000	11100000000
P42765	55600000000	51500000000	35800000000	17600000000	1070000000	1860000000	5230000000	359000000	904000000	7220000000	6110000000	244000000												2870000
P27006	437000000	30900000	10400000	135000000			233000000		460000000	304000000	116000000		11300000000	7540000000	73400000000	57900000000	1680000000	1470000000	11800000000	14100000000	11600000000	9170000000	980000000	5530000000
P35222	57600000	84400000	506000000	467000000	1320000000	1480000000	43500000	6800000000	271000000	739000000	382000000	6240000000	452000000	274000000	3720000000	3770000000	8600000000	5170000000	1280000000	2610000000	2740000000	3970000000	43700000000	6430000000
P21980	2290000000	4520000000	3750000000	8040000000	4460000000	6330000000	6830000000	23900000000	11200000000	6300000000	4760000000	19000000000							66800000		26300000		62100000	1270000
A5PKP0	460000000	158000000	2040000000	941000000	990000000	603000000	33600000	7540000000	134000000	2220000000	1400000000	6330000000	5650000000	6180000000	71400000000	104000000000	27400000000	27400000000	5310000000	9270000000	52000000000	47900000000	95000000000	18300000000
F6YCQ7	351000000	7760000	262000000	180000000	1310000000	1300000000	43800000	10800000000	330000000	1020000000	668000000	6770000000	444000000	288000000	5050000000	2760000000	43700000000	27100000000	506000000	9720000000	3620000000	13600000000	200000000000	36000000000
Q99623	1160000000	847000000	10500000000	6580000000	286000000	239000000	1500000000	659000000	2290000000	33500000000	19400000000	1180000000	4550000000	3220000000	14800000000	17400000000	91500000	188000000	3420000000	2090000000	43000000000	17000000000	433000000	63600000000
F6WUL2	6420000000	3740000000	4700000000	5630000000	25300000000	35600000000	5330000000	185000000000	13400000000	3380000000	6410000000	89300000000	10200000000	11300000000	16100000000	5280000000	48500000000	28100000000	46100000000	72900000000	5300000000	64600000000	204000000000	19500000000
Q5T4S7	1980000000	2870000000	27100000	19500000			242000000	111000000	239000000	3600000	30800000	214000000	295000000	2640000000	209000000	167000000			4950000000	3290000000	4110000
Q16777	5960000	123000000	881000000	1940000000	27500000000	11100000000	70400000	47700000000	1670000000	3610000000	2010000000	60900000000	314000000	18200000	6100000000	988000000	54500000000	16600000000	638000000	312000000	44700000000	4350000000	72500000000	26000000000
Q5XGI2		821000000		4180000			6980000000		6440000000		319000000		7570000000	3500000000	31000000000	34300000000	178000000	295000000	10100000000	5330000000	218000000000	31700000000	238000000	87500000000
P16157	29100000000	6620000000	2420000000	6930000000	62800000	42700000	499000000	1090000000	847000000	782000000	759000000	1250000000	669000000	1060000000	681000000	581000000	65800000	39500000	3140000000	2540000000	969000000	1950000000	108000000	57700000
F6X4Q0		9370000											135000000	173000000	57800000	86300000	2580000000	1530000000	4960000000	10400000000	4120000000	17800000000	53700000000	7330000000
P67778	3060000000	1570000000	8590000000	4710000000	178000000	136000000	2290000000	837000000	2470000000	38100000000	20900000000	1250000000	3170000000	2500000000	12900000000	10500000000	68000000	169000000	3540000000	1560000000	41800000000	14100000000	380000000	82500000000
Q6GR11			3260000000	11900000000	102000000	40700000	42700000	105000000	5780000	2150000000	2640000000		5350000000	3940000000	28400000000	16600000000	159000000	148000000	3750000000	1810000000	57900000000	37000000000	492000000	59300000000
P46940	2980000000	1210000000	387000000	1160000000		5760000	1850000000	297000000	2830000000	2760000000	4460000000	349000000	1790000000	2630000000	338000000	54900000		2720000	4570000000	1840000000	385000000	626000000
P55283	174000000	11000000	365000000	168000000	1940000000	1500000000	132000000	7110000000	229000000	493000000	166000000	2870000000	239000000	243000000	1780000000	959000000	3660000000	3080000000	851000000	1460000000	2120000000	5950000000	22000000000	756000000
F7E5R6				315000000	5550000	647000000	138000000	6230000000	417000000	742000000	1020000000	881000000	88900000	175000000	9270000000	6160000000	10600000000	6960000000	110000000	4590000000	9770000000	23600000000	45300000000	3020000000
Q3UER8	5080000000	7200000000	5760000000	10600000000	18400000000	17400000000	148000000	2240000000	485000000	374000000		1460000000
F6VE55	31000000	42700000	493000000	1140000000	295000000	796000000	519000000	1760000000	463000000	909000000	1160000000	990000000	243000000	336000000	5230000000	4440000000	2270000000	2210000000	873000000	2300000000	12000000000	25300000000	28100000000	1090000000
Q8JFF7			5790000	4710000			4560000	352000000	15400000	184000000	250000000	152000000	170000000	1230000000	6430000000	9160000000	6590000000	3220000000	1010000000	2830000000	10800000000	27300000000	14500000000	5370000000
Q9DB77	42800000000	39300000000	134000000000	100000000000	3570000000	5970000000	6030000000	1040000000	5000000000	45400000000	36500000000	706000000	601000000	1390000000	3450000000	1460000000	5950000		2590000000	1830000000	24200000000	66500000000	72500000	348000000
Q7ZXK8	387000000	400000000	6620000000	4410000000	153000000	72000000	287000000	2160000000	584000000	5890000000	4210000000	3930000000	555000000	343000000	12800000000	16700000000	283000000	207000000	353000000	398000000	13700000000	8950000000	185000000	36800000
E9PV24	6210000000	8760000000	6160000000	16600000000	21000000000	17200000000					156000000
P27816	4350000000	1810000000	8430000000	16900000000	92700000	78800000	309000000	583000000	295000000	1270000000	1640000000	670000000
Q76MZ3	2940000000	3960000000	2150000000	2740000000	78800000	179000000	2630000000	1740000000	2440000000	864000000	453000000	2240000000	4890000000	3600000000	932000000	1090000000	30000000	56400000	4760000000	4290000000	1170000000	1040000000	310000000	88400000
B7ZSF5						29700000							20100000000	39000000000	12000000000	12800000000	10500000000	3930000000	11600000000	5660000000	1620000000	4050000000	471000000	52300000
P14543	834000000	398000000	15300000000	10200000000	7730000000	7250000000	1550000000	6880000000	1940000000	2710000000	4380000000	2950000000	30400000	132000000	2080000000	1400000000	616000000	964000000	164000000	421000000	1290000000	3080000000	3260000000	361000000
P08670	604000000	900000000	12400000000	18300000000	24900000000	36300000000	3000000000	135000000000	9830000000	25400000000	18600000000	188000000000	2630000000	1990000000	25100000000	12100000000	57000000000	65000000000	9810000000	21100000000	13300000000	28100000000	167000000000	47400000000
P00505	101000000000	75900000000	183000000	366000000	107000000	310000000	70200000000	3270000000	83900000000	3790000000	1060000000	3570000000	11200000000	7500000000				40900000	13400000000	11100000000		97100000	13500000
P35573	20900000000	11800000000		19400000			27400000000	12400000000	23800000000	1040000000	1490000000	4940000000	1840000000	4080000000	21100000		11400000	17500000	5000000000	3160000000
Q14192	31700000	47700000	12800000000	4990000000	8030000000	9460000000	235000000	40200000000	772000000	6370000000	3870000000	46100000000	896000000	874000000	22000000000	24300000000	34600000000	59700000000	450000000	7760000000	9970000000	11300000000	88300000000	52300000000
P42704	14400000000	7630000000	2390000000	700000000			3200000000	1920000000	5310000000	9610000000	10400000000	1670000000	279000000	327000000		1100000			952000000		86700000	256000000
Q9HBL0	894000000	442000000	326000000	863000000	491000000	752000000	41100000	2630000000	199000000	316000000	153000000	1200000000	1830000000	4620000000	225000000	349000000	362000000	166000000	6510000000	3790000000	703000000	1260000000	3790000000	353000000
P02675	5350000000	6620000000	4640000000	12100000000	24900000000	26000000000	703000000	2640000000	768000000	1370000000	628000000	9300000000	2230000000	587000000	65400000	30900000	454000000	115000000	813000000	1560000000		228000000	1130000000	363000000
Q28F67	10700000000	2350000000					5430000000	335000000	11800000000	365000000	158000000	567000000	47600000000	49400000000	206000000	75000000	47300000	533000000	120000000000	85200000000	994000000	1120000000	1410000000	148000000
Q6DCU0	119000000	25100000	3300000				858000000	56700000	1100000000	761000000	246000000	967000000	26600000000	30000000000	4450000000	8790000000	377000000	760000000	27400000000	26200000000	4390000000	3870000000	1760000000	4890000000
Q9Y2J2	130000000	20700000	24500000			765000	228000000	3380000000	276000000	398000000	549000000	1480000000	940000000	942000000	3620000000	3310000000	1940000000	2220000000	5600000000	3100000000	6100000000	6800000000	9410000000	419000000
P11021	13200000000	14900000000	11500000000	13500000000	2190000000	1710000000	13400000000	8380000000	13100000000	15000000000	16300000000	10300000000	3120000000	2400000000	4310000000	5760000000	1320000000	928000000	3260000000	5440000000	3440000000	9520000000	6010000000	1540000000
P36873	491000000	1520000000	651000000	802000000	331000000	253000000	300000000	617000000	504000000	2140000000	880000000	2170000000	1610000000	897000000	5080000000	4720000000	1980000000	1390000000	2420000000	1780000000	7480000000	1520000000	4860000000	8190000000
P07864	91800000000	60100000000	89100000	140000000	181000000	325000000	99500000000	1810000000	138000000000	563000000	451000000	2100000000	42700000000	22100000000	167000000	49800000	21500000	329000000	51200000000	58300000000	118000000	73800000	751000000	390000000
Q32N35	78100000	10800000	2690000000	2880000000	47500000	13200000	232000000	600000000	297000000	762000000	477000000	381000000	537000000	326000000	15500000000	17000000000	223000000	196000000	1270000000	1660000000	24200000000	49600000000	599000000	630000000
F6WJ78													1260000000	207000000	804000000	1400000000	25800000		18600000000	12400000000	55100000000	81200000000	11900000	48600000
Q9NZN4	839000000	315000000	35700000000	31400000000	200000000	72200000	1120000000	511000000	2300000000	7820000000	4440000000	3540000000	165000000		5880000000	3250000000			367000000	435000000	7450000000	8690000000		73200000
B2GTX0													50000000000	58500000000					5530000000	2990000000
F6VE94													1800000000	3530000000	281000000	355000000	627000000	326000000	14700000000	8800000000	251000000	1040000000	2700000000	1950000000
P10515	20500000000	18000000000	43700000000	57500000000	302000000	329000000	23900000000	4470000000	18900000000	42200000000	36900000000	3800000000	2810000000	1700000000	6220000000	4650000000	72400000	9150000	4350000000	2600000000	23700000000	41100000000	377000000	238000000
P12109	735000000	230000000	4600000000	7680000000	5390000000	8530000000	771000000	53600000000	1600000000	8140000000	6200000000	14300000000				93200000	194000000	84300000		111000000		86200000	201000000
A5YM72	1450000000	2600000000	3330000	17100000			1380000000	178000000	824000000	9720000	36600000	141000000	339000000	3040000000					3430000000	2660000000
P28665	40800000000	19000000000					1600000000		746000000				1920000
P12110	468000000	136000000	4330000000	5480000000	4000000000	5730000000	1300000000	43400000000	2280000000	13000000000	8770000000	22700000000	22000000	3220000000	1550000000	274000000	915000000	1160000000		667000000	553000000	2090000000	4710000000	44900000
P48678			12400000000	4860000000	17500000000	12700000000	53000000	38600000000	2420000000	7290000000	5990000000	42300000000			2580000000	1850000000	6020000000	4020000000		419000000	3460000000	7760000000	14800000000	2870000000
Q9D7B2	59100000	72100000	4610000000	3050000000	43600000	1350000		764000000	3140000	1850000000	567000000	888000000	340000000	335000000	7500000000	8430000000	87100000	106000000	690000000	840000000	5380000000	6080000000	757000000	1110000000
P04247	159000000000	144000000000	101000000	237000000	200000000	1080000000	9130000000	350000000	9570000000	49200000	99400000	77400000
F6XHT5	348000000	700000000	130000000	198000000	77400000	18800000	565000000	180000000	853000000	1200000000	331000000	532000000	3790000000	4070000000	11600000000	6490000000	274000000	84400000	11500000000	15500000000	24900000000	34900000000	1500000000	598000000
Q9PSX0	6620000000	8900000000	10200000000	5910000000	6960000	36800000	4020000000	99000000	4730000000	49200000000	16100000000	602000000	239000000000	227000000000	3820000000	1200000000	625000000	4570000000	84300000000	52200000000	2410000000	2020000000	1020000000	288000000
P99999	6980000000	4880000000	49300000000	20700000000	507000000	450000000	551000000		260000000	3850000000	1170000000	65400000	1320000000	2440000000	23700000000	18900000000	248000000	285000000	4830000000	2970000000	76000000000	15900000000	554000000	49900000000
A0A140T8V3	9660000000	1820000000	31300000000	25400000000	1420000000	1030000000	2370000000	1240000000	3520000000	77300000000	51200000000	2320000000				860000			235000000		3500000000	149000000		1990000000
F7E7R1	16000000000	29800000000	43000000000	20200000000	157000000	167000000	17600000000	2070000000	15200000000	178000000000	94900000000	3280000000	84300000000	77100000000	2850000000	2800000000	107000000	1380000000	58000000000	46700000000	8490000000	4500000000	693000000	173000000
P04919	32100000000	13600000000	5380000000	9090000000	165000000	267000000
Q8QZT1	11100000000	6690000000	115000000000	88600000000	910000000	708000000	1070000000	114000000	751000000	18700000000	7470000000	139000000		415000000	3400000000	5140000000	16500000	15300000	428000000	564000000	5850000000	11800000000	94100000	967000000
O14958	7310000000	5760000000	22900000000	11300000000	1430000000	1360000000	3680000000	7590000000	4140000000	41500000000	29000000000	7260000000
Q7T0X0	200000000	43900000	365000000	694000000	15000000	21900000	82300000	118000000	81800000	196000000	229000000	301000000	585000000	363000000	7540000000	8840000000	1230000000	1040000000	1440000000	1840000000	13200000000	17300000000	9790000000	1390000000
P00747	14200000000	6990000000	13100000000	24100000000	284000000	280000000	1600000000	155000000	961000000	1460000000	1840000000	198000000										479000000
A0A140T8M3	65700000	15200000	1170000000	124000000	773000		1450000						21000000000	23700000000	23000000000	122000000000	793000000	2430000000	4310000000	350000000	3940000000	21900000	634000000	236000000
F6ZV90		17300000		12400000			5030000						574000000	2660000000	12900000000	16600000000	526000000	287000000	5770000000	3440000000	16800000000	21700000000	1170000000	853000000
A8WGZ4				40600000	80700000	73700000		20300000		31000000			51700000	24500000	1200000000	1640000000	3570000000	3740000000	70100000	971000000	3820000000	3370000000	55300000000	5360000000
Q02252	9510000000	9700000000					6780000000	353000000	8380000000	1760000000	605000000	464000000	11700000000	9990000000					14100000000	18000000000		2650000	15400000	4520000
F6R862	3960000000	2220000000	9520000000	5000000000		20700000	1520000000	575000000		6460000000	7880000000		9690000000	4540000000	21200000000	14100000000	96600000	175000000	12600000000	7380000000	85400000000	20400000000	516000000	104000000000
Q6INH7													15000000000	11400000000	28900000000	26000000000	7590000000	7030000000	14700000000	17400000000	10800000000	23100000000	15600000000	3820000000
F7CCV9	2620000000	1620000000	533000000	2320000000	5330000	3440000	7550000000	172000000	8920000000	1810000000	1640000000	190000000	14400000000	18500000000	7010000000	9300000000	53100000	60100000	17100000000	27300000000	27500000000	19900000000	92000000	49000000
F7DYM9	375000000	22800000	98000000	186000000	213000000	160000000		1220000000	106000000	124000000	37100000	548000000	3040000000	2520000000	4730000000	1750000000	1240000000	907000000	5230000000	4210000000	1250000000	2330000000	4890000000	960000000
F6T2M6										470000		54600000	213000000	196000000	3020000000	3900000000	1810000000	1880000000	921000000	1190000000	5700000000	8980000000	19600000000	2360000000
Q8AVD7	5550000000	2800000000	16100000000	15500000000	296000000	795000000	1160000000	164000000	3370000000	46000000000	26300000000	520000000	7890000000	6750000000	33500000000	36100000000	90100000	48300000	6650000000	5270000000	191000000000	170000000000	573000000	841000000
P70404	16400000000	11600000000	2860000000	1850000000	76700000	56300000	3930000000	1260000000	6360000000	6540000000	2460000000	2160000000	7690000000	8680000000	854000000	340000000	8770000	39400000	9970000000	6330000000	65600000	108000000	57900000	27400000
F7ATJ7	3220000000	2640000000	13500000000	11800000000	362000000	522000000	1660000000	123000000	2920000000	19900000000	22100000000	242000000	3700000000	3620000000	20600000000	17700000000	738000000	122000000	5360000000	3510000000	75200000000	62500000000	858000000	406000000
P62258	2980000000	1940000000	807000000	677000000	132000000	123000000	6570000000	11500000000	4960000000	5710000000	4990000000	12200000000	20400000000	13000000000	3890000000	2170000000	232000000	404000000	15100000000	15500000000	6640000000	2370000000	2260000000	11300000000
Q9UJS0	7010000000	5520000000	33100000000	29100000000	712000000	847000000	2880000000	204000000	4470000000	32500000000	28000000000	372000000	2240000000	1940000000	11100000000	9470000000	72200000	75900000	2240000000	1680000000	24600000000	26200000000	480000000	187000000
P22695	11500000000	6940000000	37500000000	20800000000	861000000	1460000000	22100000000	4220000000	32700000000	384000000000	223000000000	6400000000	769000000	1190000000	4470000000	3550000000	16700000	14000000	1900000000	1910000000	22400000000	58700000000	202000000	554000000
P78371	9460000000	241000000	808000000	990000000	8200000		1390000000	390000000	1050000000	2060000000	1930000000	589000000	429000000	373000000	5460000000	5600000000	11700000	59800000	1450000000	1350000000	9730000000	9000000000	124000000	43200000
Q6ZQ38	5300000000	1750000000	896000000	508000000			2390000000		1580000000	34500000	15100000		3360000000	2370000000	588000000	634000000			5690000000	4160000000	824000000	2640000000
A4IIC2						8460000							177000000	114000000	5350000000	7040000000	5840000000	3810000000	65600000	1690000000	6630000000	26000000000	34900000000	8390000000
D3YUM1	14300000000	11400000000	42900000000	42500000000	778000000	1770000000	3890000000	780000000	11000000000	144000000000	69200000000	1020000000	3180000000	2130000000	15200000000	13300000000	29400000	16200000	2090000000	1380000000	80000000000	66000000000	68300000	348000000
Q6DDF2	192000000	183000000	141000000	66000000			7440000	23300000	239000000	982000000	547000000	72100000	2590000000	3010000000	3930000000	5340000000	4810000	7440000	11500000000	15000000000	17600000000	56600000000	245000000	342000000
F6ZXW7	347000000	384000000	526000000	2990000000	760000000	1330000000	887000000	4790000000	394000000	1040000000	1490000000	5570000000	502000000	3710000000	4220000000	7290000000	9100000000	1270000000	38100000	2840000000	4030000000	1470000000	5350000000	1060000000
F6QI79								539000000	150000000	16700000	7070000		2640000000	1350000000	1220000000	36000000	900000000	646000000	50300000000	40300000000	1930000000	27000000000	51500000000	16000000000
F6WLM1	724000		128000000	385000000	418000000	1560000000	17800000	3560000000	79100000	352000000	531000000	3410000000	237000000	82800000	13900000000	17800000000	8050000000	7000000000	237000000	8050000000	28900000000	43800000000	68300000000	5050000000
F6ZHL4	3490000000	6720000000				11100000	12700000000	46300000	11100000000	21700000	31600000	170000000	57600000000	39400000000	131000000		47500000	103000000	104000000000	113000000000		197000000	1280000000	383000000
Q96SI9	6430000		287000000	91800000			7750000	1580000000	104000000	518000000	757000000	980000000	403000000	193000000	7010000000	8180000000	1090000000	587000000	481000000	264000000	2920000000	6360000000	255000000	26000000
F6W4K0			13500000	53400000							71300000		6830000000	15500000000	6720000000	4690000000	106000000	33900000	72200000000	40300000000	26500000000	6200000000	1810000000	131000000
A0A1B8Y5Q6													11900000000	10100000000	1140000000	147000000	562000000	162000000	33000000000	24900000000	780000000	2370000000	118000000	51500000
F1SJ34	8300000000	614000000	21700000000	5870000000	542000000	327000000	785000000	184000000	719000000	26600000000	11000000000	177000000	3420000000	1690000000	7900000000	10400000000	127000000	81600000	2790000000	1490000000	45100000000	3890000000	81900000	54500000000
Q8NB12	591000000	760000000	11600000000	4010000000	2440000000	3070000000	222000000	6840000000	1310000000	5770000000	2560000000	16300000000	137000000	76700000	333000000	352000000	99100000	49400000	7630000		11400000	190000000	8810000	74200000
F6X3Y2	14400000000	3620000000	12100000000	6790000000	63500000	239000000	8090000000	205000000	6000000000	4340000000	9410000000	259000000	6960000000	7460000000	7590000000	7380000000	15200000		16400000000	9140000000	32400000000	6560000000	136000000	17000000
Q9WVK4	1410000000	759000000	5700000000	6120000000	66400000	10800000	277000000	1350000000	558000000	1010000000	421000000	1120000000	459000000	119000000	4470000000	4040000000			685000000	556000000	5370000000	7560000000	67300000	127000000
P17987	1050000000	540000000	416000000	754000000	19700000		1550000000	781000000	2290000000	2920000000	3780000000	1570000000	625000000	516000000	7320000000	6510000000	29500000	65100000	694000000	1370000000	5010000000	6230000000	60800000	80800000
F7CXE2							30400000						9170000000	5470000000	24300000000	15900000000	111000000	290000000	13500000000	12400000000	65600000000	37200000000	1490000000	137000000000
Q9UPN3	578000000	818000000	84900000	457000000	111000000	120000000	174000000	181000000	120000000	88400000	30000000	534000000	9780000	97400000	21600000	207000000	66100000	18000000	1040000000	1550000000	29400000	597000000	809000000	1240000000
Q6GQ98													1050000000	877000000	9220000000	15100000000	236000000	245000000	680000000	856000000	10600000000	20500000000	1200000000	327000000
P08249	102000000000	114000000000	9970000000	24400000000	318000000	699000000	132000000000	3390000000	202000000000	35300000000	10000000000	4040000000	51200000000	21800000000	18400000000	21600000000	275000000	1130000000	34400000000	23100000000	47500000000	6330000000	1290000000	36500000000
A0AUS4	4770000000	4880000000	7120000000	9530000000	56900000	85900000	9290000000	1540000000	6390000000	16200000000	15300000000	1370000000	6610000000	5310000000	16400000000	10700000000	155000000	67500000	9120000000	6760000000	48300000000	81600000000	522000000	287000000
Q7ZWS5	719000000	828000000	1590000000	2510000000	560000000	767000000	126000000	1330000000	549000000	3240000000	1440000000	3910000000	1320000000	1120000000	9070000000	5740000000	816000000	751000000	1210000000	1420000000	24700000000	26700000000	7000000000	1790000000
Q6PF69	16500000		300000000	372000000	3980000								4270000000	2250000000	8680000000	7930000000	562000000	734000000	4930000000	4650000000	2460000000	5600000000	553000000	149000000
Q28IZ0		271000000		801000000	119000000	51800000	86200000	569000000	1170000000	2300000000	3060000000	74100000	2210000000	1580000000	5560000000	6570000000	108000000	184000000	3820000000	2400000000	34600000000	87500000000	208000000	274000000
P09622	27500000000	23100000000	6010000000	17000000000	39900000	240000000	26300000000	612000000	33100000000	9960000000	7600000000	726000000	3530000000	4040000000	1720000000	1360000000			2730000000	5570000000	2160000000	2630000000
Q9Y4G6	4700000000	3570000000	1280000000	1330000000	1020000000	1810000000	2290000000	13600000000	1290000000	952000000	1100000000	5180000000	2910000000	4760000000	6230000000	8150000000	3520000000	2410000000	10100000000	8050000000	7090000000	7840000000	14200000000	4510000000
B7ZCI2	57200000		1550000000	2580000000	10100000000	8990000000	83400000	9670000000	336000000	625000000	1010000000	6960000000	72600000	22700000	6250000000	5410000000	2000000000	2050000000	56700000	840000000	4420000000	5690000000	5010000000	641000000
Q9DC70	2170000000	1000000000	6380000000	2940000000	138000000	213000000	438000000	91800000	963000000	13800000000	6640000000	585000000	1050000000	333000000	3580000000	4100000000	9760000		461000000	338000000	12800000000	2760000000	75000000	17400000000
A0A0N4SVX9	1480000000	3880000000	361000000	2220000000			2140000000	11000000	1630000000	1320000000	1500000000		87900000	171000000		56200000			1120000000	672000000		27300000	1610000
Q9IB75	1540000			23700000	6800000	24900000	7050000			44300000	154000000	42300000	693000000	666000000	7850000000	12400000000	11300000000	8950000000	181000000	758000000	3590000000	7440000000	26800000000	3300000000
P07759	34300000000	21200000000	2770000000	3260000000	35000000	28900000								278000									12000000
Q7ZYP2	111000000	50200000	649000000	395000000	14700000		118000000	339000000	148000000	878000000	696000000	37500000	1770000000	610000000	11200000000	3480000000	208000000	152000000	2770000000	3040000000	26900000000	5960000000	3490000000	7860000000
P08865	327000000	339000000	8390000000	15100000000	166000000	143000000	39100000	431000000	174000000	14900000000	5730000000	791000000	1270000000	1400000000	11800000000	4860000000	394000000	256000000	449000000	1120000000	21300000000	14000000000	1410000000	346000000
F7DXE7													4080000000	4390000000	8870000000	3490000000	1680000000	1700000000	37100000000	43700000000	35900000000	54600000000	48200000000	10000000000
F6Q0Q6	444000000	233000000	2060000000	305000000	50300000	3220000	317000000	1170000000	397000000	1180000000	720000000	852000000	5790000000	4760000000	12700000000	5170000000	922000000	575000000	6320000000	8870000000	13100000000	15100000000	2490000000	1660000000
F7AFZ1	40700000	113000000	8640000	16900000									3220000000	4270000000	3650000000	5420000000	347000000	297000000	7850000000	10300000000	19500000000	47500000000	4580000000	1710000000
P30622	2480000000	1720000000	313000000	262000000		78900000	1720000000	14100000	1590000000	37700000	94300000	4090000	626000000	1160000000	61700000	183000000		20100000	1870000000	1150000000	194000000	492000000
F6ZBS9													827000000	442000000	13800000000	20800000000	394000000	376000000	1490000000	1460000000	98000000000	18700000000	516000000	115000000000
P49411	11700000000	9470000000	1060000000	2230000000	597000000	1480000000	3400000000	17700000000	4340000000	37000000000	14900000000	15600000000	685000000	1330000000	166000000	88700000	31100000	15300000	1010000000	2290000000		332000000	37700000	45700000
P50462	6410000000	2180000000	88400000000	44100000000	4680000000	2530000000	1910000000	12300000000	2720000000	130000000000	73800000000	28100000000	2800000000	2420000000	7120000000	11400000000	526000000	942000000	3250000000	980000000	7310000000	2960000000	1160000000	9410000000
A3KMH1	22500000000	7190000000	22600000	82200000			377000000	359000000	657000000	2020000000	1410000000	224000000	81900000	69100000					98200000	32700000	1940000	11100000
Q5M8K3	186000000	348000000	2950000000	4000000000	8070000000	10400000000	1110000000	40600000000	2010000000	5700000000	6710000000	65000000000	7270000000	3440000000	27200000000	15000000000	34700000000	34300000000	14900000000	31100000000	13100000000	30700000000	118000000000	34500000000
Q9UQ80	89400000	89200000	5430000000	3530000000			33200000	685000000	57200000	7800000000	2600000000	563000000	187000000	417000000	2720000000	4010000000	7940000		216000000	537000000	16400000000	8660000000		27700000
Q9BX66	80200000	3620000	106000000	784000000	3950000000	4370000000	8920000	11200000000	284000000	911000000	531000000	6970000000	512000000	876000000	737000000	682000000	4340000000	3250000000	791000000	1330000000	70900000	1570000000	13200000000	3050000000
F7D8W4	1490000000	1090000000					4640000000	1160000000	2950000000	101000000	215000000	771000000	8770000000	15500000000	278000000	56900000	148000000	61700000	29100000000	21400000000	15100000	74700000	21700000
P49448	4710000000	4110000000		2920000			6600000000	39800000	6470000000	9540000	5940000	53500000	7420000000	5960000000	200000000				11200000000	19200000000	185000000	1510000000	121000000	28800000
P42121	14900000000	10800000000			43700000		12500000000	126000000	36600000000	198000000	128000000	797000000	244000000000	145000000000	899000000	157000000	726000000	4360000000	130000000000	176000000000	273000000	178000000	3060000000	1330000000
P07429													19600000000	12300000000	187000000	194000000		361000000	465000000000	502000000000	7650000000	2330000000	11200000000	20000000000
Q01484	1040000000	289000000	480000000	425000000	423000000	563000000	45100000	1210000000	110000000	212000000	366000000	656000000	1020000000	1260000000	1410000000	1180000000	669000000	72300000	6930000000	3870000000	2570000000	2490000000	1000000000	143000000
L7N2N3					7190000	1150000000	140000000	734000000	36200000	71100000	110000000	501000000	395000000	923000000	16200000000	28900000000	43800000000	11300000000	25100000	22400000000	11200000000	40000000000	16900000000	25600000000
Q66J07	42800000000	12800000000	47700000000	44900000000	377000000	881000000	28600000000	1310000000	21700000000	15900000000	46100000000	934000000	22600000000	22100000000	28600000000	21700000000	46600000	22800000	24000000000	15800000000	50700000000	13600000000	162000000	112000000
F7DQB5	2290000000	1820000000	344000000	67700000	34600000	38200000	1670000000	706000000	687000000	731000000	865000000	586000000	2160000000	1080000000	698000000	218000000	135000000	22300000	3260000000	1550000000	381000000	223000000	174000000	17400000
Q16181	93200000	74800000	4560000000	2610000000	53100000	19500000	288000000	96500000	327000000	6100000000	2220000000	332000000	722000000	1310000000	5570000000	7090000000	19800000	8880000	1200000000	1220000000	4950000000	17300000000	32500000	63600000
P14625	9000000000	5660000000	313000000	490000000	10400000	67300000	25500000000	5270000000	13100000000	4330000000	4400000000	4270000000	1990000000	1870000000	68400000	239000000		26100000	2480000000	2280000000	38100000	404000000	75700000	30600000
P09571		246000000				19000000	239000000000	191000000	223000000000	182000000	73500000	137000000
F7BTF0	61200000	29500000	1390000000	458000000	73200000	132000000	626000000	324000000	477000000	200000000	292000000	97000000	118000000	240000000	2350000000	2010000000	873000000	359000000	141000000	679000000	7450000000	24500000000	5810000000	343000000
Q9Y6F1			1780000000	520000000	7360000			27500000			4140000	44500000	22400000		7050000000	13700000000	1370000000	504000000	29000000	96500000	1170000000	1330000000	1790000000	424000000
Q7SZT2													14400000000	14700000000	13600000000	11300000000	3650000000	3390000000	15100000000	19200000000	14800000000	28600000000	17400000000	5220000000
F6VWX9										31400000	8490000		86400000	196000000	1050000000	1730000000	1560000000	511000000	623000000	1730000000	7790000000	13500000000	9240000000	1380000000
Q93008	4150000000	2690000000	4370000	8890000			181000000	440000000	107000000	3390000	12000000	205000000	410000000	998000000				7580000	3020000000	1170000000
F6UN55													3100000000	5640000000	2490000000	3250000000	2650000000	658000000	57500000000	47400000000	7800000000	20800000000	2400000000	307000000
P48643	758000000	568000000	434000000	639000000	3830000	1250000	789000000	446000000	669000000	1140000000	1100000000	691000000	477000000	311000000	6670000000	5770000000	8060000	6850000	819000000	439000000	4640000000	7430000000	44200000	53100000
Q9BR39	463000000	98500000	6760000000	8940000000	413000000	591000000		241000000	66500000	1130000000	1240000000	318000000	99800000	54300000	2060000000	1550000000	17800000	26600000	476000000	478000000	4060000000	10900000000	52200000	60000000
Q6DDM6			13900000	267000	1010000000	929000000		2090000000	36700000	31800000	361000000	337000000			2490000000	1500000000	3960000000	3140000000		246000000	2670000000	6550000000	12600000000	2910000000
Q8AVW7	233000000	62100000	231000000	99300000	1660000000	577000000	101000000	6450000000	282000000	317000000	292000000	10000000000	814000000	318000000	789000000	45000000	1620000000	2080000000	846000000	548000000	93000000	7580000	12400000000	2350000000
P67809	160000000	139000000	181000000	543000000	14500000		286000000	777000000	529000000	3840000000	1750000000	782000000	771000000	851000000	848000000	924000000	107000000	42700000	564000000	745000000	227000000	1560000000	261000000	70800000
Q8VDM4	4610000000	1760000000	482000000	249000000		8430000	1670000000	339000000	1290000000	283000000	369000000	640000000	2000000000	1100000000	657000000	202000000	19000000		2780000000	1820000000	159000000	69800000
Q7ZYP4	601000000	390000000	1970000000	1320000000	1360000000	763000000	198000000	13200000000	324000000	4420000000	3700000000	12100000000	671000000	2920000	128000000000	91600000000	32300000000	21100000000	77800000	1870000000	44900000000	33000000000	35100000000	7780000000
P23786	10800000000	7960000000	2860000000	2100000000	1910000	27300000	1680000000	508000000	2920000000	17500000000	11000000000	1220000000	30800000						96600000		3400000	75600000		512000
Q7ZWL7													5460000000	8760000000	15300000000	44700000000	85800000	8070000	386000000	588000000	1020000000	1490000000
F6V028			454000000	20100000	65100000		58200000	975000000			49200000	582000000	600000000	530000000	22900000000	17600000000	34100000	23300000	1250000000	1020000000	13700000000	19800000000	56800000	75200000
Q66L07													132000000000	58900000000	291000000	106000000	136000000	80400000	1330000000	1430000000	37900000	9510000	6620000
P84243			44900000	15100000	12700000000	2090000000	98200000	38400000000	347000000	33100000		6540000000	5970000	157000000	810000000	3150000000	13600000000	20600000000		454000000	13800000000	3300000000	25300000000	32100000000
P22626	37400000	2890000	14000000000	5380000000	582000000	238000000	32300000	11400000000	152000000	4990000000	3500000000	15000000000	16400000	7680000	570000000	1040000000	54700000	15600000	167000000	129000000	5090000000	4620000000	12600000	916000000
F7DX67	435000000	328000000	485000000	496000000	6090000		1020000000	191000000	1310000000	1360000000	1070000000	663000000	712000000	346000000	5460000000	6820000000	15600000	70000000	606000000	948000000	4140000000	5900000000	62000000	36000000
P02012													182000000000	96900000000	5810000000	1720000000	354000000	2280000000	93300000000	92900000000	343000000	685000000	2110000000	3130000000
A0A075B5P3	11400000000	11000000000	40400000000	24500000000	225000000	215000000
A0A0R3P9C8	6880000000	3330000000	39500000000	23800000000	656000000	676000000				2130000000
P23396	84200000	22600000	4360000000	2820000000	191000000	56900000	79600000	1740000000	176000000	9490000000	5120000000	3370000000	1820000000	925000000	8950000000	2570000000	394000000	127000000	653000000	1020000000	5670000000	2740000000	1080000000	2540000000
F7DXU7													15200000000	8080000000	211000000	64300000	1980000000	1370000000	45700000000	17200000000	723000000	98600000	34700000000	1160000000
P19783	18200000000	11300000000	82800000000	35700000000	3840000000	1940000000	1100000000	442000000	2060000000	24500000000	12700000000	908000000
Q9CQ62	4090000000	1760000000	76200000000	28000000000	213000000	166000000	176000000	75900000	307000000	14700000000	4510000000	225000000
Q07954	526000000	884000000	6700000	6870000	18500000		1320000000	13300000	1100000000	9690000	9980000		243000000	907000000	19500000		3110000	1860000	1490000000	1010000000		9680000	116000000	4030000
Q08B01					6700000								297000000	45000000	22900000000	24000000000	10100000000	9200000000	45400000	2500000000	4920000000	9000000000	10300000000	1200000000
F7EQD7		7980000	49600000	26900000			5430000	117000000		101000000	192000000		702000000	352000000	13900000000	7880000000	39500000	16800000	1270000000	1090000000	11500000000	14900000000	76300000	76700000
F7E0D7													641000000	487000000	3260000000	2190000000	877000000	978000000	3800000000	7520000000	36300000000	15800000000	17100000000	590000000
Q922B2	442000000	794000000	1620000000	1490000000	12800000	10400000	419000000	376000000	337000000	141000000	92300000	1110000000	269000000	255000000	3660000000	2730000000	46400000	1250000	445000000	490000000	6610000000	3140000000	48100000	26400000
F2Z536	124000000	15600000	423000000	35600000	312000000	105000000	117000000	311000000	240000000	326000000	151000000	754000000	857000000	7760000	6990000000	5400000000	3000000000	5640000000	1860000000	844000000	6390000000	877000000	26600000000	11400000000
Q3TXS7	4130000000	1150000000	495000000	157000000	20200000	3860000	666000000	884000000	539000000	126000000	137000000	393000000	1820000000	1360000000	977000000	80400000	1150000		2440000000	1000000000	90100000	12500000		782000
Q03135	377000000	375000000	749000000	2480000000	246000000	556000000	1010000000	4170000000	939000000	7830000000	8570000000	6050000000	3070000000	1770000000	11900000000	6650000000	632000000	771000000	1200000000	2540000000	7400000000	13000000000	3600000000	5310000000
P13073	2770000000	714000000	3840000000	1370000000	80000000	152000000	7070000000	2850000000	15500000000	178000000000	101000000000	2670000000	13300000000	8220000000	58800000000	54300000000	275000000	448000000	5150000000	1790000000	74500000000	20700000000	798000000	77100000000
Q9DB20	18600000000	15000000000	86000000000	49500000000	366000000	483000000	1650000000	575000000	36600000	8820000000	8330000000	40700000	1170000000	1040000000	159000000	2130000000
Q9ES46	99900000	101000000	5400000000	3380000000	53200000	20100000	42500000	1080000000	46300000	1640000000	1140000000	1670000000	383000000	238000000	5180000000	4860000000	99800000	143000000	758000000	334000000	7180000000	5990000000	985000000	279000000
Q7ZXE8	353000000	399000000	6600000000	7230000000	123000000	116000000	49600000	1240000000	74500000	1100000000	559000000	891000000	1060000000	741000000	16200000000	15200000000	30100000	51700000	1260000000	1150000000	14600000000	15500000000	237000000	250000000
Q6GQE2				101000000			11900000	157000000	31200000		53500000	777000000	4080000000	3170000000	17500000000	18000000000	5030000000	6260000000	577000000	1330000000	6700000000	3820000000	2490000000	112000000
F7C4H1			7950000		1200000	9580000		193000000	17000000				106000000	353000000	1940000000	2860000000	961000000	503000000	220000000	428000000	1520000000	5170000000	1510000000	458000000
P00405	11400000000	9240000000	54300000000	30600000000	1660000000	3350000000		1420000000		16100000000	3990000000				2580000						32300000			2680000
O60282	2790000000	683000000	562000000	639000000	26100000	60400000	566000000	1470000000	362000000	103000000	164000000	555000000	768000000	1010000000	104000000	457000000			983000000	641000000	416000000	972000000
Q5U257	385000000	306000000	522000000	4620000000	186000000		147000000	263000000	333000000	590000000	587000000	722000000	6840000000	10000000000	24000000000	15300000000	813000000	1030000000	3420000000	3650000000	6930000000	3060000000	973000000	887000000
P36957	7000000000	8130000000	7710000000	16400000000	63700000	132000000	16400000000	520000000	21100000000	8360000000	8690000000	495000000	299000000	143000000	2400000000	265000000	2980000		1460000000	3290000000	2000000000	2740000000	187000000	52800000
Q8AVX2	3150000		1470000000	2980000000	218000000	70300000		782000000	38300000	1970000000	2290000000	1860000000	367000000	319000000	8390000000	3480000000	291000000	424000000	200000000	225000000	5430000000	6860000000	1090000000	375000000
F6XP01	464000000	329000000	9590000	32700000			79400000		157000000	7670000	19400000		1450000000	1490000000	3170000000	2100000000		115000000	4670000000	2780000000	3300000000	9980000000
Q702N8	1160000000	911000000	21300000	180000000	286000000	356000000	4670000000	10800000000	2590000000	563000000	671000000	4810000000
A0A075B5P6	3280000000	6970000000	17200000000	36200000000	182000000	891000000
Q5PQ49													2180000000	794000000	10200000000	5440000000	129000000	66400000	3190000000	1750000000	36100000000	21300000000	419000000	4500000000
F7AYJ8			3710000				6400000						978000000	876000000	670000000	1370000000	33000000	30300000	8560000000	9960000000	19600000000	26600000000	6800000000	900000000
F6TCS3													16300000000	16400000000	8950000				64500000000	42800000000		10200000	310000000	1960000
P07428													39800000000	27500000000			120000000	391000000	431000000000	341000000000	4950000000	2170000000	8970000000	12800000000
Q5M901															1470000000	991000000	82700000		13500000	639000000	32500000000	106000000000	2940000000	2700000000
F6PQ34	12900000000	6630000000	3310000000	1410000000	81700000	4300000	6660000000	3220000000	10200000000	14800000000	7990000000	7850000000	12500000000	12400000000	8340000000	7780000000	55200000	312000000	17800000000	16800000000	8830000000	3350000000	261000000	5940000000
A1L2N8													36300000000	19400000000	11800000000	11500000000	697000000	220000000	29700000
P51991	22000000	34400000	6320000000	2910000000	246000000	190000000		2270000000	31700000	672000000	462000000	2400000000	18800000	11500000	1360000000	3150000000	58800000	42700000	39100000	106000000	4410000000	4980000000	9380000	52500000
Q9I8J5	2790000000	1260000000	45000000000	19400000000	1600000000	1030000000	773000000	5780000000	888000000	46800000000	20600000000	10300000000	9920000000	8820000000	42900000000	45300000000	2440000000	2680000000	5710000000	4500000000	18100000000	8480000000	3280000000	28000000000
Q4VA75	99000000	103000000		5250000			8130000		59500000	53800000	145000000		58100000	10500000	3980000000	5600000000	3980000		346000000	798000000	31900000000	18000000000	13300000	11200000
P28330	52500000000	54600000000	193000000	384000000	112000000	455000000	23500000000	811000000	21600000000	419000000	132000000	490000000	1730000000	569000000	219000000	230000000			548000000	1930000000	1820000000	4510000000		14300000
Q6NZI2	2470000000	1900000000	8350000000	12300000000	220000000	698000000	1420000000	7300000000	1490000000	9060000000	6030000000	7880000000	1030000000	172000000	1490000000	499000000	160000000	124000000	878000000	1390000000	491000000	2950000000	330000000	350000000
P14148	70300000	24900000	1550000000	5050000000	687000000	72900000	34700000	1200000000	141000000	7860000000	2030000000	3260000000	109000000	695000000	5570000000	5650000000	281000000	778000000	60100000	244000000	3870000000	2560000000	1840000000	6990000000
O75369	3200000000	3380000000	826000000	2690000000	319000000	862000000	3660000000	16600000000	3100000000	760000000	2370000000	6590000000	3390000000	18700000000	1350000000	1480000000	2330000000	1610000000	22200000000	19900000000	757000000	2680000000	5990000000	6660000000
P40925	80300000000	58400000000	30600000	132000000	26800000	248000000	56700000000	998000000	67100000000	282000000	191000000	818000000	20700000000	18300000000	97400000			205000000	35600000000	27100000000	16300000		14400000	403000000
F6VLM6	146000000	7760000	61000000	162000000	607000000	553000000		4640000000	184000000	145000000	63700000	2170000000	1810000000	2220000000	1430000000	1240000000	7960000000	3600000000	5510000000	5490000000	1540000000	4780000000	16500000000	3160000000
Q86UP2	225000000	115000000	2620000000	5460000000	75800000	79400000	67300000	600000000	141000000	1340000000	2190000000	211000000						25000000
Q15772	288000000	270000000	782000000	1300000000	410000000	984000000		948000000	99400000		14200000	356000000									26200000
Q9H223	1060000000	817000000	22000000000	23100000000	341000000	205000000	303000000	2690000000	415000000	3030000000	1800000000	3140000000	256000000	214000000	6340000000	3550000000	15500000	4160000	209000000	379000000	7800000000	5700000000	133000000	146000000
Q9H361	282000000	234000000	1610000000	1660000000	58300000	5080000	131000000	481000000	229000000	935000000	815000000	837000000	245000000	94400000	1120000000	758000000	180000000	8440000	221000000	288000000	1250000000	1830000000	143000000	24900000
O00217	840000000	185000000	4990000000	2760000000	42800000	100000000	610000000	153000000	981000000	12500000000	7550000000	348000000	838000000	1000000000	8600000000	7190000000	22300000	41400000	1570000000	647000000	24000000000	6840000000	189000000	44600000000
O00410	3920000000	1070000000	29300000	12800000			1550000000	376000000	732000000	304000000	293000000	337000000	906000000	887000000	7500000				1700000000	917000000	4790000	6310000
Q02257	84900000	155000000	1020000000	767000000	5520000000	5220000000	121000000	5900000000	384000000	550000000	854000000	6140000000	125000000	27400000	859000000	425000000	1920000000	824000000	232000000	654000000	491000000	1180000000	6550000000	1260000000
P30084	11100000000	6330000000	2650000000	1760000000	369000000	103000000	8370000000	391000000	5420000000	140000000	40400000	84400000	1520000000	1430000000	10100000000	19800000000	167000000	260000000	11100000000	9730000000	582000000		235000000	431000000
Q08857	4740000000	4250000000	24500000000	17800000000	776000000	543000000	3260000000	190000000	5590000000	5640000000	5310000000	249000000
P62879	648000000	486000000	2450000000	986000000	32900000	49400000	845000000	894000000	853000000	2790000000	1210000000	784000000	2410000000	1690000000	1260000000	988000000	7560000		2420000000	2040000000	4660000000	1370000000	97500000	2840000000
Q92526	344000000	429000000	458000000	556000000	2330000		508000000	449000000	846000000	1890000000	1370000000	607000000	675000000	522000000	4390000000	5380000000	16900000	40100000	985000000	1190000000	5480000000	7650000000	61200000	116000000
F7A5M9	281000000	44100000	489000000	648000000			143000000	41100000	90700000	168000000	380000000	52900000	262000000	86600000	1420000000	1060000000	1960000	5170000	1220000000	632000000	1600000000	1070000000	20600000
P22845				937000000	203000000	1660000000	74300000	4670000000	93600000	1470000000	709000000	6880000000	323000000	78800000	19400000000	7650000000	26900000000	38000000000	123000000	733000000	3250000000	4760000000	27600000000	9530000000
Q6P6Z0	2400000000	666000000	86500000	57100000		6850000	2410000000	314000000	1480000000	57300000	184000000	236000000	785000000	883000000	210000000	191000000	7580000	8900000	2380000000	2030000000	205000000	70300000
P18669	16800000000	9980000000			6010000	16400000	11300000000	3650000000	14100000000	755000000	293000000	9850000000	13500000000	9670000000			1520000	26500000	9220000000	5480000000			99600000	13400000
Q6P4K0							1210000000	455000000	7470000	3730000000	9710000000	61600000	1930000000	1640000000	6230000000	6730000000	23500000	176000000	6770000000	4070000000	119000000000	44900000000	605000000	110000000000
O94875	1210000000	125000000	887000000	2050000000	4900000000	4800000000	98000000	21200000000	681000000	2310000000	1830000000	14500000000	353000000	491000000	2780000000	1430000000	19800000000	10100000000	384000000	3460000000	1640000000	4250000000	51200000000	11500000000
O00148	5390000	27400000	2550000000	597000000	45200000	73800000	347000000	576000000	230000000	573000000	426000000	855000000	145000000	78500000	4650000000	2240000000	134000000	28800000	207000000	383000000	2540000000	572000000	55600000	19200000
P48787	406000000	373000000	16700000000	10100000000	46600000000	31200000000	730000000	118000000000	901000000	16900000000	11900000000	68400000000					51700000				37900000
Q14203	1510000000	911000000	4510000000	4180000000	13500000	4280000	767000000	475000000	1160000000	332000000	588000000	247000000	207000000	356000000	70400000	218000000			709000000	373000000	92900000	239000000
Q15404	27000000	21500000	5020000000	1470000000	26500000	6840000	171000000	556000000	248000000	2100000000	1130000000	642000000	1210000000	551000000	5330000000	5110000000	62000000	93800000	1040000000	250000000	11600000000	617000000	674000000	3300000000
O93331		62100000											61200000000	21700000000	32200000		8170000	143000000	13200000000	8980000000			58300000	1800000
F6WHK1													5360000000	3280000000	5500000000	6260000000	55400000	28100000	36600000000	27300000000	64800000000	109000000000	357000000	4700000000
F6UWY6	1410000000	781000000	146000000	198000000			348000000	259000000	405000000	61900000	101000000	134000000	800000000	1940000000	3710000000	1840000000	7200000		3200000000	2470000000	6920000000	7680000000	2260000
F7BVG6	1330000000	1330000000	1090000000	787000000			413000000	65300000	353000000	3770000000	1380000000	43700000	607000000	494000000	1210000000	2090000000		4600000	1210000000	1820000000	1740000000	1150000000		4060000
F6VWW1	8730000000	9280000000		13200000	40600000	2470000	12800000000	25300000	9150000000	66100000	24100000	204000000	39400000000	37900000000	36500000	22700000	51800000	435000000	43400000000	46600000000		51700000	860000000	62900000
F7E9E4						20400000		552000000	22800000	64600000	24100000	181000000	6300000	71500000	4390000000	5150000000	8920000000	4660000000	209000000	4790000000	11500000000	27700000000	76200000000	2210000000
Q9UI09	3200000000	1390000000	13400000000	5590000000	272000000	212000000	700000000	38000000	1780000000	18900000000	11700000000	387000000
G3X9L6	11300000000	6490000000	58300000000	24100000000	269000000	120000000			72400000	675000000	58400000
Q9Y5Z7	7880000		542000000	599000000	13500000	2610000		13300000	7490000	153000000	219000000	6840000	1600000		2550000000	4420000000	20300000	25000000	35800000	3580000	2180000000	1690000000	24000000
P16403	3590000	34500000	7510000000	4830000000	16700000000	8240000000	200000000	29500000000	693000000	10500000000	7600000000	46600000000	46500000		614000000	332000000	4020000000	6110000000		260000000	1310000000	1760000000	3050000000	641000000
F1RQ91	28400000	11700000	831000000	2020000000	153000000	19400000	15400000	830000000	47800000	5880000000	2730000000	1600000000	721000000	264000000	2300000000	1010000000	545000000	118000000	118000000	585000000	2160000000	554000000	2300000000	2540000000
F6ZPI0		72300											73800000	207000000	303000000	925000000			3010000000	1440000000	7550000000	26000000000		38800000
D3Z7X0	1070000000	807000000	19200000000	11800000000	1130000000	769000000
Q96HC4	112000000	36400000	16300000000	5980000000	9230000000	4270000000	284000000	21300000000	618000000	15900000000	9870000000	31000000000	1110000000	1570000000	20900000000	43000000000	6180000000	7240000000	1250000000	4300000000	25000000000	29800000000	40500000000	8670000000
Q9NPC6	8510000	2090000	312000000	306000000	9790000000	5740000000	37200000	26100000000	303000000	1230000000	961000000	46400000000
P11310	42500000000	31000000000	1920000000	2970000000	169000000	280000000	13700000000	1940000000	11000000000	763000000	1200000000	553000000	2580000000	2120000000	20900000000	37700000000	366000000	139000000	5170000000	3900000000	58100000000	71200000000	501000000	858000000
P07996	6520000000	2250000000	103000000	85500000	1090000		474000000	27000000	102000000	299000000	2430000000	12900000	390000000	253000000	7140000				119000000	56800000
P02132													176000000000	127000000000	3060000000	1230000000	676000000	3610000000	23200000000	54300000000	769000000		430000000	1380000000
P97351	108000000		3420000000	3670000000	199000000	6650000	31900000	245000000		4320000000	2180000000	870000000	1110000000	497000000	5320000000	2360000000	197000000	74600000	232000000	344000000	3350000000	1240000000	766000000	5380000000
P07954	22200000000	27600000000		10600000	6650000	90600000	17300000000	263000000	18700000000	357000000	97800000	223000000	2240000000	2330000000					1980000000	4030000000
Q1XH17	4990000000	7000000000	18800000000	11200000000	39500000	58200000
O00429	2740000000	1910000000		1270000			1110000000	294000000	872000000	78200000	75400000	443000000	976000000	566000000					1150000000	997000000
Q7ZXF4	338000000	164000000	79300000	83500000			7000000		8120000		5480000	4480000	312000000	230000000	8100000000	14700000000	7410000	2350000	225000000	82000000	10600000000	9310000000
O14639			46100000	237000000	2760000000	2330000000	45100000	16200000000	520000000	1060000000	1080000000	13800000000	18700000	10700000	424000000	179000000	1370000000	1310000000	17500000	8740000	112000000	135000000	1830000000	646000000
Q99LC3	10000000000	7670000000	36200000000	20200000000	585000000	965000000	1100000000	354000000	1180000000	16200000000	11700000000	376000000	567000000	536000000	3420000000	3520000000
Q9Y4W6	689000000	898000000	2950000000	4010000000	29900000	71500000	576000000	191000000	592000000	8470000000	5660000000	137000000	295000000	303000000	336000000	503000000			494000000	364000000	2740000000	12800000000	27900000	86600000
A1L2S0	7000000	2540000	4960000	2910000			6520000		23000000	54100000	5530000	7080000	1180000000	1020000000	5830000000	2970000000	453000000	468000000	1000000000	1410000000	1730000000	5330000000	1410000000	324000000
P20810	23300000		12300000	14800000			8720000000	1520000000	5090000000	32100000000	22700000000	805000000
Q05707	4120000		409000000	782000000			697000000	930000000	561000000	17600000000	20300000000	191000000	8420000							5380000		68900000		310000000
Q5XHJ8								539000000	150000000	16700000	7070000		9170000000	4280000000	3230000000	268000000	6490000000	2820000000	12600000000	11500000000	159000000	9490000000	14600000000	5020000000
Q9QVP4	38400000		17100000000	3390000000	1460000000	535000000	1310000000	10100000000	565000000	13900000000	15300000000	14100000000	521000000	548000000	13100000000	6450000000	40800000000	36100000000	771000000	5700000000	2220000000	1040000000	87000000000	34400000000
P62241	32600000	36800000	2120000000	2890000000	144000000	77900000	12400000	320000000	40100000	7800000000	3510000000	1400000000	1180000000	725000000	6780000000	3340000000	458000000	547000000	511000000	321000000	4930000000	1740000000	1850000000	3980000000
Q91VR5	88200000	200000000	2580000000	3100000000	123000000	100000000	42800000	1120000000	109000000	1720000000	1900000000	1630000000	102000000	123000000	321000000	439000000			240000000	243000000	374000000	919000000	29800000	5130000
F7DGP3													108000000	199000000	1350000000	530000000	774000000	556000000	1090000000	2080000000	2160000000	4880000000	9190000000	501000000
Q6PAB3	7580000000	12200000000		27400000		46400000	28400000000	458000000	22800000000	141000000	108000000	367000000	63500000000	57500000000	262000000	3050000		905000000	89600000000	67400000000	58000000		1150000000	872000000
F7B7J1									2690000				110000000	254000000	3380000000	2910000000	2170000000	1940000000	661000000	3340000000	9240000000	28400000000	26900000000	951000000
Q92616	585000000	405000000	61300000	166000000			19900000	198000000	9610000	20100000	7900000	26300000	403000000	521000000	4410000	4510000			1100000000	402000000	19000000	94200000
P07814	4110000000	2520000000	910000000	1330000000	6890000		1220000000	1010000000	1350000000	345000000	445000000	612000000	263000000	506000000	1120000000	749000000			796000000	601000000	1220000000	1670000000
F6YFM7															188000000	62400000	1570000000	760000000	35000000	933000000	997000000	4380000000	25500000000	2840000000
P36776	17400000000	4770000000	107000000	279000000	2120000		3350000000	2310000000	1960000000	6190000000	6280000000	1440000000	376000000	328000000	6370000				896000000	561000000
Q9CQQ7	15600000000	9400000000	89400000000	22100000000	274000000	520000000	1830000000	732000000	2760000000	16500000000	15200000000	758000000						27400000
Q9HBU9	19400000		89000000	170000000			30800000	55600000	35700000	165000000	130000000	368000000	1790000000	1070000000	1250000000	541000000	16200000		10000000000	9860000000	3040000000	2050000000	1100000000	447000000
Q5EAT3													1340000	9700000	637000000	714000000	566000000	490000000	42600000	415000000	286000000	1540000000	13100000000	391000000
Q9Y6C9	1250000000	775000000	8430000000	4180000000	259000000	264000000	632000000	282000000	1950000000	20700000000	12700000000	673000000									468000000			8490000
Q8BGH2	2610000000	1590000000	7570000000	7440000000	2070000000	2650000000	381000000	2520000000	1360000000	8600000000	3950000000	8310000000	448000000	202000000	3100000000	2750000000	377000000	339000000	237000000	580000000	3380000000	9120000000	2300000000	950000000
Q7ZTL5	162000000		182000000	370000000			685000000	402000000	954000000	1020000000	810000000	455000000	959000000	560000000	5700000000	6200000000	25100000	24300000	1420000000	1220000000	4420000000	7810000000	110000000	71400000
P41252	787000000	516000000	92100000	181000000			143000000	82700000	63500000	24700000	61000000	168000000	241000000	331000000	943000000	1060000000			1010000000	306000000	1870000000	1860000000
F7A9C1			13500000	53400000							71300000		5770000000	12900000000	5810000000	5010000000	122000000	6390000	39100000000	23600000000	12600000000	3390000000	966000000	81800000
Q7Z460	117000000	40400000	1780000000	3810000000				104000000	13800000	78000000	144000000	32100000	29800000	18500000	222000000	382000000			467000000	92700000	86900000	237000000		2590000
Q6P2Q9	2970000000	15500000	405000000	301000000	27600000	37600000		195000000	30700000	4220000	14700000	118000000	21800000	30400000	862000000	784000000	48000000	22400000	183000000	45000000	453000000	86500000	28900000
I3LJ88	7460000	7220000	21300000	565000000	3400000000	4050000000	28200000	13500000000	181000000	1240000000	649000000	13700000000	38900000	23400000	156000000	84600000	1200000000	1510000000	39400000	58200000	32600000	514000000	5540000000	1680000000
D7REX8	184000000	129000000	45300000	209000000	7550000	27400000				407000000	168000000	192000000	1110000000	783000000	1590000000	1730000000	53300000	60200000	2030000000	805000000	2790000000	3200000000	271000000	45400000
F7D7H8	523000000	182000000	6510000000	3760000000	80100000	88100000	332000000	22700000	440000000	4210000000	5400000000	204000000	1020000000	845000000	7840000000	10100000000	166000000	221000000	1540000000	597000000	10800000000	9620000000	379000000	216000000
Q15124	1810000000	1120000000	762000000	944000000	345000000	99000000	4430000000	819000000	5340000000	7300000000	4180000000	2500000000	2180000000	1260000000	4500000000	2770000000	99500000	22100000	1300000000	2840000000	2970000000	5510000000	320000000	109000000
Q6NU81			90600000	374000000	233000000	339000000	30800000	938000000	58800000	150000000	149000000	1350000000	168000000	132000000	1490000000	1160000000	61700000	107000000	177000000	149000000	514000000	750000000	641000000	135000000
O75323	7160000000	5480000000	461000000	836000000	2680000		4750000000	149000000	4970000000	937000000	802000000	121000000	3460000000	4860000000	1150000000	1090000000	18600000	22500000	13400000000	10200000000	2540000000	1340000000	503000000	5210000000
A9ULU6	280000000	456000000	1240000000	2900000000	753000000	307000000							7210000000	4110000000	29600000000	20800000000	2710000000	1930000000	2780000000	813000000	13500000000	18500000000	7470000000	827000000
Q496Y6							18800000		29500000				820000000	974000000	1370000000	1240000000	3040000000	865000000	946000000	2550000000	5160000000	5280000000	31000000000	4000000000
E9Q8T1	1420000000	2250000000	36200000	1040000000		2670000	151000000	60800000	94400000		8810000	18100000							1880000	73100000		5930000
Q0VFC3													3580000000	4250000000	19100000000	10300000000	129000000	192000000	5320000000	3180000000	63400000000	26000000000	446000000	126000000000
F6V9Z8	1500000000	1280000000					2540000000		2540000000			29500000	7920000000	6110000000	28800000			5640000000	7900000000	10600000000		58100000	14000000	21300000
Q91741													6150000000	3120000000	1950000000	3950000000	15500000	13000000	899000000	710000000
O00159	979000000	120000000	443000000	1120000000	798000000	1180000000	77800000	4730000000	237000000	968000000	835000000	2780000000	790000000	764000000	843000000	410000000	161000000	68900000	1400000000	1290000000	152000000	580000000	693000000	282000000
Q8NI60	2760000000	2550000000	8330000000	8030000000	64900000	62900000	937000000	2140000000	1680000000	11500000000	4510000000	3700000000	648000000	795000000	242000000	189000000	2770000		188000000	227000000			11400000
A4IIL0													91100000	105000000	1660000000	1390000000	1480000000	1250000000	487000000	824000000	4880000000	8840000000	13600000000	2080000000
F6WU78	8280000000	5100000000	4850000000	6160000000	25400000000	36300000000	6430000000	186000000000	14700000000	4560000000	7300000000	91200000000	6990000000	8620000000	14800000000	5030000000	47900000000	27800000000	26900000000	60800000000	4020000000	59800000000	202000000000	19400000000
Q7ZYI6			25500000	35500000	1450000	3080000	18200000	14300000	22700000	551000000	227000000	147000000	1400000000	1430000000	8590000000	8400000000	318000000	395000000	1520000000	1900000000	13000000000	4470000000	3110000000	411000000
Q9NTI5		2470000	1170000000	1080000000	732000				3640000	86500000	215000000	17300000			1940000000	2210000000	6910000	2580000	6270000	3490000	1210000000	1850000000
B2GUT2	656000000	300000000											6580000000	6860000000	3190000		4780000	24300000	10400000000	9900000000	8110000	13000000	27700000
Q5BL40	549000000	854000000	80900000	181000000	3850000	15000000	2010000000	1900000000	1710000000	2110000000	2120000000	2060000000	15700000000	11700000000	1050000000	413000000	106000000	146000000	19900000000	13100000000	1490000000	879000000	779000000	7090000000
P27338	1010000000	365000000	8690000000	6320000000	20800000	23700000	396000000	42900000	1380000000	7590000000	2490000000	152000000							153000000	39700000	150000000	1470000000		14000000
G3X9T8	22300000000	10600000000	226000000	257000000												24600000
Q9NVI7	291000000	33600000	1150000000	1500000000	110000000	46400000	51600000	82100000	146000000	943000000	1050000000	297000000	80300000	54600000	1740000000	1740000000	33400000	18500000	155000000	69600000	1060000000	4380000000	134000000	88900000
P53621	1530000000	1090000000	250000000	310000000			342000000	358000000	362000000	81500000	302000000	340000000	939000000	770000000					3460000000	1750000000	26900000
F6TJS4	23000000		33600000	7790000			166000000		102000000	779000000	656000000		3550000000	2300000000	733000000	367000000	11900000		5590000000	3650000000	2790000000	8030000000	76300000	70600000
Q9UQ16	707000000	343000000	2830000000	1670000000			31100000	624000000	117000000	257000000	267000000	515000000	840000000	331000000	1060000000	588000000			680000000	470000000		46400000
Q6NU15	9550000	38900000	153000000	172000000	1430000000	1250000000	96000000	2340000000	110000000	287000000	648000000	2570000000	581000000	265000000	1930000000	1560000000	3570000000	1480000000	430000000	680000000	675000000	1430000000	7380000000	1300000000
Q00896	27800000000	18200000000	1910000	31900000	7910000	15600000
P06744	18300000000	23700000000			9550000	33800000	36400000000	251000000	35000000000	21700000	44800000	234000000	19800000000	10100000000	58100000			30400000	34400000000	39200000000		77700000	637000000	200000000
Q6P4Z0													613000000	893000000	1220000000	1580000000	34700000	666000	6850000000	7550000000	13800000000	34100000000
Q9P2J5	908000000	288000000	135000000	188000000			78000000	154000000	31600000	28600000	90700000	71100000	273000000	154000000	610000000	341000000			925000000	487000000	1090000000	2530000000
P55884	799000000	210000000	1510000000	1810000000	6680000	2320000	64200000	390000000	132000000	280000000	502000000	267000000	390000000	324000000	494000000	332000000			550000000	468000000	734000000	231000000
P08133	12400000000	8710000000			2080000		12700000000	832000000	14800000000	389000000	193000000	1480000000	4590000000	3980000000	25200000		11500000		5480000000	7260000000			32800000	10900000
Q7T0S0					53400000	34200000		195000000				862000000			314000000	91900000	8410000000	7690000000		43100000	210000000	838000000	7990000000	1040000000
Q501K5									210000000	60300000			33500000000	24200000000	567000000	1930000000			60400000000	87200000000	943000000	2810000000		179000000
P62820	979000000	816000000	829000000	1330000000			2090000000	780000000	2570000000	900000000	549000000	758000000	3670000000	1830000000	109000000	250000000	11500000	22000000	3790000000	2390000000	1040000000	882000000	14500000	217000000
Q8IYJ1	84300000	39100000					857000000	255000000	1230000000	24700000	4070000	664000000	7240000000	5720000000	296000000	39500000	4550000	5980000	4540000000	5270000000	12400000	2990000	14700000	6430000
P05413	61200000000	42200000000	4440000	36100000	29800000	131000000	24500000000	2310000000	26300000000	12900000		232000000
Q14112	23600000	20800000	437000000	1030000000	456000000	619000000	522000000	12500000000	1260000000	2790000000	4610000000	4710000000		60900000	997000000	776000000	208000000	601000000	118000000	363000000	846000000	2380000000	2190000000	216000000
P13861	305000000	217000000	55000000	109000000	8180000	15400000	4790000000	1040000000	3770000000	1620000000	1180000000	1590000000	1430000000	1110000000	277000000	19200000	13200000	4820000	3320000000	5930000000	254000000	636000000	98500000	41100000
B1H1G2													2450000000	2360000000	1160000000	1010000000	27200000	62700000	7000000000	8860000000	1030000000	1100000000	531000000	473000000
Q4FZM5		54200000	25000000	1060000000			33500000	118000000		1270000000	1540000000		6140000000	4810000000	22700000000	26500000000	43500000	340000000	1490000000	1490000000	28800000000	16000000000	395000000	32100000000
A4IHY3															259000000	51300000	4900000000	4990000000		29300000	22500000	88300000	7930000000	987000000
Q99LC5	74100000000	43500000000	314000000	543000000	32500000	102000000	16600000000	27700000	16500000000	73500000	27700000	70200000	1970000000	3280000000	46700000	14200000		50700000	4220000000	1360000000	226000000			6130000
Q6IP29			1440000000	315000000	28300000			96900000		276000000	135000000	747000000	108000000	43100000	6810000000	11300000000	801000000	514000000	7530000	44100000	3920000000	2710000000	55500000	248000000
Q921G7	24500000000	20100000000	841000000	615000000	66900000	42700000	16900000000	245000000	17100000000	624000000	450000000	294000000	607000000	463000000					364000000	631000000
O76041	1450000		176000000	767000000	2020000000	2290000000	294000000	73900000000	1790000000	3120000000	7530000000	29700000000	144000000	14100000	8480000000	7280000000	2850000000	3010000000	134000000	1080000000	7450000000	6860000000	7980000000	760000000
Q9CW03			304000000	729000000	21900000	16800000		101000000	4520000	32500000	59200000	70800000			2810000000	3390000000	69600000	97700000			940000000	3590000000	59600000
Q6DCT5	248000000	1100000000					20400000						25400000000	33500000000	104000000	41900000	22500000	250000000	14100000000	17600000000		39300000	10800000	39200000
Q91369			456000000	111000000	1880000000	8400000					826000000		159000000		6660000000	2460000000	16800000000	20900000000			1250000000		2340000000	94700000
P15880	116000000		3930000000	3150000000	208000000	24400000	53400000	91900000	179000000	7710000000	3790000000	2640000000	1040000000	413000000	5340000000	1770000000	266000000	174000000	231000000	544000000	6120000000	772000000	1320000000	5450000000
F6YWQ1													1510000000	641000000	4280000000	3870000000	20700000	21100000	2850000000	1230000000	54700000000	9850000000	87300000	45000000000
Q5G7I7	9640000	48200000			89700000		41500000	1530000000		202000000	1240000000				8590000				9400000000	2940000000	185000000000	27300000000	1610000000	244000000000
O00763	4210000000	2270000000	48700000	63400000		1010000	8140000	80400000	80200000	56000000	15300000	8370000		13100000					127000000	39000000		41700000		20800000
Q7ZY57	53800000	16900000	1660000000	1930000000			39700000	30500000	96100000	2610000000	1540000000	123000000	326000000	274000000	2720000000	3060000000			658000000	641000000	1080000000	1820000000
Q9D1G3	169000000	317000000	11000000000	6280000000	150000000	139000000	161000000	240000000	165000000	3800000000	6780000000	422000000
F7DFF3			1470000000	528000000			73200000		19300000	32500000			2370000000	1530000000	3750000000	2480000000	28900000	47400000	7300000000	3740000000	54200000000	6330000000	227000000	46100000000
F6PXN1			20100000				65200000		17700000				45100000	721000000	484000000	1630000000	855000000	306000000	474000000	1140000000	1560000000	4610000000	3060000000	1150000000
Q9P2E9	173000000	61300000	1350000000	10900000000	8630000		46500000		55300000	1390000000	910000000	10800000		2740000				7140000			16100000
Q8IWX7	1240000000	567000000	888000000	1330000000	99600000	207000000	242000000	997000000	239000000	1620000000	1490000000	1090000000	262000000	182000000	595000000	438000000	4820000	20400000	212000000	92200000	643000000	241000000
P58281	3100000000	3970000000	456000000	1050000000	33800000	70900000	2040000000	198000000	1620000000	1700000000	1600000000	231000000	11600000	97700000	75400000	4360000			516000000	305000000	58000000	356000000
F6ZNU5				107000000	30200000	36400000		486000000	26300000	88000000	213000000	70200000	39800000	2230000	1070000000	1020000000	1810000000	1340000000	153000000	881000000	671000000	4310000000	5930000000	381000000
P02511	9250000000	5030000000	652000000	15800000	2940000000	1250000000	754000000	58400000000	2430000000	10400000000	3270000000	126000000000		20100000
P27824	920000000	2000000000	1160000000	2900000000	2980000	7790000	3220000000	2950000000	2970000000	11800000000	9230000000	4090000000		58300000			308000000		736000000	664000000		70700000
Q28G60	74800000	97500000	1120000000	3300000000	361000000	151000000	30300000	911000000	127000000	6490000000	2110000000	1580000000	818000000	831000000	11300000000	7610000000	826000000	802000000	392000000	603000000	5490000000	19200000000	5530000000	832000000
P55809	11900000000	12200000000		36400000		21800000	16000000000	537000000	19900000000	1830000000	955000000	624000000	1330000000	1220000000					3050000000	6320000000
Q4FZX2													1310000000	2140000000	3670000000	4330000000	5780000000	2240000000	128000000	810000000	1430000000	1450000000	9130000000	1410000000
F7A7L1	134000000	46100000	2080000000	2050000000	276000000	117000000	2320000	732000000	57100000	4630000000	907000000	2440000000	541000000	282000000	7330000000	2080000000	540000000	448000000	219000000	224000000	8600000000	1450000000	2010000000	8040000000
Q02053	17200000000	7180000000		1980000			3360000000	4860000000	1650000000	279000000	290000000	2310000000	983000000	1450000000					2570000000	3670000000
O00571	140000000	111000000	1380000000	1520000000	114000000	101000000	4270000	553000000	1400000	270000000	215000000	721000000	161000000	35200000	19800000	308000000	148000000	20900000	154000000	66900000	459000000	1560000000	68400000	45700000
P23242	741000000	216000000	1920000000	1840000000	842000000	651000000	63000000	417000000	140000000	1040000000	323000000	3380000000
Q9D6J6	1860000000	1070000000	6060000000	3880000000	229000000	140000000	1830000000	31100000	2320000000	25900000000	10300000000	290000000
P23141	21700000000	23500000000					2480000000		995000000				67400000	50100000
O35452	12200000	181000000	3910000000	4020000000	213000000	725000000	35100000	891000000	32200000	1250000000	1600000000	78400000				2970000	6620000				76900000		14800000
F7A4Q0	35200000000	11500000000	42500000000	41000000000	351000000	736000000	19200000000	887000000	16400000000	13700000000	36500000000	609000000	12900000000	13000000000	15300000000	12400000000	38800000	21700000	36300000000	21800000000	85600000000	16400000000	308000000	115000000
Q7ZYR1	18200000		520000000	1350000000	127000000	31400000		311000000	10700000	631000000	375000000	477000000	412000000	382000000	5250000000	2750000000	464000000	400000000	146000000	324000000	2760000000	2250000000	2890000000	322000000
D0G0B3	1910000000	2240000000	3050000000	437000000	158000000	233000000	19400000000	2820000000	10900000000	34300000000	25700000000	1080000000
P61163	105000000	83300000	2120000000	2110000000	73500000	12500000	280000000	493000000	303000000	854000000	114000000	913000000	893000000	369000000	1270000000	801000000	84000000	44300000	846000000	458000000	3130000000	1030000000	163000000	21600000
Q7ZXX4							238000000		476000000				15300000000	20300000000	12700000	3180000		38900000	12600000000	15300000000			24900000	13800000
Q5XGH1	1030000000	760000000	1300000000	729000000	3820000	17600000	1250000000	2830000000	1220000000	1340000000	1110000000	2130000000	877000000	700000000	1450000000	1110000000	49300000		581000000	1560000000	1280000000	1520000000		2710000
Q9ULT8	1640000000	1230000000					58100000	105000000	35800000			33000000	37600000	290000000		61900000		34100000	914000000	197000000	38900000
Q3U2G2	11600000000	3230000000	289000000	113000000			4190000000	40600000	2390000000	105000000	289000000	51400000	141000000	279000000					806000000	486000000		390000
Q28FR5													135000000		220000000	318000000			12700000000	4320000000	329000000000	57700000000	1860000000	186000000000
Q5JWF2	661000000	684000000	2560000000	1260000000	30300000	26700000	947000000	1510000000	1190000000	2250000000	974000000	1420000000	516000000	360000000	462000000	278000000	1770000		1480000000	864000000	267000000	782000000	20500000	536000000
A0JMA3	385000000	306000000	522000000	4620000000	186000000		147000000	263000000	333000000	590000000	587000000	722000000	1520000000	1830000000	6470000000	3610000000	174000000	173000000	12300000000	11800000000	30500000000	13000000000	5000000000	2350000000
Q6PBE7	12200000000	7050000000			43700000		8610000000		15600000000			442000000	113000000000	32300000000	110000000		548000000	1890000000	237000000000	286000000000	591000000	197000000	5580000000	1860000000
O75643	50200000	11200000	368000000	285000000	9780000	21400000		18700000	71700000	12300000	19900000	74300000	50000000	50400000	636000000	834000000	42500000	27700000	162000000	82700000	232000000	69000000	2070000
Q68F95	1190000000	2340000000				8740000	1220000000		1610000000				6940000000	4540000000	93800000				8870000000	11800000000	485000000	1900000000	23700000	22400000
A1L2Q0													138000000	191000000	3480000000	3330000000	3790000000	3050000000	21400000	106000000	995000000	993000000	7550000000	727000000
O94973	1730000000	478000000	1880000000	1380000000	7500000	16900000	203000000	201000000	206000000	1070000000	1070000000	189000000	1300000000	251000000	576000000	392000000			1710000000	746000000	1910000000	1500000000	92200000	19100000
P63010	2030000000	313000000	1720000000	1370000000	29800000	24300000	716000000	428000000	462000000	2330000000	1750000000	465000000	1340000000	437000000	540000000	716000000	840000		1590000000	793000000	1860000000	1210000000	80500000	30000000
P04843	182000000	53400000	4410000000	4490000000	155000000	20100000	92100000	513000000	443000000	3730000000	3590000000	600000000		85800000	770000000	710000000			36600000	96000000	1040000000	1300000000		7290000
F1DQN6								45000000		370000000	197000000		36700000	24300000	10400000000	10100000000	145000000	73700000		38300000	1260000000	4960000000	65400000	18200000
Q66KY8	91400000	417000000			74000000	57900000	215000000	17400000000	377000000	1520000000	699000000	17300000000	64900000000	55500000000	4140000000	1600000000	2450000000	3870000000	18000000000	21800000000	402000000	156000000	1580000000	2230000000
P00397	2250000000	2180000000	13900000000	9290000000	284000000	190000000	1180000000		3420000000	22800000000	10900000000	339000000	15500000	156000000	593000000	1190000000			289000000	709000000	3490000000	3890000000
F7EBL1													1680000000	2240000000	7950000000	8460000000	11000000	56700000	6330000000	2300000000	100000000000	61700000000	873000000	109000000000
Q7SZ13													40500000000	17300000000	1520000000	229000000	5560000000	1210000000	5610000000	12300000000	134000000	1930000000	7990000000	2490000000
Q14764	1260000000	417000000	4100000000	4680000000	25500000	25600000	183000000	86500000	180000000	791000000	757000000	46700000	341000000	120000000	526000000	657000000			555000000	409000000		22100000
Q7KZF4	278000000	75200000	4930000000	5640000000		2910000	22800000	9900000	71200000	2870000000	3500000000	51200000	8530000	15100000	1700000000	1880000000	1730000		72000000	18500000	4460000000	2310000000
Q28C82			46000000	122000000		24900000	12500000	248000000		613000000	289000000	99400000	930000000	748000000	8140000000	4430000000	193000000	251000000	2600000000	2590000000	18100000000	7740000000	3290000000	767000000
F6SLD1						12200000								1560000			185000000	40600000	80400000	1490000000	9410000	619000000	7560000000	3290000000
F7DQ93	2120000000	584000000					3320000000	41400000	1290000000		6600000	4130000	7400000000	4930000000	4270000				23400000000	21300000000		13400000	6520000	6270000
P23634	500000000	103000000	170000000	335000000			446000000	3140000	375000000	105000000	275000000	7400000	452000000	309000000	1960000		56500000		1270000000	1370000000
Q9D8N0	696000000	631000000	4500000000	3580000000	227000000	46500000	569000000	3600000000	891000000	3020000000	1920000000	5550000000			618000000	221000000					318000000	3100000000
F6YDP6	233000000	91600000		2940000		5160000	199000000		346000000	335000000	882000000	149000000	1560000000	1750000000	180000000	113000000	26600000		7790000000	4740000000	1540000000	2280000000	66400000
Q16795			2520000000	1480000000	10200000	14600000	2760000000	410000000	5290000000	102000000000	38200000000	1570000000
F1SU03	58800000	42300000	1030000000	283000000	185000000	482000000	1120000000	19900000000	2620000000	9050000000	7890000000	12700000000								11700000
P30101	2120000000	1380000000	263000000	419000000	6350000	3580000	3450000000	2890000000	3990000000	7980000000	5080000000	11000000000	52000000	383000000					331000000	724000000
Q9NX63	844000000	339000000	6770000000	5580000000	1940000000	2070000000	234000000	7700000000	515000000	4470000000	2550000000	5110000000	331000000	312000000	234000000	214000000		1870000		166000000	227000000	264000000		1510000000
Q9QZQ8			1350000	127000000	978000000	1040000000		2930000000	85000000	189000000	48600000	6530000000			62800000	15700000	2170000000	1060000000		5350000	212000000	340000000	3140000000	350000000
Q4V7X3			7360000	5350000	23300000			32200000				90400000	7620000		3960000000	3900000000	452000000	600000000	11200000		1580000000	1160000000	722000000	128000000
Q709C8	1880000000	1900000000		5310000			443000000		231000000				2440000	10300000					73300000	22600000			25700000
B3DLE6	1280000000	2400000000	10500000000	11300000000	116000000	19300000	3150000000	440000000	3320000000	11900000000	7710000000	542000000	1600000000	722000000	3330000000	3570000000	23600000		4110000000	1620000000	5260000000	1630000000	93600000	16700000000
P24752	2050000000	1470000000	22300000000	22200000000	188000000	88100000	4140000000	580000000	5260000000	110000000000	47000000000	575000000		183000000	4140000000	5510000000	16500000	15300000	226000000	1010000000	9230000000	28400000000	232000000	2400000000
Q6GN76							754000000		303000000				5740000000	3030000000					6490000000	5120000000
P50454	117000000	21200000	2350000000	2690000000	633000000	952000000	208000000	2460000000	622000000	5450000000	2250000000	5420000000
P03911	1910000000	1050000000	5290000000	5020000000	17200000	42800000
Q00839	323000000	210000000	8000000000	4280000000	183000000	56800000	162000000	5320000000	518000000	957000000	1670000000	4130000000	40900000	16000000	48900000	305000000	15600000		69400000	58500000	217000000	20300000
Q16698	937000000	581000000	24000000000	6930000000			1570000000	663000000	2530000000	164000000000	46900000000	2200000000
Q5XJF6			1050000000	719000000	203000000	44800000	18200000	1040000000	14100000	2750000000	1350000000	1720000000	376000000	308000000	5710000000	1020000000	281000000	307000000	107000000	308000000	4150000000	1700000000	926000000	11600000000
Q6PAY8							760000000	146000000	472000000	418000000	288000000	85800000	4230000000	3870000000	4590000000	5350000000	151000000	11700000	5650000000	5420000000	963000000	548000000
Q80XN0	3480000000	740000000	17000000000	7260000000	348000000	46400000	612000000	139000000	507000000	2440000000	897000000	324000000	254000000	4810000					115000000					44300000
Q9PWG7	16400000	19200000	1280000000	960000000	22000000	13500000	10800000	10700000	10900000	1160000000	878000000	232000000	257000000	173000000	3130000000	1330000000	43300000		398000000	325000000	4780000000	2850000000	42000000	7500000
Q14980	1220000		1360000000	1740000000	59500000	148000000	5230000	713000000	65200000	21700000	8950000	161000000		11900000
Q9NZ45	283000000	443000000	8610000000	4000000000	180000000	72700000	281000000	131000000	1030000000	1580000000	1070000000	337000000	1020000000	1120000000	2500000000	1070000000		13100000	1490000000	717000000	1980000000	1670000000	88200000	9620000000
F1RX35	573000000	958000000	523000000	1940000000	2750000000	3320000000	2230000000	37000000000	4920000000	6410000000	2080000000	26800000000
Q801S8						20400000		552000000	22800000	64600000	24100000	181000000	39600000	130000000	8480000000	8920000000	12700000000	8390000000	151000000	2150000000	5010000000	13100000000	29600000000	797000000
F6KDD8													11900000000	7100000000	40000000000	42600000000	158000000	208000000			271000000
Q96RQ3	4070000000	2680000000	1370000000	3320000000	216000000	187000000	169000000	122000000	161000000	991000000	529000000	200000000	6580000	22100000	10400000	49300000			428000000	500000000	619000000	434000000
Q9UBF9			61800000	31600000	1490000000	818000000	4910000	11800000000	291000000	1320000000	689000000	17000000000
Q9H987			15100000	34600000	509000000	1130000000		15000000000	288000000	1110000000	713000000	8840000000					131000000							34200000
Q640S6													2170000000	2190000000	2820000000	3440000000		17100000	11000000000	13400000000	24200000000	26900000000	593000000	94200000
F7CQU1	57300000	39900000	64400000	94500000	22000000	38300000	6010000	705000000	30700000	35600000	61200000	276000000	55200000	107000000	994000000	749000000	183000000	95200000	464000000	586000000	2330000000	2000000000	4400000000	620000000
P42167		245000	4310000000	2820000000	175000000	236000000		164000000	2390000	3360000000	2140000000	367000000										7140000
Q96QK1	1220000000	1740000000	13400000	37600000		1310000	852000000	285000000	763000000	64100000	66200000	537000000	1810000000	1170000000	2530000				3390000000	2280000000
F7AAF0						41400000		389000000				374000000	15100000	9400000	971000000	122000000	2160000000	1670000000	119000000	797000000	66000000	1010000000	22800000000	2880000000
A0A0A6YY53	4580000000	7040000000	22400000000	27300000000	110000000	159000000
Q6GN69	30600000	12300000	3840000000	1480000000	25000000	21900000	2000000	611000000		1550000000	392000000	727000000	562000000	219000000	7940000000	8150000000	190000000	142000000	976000000	1370000000	10700000000	10300000000	1370000000	406000000
Q7ZY98	74500000	17700000	1570000000	1180000000		88300000	2850000		11200000	1010000000	1420000000	26600000	77000000	48700000	5540000000	6160000000	1730000	7270000	243000000	83700000	11100000000	5790000000
Q5S1U1	579000000	775000000	4030000		113000000	57900000	1940000000	74400000000	3440000000	17100000000	10100000000	110000000000		780000000			50200000	28200000	1400000000	1470000000	17700000	13000000	100000000	105000000
Q9CQ73			330000000	515000000	5520000000	7180000000		3890000000	129000000	241000000	97200000	2930000000			2220000		19400000	7850000
Q9P0J0	1210000000	381000000	7500000000	4560000000	119000000	157000000	702000000	98000000	399000000	22300000000	3440000000	193000000
Q6PCE5	2120000000	2450000000					2630000000	46700000	2500000000	155000000	36500000	81000000	9010000000	10800000000					18700000000	26200000000		7760000	15900000	3900000
F7EIU9				26800000	5730000								77500000	46900000	82600000	438000000		1900000	2260000000	2930000000	6240000000	18700000000	532000000	151000000
O95817	1760000000	1920000000	2290000	264000000	605000000	527000000	6670000	1570000000	99900000	257000000	179000000	2480000000
Q7SZ14													7540000000	5140000000	39500000000	36300000000	20100000	79500000	1500000000	1260000000	28100000000	21500000000	287000000	25900000000
Q9R1T4	55700000	23600000	3300000000	4290000000	27000000	11200000	181000000	76200000	227000000	4150000000	1060000000	156000000	353000000	171000000	2690000000	2050000000	10000000		419000000	347000000	3060000000	7870000000	14600000	39000000
F7A2G7	100000000	25400000	103000000							143000000		12400000	160000000	79600000	1820000000	3550000000			204000000	192000000	13300000000	12800000000
Q9Y262	80500000	30900000	991000000	620000000	2090000		48300000	240000000	151000000	323000000	330000000	553000000	255000000	158000000	528000000	331000000			399000000	265000000	555000000	39100000
F7CSP0	406000000	380000000					1480000000	151000000	1470000000	58800000	97000000		12100000000	7810000000	11800000	335000000			12800000000	18900000000	160000000	44900000	273000000	3940000
F1SD45	780000000	436000000	231000000	116000000	2780000	5080000	1250000000	1560000000	1800000000	863000000	307000000	1410000000	2040000000	1160000000	490000000	164000000	28300000		2570000000	2160000000	495000000	333000000	102000000	31800000
A3KMT7													251000000	98500000	2480000000	7160000000			322000000	250000000	482000000	700000000
A0JM28			661000000	253000000			155000000	96900000		1320000000		1420000000	901000000	1150000000	4170000000	17500000000	314000000	338000000	6820000000	8540000000	26300000000	17000000000	219000000	22700000000
Q6NZH4	668000000	253000000	1310000000	726000000	46500000	1610000	378000000	414000000	265000000	194000000	118000000	451000000	479000000	522000000	1500000000	1150000000	7980000	2850000	1280000000	1300000000	771000000	360000000	17000000	14000000
A9JRJ0				7110000								6380000	334000000	1060000000	218000000	172000000			7920000000	9970000000	5020000000	15000000000	101000000	1530000000
Q5U512													16400000000	17100000000	5390000000	7210000000	198000000	275000000	41900000		55200000			8300000
P50143	392000000	479000000	295000000	753000000	8300000		598000000	301000000	1030000000	1570000000	1360000000	435000000	755000000	650000000	6100000000	8290000000	28500000	36200000	981000000	832000000	4740000000	8990000000	273000000	114000000
Q6P4X1	392000000	96700000	400000000	162000000			716000000	71000000	444000000	8110000	76400000		1190000000	1210000000	1080000000	778000000	26300000	3200000	2890000000	3120000000	1170000000	1630000000	28000000
Q6GLD0	324000000	311000000	1450000000	1050000000	36300000	93400000	5210000	1280000000	7970000	793000000	569000000	732000000	79000000	19000000	1120000000	474000000	47300000		124000000	268000000	535000000	760000000	166000000	51400000
A0JM00										33600000			28600000	557000000	14300000000	16200000000	24200000000	6690000000	7820000	21600000000	7030000000	42400000000	13000000000	18200000000
P62082	48000000	21700000	3370000000	833000000	41200000	18400000	9480000	65500000	81700000	5110000000	1440000000	137000000	415000000	327000000	2790000000	1410000000	64300000	19600000	65200000	82800000	5010000000	622000000	174000000	3870000000
P30042	14100000000	10000000000			5500000	3200000	5170000000	3630000000	8340000000	15400000000	7490000000	9700000000	585000000	170000000				4410000	961000000	598000000
Q9UKS6	3960000	12900000	2950000000	2410000000	111000000	12900000	82300000	1010000000	169000000	6150000000	4900000000	1740000000									248000000	710000000
Q14683			300000000	630000000	25500000	28800000		115000000	15600000	28400000	58500000	69600000	51200000		1680000000	2150000000	26000000			5780000	741000000	2920000000
K7GQ48		121000000					36700000000	75100000	30800000000	49100000	76600000
P97855	12900000		2520000000	1360000000	10700000	18100000		118000000		373000000	320000000	407000000	17100000	33300000	1250000000	1270000000	3930000		28900000	25300000	3170000000	4230000000	189000000	20000000
G5E866	17700000	8850000	512000000	428000000	53000000	23100000	4530000	152000000	41700000	90100000	107000000	133000000	32600000	32100000	553000000	726000000	51200000	19800000	131000000	51300000	175000000	504000000	48600000
F6ZUC6	28400000	121000000	101000000				71700000	34400000	86300000	374000000	333000000		1410000000	1380000000	582000000	510000000	9720000	5460000	2820000000	2780000000	2110000000	10200000000	6160000	37200000
Q07157	402000000	70700000	354000000	846000000	8960000	15400000	58600000	99300000	58000000	101000000	182000000	50400000	115000000	191000000	151000000	330000000	14700000		607000000	381000000	291000000	304000000	16700000	5960000
Q9BTZ2	1520000000	538000000	6220000000	1860000000	38900000	40200000	10100000000	1340000000	8480000000	47000000000	20800000000	1880000000						29400000			57500000	99400000
O75155	6700000000	1850000000	15900000				817000000	415000000	378000000	45000000	44900000	244000000	365000000	206000000		63600000			832000000	889000000		171000000
Q28HB3							99600000	1470000000		25300000	567000000	384000000	893000000	1200000000	4940000000	3720000000	335000000	542000000	1650000000	803000000	26000000000	5010000000	5290000000	17200000000
Q7ZX51	55500000		54800000				14000000			21800000	42800000		435000000	239000000	2750000000	5280000000	1990000	1470000	193000000	76500000	2150000000	6260000000
P49327	10100000000	3630000000					93800000	8320000	69400000
P49748	6530000000	6680000000	3410000000	2610000000	124000000	76400000	32200000000	1520000000	33300000000	8460000000	6490000000	1370000000	713000000	74500000	982000000	1300000000	84300000		502000000	786000000	326000000	5420000000	249000000	120000000
P63104	2200000000	1700000000	299000000	362000000	103000000	25200000	3250000000	3150000000	3100000000	3220000000	3450000000	4340000000	9110000000	6720000000	783000000	288000000	91800000	120000000	4550000000	8730000000	805000000	358000000	361000000	3780000000
F5XVC3				26500000									54100000	89600000	354000000	225000000	180000000	66700000	809000000	714000000	1580000000	434000000	1600000000	400000000
P70336	878000000	800000000	47100000	187000000		48900000	189000000		220000000	22600000	44000000	5090000	789000000	703000000	1050000000	894000000	21400000		2770000000	1510000000	630000000	1720000000
Q7SYA0													9620000000	8180000000	1370000000	2160000000	10000000		292000000	467000000	16300000	16300000
Q16836	5440000000	2950000000	1970000000	1100000000	2800000	13900000	19600000000	69100000	20300000000	2680000000	1360000000	188000000			1790000000	1230000000	4620000	20200000		1690000000	8630000000	7750000000		17300000000
Q9NVD7			1780000000	1380000000	10900000	6940000	137000000	650000000	177000000	2970000000	1250000000	881000000	266000000	136000000	4600000000	3610000000	122000000	101000000	516000000	276000000	4440000000	4090000000	558000000	325000000
P42858	339000000	348000000							4510000				129000000	654000000			689000		1010000000	410000000
Q5EE04	7840000		86700000	24500000	2630000		35700000		3960000	13200000	24200000		10500000	79100000	1050000000	2410000000	74200000	27600000	323000000	249000000	436000000	423000000		7710000
A0A0R4J0K2	304000000	14800000	2330000000	3770000000	1200000		4850000	28000000	7800000	316000000	723000000	10600000				37100000					44300000	73900000
B1AU25	4030000000	2690000000	15500000000	12900000000	750000000	380000000	2470000000	2540000000	5820000000	36200000000	34700000000	4950000000	309000000	384000000	204000000	800000000	23800000	28100000			1110000000	5160000000
Q709F0	41500000	64600000	8350000000	7170000000	2140000	12700000				149000000	192000000										14100000	41500000
P03921	2240000000	887000000	8240000000	6890000000	19900000	99100000	120000000		280000000	1300000000	1450000000	6940000
E9PZF0	12300000000	7920000000	110000000	61500000			2990000000	62300000	1590000000	805000000	296000000	26800000	4950000000	4280000000	893000000	353000000		4420000	7450000000	4400000000	1400000000	699000000		6580000000
Q9CQA3	5300000000	1260000000	11300000000	7980000000	63000000	118000000	6710000000	177000000	4210000000	500000000	846000000	260000000	3400000000	1590000000	1790000000	568000000	12200000	13300000	1730000000	1250000000	1680000000	165000000	127000000	485000000
P61982	1490000000	1100000000	539000000	192000000	54000000	83600000	2200000000	5640000000	1410000000	2810000000	2580000000	5340000000	7500000000	5580000000	1410000000	704000000	143000000	179000000	10300000000	8170000000	2270000000	1400000000	714000000	8310000000
Q9EPU0	429000000	196000000	300000000	286000000			11500000	189000000	16000000	81000000	174000000	71000000	116000000	104000000	101000000	137000000	1210000		175000000	276000000	155000000	169000000	3790000
Q5SSJ5			1670000000	3140000000	464000000	129000000		2020000000	43300000	1960000000	2430000000	1470000000			3300000000	1310000000	2640000000	3040000000		427000000	2240000000	11400000000	3380000000	1330000000
Q6GR18					6580000	15800000		13800000					48300000	8990000	1870000000	1000000000	1760000000	1590000000
Q6GN66	142000000	135000000	134000000	177000000	10300000		310000000	248000000	300000000	679000000	615000000	251000000	686000000	483000000	4920000000	5940000000	35900000	42200000	902000000	991000000	5790000000	7860000000	191000000	59400000
Q641G6			906000000	358000000	2300000000	182000000		3960000000		1450000000	1770000000	7510000000	89800000		4140000000	2100000000	14200000000	15100000000		452000000	2420000000	2370000000	7940000000	938000000
Q6DIS6				26000000			150000000	289000000			434000000		559000000	273000000	10800000000	3600000000	790000000	1020000000	7330000000	5710000000	23400000000	9900000000	1220000000	14300000000
Q8VDJ3	366000000	253000000	2160000000	4820000000			2650000	228000000	27300000	82700000	213000000	152000000	46200000	43100000	37300000	110000000				86400000	49800000	182000000
F6WQF1	253000000	142000000	225000000	677000000	7980000					154000000	176000000		2340000000	844000000	619000000	840000000			1930000000	1960000000	2110000000	6560000000
Q9D6R2	28400000000	19400000000	10200000	11000000	14500000	38000000	14100000000	1690000000	13200000000	1880000000	1630000000	1040000000	4390000000	4600000000	73200000	40800000		34700000	6820000000	2940000000	1060000
O70400	43000000		364000000	55400000			1410000000	4580000000	1460000000	5190000000	3650000000	8510000000									36200000
Q7ZX83			432000000	217000000			84200000	167000000	63700000	2470000000	1040000000	312000000	325000000	128000000	7310000000	7490000000	438000000	484000000	50300000	70000000	3380000000	1260000000	465000000	449000000
Q28BK3	14700000000	12900000000	42300000	89600000	21100000	99400000	5670000000	80200000	4730000000	36100000	7230000	147000000	5670000000	3320000000	950000000	1820000000	7520000	13000000	5010000000	6990000000	4800000000	19400000000		155000000
Q9UKU7	506000000	153000000	9610000000	5880000000	59100000	25800000	1530000000		837000000				453000000	282000000	21300000	4550000			261000000	98000000	2480000000	1160000000		412000000
F6X978			1270000000	273000000	71100000	32900000	6460000	739000000		1580000000	688000000	81500000	218000000	171000000	2400000000	2350000000	119000000	319000000	84400000	116000000	3770000000	683000000	1230000000	4690000000
Q5I0T4													191000000	144000000	4400000000	2560000000	3260000000	4510000000	131000000	869000000	1210000000	473000000	13700000000	5240000000
Q99714	1940000000	1210000000	16500000000	8050000000	14700000	65000000	563000000	324000000	222000000	381000000	145000000	227000000	250000000	177000000	474000000	343000000	9250000	6280000	505000000	295000000	5320000000	583000000	13400000	2560000000
Q5VYK3	3220000000	894000000	148000000	246000000			352000000		275000000	53000000	200000000	30200000	50300000	87200000	9230000				254000000	83600000	14400000	25300000
F1RTH3	1750000000	1220000000	5820000000	5690000000	416000000	190000000	7150000000	6170000000	14000000000	101000000000	91300000000	12500000000	309000000	384000000	204000000	800000000	23800000	28100000			1110000000	4990000000
F2Z5H9	102000000	245000000	1950000000	935000000	110000000	18900000	19500000	1230000000	94300000	295000000	132000000	2140000000	11300000		1560000000	1200000000	31900000	56000000	12300000	40100000	1900000000	821000000	191000000	23200000
Q6DFN8			1070000000	766000000	53800000	12800000	10900000	446000000	84900000	5770000000	1120000000	1380000000	617000000	395000000	2130000000	836000000	335000000	244000000	140000000	113000000	742000000	222000000	850000000	3160000000
F6YTT2													336000000	808000000	2400000000	3680000000		38900000	2120000000	1940000000	723000000	2310000000	69100000	591000000
Q9CPQ1	3380000000	2190000000	25300000000	6420000000	2700000000	1230000000	1930000000	1750000000	4410000000	23800000000	28800000000	2660000000
Q6P364					2380000							48800000	7450000		3060000000	1850000000	217000000	191000000	7160000	7520000	918000000	1590000000	790000000	97600000
Q5U5C2	73500000	72900000											125000000	284000000	846000000	836000000			1580000000	1150000000	730000000	1590000000
O88492	3490000000	2520000000	149000000	1510000000	435000000	334000000	98600000	155000000	88300000	5680000	37200000	94800000
Q561P3	65500000	21200000	1530000000	2020000000	41400000	61800000	87500000	665000000	280000000	1440000000	841000000	1770000000		57700000	131000000	68700000	6120000		181000000	217000000	336000000	684000000	15100000
Q6DIV0	83000000		4300000000	3250000000	17600000	16800000	21200000	229000000	133000000	7050000000	2800000000	542000000	1380000000	1580000000	9060000000	3690000000	165000000	54400000	819000000	652000000	8990000000	1840000000	500000000	5670000000
Q6P3M8	1910000000	254000000	65500000	13900000			347000000		257000000	16000000	17800000		3260000000	2670000000					4970000000	3540000000		5650000
P52943	460000000	120000000	15000000000	7580000000	112000000	65400000	357000000	846000000	39500000	8030000000	1280000000	2600000000					56500000	9120000		1240000000	3470000000			53200000
Q8CE80	894000000	198000000	3040000000	3800000000	6320000		660000000	12600000	425000000	2250000000	348000000	9080000							33000000
Q60864	1360000000	929000000	886000000	524000000			1580000000	53500000	1190000000	5350000000	3670000000	57800000	102000000	84700000	24100000	53200000			175000000	244000000	109000000	107000000
Q7ZTL1													10200000000	6570000000	9100000000	9740000000	59600000	71700000	18300000000	17000000000	32800000000	57900000000	213000000	3000000000
Q801M5										106000000			225000000	1830000000	19400000000	27300000000	44100000000	12000000000		9250000000	1990000000	20600000000	4930000000	8390000000
Q5PQ61						5850000	26600000	34000000		99400000	84800000	23900000	23900000		1400000000	829000000	1540000000	876000000		31000000	161000000	567000000	3560000000	571000000
F6ZFD8												24400000				60700000	2060000000	1830000000	28700000	1680000000	1690000000	5940000000	27900000000	1020000000
Q19LI2	22600000000	30300000000	27900000	124000000	15300000	34800000
A4IGZ0	289000000	130000000	748000000	689000000	3160000	6340000	140000000		208000000	3880000000	2880000000	1440000			7060000	12100000			46400000	15400000	4380000000	3660000000
Q93009	233000000	19900000		13700000			10200000		40300000				1190000000	1070000000	57000000	112000000			2960000000	2350000000	226000000	319000000
P07384	356000000	423000000	699000000	1560000000	7230000		1120000000	147000000	1200000000	8290000000	3910000000	302000000	548000000	389000000	52600000	160000000			451000000	725000000		264000000		16200000
O09111	856000000	457000000	5570000000	2030000000	177000000	33200000
Q00577	90300000	72100000	506000000	421000000	64100000	8580000	18200000	396000000	34800000	618000000	548000000	520000000	766000000	404000000	3460000000	1620000000	72100000	84200000	431000000	206000000	3730000000	344000000	283000000	1220000000
P04844	52900000	20600000	2710000000	3370000000	46700000	15400000	92800000	90500000	225000000	995000000	1300000000	513000000			127000000	284000000	3730000	5490000	35500000		171000000	131000000	17500000
Q6P818	3130000		513000000				22800000		241000000	59100000	134000000		721000000	482000000	1740000000	1500000000	3200000	5760000	526000000	109000000	9130000000	1610000000		7600000000
Q6NS22	112000000	7710000	977000000	435000000	7780000		23300000	457000000	170000000	2650000000	2620000000	569000000	237000000	284000000	2940000000	4010000000	380000000	205000000	165000000	163000000	2480000000	3220000000	314000000	27400000
P62269	162000000	11500000	1760000000	2100000000	137000000	25900000	24500000	1050000000	129000000	3530000000	1560000000	1250000000	145000000	152000000	3230000000	1100000000	160000000	201000000	124000000	329000000	3150000000	218000000	723000000	4120000000
F7BFU3													3120000000	1680000000					45200000000	87800000000	17900000	27700000	496000000	30400000
G5E8J6	7080000000	3760000000	299000000	1290000000
P23246	12800000		6080000000	4890000000	8100000	116000000	9250000	855000000	110000000	8060000000	4710000000	550000000			828000000	2580000000	41500000				844000000	2350000000	6880000
Q86VF7	1200000000	290000000	181000000	811000000	739000000	388000000		1570000000	56000000	7250000	42300000	495000000					16400000	8030000				12300000	69800000
A0A1B8XYE1	36600000	24900000	31400000		4620000	431000000	19300000	112000000	13200000	15300000	12100000	278000000	59700000	564000000	262000000	108000000	446000000	29000000	3590000000	2730000000	11700000		280000000	249000000
Q8UVS0													7090000000	4210000000	8530000000	16100000000	991000000	306000000	3250000000	6210000000	1310000000	1000000000	142000000
Q78IK4	682000000	156000000	11600000000	7710000000	337000000	93800000	28500000	620000000	48000000		374000000	366000000
P51888	26100000		308000000	287000000	392000000	110000000	256000000	7700000000	1030000000	10400000000	4140000000	10700000000
Q6PF24	82400000	26000000					46500000			7300000	5450000		2350000000	2840000000	28600000	42500000			2740000000	1880000000	8510000	45000000
A0A075B5P2	825000000	2010000000	4170000000	2100000000	22500000	150000000
F6S1C7													5420000000	3200000000			6630000		44700000000	79000000000	37400000	42100000	325000000	37600000
F6UFF0	542000000	955000000					2120000000	162000000	1620000000	110000000	32700000	306000000	8430000000	5840000000	46700000		13300000		31800000000	34600000000			96900000	38400000
O14576	166000000	118000000	4510000000	3990000000	32900000	7560000	45500000	170000000	75600000	717000000	476000000	469000000	136000000		371000000	100000000			71700000	43800000		69700000
Q7TPV4			2640000000	2470000000	17700000	10700000										27300000
P20700			1370000000	947000000	2880000000	2130000000		4150000000	35300000	352000000	582000000	2330000000			607000000	171000000	211000000	573000000				352000000	1800000000	476000000
P02462	227000000	232000000	363000000	802000000	1850000000	1120000000	217000000	1250000000	219000000	231000000	382000000	1700000000		32400000	610000000	542000000	1820000000	59400000	62600000	493000000	2230000000	1820000000	4310000000	341000000
F7DJC8	9100000000	9880000000	9640000	5440000	3020000	76300000	3180000000	6150000000	3800000000	9710000000	3020000000	4680000000	11500000000	12100000000			3660000	57600000	31300000000	20800000000		37300000	222000000	23400000
A0A1B8XV71													1190000000	4980000000	607000000	1670000000	952000000	465000000	536000000	1470000000	1240000000	731000000	2250000000	540000000
Q8K1B8	262000000	242000000	6010000000	2870000000	3160000		14500000		8330000	19100000	17400000		223000000	146000000	341000000	954000000			474000000	413000000	267000000			41600000
Q6GLL0				26000000			150000000	289000000			434000000		1780000000	1030000000	17300000000	9660000000	2140000000	1900000000	2310000000	557000000	10400000000	1880000000	460000000	1470000000
Q15172		73000000	936000000	825000000	51900000	22100000	181000000		253000000	74900000	85100000	53300000	545000000	339000000	524000000	230000000			382000000	447000000	362000000	246000000	51100000	3510000
Q6PGR9													6220000000	7050000000	5890000000	9830000000	19600000	53500000	4020000000	6050000000	8620000000	10600000000	227000000	47900000
Q4KLW7													505000000	164000000	4660000000	5530000000	1590000000	748000000		138000000	1460000000	1230000000	1200000000	527000000
F6PXC5													114000000	528000000	420000000	990000000	602000000	250000000	2860000	259000000	1550000000	1180000000	2880000000	409000000
P21953	701000000	613000000	1130000000	620000000			169000000	20100000	585000000	3740000000	806000000	75400000	534000000	507000000	1150000000	1330000000	1380000		2050000000	1140000000	2360000000	521000000	21500000	1400000000
I3LAR5							2680000000	2240000000	1050000000	7330000000	13700000000	911000000
Q96L21			927000000	650000000	52900000	25100000		373000000	15400000	1300000000	556000000	654000000	238000000	90700000	1890000000	607000000	144000000	59300000		44400000	4010000000	876000000	1210000000	4830000000
Q8N8S7			161000000	124000000	4350000	4100000				233000000	171000000		35700000	36500000	1460000000	1500000000	51300000	14100000	27600000		365000000	415000000	317000000	23800000
Q6P1S9	7460000		237000000	365000000	9300000	1220000	12800000	31800000	44300000	363000000	190000000	123000000	248000000	149000000	2770000000	1850000000		502000	291000000	311000000	5970000000	5240000000	24700000	47300000
Q6P5F9	1360000000	298000000	16200000	7890000		2620000	1080000000	636000000	770000000		9420000	389000000	290000000	253000000				26700000	465000000	212000000
F1SED0		54200000	239000000	183000000			1740000000	1020000000	3570000000	35200000000	17800000000	671000000	68600000						385000000	75900000	82000000
Q66KX6													19900000000	14100000000				7060000
Q06278	2370000000	1680000000	34600000			179000000	315000000		317000000		8060000		29800000	6130000	2460000		5610000		269000000	283000000	180000000
F1RRS8	369000000	62300000	2470000000	4060000000	11300000	10400000	1280000		3840000	164000000	123000000											6800000
F7AB23													943000000	6000000000					6550000000	1630000000	5590000000	1550000000	433000000	21300000
Q5XG09				26800000	5730000								645000000	812000000	3060000000	4070000000	211000000	59600000	183000000	111000000	679000000	3070000000
Q5G7I8			3350000000	854000000	2600000	2600000	6970000		187000000	1060000000	2320000000		1620000000	1370000000	2140000000	3810000000			4680000000	1970000000	60500000000	8030000000	273000000	204000000
Q5U275	165000000	20900000	11100000000	8430000000	49600000	51800000	36000000	331000000	312000000	14800000000	6310000000	961000000	780000000	667000000	4210000000	1940000000	81900000	19800000	510000000	279000000	3690000000	649000000	198000000	2560000000
Q6GQZ3	453000000	201000000	21300000				118000000		109000000				867000000	929000000	1060000000	1460000000	2270000		1780000000	799000000	824000000	216000000
Q13642	2130000000	1140000000	213000000	177000000	5650000		10600000000	1410000000	10900000000	4450000000	1060000000	4690000000	931000000	1240000000	79500000	63000000	151000000	32200000	954000000	518000000	57500000	84500000	95800000	143000000
O54734	27600000		1310000000	1160000000	16300000	10900000	61300000	176000000	111000000	2410000000	808000000	193000000	121000000	60900000	1130000000	511000000	2670000		85400000	98000000	2140000000	1620000000	4800000	12800000
P03886	1860000000	753000000	2900000000	2720000000	27200000	50400000	367000000	37900000	522000000	6900000000	1980000000		373000000	33500000	1390000000	472000000		7260000	369000000	311000000	592000000	200000000		42900000
Q9ULC4			171000000	106000000			37400000	148000000	65200000	420000000	171000000	124000000	299000000	114000000	4470000000	3970000000	73900000	45600000	273000000	264000000	2180000000	91400000	22900000	2540000000
Q6PBF8															6920000000	5490000000	223000000	288000000	108000000	73700000	5140000000	9480000000	33600000	42000000
Q92841	18100000		2960000000	2340000000	152000000	104000000	5200000	1200000000	96700000	2530000000	2030000000	1360000000			652000000	1310000000	294000000	145000000		10600000	893000000	1950000000	244000000	44500000
F6TYT7	91400000	417000000			74000000	57900000	215000000	17400000000	377000000	1520000000	699000000	17300000000	19500000000	19800000000	267000000	388000000	1280000000	1280000000	65500000000	43100000000	5050000000	417000000	8110000000	6420000000
Q5XGA8	25400000	33100000	883000000	1030000000	108000000	7720000		329000000	108000000	4710000000	686000000	908000000	502000000	61900000	3520000000	1080000000	244000000	167000000	175000000	221000000	4190000000	253000000	871000000	4900000000
Q6DIF4	488000000	492000000	41900000		9030000		2120000000	1150000000	2740000000	169000000	221000000	1340000000	4110000000	3980000000	8090000	48800000	26600000		5220000000	6750000000	208000000		46200000	8280000
F6W8L2													874000000	323000000	209000000	1320000000			2500000000	2080000000	177000000	117000000	13800000
Q16363	191000000	74700000	1340000000	1180000000	146000000	337000000	197000000	2490000000	557000000	1710000000	1140000000	1350000000					22700000		13900000			28800000		34200000
Q9UI47	138000000	17200000	143000000	119000000	1130000000	841000000	49300000	4580000000	194000000	181000000	116000000	3260000000	11300000		40800000	207000000	561000000	307000000	177000000	166000000	224000000	257000000	3870000000	227000000
P02144	8180000000	16700000000			11400000		108000000000	8860000000	138000000000	571000000	912000000	4530000000
F7A101								86200000				16800000	49200000	9120000			245000000	38800000	282000000	943000000	47300000	628000000	6260000000	1440000000
O43583	33400000	7490000	110000000	140000000			24000000	38100000	67400000	401000000	255000000	94400000	207000000	146000000	2190000000	2960000000	14800000	36200000	299000000	211000000	1860000000	218000000	11500000	1360000000
Q6GUH5	66900000		995000000	467000000	225000000	103000000	12400000	540000000	66200000	463000000	476000000	492000000	960000000	528000000	3210000000	2220000000	195000000	241000000	438000000	73000000	11900000000	1040000000	2240000000	9670000000
Q7T0U3	42800000	80800000	257000000	69800000	7370000	6490000	239000000	702000000	185000000	93800000	57500000	747000000	1310000000	936000000	2150000000	1580000000	97600000	71700000	1620000000	2240000000	2770000000	248000000	52500000	1390000000
Q14839	6540000		553000000	969000000	4080000	15500000		19200000	535000	199000000					191000000	300000000	1400000		1040000		168000000	103000000		39700000
P79263		90300000					58500000000	778000000	17800000000	155000000	411000000	529000000
O75891	375000000	104000000				1810000	56600000		86200000	186000000	181000000		241000000	139000000	176000000	192000000			1380000000	990000000	16800000	187000000
Q8N3K9	64200000	208000000	11600000	185000000	128000000	691000000		734000000	212000000		8970000	405000000		11300000							2020000000
F6R300	41200000	55300000					67600000		130000000				1860000000	2850000000					5810000000	3700000000	146000000		2660000
P62888	1280000	22000000	400000000	1500000000	127000000		2750000	127000000	51200000	1730000000	588000000	915000000	820000000	73000000	3490000000	1340000000	216000000	146000000	59900000	85500000	3330000000	1290000000	928000000	1650000000
Q8NBU5	139000000	85600000	2430000000	1330000000	20800000	6650000	16500000	270000000	44800000	1700000000	576000000	806000000	101000000	27800000	341000000	299000000			128000000	70300000	2240000000	1350000000	12200000	2760000000
Q15582	8630000		182000000	270000000	472000000	327000000	665000000	1970000000	615000000	4990000000	2680000000	2630000000			161000000	11300000	138000000	122000000					360000000	99800000
F6U3K7	1690000000	272000000	3670000	2090000			192000000	112000000	295000000	29500000	35300000	85100000	433000000	382000000		4890000			644000000	681000000
Q9DCS9	1340000000	596000000	7410000000	5370000000	180000000	234000000
Q9I995													3670000000	3290000000	3960000000	6150000000	30000000	13200000	343000000	6770000	162000000	107000000
F7A714													19700000	54500000	104000000	42700000	302000000	346000000	3960000000	2400000000	305000000	937000000	1410000000	1330000000
P49393	12400000		1140000000	1730000000	142000000	52000000	24100000	790000000	292000000	2210000000	1660000000	1170000000	769000000	123000000	3110000000	798000000	461000000	213000000	226000000	115000000	3200000000	343000000	1320000000	3420000000
Q6PAZ0	55700000	13700000	512000000	373000000			160000000		275000000	1920000000	1840000000	11400000	485000000	734000000	1410000000	2360000000			513000000	861000000	2820000000	8850000000	40200000	6360000
P60174	20100000000	8670000000			22800000	20000000	26000000000	566000000	31900000000	6160000	10500000	345000000	19300000000	13700000000	4540000		40600000	371000000	21200000000	13900000000			182000000	12000000
F6X8Y6													705000000	277000000	1190000000	546000000			1700000000	1730000000	1950000000	3710000000	44800000	20100000
E9Q414	1540000000	674000000					60100000		75000000	77800000	44200000		51000000			499000000
P29144	3070000000	1870000000	117000000	41200000			2070000000		1230000000	57200000	357000000		242000000	207000000	196000000	242000000			188000000	132000000	69200000
F2Z5E6	69300000		1640000000	917000000	98900000	22700000	12600000	440000000	31100000	2570000000	1620000000	220000000	326000000	234000000	5150000000	1200000000	166000000	214000000	102000000	78400000	5110000000	105000000	900000000	4990000000
F7EGP8	2450000000	18800000	36300000	26800000				31200000	12200000	2560000		51800000	275000000	130000000	2730000000	1310000000			780000000	407000000	3180000000	3490000000		8500000
Q9CQJ8	2420000000	798000000	14500000000	4900000000	186000000	5650000	107000000		161000000	4040000000	833000000
F6RND8	110000000	6020000	180000000	239000000			27700000	97900000	29100000	44000000	89200000	8230000	75600000	40700000	569000000	447000000			304000000	87100000	991000000	199000000	17200000
Q91733	49200000	20800000	418000000	317000000	25100000		36500000	147000000		79300000	118000000	209000000	44400000	237000000	5930000000	3090000000	10500000	21600000	958000000	571000000	3530000000	2300000000		5640000000
Q2TPA8	3560000000	3230000000	2820000000	1660000000	1530000		1110000000	173000000	1190000000		645000000	45200000
Q7ZX96	13000000	35700000	21900000	22800000	50800000	62000000		103000000			21300000	108000000	19400000	42600000	1120000000	620000000	108000000	120000000	50900000	27000000	303000000	48800000	32400000	17400000
A0A075B5P4	3260000000	5930000000	4620000000	3730000000	20600000	37700000
Q04637	2300000000	1050000000	888000000	1180000000			186000000	340000000	169000000	109000000	108000000	206000000	121000000	139000000	144000000	122000000			70800000	54400000	399000000	557000000
P35998	419000000	364000000	229000000	85300000		7120000	302000000	681000000	216000000	220000000	56300000	828000000	949000000	541000000	430000000	131000000			664000000	1160000000	13400000	69500000	9600000	2900000
F1SU18			724000000	74900000	425000000	1310000000	296000000	43400000000	1350000000	12100000000	5540000000	73900000000			1600000000	9470000000	8870000000	16600000000		3780000000	851000000	4420000000	40400000000	25200000000
Q28FP8			590000000	999000000	92800000	16700000		498000000	9730000	1800000000	552000000	1720000000	221000000	64100000	1790000000	867000000	202000000	222000000		199000000	2340000000	402000000	830000000	2890000000
O75153	2140000000	1530000000	151000000	556000000			1180000000	41500000	1670000000	39900000	123000000	40000000	396000000	512000000					1130000000	498000000	35300000
Q14624	8750000000	3330000000		27100000			6070000000		117000000					45900000
Q6PCJ1	181000000	179000000	759000000	368000000	636000		337000000	187000000	366000000	65600000	198000000	61000000	766000000	1110000000	301000000	768000000			2890000000	1590000000	313000000	719000000
Q15029	1780000000	1100000000	224000000	175000000	48600000	95900000	1330000000	589000000	736000000	207000000	250000000	579000000	3970000	230000000	992000000	1150000000	36500000	88600000	741000000		864000000	596000000	68500000
Q9WTQ5	2360000000	1520000000		5270000			60200000		56000000	7960000				43000000					103000000	25500000
Q7TT50	123000000	7630000	130000000	600000000	1770000			27200000		4780000			55100000	15800000	776000000	851000000			234000000	35400000	165000000	58500000
P42345	1210000000	526000000					17100000	18100000	11600000	3820000		2540000	103000000	123000000				7310000	270000000	38900000	10400000	1260000000
F6SPR7													23600000000	10800000000	1100000000	188000000	3040000000	894000000	10500000000	18500000000	581000000	2730000000	16100000000	3840000000
O95299	4640000000	3610000000	18000000000	7870000000	462000000	637000000	3370000000	614000000	4450000000	63900000000	29200000000	836000000	567000000	536000000	3420000000	3520000000
Q9CPU4	818000000	254000000	4510000000	2780000000	280000000	317000000
O95202	2080000000	1740000000	6750000000	4480000000		6050000	255000000	12700000	435000000	1310000000	712000000		299000000	113000000	313000000	319000000			161000000	53400000	359000000	560000000
Q9I8J7	124000000						93400000		127000000				6960000000	5210000000	13000000				5040000000	6750000000
Q61792			478000000	485000000	50700000	48700000	10400000	151000000		1780000000	382000000	220000000	44700000	15700000	5100000000	4440000000	798000000	636000000		33600000	2240000000	3910000000	560000000	1150000000
F1S073	4050000000	2180000000	210000000	235000000	9170000	8270000	12600000000	745000000	6970000000	8060000000	4670000000	1190000000	391000000		1190000000	2420000000		13800000	1020000000	254000000	3840000000	1440000000	151000000	160000000
P02452	234000000	41400000	1400000000	5010000000	6110000000	6520000000	1060000000	6800000000	498000000	1600000000	2860000000	3480000000	37800000		1060000000	2470000000	1570000000	178000000		835000000	16100000	1500000000	185000000	1860000000
Q13936	34700000	10700000	229000000	399000000	3170000	2680000	4900000	11200000	35300000		26800000	4050000	67800000	59000000	23400000	88800000			918000000	142000000	637000000	116000000		3700000
C5H606													1010000000	457000000	3120000000	616000000	287000000	91500000	139000000	877000000	769000000	1540000000	2180000000	95100000
P14927	2330000000	317000000	7180000000	2780000000	50200000	144000000	430000000		433000000	7230000000	2810000000	53300000
A4II52													287000000	298000000	2090000000	2700000000			524000000	254000000	5580000000	542000000		14200000000
Q6GNT0	614000000	702000000					725000000	43200000	737000000			65000000	13600000000	7480000000	71400000		5780000		8350000000	9840000000			36700000	11700000
O35643	2610000000	633000000	1760000000	1240000000	18300000	8400000	746000000	257000000	393000000	1570000000	982000000	277000000	1250000000	382000000	157000000	377000000			1260000000	841000000	974000000	908000000	29300000	24400000
B2RRE2	276000000	96800000	468000000	795000000	114000000	231000000	13500000	497000000	36900000	10900000	23100000	189000000	5020000		57000000		15300000		22700000	16100000	17700000			27000000
Q9NX05	7190000			3060000									356000000	232000000	1240000000	623000000	3410000	4570000	495000000	687000000	1140000000	2010000000	86600000
F6QFI3													967000000	948000000	14900000				29000000000	13900000000	16500000	159000000		35800000
O43314	110000000	18200000	659000000	1340000000			5190000	93400000		39600000	50700000	10900000	38600000				20800000		214000000	74100000
Q8R1Q8	116000000	69600000	4360000000	5620000000	80400000	51800000		41300000	17200000	240000000	46000000	289000000	24200000	16200000	204000000	82200000			27400000	32700000	215000000	530000000	28300000
Q61584	11100000	62700000	557000000	1540000000	80300000	65100000		918000000	33200000	241000000	258000000	1050000000	86700000	146000000	177000000	91400000	42800000	11100000	43400000	92200000	161000000	121000000	287000000	110000000
G3XA17	247000000	69200000	1070000000	1120000000			9680000	299000000	14900000	146000000	136000000	308000000			127000000	39000000					175000000	162000000
F6V922										31400000			431000000	378000000	347000000	56000000			2000000000	995000000	8670000000	7360000000	139000000	47000000
P02794	21100000000	7540000000			5080000		1300000000	149000000	1020000000			21100000	1070000000	820000000				17900000	209000000	773000000
Q9NUT2	238000000	226000000	1910000000	2590000000	15300000	14100000	69000000	211000000	162000000	543000000	980000000	41000000										10700000
P28654	129000000	38000000	1390000000	1330000000	2320000000	1450000000	91800000	4410000000	354000000	3760000000	544000000	2180000000						313000000				260000000	2930000000	422000000
Q5XHG8	12800000	20800000		294000000	102000000	298000000	111000000	1520000000	167000000	446000000	421000000	670000000	157000000	439000000	5950000000	5710000000	4310000000	3800000000	470000000	2290000000	4170000000	14600000000	14900000000	664000000
O43837	14200000000	11800000000	174000000	337000000	65900000	120000000	4420000000	1210000000	4090000000	3200000000	1630000000	2010000000	1180000000	1930000000	249000000	16800000	8770000	2870000	2000000000	1420000000	1820000	15300000	28600000	23900000
P19536	9920000000	3530000000	21700000000	9880000000	1790000000	1280000000				3620000000														64500000
Q640Z1							215000000		148000000			2940000	5530000000	3990000000	4700000				4140000000	3810000000
P24790	186000000	293000000	2400000000	3020000000	7720000000	8840000000	917000000	36500000000	1650000000	3260000000	6040000000	61700000000	6690000000	3700000000	25000000000	13700000000	31200000000	29200000000	8870000000	20300000000	7170000000	19600000000	61600000000	24200000000
Q01550													326000000	305000000	330000000	358000000	994000000	1340000000	674000000	152000000	209000000	164000000	569000000	193000000
Q15366	473000000	311000000	1770000000	172000000		12300000	188000000	1590000000	296000000	640000000	428000000	2610000000	388000000	229000000	1500000000	1190000000	6330000	18400000	400000000	276000000	2490000000	1000000000	104000000	303000000
P46821	49100000	53600000	101000000	382000000	3630000		337000000	119000000	238000000	821000000	944000000				47100000				12200000
Q8N5S1	23300000			33300000			17800000				91400000		255000000	191000000	2850000000	1320000000			171000000	37100000	2080000000	2200000000		9320000
F1SID4	163000000	488000000	49400000	151000000		2130000	92800000	245000000	134000000	140000000	22300000	252000000	978000000	339000000	538000000	91100000	7700000		611000000	656000000	34500000	72900000		4590000
F6T0E5	50800000	54000000						428000000					11600000000	4340000000	298000000	101000000	2080000	43400000	14800000000	11600000000	71300000	175000000	48100000	267000000
Q13228	8710000000	7490000000					4650000000		5500000000				1270000000	358000000					137000000	390000000
Q08211	46600000	56500000	1280000000	890000000	87500000	69100000		2940000000	311000000	779000000	708000000	1210000000	25600000		172000000	216000000	9240000		9150000	7640000	191000000	60400000
P14854	1350000000	2380000000	5630000000	1180000000	743000000	338000000	1160000000	476000000	1080000000	13000000000	4210000000	1330000000	378000000	240000000			33400000				3790000000	1440000000	85800000	299000000
P30419	19700000	6150000	1470000000	1210000000					11100000	1650000000	471000000	22800000	60200000	6610000	197000000	65000000			2930000	1410000	787000000	955000000
Q8CJG0	123000000	66200000	1430000000	566000000	7710000				52700000	569000000	650000000	24100000	105000000	41800000	404000000	344000000			81200000	88000000	1580000000	36400000
F7EHJ3							3000000						63600000	33900000	727000000	809000000			478000000	515000000	8700000000	10200000000		85200000
F7E3B5														9320000	1630000000	2190000000	903000000	416000000	41700000	1970000000	4800000000	228000000	6490000000	1620000000
O00305			394000000	354000000	21500000	8640000		57700000		303000000	147000000	37900000	197000000	70400000	958000000	1530000000	11100000	7660000	46300000	99800000	1040000000	2960000000	39000000	7180000
F1RV23	777000000	1580000000				14500000	304000000	7260000000	424000000	772000000	493000000	5070000000	587000000	539000000	149000000	8320000	6370000		751000000	1230000000		50300000
B3DLH6	177000000	267000000	8000000						27100000				429000000	640000000					3670000000	2420000000	50600000		35200000	3990000
Q86UW8						23200000	138000000	502000000	13300000	504000000	292000000	205000000	27700000	6750000	413000000	134000000	115000000	105000000	86500000	432000000	1330000000	1570000000	4390000000	559000000
Q7T0Y5	2540000000	2470000000	6910000			5180000	469000000	117000000	663000000	5060000000	1550000000	46100000	1940000000	705000000	3590000000	2020000000			6330000000	3200000000	903000000	378000000		37700000
Q2VPG9	493000000	855000000				9050000	2380000000	667000000	2050000000	585000000	1150000000	1180000000	6070000000	9430000000				91600000	6990000000	7120000000				2900000
Q69GF7	9640000	48200000			89700000		2330000000	2800000000	3670000000	94000000000	27000000000	975000000			2580000						22700000			2680000
Q9DCJ5	4490000000	1870000000	15800000000	6600000000	286000000	371000000	110000000		266000000	3570000000	1760000000	71700000										156000000		1150000000
Q6NRC5			43900000	346000000						107000000	182000000	175000000	369000000	99300000	1900000000	1360000000	8520000	2250000	354000000	341000000	1230000000	3950000000	6570000	21500000
Q99613	546000000	91700000	1510000000	1300000000	937000		138000000	431000000	136000000	444000000	872000000	248000000	40300000	56300000	114000000	1210000000			78100000	14000000	70500000	26700000
Q92896	432000000	273000000	1620000000	2190000000			72800000		270000000	1590000000	2240000000		54400000	72800000	84600000	277000000			136000000	14800000	303000000	1220000000
O00231	495000000	292000000	201000000	17600000		3840000	301000000	793000000	225000000	343000000	81500000	801000000	587000000	414000000	324000000	137000000	13400000		633000000	2290000000	43700000	88400000
P23109	1000000	45500000		146000000		3500000						3300000	3160000000	1720000000	112000000		15300000	1370000	2210000000	2400000000	378000000	1120000000	3320000	22500000
A9ULL7													270000000		23900000				15200000000	13500000000	953000000	476000000	51200000
Q02880		29700000	337000000	1220000000	38500000	23200000		37600000		452000000	583000000	17300000			129000000	38000000	174000000	85300000			3150000	535000000	1800000000	3670000
F1SA50	14300000	11300000	1570000000	570000000	321000000	175000000		2150000000	81000000	1120000000	490000000	2520000000				120000000	74000000	35700000				118000000		26700000
Q5I040													18000000000	12000000000	186000000	166000000		8620000	3010000000	4310000000
P51660	195000000	59200000	9580000000	8020000000	1180000		66200000	17000000	97400000	923000000	963000000	20400000			8470000	5990000			77400000	30500000	55300000	22900000		152000000
B0BM36	1580000000	427000000	3690000000	2810000000	16000000	28500000	2930000000	45300000	1290000000	233000000	182000000	26100000	7460000000	5500000000	3110000000	1080000000	25600000	50100000	5860000000	5820000000	3060000000	462000000	157000000	2080000000
Q3KQG0	23800000000	9670000000	106000000	105000000	9980000	45100000	1500000000		715000000		3700000		13800000000	12100000000	246000000	60700000	1890000	151000000	21900000000	6640000000	837000000	58500000	147000000	422000000
A7VK04	437000000	231000000	7900000	5490000			308000000	44300000	297000000	139000000	121000000	92300000	318000000	264000000	280000000	114000000			494000000	257000000	358000000	353000000	4370000
Q8CIZ8	510000000	517000000	64600000	93600000	189000000	308000000			40300000	8360000				76200000			815000
P19827	5410000000	2290000000	1670000	42200000	15500000		990000000		83500000	28500000	59600000		268000000	123000000					84200000	127000000	9890000
P50990	962000000	800000000	891000000	1360000000	14700000	4610000	1830000000	1070000000	2180000000	3320000000	2620000000	1550000000	212000000	7750000	1140000000	1650000000	14800000	5890000	155000000	165000000	379000000	1110000000	41700000	19100000
F6VZ87	784000000	377000000	187000000	1040000000	43200000	102000000	321000000	55200000	471000000	355000000	251000000	110000000	680000000	996000000	673000000	1620000000			2680000000	3280000000	2380000000	3090000000
P50851	873000000	531000000		6980000			74800000		32700000			3290000	28700000	472000000					655000000	212000000
B3DLL8													1140000000	10000000	8970000000	147000000	13000000000	360000000					20800000
P28482	339000000	110000000	8760000	8100000	1650000	382000000	267000000	29300000	176000000	47700000	109000000		1700000000	1340000000	543000000	317000000	1900000	67200000	1810000000	865000000	302000000	1400000000		11500000
Q03001	201000000	182000000	34500000	386000000	58200000	75000000	82700000	109000000	10300000	46500000	1750000	71800000	2880000	5550000	4550000	134000000	102000000		61200000	35500000		9690000	79200000
P17568	1430000000	707000000	5290000000	1550000000	77700000	104000000	244000000	21100000	516000000	9130000000	2980000000	78800000
P41250	406000000	579000000	2230000				840000000		545000000				1120000000	677000000					2510000000	1250000000
P83731	9510000		1150000000	792000000	124000000	27400000	9770000	405000000	15100000	2110000000	279000000	823000000	363000000	72100000	2760000000	1180000000	198000000	223000000	18700000	94000000	2660000000	406000000	1070000000	3510000000
A1A617	13000000		255000000	33000000					6240000	431000000			660000000	568000000	1790000000	2450000000	17500000		1160000000	402000000	20600000000	3700000000	26400000	26500000000
I3L6R0	87500000	15600000	9200000000	2360000000	20900000000	5790000000	1400000000	245000000000	3840000000	57100000000	34900000000	211000000000									37900000
F6UD20			2880000000	3780000000	361000000	33400000	9500000	717000000	57000000	5100000000	2580000000	1090000000	597000000	567000000	9700000000	5730000000	481000000	434000000	174000000	178000000	4900000000	3370000000	3280000000	14700000000
P35052	763000000	197000000	2400000000	1830000000					23100000	274000000	237000000		12500000
Q5U525	133000000						326000000		180000000				4400000000	4100000000					5520000000	4060000000				433000
Q91X72	16400000000	17100000000					177000000		142000000
Q66J16	20500000	47400000					1120000000		652000000		6940000	5440000	6570000000	5140000000	35400000	4570000		3180000	10800000000	11500000000	7910000	50100000		7780000
F7AHZ4							61200000		43000000	367000000	293000000		235000000	131000000	261000000	348000000	12100000	12600000		16900000	2860000000	5270000000	255000000	69400000
Q5XGC2													402000000	154000000	2580000000	1690000000	9830000	5490000	606000000	761000000	13600000000	6940000000	89800000	18700000000
P61158	142000000	244000000	983000000	990000000	4040000	12800000	497000000	139000000	247000000	386000000	507000000	119000000	550000000	337000000	347000000	829000000	17000000	421000000	669000000	700000000	389000000	878000000	270000000
P36871	16800000000	12000000000	32500000	118000000	40000000	8840000	18600000000	103000000	17600000000			127000000	3760000000	4020000000					3600000000	3960000000
P62754			1510000000	2780000000	73100000	27400000	114000000	441000000	82400000	3160000000	1920000000	1580000000	104000000	210000000	1450000000	1030000000	95600000	84600000	148000000	37700000	412000000	485000000	474000000	2090000000
Q14669	118000000	21200000	291000000	280000000		8480000		8410000				13600000	87000000	24100000	95000000	171000000			41400000	10100000	124000000	267000000		1400000
F1S2E2	766000000	893000000	137000000				3470000000	368000000	3310000000	196000000	109000000	344000000	4530000000	2920000000	20500000				2940000000	3080000000			29900000	24500000
Q9YGC6			21700000	55300000	37200000	29500000					2260000	22200000			1010000000	369000000	1140000000	711000000			437000000	1440000000	669000000	126000000
Q642N9		38100000	94000000	2800000			48500000	23900000	92500000	130000000	102000000		198000000	128000000	5040000000	4640000000	2220000		213000000	102000000	5590000000	9920000000		8970000
F6XHG4									149000000				554000000	443000000	506000000	55800000	27300000		2040000000	2810000000	2120000000	7200000000	165000000	243000000
Q7ZXF6	733000000	562000000	1320000000	2480000000		2060000	5460000000	130000000	7600000000	1860000000	1960000000	139000000	4620000000	3440000000	10900000000	8230000000	75900000	124000000	1360000000	4310000000	2210000000	4740000000	187000000	200000000
Q14BN4	38800000	5220000	1690000000	993000000	5150000	6920000	1560000000	527000000	1070000000	2600000000	2660000000	1050000000	6290000			5620000						11800000
P02760				7820000			1180000000		489000000		4040000		1820000000	2130000000	117000000	40700000	420000000	7960000	217000000	306000000	3460000		349000000
P61222	116000000		1190000000	384000000	2530000		46700000	561000000	15100000	1020000000	286000000	73900000	12100000	54100000	277000000	275000000			239000000	238000000	493000000	552000000		5560000
Q66KM2	3500000000	2260000000	6150000				417000000	52400000	345000000			4680000	10400000000	5600000000	6410000	6030000	20800000	69100000	12500000000	9510000000		8100000	45000000
P14094	1580000000	1660000000	15000000000	9380000000	158000000	216000000	462000000	17500000	683000000	791000000	227000000
A3KMT6	4680000		1270000000	1690000000	200000000	3110000	40400000	657000000	42500000	2580000000	1210000000	1660000000	305000000	418000000	3640000000	2470000000	395000000	333000000		203000000	254000000	805000000	1240000000	4120000000
Q9UNF0	569000000	204000000	1310000000	812000000			85000000	13600000	138000000	376000000	513000000	15500000	221000000	104000000	682000000	469000000	48800000	11500000	171000000	183000000	410000000	1250000000	19800000	22300000
A0A075B5W3	1480000000	1610000000	6090000000	8220000000	50700000	63000000															3750000
P62264	4970000	5050000	1410000000	1610000000	133000000	21200000	14700000	424000000	93600000	3000000000	1240000000	727000000	475000000	302000000	2820000000	852000000	94300000	157000000	112000000	235000000	1660000000	354000000	224000000	3050000000
Q7ZYE9		5130000	117000000	14000000			13300000		22200000	362000000	201000000	33000000	75600000	76800000	2650000000	3860000000	116000000	108000000	64900000	233000000	2200000000	1640000000	9810000	59400000
P14866		1730000	7820000000	2040000000	125000000	40700000		595000000	96000000	3690000000	2520000000	1940000000			937000000	1070000000	13800000	4900000			714000000	333000000	69800000	4380000
Q96AQ6	486000000	118000000	1710000000	2510000000	31100000	24300000	164000000	23300000	193000000	572000000	775000000	50000000
A0AUT2	870000000	174000000					79600000	2790000000		12600000	12100000	115000000	2230000000	1630000000					3200000000	2830000000
F1S643							837000000		841000000	9030000000	10100000000
Q8BWY3	43100000	75100000	651000000	721000000			3830000		2590000	2160000000	766000000	23100000		24500000	214000000	163000000			71500000	59200000	882000000	779000000
Q149B8	1050000000	259000000	757000000	1470000000	164000000	197000000
A7MC41													725000000	382000000	3600000000	4410000000	8670000	13400000	875000000	582000000	7720000000	5000000000		39700000000
Q2VPN3								113000000		410000000	55500000	489000000	132000000	50400000	12700000000	6500000000	1860000000	2150000000	124000000	14500000	3350000000	1400000000	1960000000	2720000000
Q8N766	103000000	14000000	2640000000	2140000000	12800000	21400000			36700000	1030000000	915000000	20900000			35700000	986000
A2ARP8	168000000	207000000	183000000	1220000000		2990000	30700000	12000000	36800000	75900000	104000000	6580000							8470000
Q6DJF7		6990000	301000000	2500000000	161000000	71900000	75800000	756000000	25200000	1120000000	1600000000	1610000000	424000000	399000000	4970000000	3440000000	301000000	420000000	118000000	233000000	2180000000	2420000000	1850000000	1220000000
P04179	9120000000	8110000000				17500000	6970000000	82600000	9900000000	22600000		104000000	722000000	874000000				8460000
F6Y6U0	778000000	612000000	1320000000	2480000000		2060000	5840000000	130000000	7930000000	2130000000	2140000000	139000000	991000000	193000000	2590000000	976000000	2980000	26300000	2930000000	9360000000	16400000000	16200000000	492000000	283000000
F7A4D4															231000000	462000000	540000000	395000000	4520000	286000000	892000000	69400000	4370000000	855000000
P48047	6900000000	6220000000	30400000000	17700000000		44900000	9440000000	1260000000	9960000000	47700000000	33300000000	1990000000	1170000000	1040000000	159000000	2130000000
F6V8J8	5950000												772000000	218000000	22500000			890000	5170000000	3300000000	95700000	223000000
F1RX37	776000000	1580000000	550000000	1960000000	5070000000	3210000000	1790000000	15000000000	5200000000	6520000000	2180000000	37300000000	2210000000	587000000	65400000	30900000	220000000	115000000	813000000	1560000000		228000000	1130000000	363000000
P22087			34500000	55400000	113000000	51100000		140000000				412000000	28500000	10100000	2900000000	1990000000	544000000	458000000		11900000	1340000000	933000000	795000000	509000000
P62196	292000000	83800000	137000000	79400000			169000000	773000000	250000000	119000000	39400000	755000000	605000000	789000000	339000000	333000000	16400000		753000000	1140000000	54400000	125000000	13600000	2050000
P53396	748000000	41300000					285000000	68300000	143000000	22200000	34900000	51100000	192000000	257000000					926000000	532000000
E9Q8I9	225000000	119000000	10400000										75800000	187000000	6270000				1010000000	306000000				235000000
Q8BKZ9	2160000000	1690000000	4030000000	5410000000	9280000	8830000		307000000	589000000	53700000	160000000	251000000									43600000	575000000
Q8N3D4	1990000000	1330000000		5330000															4810000		3610000	12500000
Q92599	31300000	31100000	1370000000	1710000000	19200000	6130000	170000000	88100000	280000000	2900000000	928000000	204000000	304000000	200000000	2040000000	1920000000	10000000		402000000	279000000	1740000000	5040000000	14600000	39000000
B1H1K0													443000000	712000000	559000000	2070000000		9860000	2730000000	2620000000	3410000000	12500000000		5860000
I3LQ17	6450000000	3720000000			3950000		21100000000		10300000000	7010000	8230000		859000000	720000000
Q14103	30900000	36100000	1410000000	599000000	1860000		223000000	407000000	234000000	5600000000	2420000000	680000000	128000000	48400000	3700000000	2190000000	237000000	192000000	109000000	109000000	2450000000	1170000000	207000000	612000000
A0A1B8XTN6	18200000		379000000	1040000000	243000000	25500000	12000000	433000000	23700000	2380000000	1450000000	1020000000	117000000	229000000	1470000000	891000000	195000000	152000000		29200000	1670000000	665000000	1250000000	2310000000
A0A1B8Y712	37200000			8790000	15700000					44500000		11300000	137000000	56800000	475000000	273000000	203000000	52800000	17300000	262000000	52200000	1090000000	4480000000	118000000
Q8BIJ6	17300000000	4500000000		13900000	3300000		1710000000	92700000	780000000	473000000	335000000	95800000		5530000
Q7ZY44			229000000	166000000	12200000		14600000	972000000	53200000	944000000	363000000	1530000000	66300000	35400000	5590000000	3870000000	489000000	401000000	11600000	106000000	673000000	1040000000	90600000	22700000
Q8N3L3	3730000000	900000000	22600000	48200000	1750000	5900000	568000000		381000000	43900000	81500000	140000000							11800000	30200000
F6VKJ0													19500000	84100000	1000000000	973000000	1520000000	1040000000	314000000	505000000	4950000000	4480000000	26400000000	3380000000
P19338	505000000	189000000	1210000000	2470000000	7280000	27800000	482000000	1350000000	466000000	1560000000	2860000000	608000000	312000000	95000000	52500000	194000000	71200000	2590000	119000000	224000000	74300000	346000000
P69849	62600000	36600000	1280000000	1580000000			84100000	9630000	54400000	145000000	167000000					7420000			3440000		11900000	3700000
F6RA58	212000000													1300000	220000000	671000000			216000000	157000000	1580000000	4270000000		51900000
Q9JLV5	176000000	74500000	174000000	93600000	1070000	1640000	43500000		61700000	70800000	36800000	13100000	291000000	132000000	506000000	243000000	18000000		419000000	254000000	588000000	352000000		1340000
F6TCT8													17300000000	18500000000	8440000				35800000000	23900000000			146000000
F1RL06							26000000000	1880000000	24600000000	23100000000	7040000000	2070000000										42200000
F6XC86	16400000	11500000	707000000	435000000					15500000	346000000	153000000	5930000	33200000		1140000000	929000000			172000000	170000000	13500000000	18200000000		4590000
F7AY53																			7950000000	1950000000	3230000000	853000000	53900000	5400000
A0A1B8Y504				71700000	638000000	580000000	10600000	2780000000	159000000	190000000	203000000	2480000000	8800000		582000000	253000000	1900000000	1620000000	74300000	130000000	318000000	625000000	7770000000	1620000000
Q28HL5	915000000	170000000	5070000000	417000000	137000000		5210000		162000000	1460000000	1290000000		73300000	289000000	2120000000	1860000000	5370000		1740000000	501000000	28000000000	5760000000	122000000	26100000000
A0A0R4J038	5870000000	4590000000	5360000	348000000
B1H1C2			44600000	45700000				28100000		11300000	47700000		36800000		4600000000	2040000000	523000000	571000000	15100000	102000000	3150000000	1920000000	1460000000	311000000
Q63ZY3	41600000	13400000		26900000	55400000	120000000		242000000	43800000	4030000		205000000	36700000	16400000	157000000	44300000	149000000	136000000	117000000	105000000	348000000	133000000	2320000000	116000000
P20042		55400000	650000000	1120000000			35400000		8250000	2080000000	651000000	6310000	30300000	22900000	594000000	519000000	9990000		71700000	219000000	284000000	945000000		25600000
Q5JBS0													4170000000	6010000000	55300000	20000000			6340000000	2970000000		18200000		21400000
O75083	3620000000	3310000000	87300000	66800000	15500000		4200000000	1450000000	8060000000	490000000	416000000	2990000000	674000000	537000000		3570000			980000000	824000000				2120000
F6ZK28						1460000							258000000	441000000	291000000	331000000			7560000000	5100000000	1070000000	1240000000
P12829	221000000	111000000	1960000000	452000000	11700000000	4800000000	766000000	43200000000	700000000	3810000000	5150000000	73500000000	2050000000	1520000000	34900000000	5160000000	98700000000	91400000000	1490000000	5440000000	3380000000	3980000000	154000000000	54100000000
G1K3K0						12700000		87600000				317000000			407000000	184000000	707000000	550000000	61800000	166000000	832000000	431000000	4490000000	999000000
P23116	894000000	485000000	1940000000	2310000000		1540000	96500000	262000000	294000000	464000000	851000000	141000000	273000000	268000000	72900000	21000000			932000000	2240000000	214000000	137000000
A0A1B8XUK4													395000000	409000000	295000000	649000000	19500000		2150000000	1370000000	1740000000	5940000000	26800000
Q5U402													2390000000	2240000000	7420000000	7420000000		137000000	3750000000	2440000000	67100000000	15500000000	446000000	71800000000
Q8IWT3	9520000	1150000			4190000								228000000	409000000		10900000			1810000000	592000000
Q640B1													369000000	511000000	2210000000	3720000000	732000000	680000000	1030000000	2140000000	16300000000	50600000000	10400000000	1840000000
P00450	4230000000	1860000000	18200000	49100000			26500000000	23200000	9260000000	976000	21900000					24600000
P21614	4350000000	3840000000	102000000	446000000		45900000
P51812	375000000	279000000	39700000	120000000			4220000	221000000	4600000		17600000	39800000	387000000	419000000	26400000	57700000	45100000		673000000	181000000
A0A1B8Y6R5	428000000	197000000	943000000	997000000			30600000	150000000	224000000	153000000	381000000	68800000	756000000	1050000000	700000000	300000000			2320000000	2910000000	919000000	475000000
P06684	359000000	152000000	361000000	2300000000					17400000		37700000
Q6DJC5							1570000000		1400000000				4620000000	4180000000			2670000	41600000	8280000000	4860000000			77300000	7830000
I3LKP0							81800000	17000000000	651000000	265000000	469000000	9530000000
P11171	1380000000	450000000	291000000	954000000	121000000	447000000	10600000	12800000	62400000	44700000	47700000	63300000				141000000		20500000	21800000			123000000	318000000
F7DSM6		1340000											6130000000	3620000000			9500000		5460000000	4870000000	52100000		78500000
Q9Y2E4	509000000	254000000	42300000	120000000			113000000	15800000	111000000	2960000	27000000	27900000	188000000	259000000		13900000			1420000000	392000000
Q5U4L7													3670000000	2590000000	3300000000	6170000000		9860000	343000000	6770000	162000000	107000000
Q9JIF7	756000000	169000000	127000000	162000000			97200000	462000000	123000000	74400000	84300000	275000000	255000000	58900000					415000000	207000000
P46783	24900000	13300000	854000000	462000000	32300000	5390000	13900000	118000000	44100000	1950000000	901000000	414000000	239000000	94600000	1490000000	436000000	69000000	35700000	86000000	55300000	3050000000	454000000	336000000	2570000000
Q53SF7	209000000	142000000	420000000	1490000000					1290000	16700000	7720000			1030000			86700000	52400000
F7BNI2	1150000000	401000000	111000000				304000000		151000000	4410000	11400000		631000000	413000000		13200000			5970000000	2730000000		411000000
E9QAZ2	52700000	28200000	105000000	1800000000	236000000	20100000	6380000	757000000	33200000	1680000000	1630000000	1320000000	192000000	110000000	1120000000	1740000000	225000000	293000000	95600000	55200000	766000000	564000000	872000000	476000000
P63001	814000000	509000000	700000000		20100000		694000000	45200000	712000000	977000000	622000000	197000000	1980000000	1380000000	736000000	325000000	29700000	20500000	1920000000	1080000000	1270000000	129000000	51100000	2970000000
P10696		1340000		18300000									951000000	399000000	279000000	171000000	1240000		718000000	277000000	3030000000	1010000000	289000000	27600000
Q9C0C9	3600000000	913000000					43800000		119000000	998000			12300000						100000000	29300000
Q01339	778000000	533000000	4230000000	3120000000	11300000	6090000
Q9Z2Z6	1710000000	298000000	13000000000	4730000000	125000000	109000000	161000000	37900000	190000000	2510000000	617000000		4020000	9370000	112000000	27300000					200000000	954000		9530000
Q9P0L0			1680000000	1590000000	241000000	29200000	119000000	520000000	190000000	6230000000	2640000000	1410000000	25500000	19000000	253000000	34400000	5310000		120000000	100000000	1040000000	626000000	40400000	2280000000
Q96KR1	400000		168000000	120000000						3310000			5940000	4180000	676000000	1450000000	11100000	10200000		4640000	110000000	253000000
B7ZRU8													570000000	895000000	1410000000	1970000000	9320000	14500000
Q6DCF9	5830000	108000000					133000000	60000000	56200000				6260000000	4780000000				7730000	6030000000	8230000000			9700000
A4IFX5			183000000		37900000			250000000				83200000			1140000000	852000000	443000000	193000000		13100000	668000000	968000000	561000000	212000000
F6W9X8			158000000	30500000				229000000		638000000	631000000		17000000	7850000	593000000	1100000000		14600000	234000000	292000000	3100000000	9160000000	27300000	2810000
Q28BN5													428000000	602000000	4960000000	3630000000			942000000	846000000	24200000000	1490000000	131000000	29400000000
O43491	719000000	316000000	126000000	334000000			489000000	917000000	656000000	291000000	343000000	564000000	147000000	228000000	178000000	240000000	91800000	109000000	522000000	283000000	31500000	683000000	372000000	44900000
F7CS15	373000000	185000000	126000000	109000000			44300000	46900000	8520000	3740000	12600000	6210000	396000000	578000000	309000000	243000000			423000000	430000000	974000000	2930000000
F7DKL5	84900000	165000000	886000000	405000000		36900000	83500000	11300000	162000000	1010000000	1010000000	47300000	571000000	259000000	3910000000	2210000000			1070000000	605000000	10500000000	4070000000		8200000000
F1RWW4	50600000	10600000	5240000000	1530000000	2140000000	449000000	381000000	31400000000	1180000000	22400000000	14300000000	48200000000	440000000	1100000000	15400000000	40000000000	4760000000	5780000000	2100000000	4030000000	20800000000	31700000000	35000000000	8070000000
P50247	2230000000	966000000					1780000000		968000000				1390000000	2020000000				5810000	2030000000	1450000000
G3X977	6760000000	2860000000	8760000	17400000			2610000000	173000000	1080000000	59600000	175000000	31600000					39000000
P55196	28800000		2950000	10600000	565000	10900000		150000000	4220000	11800000	11800000	26700000	117000000	90000000	336000000	243000000			339000000	383000000	233000000	212000000		4020000
Q61656	15200000		4000000000	3220000000	226000000	174000000	5200000	790000000	16400000	850000000	1130000000	609000000			651000000	775000000	299000000	113000000			604000000	1960000000	211000000	35000000
Q6GN87							29500000		29300000				2130000000	1520000000	2000000000	1970000000			3060000000	2280000000	1010000000	1580000000	18900000
F1RIP1	1840000000	1940000000	11800000	33400000			2800000000	703000000	2660000000	186000000	325000000	1090000000	95900000	51600000	6280000				149000000	102000000
O08532	872000000	362000000	1240000000	406000000			1220000000		1420000000	171000000	243000000		620000000	320000000					532000000	117000000
F6R4V1	164000000			10200000	146000000	1070000000	18600000	1160000000	98900000		41300000	566000000	24900000	619000000	742000000	705000000	819000000	740000000						2530000
E9Q6A6	30800000	5390000	809000000	1100000000	271000000	375000000	3210000	609000000	60600000	75500000	184000000	115000000
Q9D8E6	105000000	110000000	2010000000	8400000000	645000000	273000000	49000000	1650000000	397000000	10800000000	3830000000	2700000000	492000000	447000000	5800000000	3690000000	400000000	496000000	258000000	378000000	3240000000	11700000000	2820000000	545000000
P05165	7680000000	5810000000	181000000	189000000		2290000	6200000000	80900000	5600000000	310000000	356000000	42500000	865000000	986000000	84200000	31300000			1180000000	2220000000
F7ADU4					253000000	153000000		14500000000		185000000	436000000	2520000000	41300000	32600000	424000000		2980000000	3470000000	275000000	1800000000	964000000	348000000	12400000000	7820000000
P01029	1770000000	858000000	549000000	363000000	10400000	3550000	244000000		129000000	36900000
P13020	2830000000	4050000000	327000000	1040000000	1350000000	1580000000	569000000	5810000000	1540000000	2230000000	4200000000	2880000000
P62714	482000000	358000000	27600000	206000000	21800000	12100000	275000000	383000000	737000000	279000000	230000000	636000000	2050000000	1650000000	133000000	93100000	16400000	6020000	1360000000	1660000000	369000000		95400000	426000000
Q5EAT1	1600000000	1700000000	52100000	81800000		2290000	3230000000	70900000	3380000000	256000000	147000000	42500000	2370000000	2420000000	230000000	286000000	1720000		5640000000	5000000000
F6VGS1			22100000			2900000								7940000	510000000	1200000000					2450000000	2880000000		7750000
F1S8P9	433000000	132000000	1240000000	2100000000	42400000	49900000	109000000	503000000	105000000	408000000	394000000	765000000	76400000	67600000	1500000000	1210000000	483000000	193000000	405000000	632000000	4580000000	4590000000	1940000000	505000000
F7BKE4			1540000000	1100000000		10700000		454000000	66000000	962000000	832000000	301000000			1890000000	4330000000	47200000		11400000		5650000000	9860000000	27200000	10700000
Q6P285	4650000000	1570000000					1160000000	1770000000	735000000	38300000	67100000	995000000	4000000000	4530000000					5440000000	5170000000
Q19S50	396000000	468000000					16900000	168000000	26300000	30900000	31200000	213000000	425000000	359000000					441000000	196000000
Q7ZXG3	745000000	143000000	90400000	27600000			110000000	326000000	321000000	130000000	32000000	739000000	808000000	505000000	238000000	102000000			1100000000	652000000	1030000000	44500000	5490000	459000000
P31937	1350000000	166000000					2900000000		3020000000	914000			3660000000	2390000000					6570000000	4130000000			7720000
Q8K310	12700000	5900000	1380000000	1190000000	107000000	134000000		2180000000	76700000	73300000	83900000	1190000000						8180000
K7GRK7	4200000		880000000	652000000	53400000	33700000	345000000	3570000000	325000000	4720000000	8520000000	827000000									3190000
Q7ZWI7	46300000												4570000000	1740000000	194000000	60200000			801000000	901000000	13300000	71900000
P62835	301000000	98400000	551000000	177000000	9430000		339000000	235000000	700000000	2270000000	1140000000	153000000	1520000000	268000000	738000000	443000000	5840000	15500000	1740000000	1420000000	3160000000	40200000		2620000000
Q9BRG1	619000000	314000000	18800000			8900000	135000000	93400000	98900000	22100000		81500000	25900000	35200000			15700000		410000000	110000000
Q2TAQ2								24400000				6300000	7510000	1100000	156000000	226000000	4080000000	3320000000	15700000	293000000	844000000	3130000000	9280000000	402000000
Q0IHI8															1990000000	1100000000	2560000000	2550000000		11100000	876000000	186000000	988000000	790000000
P04040	4040000000	4410000000					8480000000	147000000	6450000000	2380000	3040000	140000000	1120000000	445000000					327000000	2940000000
Q969R2	1200000000	811000000	4060000	7960000			279000000	56500000	137000000	16400000	48400000	124000000	242000000	142000000					940000000	356000000
O94925	218000000	66000000				1340000			3440000	105000000	31100000	65800000	760000000	448000000					4310000000	5220000000	3950000	21800000		2290000
F7DGZ1	89600000	43100000				15900000	1900000000		1320000000		33200000		5770000000	4380000000				28900000	10500000000	10700000000				5740000
Q13616	237000000	208000000	415000000	75600000			35500000	26300000	97400000	30400000	14600000	42300000	177000000	62700000	459000000	262000000	7400000		165000000	27000000	229000000	48800000
B4F6J9							9600000		27400000			42900000	135000000	60400000	937000000	187000000			214000000	132000000	1510000000	2710000000		3250000
A0A075B5P5	797000000	1550000000	2330000000	4840000000	6500000	77200000
Q6PBF2														84700000	376000000	326000000			1610000000	431000000	37600000000	6570000000	257000000	57200000000
Q9CPQ8	1570000000	1390000000	20600000000	10800000000	77800000	163000000	99000000		383000000		307000000
P12270	58100000	23800000	791000000	340000000	11400000	77700000	97100000	84400000	39200000	30700000	91100000			9600000	19300000	178000000	8300000		32700000	30500000	169000000	1540000		7710000
Q63918	669000000	1180000000	1640000000	2940000000	37000000	30500000	112000000	599000000	514000000	1080000000	826000000	1590000000	102000000				27300000					180000000		54200000
A0A1B8Y6J5	1980000000	2050000000		565000000	193000000	460000000	1970000000	437000000	1510000000				2660000000	16300000000	770000000				20200000000	15700000000		1930000000	2570000000	4680000000
Q32N39	9620000												4870000000	1330000000				1790000	549000000	723000000	41500000
F6VEU3													162000000	206000000	154000000	317000000			2430000000	1130000000	1870000000	7450000000		22300000
Q13418	51300000	19200000	7760000000	3460000000	64400000	35800000	18100000	1580000000		3590000000	1710000000	2060000000	167000000	182000000	2260000000	1890000000	49600000	52900000	392000000	600000000	6000000000	4800000000	872000000	165000000
Q8BH80	13900000		2750000000	1340000000	471000000	173000000	234000000	3130000000	292000000	12400000000	5500000000	4280000000							87400000	92400000	637000000	448000000		1150000000
F1RRS3	233000000	58500000	132000000	116000000			13100000	452000000	1590000	107000000	69000000	484000000	275000000	128000000	114000000	56500000			783000000	850000000	19300000	394000000
P11717	666000000	384000000	28200000	115000000			192000000		214000000	94300000	189000000			10800000		1270000
Q5G7I0													50800000		206000000	288000000			1800000000	520000000	16700000000	4360000000	48000000	30300000
Q7ZXQ2			739000000	645000000			1690000	55200000	23900000	1340000000	622000000	84200000	18600000	23900000	1150000000	1950000000	65400000	11100000		7010000	447000000	2880000000
P62826	605000000	401000000	47800000	33100000	88200000	21900000	2410000000	516000000	2540000000	261000000	142000000	566000000	1330000000	307000000	200000000	197000000	114000000	62900000	1750000000	2110000000	2510000000	297000000	226000000	562000000
Q9CQH3	2100000000	828000000	8620000000	4450000000	125000000	175000000
F1SFR6	2830000000	4630000000			5730000	19600000	7780000000	2940000000	9230000000	4220000000	2780000000	2940000000	1220000000	2790000000				48400000	1350000000	2650000000
F6TBL3													2440000000	1610000000	2680000000	2060000000	19000000	29500000	1520000000	461000000	14300000000	826000000		12300000000
F6S4Q8													22800000000	10500000000	45700000	55300000	38100000		11000000000	15400000000	132000000	73600000	6620000
Q6P3N7								31800000	3060000	22900000		20200000			550000000	632000000	59500000	45400000		38700000	453000000	921000000	2560000000	509000000
Q9Y6D6	954000000	140000000					1170000	9070000				5290000	73500000	151000000					106000000	26100000			120000000
O60662	861000000	650000000	380000000	560000000	112000000	60300000	329000000	1960000000	429000000	393000000	740000000	3320000000	180000000	16800000		142000000			141000000	356000000	6120000	22700000	61700000	24200000
P80318	930000000	840000000	1050000000	1500000000	12400000		1110000000	555000000	1620000000	3040000000	2440000000	840000000	319000000	226000000	2830000000	3730000000	15500000	11000000	382000000	338000000	2330000000	5210000000	103000000	47900000
Q99JI4	425000000	156000000	64700000	36600000			119000000	552000000	218000000	94500000	25200000	516000000	701000000	276000000	310000000	90400000	1830000		666000000	416000000	36600000
P34913	5890000000	5090000000			3690000	3300000	128000000		259000000				184000000							25300000
F6UQ81	14500000	98500000	178000000	286000000	447000000	583000000	107000000	281000000	268000000	441000000	130000000	4000000000	799000000	435000000	290000000	166000000	1480000000	1980000000	688000000	741000000	88400000	103000000	8430000000	1260000000
P05166	3520000000	3670000000	110000000	80100000	2390000	3640000	4120000000	37100000	4510000000	28200000	22300000	31400000	224000000	458000000	70800000	123000000			1150000000	1720000000				83200000
Q91596													12600000	20200000	5090000000	5010000000	149000000	211000000	525000000	178000000	6030000000	952000000	221000000	2820000000
A4IH72													200000000	356000000	2930000000	2050000000	15200000	13600000	1650000000	593000000	11000000000	1690000000	138000000	25500000000
I3L806	26500000	5540000	14800000	36500000			1310000000	1960000000	484000000	1720000000	3360000000	1450000000
Q9XSD9				61600000	56000000	113000000	566000000	16600000000	1080000000	16300000000	9410000000	8480000000			51400000	11800000	19100000	19200000			32400000		57400000	11800000
F6YHM7													182000000	65700000	112000000	28300000	47800000	75900000	499000000	598000000	379000000	626000000	1550000000	469000000
Q2V2M9	1680000		370000000	1160000000	31200000	56300000		105000000	1540000	28900000	18600000	108000000										325000000
Q6DEP9			284000000	222000000	169000000	55700000	13800000	433000000		3470000000	1170000000	1350000000	359000000	211000000	3440000000	1770000000	412000000	384000000		82700000	2520000000	519000000	1320000000	5880000000
Q6DFI9	13000000	31100000	4980000				49500000	8240000	41800000	326000000	139000000	15800000	22100000	30300000	1090000000	1810000000			32900000	6730000	2360000000	5370000000
Q9UPU5	1330000000	735000000					245000000	218000000	124000000		76100000	30100000	101000000	189000000	725000000				346000000	55400000
Q6P8D0	134000000	52000000	2000000000	4420000000	238000000	119000000	104000000	1310000000	172000000	4850000000	3340000000	1900000000	941000000	761000000	8920000000	3680000000	365000000	545000000	500000000	568000000	14600000000	4140000000	3590000000	14900000000
Q13424	27700000		282000000	320000000	295000000	539000000	49000000	1250000000	105000000	499000000	237000000	3060000000
Q3ULD5	3350000000	2280000000	568000000	4930000000	176000000	205000000	181000000		263000000	455000000	248000000	121000000	182000000	173000000	105000000	501000000			466000000	449000000	721000000	1030000000
F6PX26													2590000000	2060000000	274000000	368000000	9720000	1390000	5190000000	5300000000	909000000	1390000000	157000000	79700000
P26640	1910000000	659000000	223000000	301000000			314000000	40200000	212000000	51500000	66900000	36300000		16500000	38200000	62800000			62200000		66900000	163000000
Q9NQT8	368000000	121000000	326000000	22700000		22600000	34100000		11700000			16400000	228000000	487000000	6660000	5150000			925000000	444000000	7470000		376000000
A4QNF0			8100000										770000000	802000000	1830000000	3780000000		17600000	2070000000	1020000000	20600000000	8020000000	14700000	45100000000
F6VFS1	117000000	84900000					26700000		14900000				12800000	221000000		7350000	8970000		1690000000	765000000
Q28GQ2			139000000	43100000			96900000			59900000	121000000				296000000	671000000			2050000000	1450000000	6120000000	4220000000	80900000	4860000000
F6SJE6													24300000		737000000	968000000			62100000	38100000	3220000000	3900000000		139000000
P01865	4600000000	8110000000	10400000000	13600000000	48900000	73300000
F6SJ48	6060000000	5140000000					2360000000		1610000000	446000000	268000000	36900000	10400000000	9750000000	82700000	98600000	4160000	151000000	16400000000	8240000000	1060000	6060000	148000000
Q9NVH1	94600000	24100000	1990000000	1910000000	60400000	39800000		182000000	66000000	946000000	923000000	304000000	14500000	14300000	311000000	325000000			13700000		249000000	397000000		844000
Q8AVZ3			78900000	164000000	1170000000	1140000000		2940000000			402000000	443000000		52500000	2260000000	1190000000	2660000000	2930000000			588000000	1220000000	4430000000	960000000
P50991	606000000	423000000	779000000	1150000000	21600000	3570000	881000000	594000000	1220000000	2800000000	1850000000	542000000	165000000	47900000	1810000000	1490000000	17700000		368000000	546000000	3310000000	4090000000	79900000	22000000
A0A1B8XSY6	1380000000	1360000000	410000000	355000000	29900000	362000000	653000000	4950000000	114000000	7250000000	3820000000	4720000000	1660000000	2730000000	321000000	212000000	35500000	24200000	4050000000	5500000000		681000000	53500000	61800000
Q13505	93600000	24500000	2700000000	1270000000	19300000		16500000	13600000	28800000	2080000000	1370000000	119000000			61600000	41600000
O60237	19400000		237000000	396000000	535000000	606000000		336000000	12000000	21400000	80700000	107000000			48400000	76200000	53800000	6210000			10600000	263000000	149000000	34800000
F7A7Q0	1100000000	221000000	127000000	149000000			157000000	192000000	75500000	17800000	58100000	392000000	241000000	166000000					608000000	405000000
Q6IND5	280000												2170000000	1780000000	2090000	51500000	2250000		4470000000	4770000000		123000000		9030000
Q96RL7	746000000	467000000	39400000	22700000					26300000	24500000	50700000			20900000					89500000	21300000	23700000
L7N3T8										67100000			20100000	21900000	775000000	705000000	175000000	173000000	61500000	106000000	1270000000	6280000000	9870000	18500000
Q8WUM4	5620000000	1350000000		13800000		2220000	1720000000	388000000	919000000	28400000	47400000	424000000	168000000	66400000					314000000	214000000
Q6NTQ6		3620000											3700000000	2500000000	566000000	586000000	140000000	144000000	1570000000	468000000	151000000		333000000	2070000
Q02543			235000000	529000000	68100000	29800000	798000	420000000	1860000	1120000000	291000000	828000000	70500000	10800000	1140000000	225000000	156000000	104000000	45700000	187000000	2610000000	418000000	903000000	799000000
P41115	24900000		591000000	496000000	118000000	4600000	7850000	810000000	44400000	913000000	720000000	990000000	418000000	161000000	596000000	422000000	246000000	33600000	45500000	108000000	713000000	45500000	552000000	1150000000
K3W4R2	4030000000	1950000000	3010000000	4230000000	21500000000	36000000000	3570000000	182000000000	12000000000	3100000000	5560000000	89300000000	2710000000	3610000000	14300000000	442000000	35100000000	21100000000	7130000000	43100000000	1820000000	56900000000	201000000000	19000000000
F6TFN2	56600000	33300000	58700000	340000000	410000000	331000000		1090000000	44800000		73100000	373000000
E0CX53	466000000	314000000					12600000		28500000	25900000	4410000	17000000	94000000	46300000					1720000000	672000000
F1SQ09	184000000	67600000	767000000	306000000	178000000	94500000	1820000000	7360000000	4150000000	18800000000	15500000000	7720000000
A1L2H1	59700000	18800000		59800000	15800000	26600000	53100000	402000000	104000000	76100000	114000000	676000000	980000000	745000000	288000000	424000000	29100000	40600000	509000000	1590000000	85400000	53600000	516000000	155000000
Q9C0C2	315000000	123000000	59400000	359000000			103000000		53300000	16000000	8290000
P60229	10900000		581000000	158000000			36300000	456000000	26300000	422000000	218000000	495000000	54300000	109000000	337000000	179000000			78200000	177000000	220000000	248000000
E9QPI5		233000	222000000	352000000	732000					22500000	7250000	4240000	7080000	1600000	710000000	802000000		3410000	6800000		581000000	759000000
Q66IF8													4660000000	2220000000	5070000000	7440000000	694000000	246000000	5950000000	10500000000	3280000000	2000000000	170000000	2030000
Q6PF43													5120000000	4770000000	519000000	634000000	40500000	11500000	2180000000	2340000000	428000000	529000000	82300000	28200000
Q9D6J5	1310000000	673000000	8340000000	4020000000	112000000	85700000							447000000	301000000	1870000000	1950000000	7590000		478000000	244000000	5920000000	2900000000	47400000	8690000000
F6REA3					4050000									37200000	872000000	852000000	848000000	851000000	104000000	80600000	726000000	1050000000	3490000000	168000000
F7DXK5	6950000	6220000	162000000	269000000									209000000	94600000	1350000000	1300000000	3730000	5490000	185000000	166000000	2350000000	1960000000	22800000	8260000
B1H3E0	155000000			4700000			73100000		7980000		26000000	40900000	5080000	161000000	445000000	573000000			77100000	4240000	5030000000	2480000000
P50516	793000000	159000000	20300000	25800000			214000000	26000000	417000000	204000000	265000000	2710000	614000000	543000000					313000000	644000000
P62913	67100000		1150000000	1250000000	224000000	50000000		615000000	66500000	1670000000	642000000	1340000000	392000000	185000000	3610000000	1110000000	283000000	184000000	147000000	62800000	3050000000	758000000	573000000	3520000000
Q13330		2080000000	291000000	321000000	30600000			44400000		20000000	5190000	29200000			678000000	295000000	10000000	8260000	9210000		30400000	178000000	17700000	18300000
P08708	9100000		404000000	689000000	40900000	7650000				732000000	277000000	218000000	210000000	27700000	2370000000	634000000	119000000	43700000	35200000		876000000	9140000	162000000	813000000
Q3B8A5													8260000000	4570000000	5970000000	1600000000	113000000	38200000	299000000	126000000		5340000	5230000
Q6IRP7													4790000000	5240000000	12700000000	8360000000	56100000	91700000	407000000	830000000	6040000000	3130000000		5460000000
P30038	3220000000	3850000000				4450000	5190000000	331000000	5880000000	2350000000	526000000	51500000		74800000					739000000	962000000
F7EA23	4500000		613000000	1700000000	120000000	3850000	69600000	470000000	34500000	1500000000	886000000	424000000	6770000	101000000	1140000000	1310000000	129000000	296000000	38400000	142000000	742000000	1040000000	727000000	3380000000
P51885	692000000	363000000	4020000000	1370000000	470000000	253000000	538000000	3600000000	1600000000	5940000000	6300000000	1500000000
Q6PAE2													2880000000	4220000000	3050000000	8140000000	9030000		220000000	712000000		1420000000
Q9CPX4	7080000000	4930000000							38800000					7840000
Q9Z2I9	29900000000	30800000000	27600000	13600000	14800000	219000000	7540000000	10500000000	6520000000	14700000000	6210000000	8060000000	3430000000	2750000000			3660000	54900000	6690000000	4520000000			32000000	7060000
Q7ZYP7	24800000	64300000					108000000	116000000	118000000	28500000	13600000	629000000	337000000	438000000	1290000000	996000000	3030000		508000000	378000000	81600000	548000000
Q6PG53													9420000000	1580000000	1390000000		541000000	20200000	675000000	191000000
Q12797	189000000	79800000	2020000000	3160000000	37500000	29900000	49600000		50400000	1160000000	622000000	109000000				119000000			69400000		929000000	84700000
Q5G7J0							242000000	51300000	30800000				1430000000	439000000	5740000000	3320000000		22700000	712000000	442000000	10100000000	3440000000		54700000
O88441	232000000	238000000	4480000000	1650000000	619000000	413000000	36500000	1020000000	117000000	872000000	717000000	1070000000	154000000	111000000	771000000	737000000	46800000	39400000		41800000	1600000000	451000000	595000000	2410000000
P42356	926000000	346000000	241000000	225000000			39600000	6760000	8950000	10900000	29800000	4710000	169000000	236000000	67900000	47900000	787000		549000000	125000000	5320000	12900000
P0C0L4	355000000	16100000	59200000	64500000	7550000		4030000000	27600000	1560000000	786000000	961000000	11600000
I3LDC3			123000000				1760000000	438000000	2490000000	52600000000	20900000000	382000000
Q2EN79	970000000	1960000000	7090000000	4790000000	337000000	429000000	1160000000	966000000	2500000000	23600000000	11100000000	2040000000
F6VHN6	2190000000	1030000000					1260000000	428000000	1040000000	119000000	245000000	181000000	1560000000	1910000000	334000000	862000000		7830000	10500000000	11100000000		42900000	37600000	3020000
Q9CZJ2	51600000	37500000	1510000000	847000000	177000000	8560000	16300000	295000000	39100000	164000000	276000000	325000000	14300000		17400000	6640000			13700000	14700000	73800000	18700000	5140000
A0JM93															80700000		84500000	33500000	48400000	109000000	2840000000	994000000	2090000000	4550000000
F6Z9R3	481000000	621000000					67200000	74400000	88000000	859000000	279000000	195000000	548000000	611000000		4450000			1960000000	2460000000	4330000000	9400000000
F6ZPI8	359000000	207000000	139000000	107000000		3190000	313000000	375000000	254000000	75900000	51900000	556000000	984000000	845000000	342000000	172000000	20800000	8140000	805000000	877000000	31700000	111000000
P38159			110000000	188000000	66300000	15200000		1530000000		293000000	17700000	2120000000	6150000	395000	434000000	1380000000	848000000	307000000			500000000	87500000	234000000	22900000
O75208	5720000000	3810000000	4910000	7590000	2560000	2950000	7430000000	710000000	4140000000	1660000000	1240000000	906000000
D3TZC6				2590000											30400000				965000000	456000000	6350000000	3830000000	1780000000	64900000
B8JJN0	1700000000	1790000000	380000000	324000000			620000000		224000000	26200000	34200000
P21619			612000000	267000000	2650000000	1770000000		2740000000	25700000	31800000	385000000	942000000			516000000	435000000	1220000000	890000000		5240000	520000000	499000000	2920000000	225000000
B7ZR87	209000000	192000000	521000000	246000000	5720000	12000000	290000000	699000000	362000000	615000000	359000000	765000000	1620000000	1280000000	821000000	625000000	6620000	13800000	2840000000	1740000000	1610000000	1160000000	113000000	1300000000
Q86UE4			785000000	1230000000				10900000	18000000	1570000000	1100000000	49700000
F6KDE5													1570000000	1340000000	3660000000	5560000000			61700000	39900000	731000000	586000000
F7BL46													2090000		196000000	645000000	27800000		1060000	11600000	754000000	2050000000	61700000	13200000
F7B6V1													58800000		591000000	348000000	5630000	4420000	316000000	438000000	8210000000	9650000000	552000000	589000000
F7CE84													834000000	697000000	3690000000	1470000000	33800000	27500000	4100000000	4870000000	30800000000	5450000000	353000000	44900000000
Q969Q1	9490000	29100000	65700000	142000000		3820000	10400000	240000000	9280000	70600000	107000000	512000000	214000000	129000000	85300000	30200000			286000000	312000000	138000000	216000000		3380000
F6V4Z5		1730000	2600000000	985000000	59500000	15900000		320000000	96000000	1770000000	958000000	701000000	4490000		2290000000	2740000000	40200000	35600000		24600000	1730000000	1350000000	227000000	23900000
P28653	29200000		424000000	583000000	329000000	573000000	77200000	5150000000	134000000	2570000000	1460000000	2860000000	31100000	89800000	412000000	546000000	226000000	223000000		30600000
O94826	209000000	75600000	1900000000	886000000			848000000	24100000	1020000000	4730000000	6730000000	57300000	31800000	133000000	271000000	374000000			198000000	223000000	553000000	1010000000	2810000
Q66KH7				21400000		361000000							7850000	14500000	284000000	153000000	181000000	61700000		36000000	17500000	802000000	786000000	91000000
Q9UPQ0	863000000	406000000	40200000	405000000	64100000	55200000	1290000	12600000	310000	10000000		63200000	36300000					40400000	15200000	21300000		328000000
F6T2S5	546000000	417000000					1400000000	12000000	1250000000		17200000	3520000	1220000000	1360000000	334000000	368000000		9330000	3320000000	4510000000		7450000		4480000
F6X2U3			327000000		4960000000	4980000000	316000000	21800000000				36200000000	1010000000	705000000	12800000000	5430000000	22000000000	17600000000	4160000000	9900000000	4500000000	7920000000	63100000000	19500000000
Q9NSD9	32600000	1780000	2220000000	1870000000	83300000			459000000	88200000	1640000000	1180000000	889000000			96000000	60600000			19500000	26600000		340000000
Q7SYX5													659000000	4980000000	171000000	668000000			546000000	545000000		128000000
P56399	4720000000	1450000000					353000000	1560000000	164000000	121000000	31200000	722000000	221000000	181000000					364000000	372000000
M0QWP1	64100000	33700000	417000000	392000000	49800000	165000000		132000000		158000000	70200000									4550000000		6540000000		29700000
P45695								164000000					9750000000	7220000000	165000000	81000000		70400000	12900000000	7480000000	253000000		89900000	198000000
A2AJY2	326000000	131000000	608000000	815000000	695000000	861000000		949000000	58800000	473000000	61000000	534000000
P56135	1630000000	2120000000	28800000000	16100000000	180000000	72700000
A0A1B8Y816			906000000	242000000	2450000000	276000000	24300000	4380000000	56800000	2100000000	900000000	9350000000	46500000		548000000	369000000	4280000000	6160000000	58900000	684000000	6730000000	4560000000	28300000000	4190000000
P13611	34300000		62200000	72800000	10400000	2610000	1080000000	905000000	654000000	3110000000	3310000000	319000000					10100000					154000000		142000000
F6WMT2	377000000	638000000					683000000	49500000	594000000	79100000	2800000		1800000000	1470000000					3510000000	2900000000
I3L5D5	3070000000	2270000000	6490000000	19200000000	347000000	616000000	9010000000	13800000000	4810000000	10100000000	10500000000	3750000000		35600000	688000000	304000000
Q60714	229000000	29300000	1020000000	944000000	33500000	10700000		33000000		64700000	38400000	78900000
F7DLX8			314000000	624000000	146000000			1120000000		356000000	853000000	736000000			3380000000	1210000000	3020000000	2770000000	79000000	582000000	5090000000	19400000000	5490000000	1530000000
P62831		9030000	594000000	157000000	43800000	64900000	10300000	134000000	24400000	1450000000	401000000	587000000	391000000	170000000	2060000000	417000000	237000000	295000000	55000000	39900000	1990000000	190000000	876000000	1780000000
B1AT36	362000000	255000000	140000000			2540000	146000000	79500000	157000000	53200000	105000000	295000000	675000000	192000000	138000000				568000000	652000000	1130000
F6PS42	25100000						11100000		24300000				39200000	145000000					8130000000	3870000000
Q6DJA1																			930000000	926000000	10800000000	7140000000	167000000	18300000000
P82349	27200000		601000000	508000000	162000000	116000000	303000000	34800000	356000000	1180000000	722000000	96000000			97200000	186000000						124000000
P16332	2390000000	2130000000	4460000	1770000			197000000	305000000	490000000	3280000000	1150000000	466000000	392000000	584000000		4450000			918000000	1070000000	1040000000	4250000000
P43686	109000000	95300000	37800000	17100000			47500000	467000000	32500000	152000000	2300000	466000000	682000000	575000000	341000000	173000000			443000000	446000000	40500000	89100000	7040000
Q6P5E4	984000000	666000000		2380000			334000000	22100000	656000000	188000000	223000000	10300000	80400000	168000000					318000000	72700000
Q28H32							1110000000		623000000				754000000	399000000	17400000				3750000000	2120000000	5510000000	978000000		7100000000
Q9H2G2	3010000000	914000000					394000000		510000000				45000000	67900000					118000000	144000000
Q66KF3													763000000	548000000					1650000000	781000000
A0A0N4SVQ1	333000000	4640000000	23000000000	31200000000	3290000000	2800000000	162000000	4550000000	431000000	6020000000	2820000000	451000000
F7CXW4	481000000	380000000					897000000		1460000000		40700000		16800000000	11100000000	135000000	341000000		7540000	13100000000	15100000000		2250000	97200000
P47754	174000000	213000000	462000000	461000000	1420000000	1310000000	245000000	1520000000	491000000	800000000	385000000	8880000000	455000000	158000000	167000000	102000000	575000000	939000000	382000000	621000000	68000000	85500000	4690000000	754000000
Q6IRC1			102000000						16300000	71000000	46500000		19900000	43900000	1180000000	1370000000		23300000	69300000	138000000	2040000000	2810000000
Q07FY4													119000000	17400000	786000000	570000000			1600000000	695000000	30000000000	4140000000	74100000	8120000000
Q3UID0			311000000	807000000	9820000	2720000		24300000	5430000	52900000	35900000	17700000		3480000	469000000	485000000	20300000				265000000	1310000000
P11498	4450000000	1790000000					152000000	34600000	139000000	133000000	276000000		151000000	78100000					70800000	28500000
Q9UHD8			1980000000	1160000000	4540000		11600000	34200000	30200000	2110000000	1020000000	61900000	40900000	6580000	484000000	765000000			274000000	84600000	464000000	3360000000
Q9YHY5	33000000	1270000	2260000000	939000000	76800000		63700000	2470000000	282000000	98400000	518000000	1680000000	102000000	33400000	237000000	1010000000	25900000		392000000	309000000	1100000000	1640000000
P55290	1110000000	290000000	382000000	306000000			6360000000	503000000	3520000000	1250000000	1800000000	113000000							10700000		26100000	15300000
Q8TAA3	429000000	162000000	60600000	9570000	3780000		786000000	54600000	588000000	176000000	107000000	105000000	1310000000	1710000000	378000000	250000000	15400000		2180000000	1600000000	479000000		13000000	537000000
F1RYU9	1160000000	225000000	4970000	13500000			1700000000	604000000	971000000	59700000	94600000	827000000	45600000	12800000					60800000	2470000
Q6GM49	1070000000	3080000000					1070000000		1930000000	42200000	91500000		6080000000	5270000000	60600000		4090000		8890000000	7010000000		4160000	58000000	314000000
F6QZJ8													466000000	276000000	6170000000	4470000000	8910000000	4870000000	305000000	1130000000	4400000000	2810000000	20500000000	8450000000
I3LRR4							994000000		2080000000	17000000000	5670000000	50300000
Q91701													3550000000	1990000000					446000000	549000000			11100000
F6Q8U9	252000000	276000000		461000000		39900000							8310000		499000000	683000000			110000000	42500000	2910000000	2380000000		4090000
Q9CQZ5	2750000000	1130000000	5540000000	2680000000	170000000	169000000	269000000		376000000	4390000000	4400000000	121000000
O95822	408000000	455000000	1110000000	726000000	10900000	14200000	7430000	80000000	6920000	642000000	438000000	90800000			75800000	74400000					39500000
I3L7S4			73200000	105000000			12000000	392000000	124000000	7790000000	10400000000	502000000			439000000	104000000		10100000				141000000
F7ENQ1													99400000	55600000	66300000	20500000			36300000	33400000	7070000000	957000000		7090000000
F7EJE8	34800000	11900000	43500000	35100000	17500000	24100000							31300000	75700000	206000000	367000000	112000000	67200000	381000000	141000000	173000000	156000000	154000000	169000000
Q9Z1R9	573000000	44900000	97000000	609000000	35000000	24400000	124000000	594000000	927000000	925000000	860000000	3200000000	4830000	2430000000	1730000000	1390000000	544000000	1450000000	498000000	2860000000	1190000000	217000000	56200000	1850000000
Q9Y6N5	346000000	315000000	653000000	511000000	40700000	130000000	72700000	254000000	108000000	1200000000	339000000	708000000	1750000000	1870000000	5010000000	3780000000	319000000	435000000	1580000000	1180000000	5720000000	4330000000	1110000000	433000000
Q15393	48100000	4110000	247000000	110000000	50400000	32800000	24300000	182000000	42700000	12900000	96900000	145000000	30000000		149000000	154000000	13500000		162000000	49900000	168000000	15500000
A0A1B8XV82	137000000	5260000	230000000	46000000			16900000		18900000	28700000	110000000	45400000	214000000	359000000	382000000	1760000000			328000000	413000000	674000000	388000000
Q9BUR5	722000000	384000000	9500000000	4390000000	77500000	63500000	409000000		242000000	565000000	511000000	28000000
P26196			73400000	374000000	3810000		5450000	18000000		1130000000	676000000	121000000	82000000	25600000	437000000	82500000		1420000	103000000	125000000	415000000	456000000	49600000	15600000
F7CC50	688000000	89900000					624000000	65900000	368000000			131000000	1030000000	954000000			47500000	7830000	1940000000	1110000000
F6PWC2	103000000	28300000					107000000	22100000	223000000	143000000	273000000	50300000	1420000000	1320000000					2140000000	1610000000
F6SZG1	33800000	45800000		6670000			72700000						91900000	142000000					5400000000	1830000000	266000000	96200000
Q7SYS8													912000000	1480000000	9300000000	12000000000	2920000000	2580000000	530000000	833000000	4270000000	20200000000	3700000000	765000000
Q9NRZ7	12300000		1710000000	1180000000	2030000			16400000		31800000	39200000	20400000	49800000		78700000	39200000	780000		62300000	90400000	563000000	134000000		11300000
Q6P4W3	54400000	16500000			981000	105000000	140000000	24200000	88000000			36200000	1240000000	550000000					1500000000	1330000000
Q14012		31700000											5570000000	3460000000				4390000	3290000000	2180000000
Q8K010	3340000000	1320000000					201000000	20800000	35500000			82300000								8260000
P00920	25200000000	18200000000					45000000		101000000
P17426	1530000000	329000000	1350000000	900000000	6520000	25800000	219000000	430000000	218000000	1290000000	1540000000	359000000	504000000	180000000	117000000	142000000			834000000	277000000	1160000000	843000000	47200000	11100000
Q9BXJ9	242000000	32900000	69500000	434000000			319000000		255000000	9840000	18800000		93900000	6500000	240000000	172000000			196000000	6830000	195000000	130000000
P21291	25900000		2120000000	1010000000	15400000		69100000	202000000	67900000	11100000000	3890000000	143000000								214000000		236000000		117000000
Q13237	78700000	29300000				119000000	3170000	21400000			8460000	46400000	729000000	625000000					1030000000	765000000
Q9NUB1	9840000000	7880000000			7700000		1880000000	65200000	2340000000	1140000000	359000000	107000000	360000000	484000000					453000000	611000000
F7A555							1540000			2700000			120000000	147000000					3530000000	2580000000		19900000		1630000
Q58E21	438000000	75100000	13900000	11100000	1060000		830000000	53100000	652000000	92500000		74500000	1120000000	954000000	295000000	55400000	3190000	3550000	1540000000	1200000000	103000000			108000000
P97467	707000000	115000000	242000000	620000000			348000000		76200000	8330000	30500000			25500000			1780000		18700000	17900000		41800000
Q6DD55	62200000	159000000					240000000	53300000	145000000	27400000	15800000	43100000	1880000000	2230000000	4150000				3670000000	5550000000
Q91VW5	1020000000	525000000		30300000			12600000	19300000											54700000	44100000	51300000	72500000	308000000	6740000
O95563	765000000	484000000	3510000000	3890000000	34500000	11400000	826000000	93900000	1230000000	3420000000	3180000000	603000000	215000000	129000000	371000000	201000000	47300000	41700000	734000000	99000000	2530000000	1040000000	695000000	422000000
Q6GLG2			131000000	138000000	11000000	13900000			21100000			107000000			1600000000	678000000	47300000	49500000	13900000		1610000000	1110000000	137000000	12600000
P14735	1390000000	293000000				2710000	371000000	20500000	221000000	43400000	47100000	133000000	84300000	166000000					203000000	137000000
F6ZWK3	122000000	124000000	1240000000	567000000	89600000	44800000				1200000000	120000000		757000000	896000000	4630000000	4980000000	7170000	33000000	1200000000	463000000	17800000000	3100000000	31400000	29600000000
P11908	107000000	128000000	49600000	41000000			43300000		33200000	71200000	84100000		790000000	422000000	199000000	247000000			733000000	690000000	1140000000	264000000	17200000	892000000
E9QA16		30600000	1450000000	2840000000	27100000	49400000		120000000		1550000000	1760000000	57800000					15900000	10100000
F1RKG8	4230000000	2140000000					8370000000	8930000	8870000000				1540000000	963000000					2320000000	887000000
Q66KN4													1070000000	950000000	9650000000	5860000000	27900000	16800000	134000000		1620000000	357000000		6760000
Q9R069	161000000	189000000	2110000000	2150000000	54000000	50600000
Q9DE33	2490000	18200000	761000000	496000000					83800000	1520000000	542000000	70100000	301000000	298000000	1730000000	2500000000	5150000	1000000	845000000	110000000	3550000000	6400000000		181000000
Q15437	174000000	219000000	28700000	45700000		3740000	81700000	221000000	50400000	64400000	33400000	188000000	210000000	133000000	6390000				395000000	201000000		7300000		328000000
Q05B04	570000000	775000000				13400000	1000000000	40400000	45000000	2380000		58100000	2670000000	921000000					3250000000	7350000000		3940000		2780000
A4IHB3							20400000						123000000	236000000	1060000000	1060000000		4740000	1580000000	706000000	27900000000	9860000000	100000000	47100000000
O95425	23800000			30300000	138000000	211000000		1400000000	20800000	926000	16200000	607000000					8530000	2760000	15100000			113000000	317000000	161000000
Q8N3V7	27000000		122000000	287000000	301000000	568000000		338000000	1880000	71200000	30700000	207000000
Q02750	138000000	105000000		4950000			335000000	935000000	58700000	7540000		646000000	596000000	762000000	9190000	5580000			1140000000	1090000000		3450000
F6Z0S4	390000000	102000000	3530000	10800000			40600000		75500000	7280000	38000000	6630000	310000000	608000000	24000000	2670000			1610000000	347000000	46400000	58300000
Q6GMF0							12900000	5100000	32400000	44200000	102000000		925000000	1170000000	56100000		2770000		1360000000	1060000000	3260000	6200000
F1SBN7	7220000000	4410000000	43800000000	8400000000	117000000	211000000	8330000000	2250000000	10200000000	45800000000	37600000000	1600000000
F6SR24	26200000			13400000		10500000	28700000		128000000	7990000	7870000		1030000000	806000000					3590000000	2970000000	174000000	749000000
Q96L46	175000000	63300000	57100000	3100000			302000000	64500000	244000000	644000000	427000000	16100000	885000000	553000000	185000000	59800000			1390000000	1020000000	243000000	91900000	21000000	755000000
Q6GPA9	3930000		152000000	278000000	5730000	55400000		48700000	10400000	43000000	97100000	64800000			270000000	244000000	36800000	21200000	29500000	16400000	116000000	203000000	33500000	1440000
P32119	21800000000	5610000000	3370000	18700000	2390000	8410000	4290000000	119000000	6260000000	15200000	37300000	132000000	185000000	89700000					11400000	412000000				21600000
Q7ZYA3	5130000000	5060000000			7130000	5620000	8540000000	25500000	8010000000			33800000	6190000000	7040000000					6600000000	6750000000	15400000	764000000		80200000
Q6PAD4	124000000						93400000		127000000				4490000000	4370000000					3650000000	3400000000
Q6GLC2	275000000	337000000					76100000		119000000				3780000000	2870000000					2920000000	3550000000
F6RC66													237000000	489000000					4820000000	5600000000
B2GUJ1		18600000	34800000		9700000	5580000		537000000		51300000	6990000	570000000	38900000	20000000	1110000000	794000000	89200000	37100000	41100000	122000000	787000000	887000000	310000000	50300000
P55786	6220000000	1420000000					10500000000	14400000	3770000000	5130000	6600000	11300000	2120000000	1570000000	4270000				9990000000	7760000000		13400000		3010000
Q9CQ69	566000000	1480000000	10800000000	6310000000	499000000	205000000
K7GM47			177000000	481000000	205000000	172000000		202000000	5270000	1380000000	697000000	461000000			230000000	69400000	252000000	118000000			193000000	99900000	230000000	6450000
F6QL53													10200000	31000000	780000000	788000000	758000000	530000000		67900000	146000000	285000000	3940000000	595000000
Q9YHD3									7710000			16100000	356000000	543000000					2360000000	522000000		20700000
A0A1B8XX51													1650000000	741000000	2040000000	454000000		12000000	10300000000	4370000000	7870000000	1700000000	219000000	15300000000
F7B675	57100000	60200000		10400000			51000000	75900000		53800000	89600000	226000000	67700000	86200000	952000000	1200000000			174000000	254000000	1660000000	2640000000	9290000	1560000
Q52L12							79500000	271000000	111000000			164000000	1090000000	536000000	31300000	86100000	9060000		1530000000	1360000000	13000000	141000000	14800000	955000
P62745	180000000	341000000	35400000	39000000			353000000	16500000	672000000	58900000	11200000	25200000	2270000000	1300000000	117000000	77400000			1230000000	1140000000	171000000		160000000	820000000
F1RUI1			1680000000				6000000000	1280000000	6630000000	7740000000	3580000000	2580000000
F7ETR8	60900000	49100000					322000000	17000000	374000000	51400000	32700000	11900000	1040000000	786000000	10500000				1000000000	1420000000
Q5S3G4	3990000000	1580000000	302000000	10400000			4790000000	912000000	5630000000	114000000000	32900000000	1920000000
Q99MR9	689000000	313000000	214000000	535000000	1860000	5950000	6380000		2190000														15800000
P19600			227000000	211000000	65500000	1530000		594000000	30500000	60900000	23100000	1280000000	19400000		2510000000	1780000000	366000000	302000000		2070000	911000000	181000000	366000000	218000000
Q9WVL3	365000000	50400000	605000000	665000000			35800000	30900000	51300000	85800000	149000000	59500000
P09651			2590000000	1100000000	30400000		11900000	2020000000	41200000	1420000000	1170000000	4690000000	20800000		822000000	1180000000	145000000				2990000000	1230000000		12100000
Q92901	24100000	3040000	1370000000	3810000000	268000000	73400000		322000000		967000000	780000000	611000000	95300000		643000000	339000000	47700000	82100000		62200000	439000000		468000000	64700000
Q3UIU2	1550000000	202000000	7620000000	957000000	153000000		265000000		238000000	8680000000	5190000000	146000000	68600000	117000000	854000000	705000000			64600000		3960000000	334000000	10300000	2350000000
F7A1E4	77500000		149000000				1520000000	20000000	29500000	3720000000	633000000	319000000	47800000	64500000	2610000000	4840000000	18100000	47000000	58700000	27100000	3140000000	278000000	12500000	3980000000
Q9HCB6	26700000	1530000		13200000			1300000000	42700000	669000000	1730000000	2510000000	40800000	46700000	14400000	3660000				20500000	42000000	24100000	69900000
P27797	1550000000	952000000		140000000			1700000000	766000000	3400000000	4570000000	1770000000	4000000000	368000000	285000000	13400000	13700000			563000000	664000000
G5E814	1010000000	711000000	7500000000	4260000000	46200000	55600000				1290000000	301000000	6970000
Q3TL44	789000000	244000000	649000000	1140000000	4880000	2210000	261000000		78100000	772000000	792000000	7970000				21700000
Q99KC8	411000000	403000000	572000000	488000000	1090000								27600000	23700000					7940000	51100000
A0A0B4J1J7	451000000	877000000	2260000000	3520000000	5860000	26800000
F1RIN7							1920000000	43500000	3500000000	2840000000	1810000000	90800000	80600000		704000000
P62911	13900000	2790000	413000000	760000000	114000000			80200000	1210000	792000000	223000000	227000000	253000000	58000000	1090000000	638000000	44100000	130000000			597000000	185000000	711000000	1110000000
Q15233			3440000000	1250000000		10700000		518000000		696000000	837000000	723000000		162000	736000000	1420000000					411000000	1170000000	6880000
Q5JRX3	4310000000	728000000		26900000			101000000		48400000	38700000	10600000		49600000	114000000						63400000
Q99M87	103000000	66500000	1870000000	2340000000	374000000	362000000				245000000	192000000				74500000	30500000	12300000		59000		86500000	62300000	74200000	5020000
P62424	84600000		5370000000	6040000000	437000000	52700000	9500000	1250000000	71500000	7890000000	4510000000	2120000000	148000000	251000000	5060000000	3430000000	257000000	246000000	72700000	47300000	2940000000	1990000000	1530000000	8610000000
Q6NVM4	44800000		154000000	38900000	4680000		101000000	153000000	276000000	156000000	76700000	1030000000	1560000000	1070000000	33200000	28700000			1780000000	2400000000	27300000	140000000	8530000	19300000
P46405			401000000	800000000	22500000			88000000		1460000000	106000000	73100000	12800000		926000000	192000000	49300000	54100000	126000000	86600000	830000000	51900000	123000000	1920000000
Q7SYT1	230000000	5370000					810000000	19800000	636000000				5090000000	2410000000			3130000	54800000	3490000000	3470000000			17700000	16500000
F6WD75													537000000	1600000000		157000000			3590000000	3100000000				15200000
F6PYY9							468000000	74200000	529000000	999000000	652000000	109000000	181000000	181000000	603000000	459000000			2450000000	2540000000	3810000000	13800000000		8860000
Q9ULD2						324000000							250000000	258000000	719000000	327000000	18500000	10400000	79900000	41000000	660000000	991000000	6970000	1050000
B5DES3			10900000		80300000									25900000	2330000000	1340000000	6940000000	648000000		3270000000	1300000000	2980000000	1590000000	2930000000
P17655	810000000	730000000		7820000			1760000000	97900000	2160000000	1530000000	646000000	143000000
F1RX36							1040000000	11200000000	1740000000	3280000000	2000000000	8330000000									1140000
P60670	39100000	8050000	174000000	37900000			24700000	15200000	41300000	86300000	25500000	34900000	258000000	307000000	247000000	247000000			255000000	149000000	50700000	812000000
P12821	983000000	583000000		7040000			987000000		707000000					46400000					1020000000	350000000
F6V108	8920000												14500000	117000000					3090000000	1680000000
F6Z7N5											2860000		2090000000	1570000000					4880000000	4750000000			3750000	2370000
P20305	812000000	1810000000	145000000	444000000	453000000	605000000	1760000000	12400000000	3130000000	6140000000	9750000000	6130000000		371000000					75900000
F2Z5G8	2450000		948000000	471000000	84900000	11900000	15400000	474000000		1890000000	1300000000	904000000	74300000	1030000000	1780000000	449000000	162000000	5140000	117000000	131000000	878000000	263000000	397000000	495000000
Q6DEQ9		57900000											1030000000	789000000	48000000	1310000000	60600000		3200000000	1600000000	29900000000	6870000000	614000000	61100000000
Q6DCH2	16500000	272000000							109000000				3620000000	2670000000					356000000	407000000
B1H2V1	43900000		26000000	55100000					6920000			20000000	22700000		568000000	525000000	5780000	4920000	316000000	359000000	1710000000	2750000000		9670000
P09874			826000000	519000000	19400000	51400000	7800000	816000000	22000000	62900000	253000000	402000000			129000000	151000000					584000000	37600000	51800000
Q7ZWL0					1760000			16100000				6020000	12100000	14300000	631000000	694000000		3340000	426000000	190000000	294000000	31100000	7600000
F7A0B2							72900000	11000000			47400000		117000000	79000000	14600000	9020000			1010000000	523000000	1790000000	1020000000
P22897	1830000000	515000000			27900000		201000000	21400000	390000000							3690000
A4IHI2													7050000		311000000	36300000			10100000	66000000	3580000000	12200000000	20000000	17500000
P08572	152000000	35200000	110000000	1110000000	1530000000	1020000000	39500000	1070000000	58800000	239000000	260000000	955000000				5490000		3180000	1330000	16700000	43200000	117000000	525000000
Q5XHH8	108000000	143000000			6240000		722000000	342000000	260000000	307000000	96000000	473000000	4690000000	1880000000	963000000	215000000	39500000	28700000	10500000000	4580000000	1350000000	9130000	290000000	492000000
Q8AWZ4			27100000	98500000		9670000	12500000	170000000		312000000	143000000	44500000	911000000	772000000	9520000000	3880000000	208000000	301000000	928000000	708000000	7210000000	2160000000	1010000000	168000000
O76024	161000000	3020000	1460000000	1090000000					117000000	176000000	205000000	42700000	7120000	8530000	19900000	14400000			60700000	17800000	27900000
F7DES6	239000000	154000000					1220000000	6260000	33100000	78800000	5490000	20800000	2700000000	1960000000					6100000000	3980000000				1080000
E9Q3H6	231000000	91400000	7600000000	766000000	34000000	9050000	69400000	458000000	90900000	467000000	372000000	273000000		15300000		15300000
F1RZW0					9440000	7230000	39600000	4790000000	223000000	630000000	378000000	2910000000
F6YSD6	516000000	78800000	79200000	69900000	14500000						1100000		6580000	179000000	34700000	150000000			3030000000	2370000000	4230000000	2700000000
Q9CQC7	1700000000	351000000	10700000000	4340000000	309000000	312000000	148000000	6180000	256000000	3110000000	2340000000
P61161	118000000	13400000	361000000	105000000	4540000		331000000	49400000	350000000	527000000	38700000	48500000	341000000	168000000	163000000	291000000			178000000	63900000	103000000	143000000	7830000	768000
F6UXS0			1270000000	646000000						77900000	672000000	202000000			1550000000	3490000000	1310000	8410000			1300000000	2460000000
Q642R6	42100000								1270000				51300000	77700000	299000000	349000000	16200000	18400000	174000000	66700000	188000000	13300000
Q6P9I2				40100000	80300000	1890000000			7880000	18200000			16200000	301000000	1740000000	6600000000	10700000000	2150000000		53700000	54800000	49100000	7620000
Q3KQM4			170000000	352000000	9550000			22400000	19100000	980000000	468000000	50400000	976000	80100000	229000000	185000000	5160000	10500000	32000000	21900000	263000000	128000000
E9QAQ5	4980000		507000000	475000000	17900000	32500000	13600000	170000000	6170000	583000000	269000000	389000000	4900000	9500000	190000000	91200000	5390000		29900000	97200000	62200000	80000000		10900000
P42224	48300000	218000000					132000000	1420000000	134000000	279000000	266000000	1450000000	46400000	69700000					118000000	27600000
P53986	746000000	486000000	1400000000	3100000000	12400000	83700000			906000				4440000						19200000	3480000		3010000
Q7ZT10	176000000	45000000					560000000	85600000	759000000	43800000	18900000	143000000	1150000000	753000000	9740000				1520000000	1250000000
Q9NSY1	382000000	198000000	83400000	65400000			85200000	435000000	73000000	32700000	261000000	192000000						7920000	2740000
Q8NE71	63800000		708000000	1010000000				152000000	5690000	145000000	177000000	166000000	3700000		65800000	31400000			10800000		248000000	154000000
P49222	1670000000	655000000	268000000	558000000	35300000	50800000						3530000
O43615	1080000000	260000000	9650000				238000000	1890000000	433000000	3150000000	921000000	1530000000				1700000			63000000	12800000
Q9NX40	188000000	37200000	1060000000	878000000			20800000		59200000	1070000000	425000000		43200000	43000000	50300000				43200000	28900000	102000000	186000000		87400000
F7EC44	19200000	2880000		37800000	893000				1930000				95400000	84700000	402000000	573000000			138000000	88700000	276000000	56400000	1860000
F6PWR4	590000000	20800000					101000000	158000000	74500000	2820000		190000000	1120000000	1430000000					1360000000	418000000
Q9BQS8	1450000000	545000000		6360000	1140000		4070000		24100000			7140000
Q6PB25	50200000	12500000				75900000			44700000				4450000000	3340000000	87600000				1730000000	2380000000
F1RWL7							667000000	26100000	1840000000	22800000000	11300000000	298000000			37200000	38200000
Q5CZK9													335000000	285000000	315000000	342000000		5910000	4700000000	3830000000	2820000000	16300000000	52300000	45700000
P60953	433000000	215000000	432000000	126000000	3810000		597000000	32700000	530000000	383000000	230000000	48600000	1650000000	921000000	409000000	16000000	6610000		1400000000	1110000000	1790000000	71300000	24200000	899000000
Q91VC3	152000000		317000000	149000000	39300000	26100000	148000000	955000000	278000000	657000000	353000000	850000000	144000000	70300000	1160000000	609000000	362000000	128000000	132000000	222000000	298000000	857000000	97500000	22500000
Q7ZTM9	43900000	5020000	662000000	231000000				139000000	18000000	88600000	173000000	112000000	77400000	71800000	156000000	283000000			38400000	162000000	64400000	61200000
Q14157	56800000	54000000	395000000	1730000000				44100000	15500000	65900000	105000000	22800000	8340000	19700000	28200000	25800000			5750000	3430000	66100000	104000000
B7ZS59													11200000000	5050000000	4150000		6630000	7340000	12200000000	23900000000			162000000	25800000
F7EGF8					750000000	675000000		1520000000	55300000			333000000			1180000000	292000000	1660000000	1050000000		13500000	1420000000	3340000000	7340000000	2020000000
A4IHM5													2140000000	899000000	2410000000	4100000000	1310000000	922000000	4940000000	7750000000	11800000000	14400000000	9960000000	69900000000
O60841	53200000	44400000	839000000	1080000000			9620000	96200000	38800000	176000000	196000000	44100000	8320000	22200000	38800000	257000000			12500000	6500000	386000000	904000000
F7ESR7	577000000	759000000										26600000	7750000000	3590000000	48600000	11600000	16800000	56400000	12000000000	7540000000	290000000	25800000	429000000	783000000
Q68FK8	19500000	7840000	340000000	93600000	29900000	20500000		694000000	35900000	431000000	123000000	123000000	51500000	6470000	680000000	911000000	11900000		59200000	8760000	587000000	139000000
P02786	724000000	145000000					2230000000	42600000	1670000000	34500000	88900000	25200000
F1S7K4	20900000	70200000		28900000	11000000	10500000	6230000000	4250000000	3410000000	642000000	1370000000	1750000000						69300
Q13620	174000000	128000000	7920000	36700000			26000000	138000000	63800000	52700000	15100000	243000000	36900000	14900000	58200000	29000000	97200000	39600000	143000000	53800000	61500000	274000000
Q9WUM3	31900000	20400000	1430000000	1150000000	4000000		33100000	113000000	112000000	1350000000	1170000000	268000000			290000000	80700000	15300000				36000000	79900000	139000000
O14880							166000000	182000000	1220000000	14700000000	11000000000	1160000000
Q7ZXA6													4450000000	1020000000					511000000	1790000000
F6W6X7	57200000	30800000					335000000	369000000	314000000	229000000	124000000	941000000	119000000	167000000					693000000	699000000
Q61598	2870000000	2510000000	5650000	20300000			3090000000		3840000000	8860000	1340000	19300000	2780000000	1670000000				7910000	2420000000	3200000000			3260000
Q7ZXM8	6390000000	2400000000			5080000		344000000	87300000	172000000				2840000000	4150000000				43000000	724000000	1390000000
P53395	1030000000	880000000	2060000000	1730000000	8520000		54400000	225000000	49500000	753000000	389000000	184000000	71800000		1340000000	53300000	7230000		25500000		435000000	883000000	4520000
Q801Q8	93300000	26300000	478000000	294000000			8970000	87600000		193000000	65500000	387000000	197000000	112000000	131000000	13900000			150000000	79400000	341000000	71300000	38900000	40500000
F8VPM7	21400000		285000000	344000000			2040000	33800000	1920000	14000000	60800000	13100000	16900000		236000000	261000000			19000000		288000000	1890000000
Q7ZY79			478000000	348000000						299000000	76500000				3560000000	4010000000			13100000		1060000000	2100000000
O12983													20500000	29000000	404000000	748000000			12000000	8800000	675000000	839000000
Q8BMF3	1790000000	2540000000					2510000000		1540000000	17900000		5580000	205000000	330000000					910000000	409000000
P55040		29500000		49500000	1460000			493000000	12000000			511000000	672000000	277000000	369000000	403000000	137000000	67000000	1610000000	1030000000	181000000	110000000	30000000000	55500000
Q6P5Q4			39300000	14200000	456000000	497000000		1120000000	12100000	143000000	111000000	1330000000			3630000		28300000	77600000				54300000	919000000	139000000
Q9WUZ7	330000000	67100000	580000000	260000000		838000	462000000	274000000	241000000	1990000000	465000000	379000000
Q5RJV0							299000000						2810000000	2430000000					4740000000	3630000000				2710000
Q1XCD9			10600000										28900000	60400000	3060000000	2390000000	74300000				2310000000	452000000	53700000	458000000
Q6DDG3	316000000	153000000	64700000	89100000			10000000			992000	7030000		397000000	458000000	153000000	153000000			1290000000	455000000	5320000	32500000
Q8IYB8	102000000	131000000	781000000	644000000			19100000	21800000	39800000	1010000000	627000000	69900000
F6UYE4	525000000	612000000	52800000	213000000	7680000	18000000	798000000	72700000	716000000	474000000	559000000	107000000	525000000	299000000	242000000	127000000			1360000000	727000000	199000000	1800000000		2530000
P17174	29700000000	17500000000		13200000	62100000	2470000	43500000000	662000000	50000000000	131000000	75000000	708000000	8340000000	9120000000		22700000	25700000	105000000	9040000000	15100000000			89400000	6730000
E9Q8Z5	41600000		221000000	318000000	40400000	45400000		498000000	11900000	127000000	189000000	415000000		2510000			3810000
Q8AXM9													144000000	57200000	1240000000	1060000000	256000000	134000000	20800000	26000000	96000000	168000000	118000000	1780000
Q9D3D9	6090000000	1420000000	17000000000	3800000000	48300000	34300000				124000000
F7DTI2													288000000	234000000	6620000000	8340000000	17900000000	15700000000		11500000	69800000	24300000	80500000	43600000
Q9QUM9	506000000	259000000	41500000	18300000	2870000		779000000	67600000	271000000	91400000	40600000	101000000	1340000000	1120000000	266000000	122000000	3770000		1030000000	1190000000	170000000	9370000	2470000	219000000
F7EDX7													854000000	312000000					2370000000	1290000000
P39019	4290000		721000000	1080000000	65800000		47300000	441000000	22500000	2290000000	845000000	915000000	260000000	32800000	910000000	823000000	68300000	40300000	84300000	83300000	1470000000	12500000	76300000	1290000000
F6Y7G7	139000000	35000000	3080000	17900000	3510000		5040000		5830000	4620000	8880000	4460000	42600000	74000000	341000000	217000000			276000000	45700000	461000000	8200000
F1SUE4			133000000	140000000	354000000	326000000	9480000	5710000000	136000000	2820000000	508000000	8140000000
P22830	226000000		2230000000	1780000000	32600000	1700000	21000000	86000000	13700000	383000000	268000000	97700000	9950000	51700000	111000000	66500000	3240000		122000000	33600000	214000000	597000000	7470000
P84084	1010000000	222000000					230000000	382000000	305000000	88600000	20800000	394000000	1840000000	950000000			1840000	2960000	2150000000	1430000000	11500000
Q3U0S6	97800000	28600000	344000000	822000000		5500000	2970000	59800000	10900000	47700000	42100000	109000000
Q7ZXM5															1470000000	1740000000	40700000				859000000	891000000
Q15147	11200000	709000	612000000	620000000						38400000	71300000					15100000					17100000
F1S8C6							758000000	275000000	1190000000	3030000000	4110000000	181000000
F6SN36													362000000	170000000	2760000000	4460000000	164000000	259000000	369000000	706000000	31000000000	6010000000	1080000000	20800000000
Q28FU1																			467000000	362000000	10300000000	4490000000		19200000000
Q642N7			51700000	24800000			17400000			148000000	99500000		63400000	66100000	55600000				354000000	303000000	2180000000	4020000000	42100000
Q7ZWX3													235000000	47600000	2100000000	823000000	32000000	18500000	32000000	72600000	64800000	68200000	67600000	9130000
Q66LE6	224000000	243000000				3200000	269000000	185000000	479000000	154000000	21200000	262000000	356000000	214000000	25500000	5550000	337000		372000000	513000000	15900000
F1RRP9	335000000		1470000000	44900000			1860000000	312000000	3520000000	49600000000	19500000000	654000000	25300000	16300000	77000000	199000000			41200000		426000000	489000000		350000000
Q3KQH5													580000000	261000000	5660000000	2810000000	40000000	108000000	39300000	128000000	952000000	2340000000	96900000	105000000
B1WBC3	32000000		687000000	180000000	12500000			555000000	50600000	893000000	1310000000	887000000	70800000	56700000	2730000000	4640000000	530000000	258000000	92000000	94000000	1520000000	2240000000	268000000	48000000
Q8IVH4	15100000		1690000000	760000000	25800000			123000000		3200000000	1070000000	125000000			9890000	19100000
P31146	28900000	44000000	2490000000	2510000000	1320000	9020000	5820000		23700000	503000000	199000000	5840000
F2Z528	552000000	89700000	7720000	15700000			316000000	40900000	212000000	61500000	25400000		1730000000	661000000	307000000	210000000	652000	3030000	1050000000	181000000	244000000		10000000	21500000
Q00PI9	35700000		707000000	581000000	17100000	15000000		993000000	48900000	81800000	122000000	577000000		3880000
F6ZQX8													317000000	274000000	674000000	960000000	4340000	2920000	712000000	220000000	7530000000	1200000000	80900000	10000000000
Q15746	204000000	112000000	395000000	358000000			49900000	72200000	20400000	295000000	457000000		19700000	10600000	9600000	28000000			125000000			109000000
Q3UHU8	991000		923000000	795000000							28400000	7580000			43800000
P21399	2810000000	1300000000					2890000000		3530000000	813000			139000000	236000000					217000000	213000000	15300000
B7ZRD3	143000000	111000000	1100000				1680000	93200000	3670000			134000000	387000000	192000000					532000000	188000000
F7EJP6													472000000	117000000	11500000	29800000			1310000000	728000000
Q9CQ54	413000000	191000000	7720000000	1860000000	51300000	28700000
Q9H6F2	49600000		4330000000	2440000000	21200000	33000000				194000000	138000000		27500000		53300000						44300000
P35235	1360000000	502000000	40200000	111000000			125000000		152000000				119000000	89700000	46100000	82300000	7530000		95300000	114000000	5820000	75100000		6230000
Q66IH1	3590000	5430000					78500000	194000000	101000000	10100000		475000000	670000000	341000000					2890000000	3510000000
F7B5M4													6020000000	3980000000	1420000000	1490000000	17600000	55500000	585000000	177000000	230000000	9680000	3780000	61300000
P0DME0	59800000		8180000	12000000		1810000	160000000	12100000	77700000	1710000000	544000000	2580000	197000000	403000000	299000000	715000000	3660000		362000000	313000000	2560000000	1470000000		363000000
Q9UN36	8530000000	6620000000	35300000		5800000		1180000000	52400000	1880000000		43700000	50500000	3400000000	2490000000			9160000	19600000	4890000000	5070000000		8100000
Q8UW77	83900000		215000000	127000000			56100000	20700000	83000000	76200000	28400000	74000000	695000000	612000000	580000000	178000000			1420000000	1680000000	485000000	67300000		636000000
Q9Z0P5	36400000	4790000	915000000	431000000	18900000	30000000	6310000	186000000	79900000	1040000000	277000000	429000000			45500000					18400000		32800000
Q9CZB0	1490000000	958000000	4960000000	3370000000		5930000	601000000	53700000	973000000	176000000	184000000	103000000	422000000	39200000	385000000	138000000
O43741	28700000	5980000	10000000					66400000		5930000		111000000	1240000000	907000000	280000000	19500000			1800000000	718000000	27400000	38400000		1970000
F1SAI8	757000000	486000000					547000000	9750000	571000000	272000000	451000000	51800000	18200000	13300000					46700000	40000000
Q7ZY37	1070000000	523000000					187000000		938000000				1270000000	865000000					968000000	656000000
A9UM22													772000000	234000000	8130000000	7370000000	369000000	453000000	154000000	481000000	9920000000	3450000000	608000000	12300000000
F1S4N2			2530000	3300000			942000000	282000000	1730000000	12800000000	6670000000	388000000
F7EM02																		1080000	4210000000	8920000000	933000000	932000000	3310000000	3430000000
Q6INV5	40200000	40000000	339000000	134000000	1610000		20900000	7600000	29300000	1240000000	331000000	79200000	25000000	85400000	319000000	196000000	1780000		107000000	100000000	192000000	297000000	40900000	4560000
Q9GZM7				17100000	73100000	95700000	24400000	1660000000	57700000	1420000000	506000000	3890000000						9720000
F7AJT5													12700000	65000000					5100000000	3230000000
Q5FVV3														16500000	12600000	84500000			116000000	174000000	3450000000	1130000000	1090000000	4010000000
Q8NFP9	148000000	66200000							20100000			3290000	11100000	229000000					1100000000	432000000
A9JRZ9	1600000000	1060000000											2900000000	2410000000				16900000	8040000000	7940000000			24900000	7790000
Q641I4	429000000	37500000	37700000	54200000	5350000	7680000		128000000				99200000	60000000	12600000	67100000	28500000			124000000	23700000	12400000	8740000
P24844	33500000				104000000	1970000	6340000	1060000000	23800000	57500000	70700000	1250000000	246000000	23700000	194000000		156000000	241000000	278000000	177000000	115000000		1040000000	859000000
Q3B8I6			131000000		13500000			13200000					176000000	320000000	10800000000	3910000000	31500000	28200000	530000000		1130000000	590000000		1270000000
F6X3M7				4430000									45100000	66600000	142000000	57600000			485000000	118000000	296000000	873000000		11600000
Q9QUR6	1010000000	518000000					1160000000	60900000	720000000		5300000	194000000	134000000	30100000					152000000	132000000
Q07417	16500000000	13100000000	6910000	33000000	3970000	17400000	575000000	117000000	844000000	6510000000	1880000000	46100000	116000000	192000000	564000000	394000000			1710000000	1080000000	82800000	35400000
Q7SYH2													8480000000	2990000000	49800000	307000000	1500000		11600000	4640000			6620000
Q9DCW4	33500000000	25400000000	68200000	192000000	8000000	9450000	9770000000	60300000	6880000000	27000000	28900000	16200000	963000000	1880000000				31900000	3580000000	2380000000			28200000	19800000
Q8WX93	52600000	10000000	594000000	801000000	112000000	143000000	13200000	560000000		222000000	132000000	207000000	25000000	10200000	174000000	46200000	77700000	31200000	63900000	130000000	53000000	378000000	581000000	78700000
O35344	396000000	103000000	76500000		2200000		3670000	77700000	118000000	403000000	181000000	73700000	455000000	191000000	107000000	76100000	8460000	1280000	597000000	571000000	14500000	17500000		3550000
O60216			33500000	44500000	8440000							26100000			513000000	318000000	14400000	26700000			288000000	231000000
A0A0G2JGI1	30200000	34800000	553000000	893000000	307000000	419000000	28900000	356000000	41900000	127000000	122000000	554000000												20000000
P01031				104000000			538000000		177000000	2350000000	2320000000
Q0VA06	536000000	68300000	1800000000	1020000000			24900000		70000000	948000000	173000000		452000000	495000000	497000000	798000000			1140000000	627000000	765000000	3160000000		4290000
P46977			424000000	447000000			7600000		59500000	283000000	388000000	59000000	56900000	41400000	108000000	155000000			37200000	21700000	355000000	56300000
Q7L7X3		796000	721000000	312000000		143000				71900000	83300000			1100000	201000000	329000000	505000000		9300000	8810000	103000000	337000000
F6R539	214000000	95500000	12700000	6350000			8420000	358000000	21000000	50200000		396000000	1110000000	470000000	192000000	157000000	51100000		1900000000	1380000000	107000000	272000000	98300000	5550000
F6S3L8						32600000							132000000	46600000	874000000	845000000	16700000	33000000	294000000	296000000	2330000000	7990000000	332000000	248000000
O54774	261000000	99100000		28500000				5290000	9030000	7580000	18600000		126000000	40300000					507000000	159000000
Q7ZXK5							7750000						295000000	316000000	11500000000	15000000000	454000000	1270000000	122000000	74300000	1810000000	247000000	34600000	332000000
Q9CVB6	85600000	23100000	493000000	158000000	1310000	725000	262000000	170000000	213000000	376000000	177000000	70600000	367000000	49300000	301000000	204000000			164000000	302000000	157000000			279000000
P79382	14200000	18500000	549000000	174000000	7690000		98800000	470000000	330000000	4390000000	2370000000	1920000000
Q60865	65000000	8890000	1410000000	1570000000	14800000	17400000		94200000	3300000	188000000	219000000	165000000									15300000
A0A0R4J170			165000000	418000000					795000			3270000			225000000	288000000					71900000	211000000
P47738	5520000000	10000000000			1490000	11800000	102000000		102000000				2940000000	2330000000		15500000	2340000	32300000	2160000000	2670000000
Q7SYX4	1890000000	437000000					2570000000	1810000000	3520000000	13700000	76300000	2490000000	17000000000	9700000000	4050000			138000000	4480000000	3260000000			64500000	2390000
F1SAS2	2070000000	1270000000			4230000		7960000000	460000000	11300000000	3830000000	1460000000	955000000	79200000	39200000					144000000	224000000
F1SNA8	424000000	452000000	292000000	49400000			6140000000	984000000	4750000000	4360000000	3490000000	262000000	101000000			24400000			658000000	660000000
Q9NZB2	115000000	33700000	106000000	97600000			39200000	71000000	61100000	222000000	579000000	74800000	9450000	2220000	11300000	62600000			52900000	78900000	180000000	75600000
P01614		17900000	894000000	563000000			8360000000	525000000	6620000000	1830000000	1440000000	386000000
P00488	356000000	489000000	283000000	368000000	45500000	34100000	238000000		299000000		13800000		26200000	9210000
Q5THJ4	79800000	307000000	40500000	363000000					972000					65500000		47400000			8360000	3270000	23600000
Q9Y4D8	15600000	11800000	156000000	569000000						11600000					5300000				2100000	1590000		6900000
F6ZGA3													84500000	30700000	564000000	968000000	149000000	37100000	128000000	196000000	2650000000	1870000000	1890000000	874000000
F7C590							29300000	8580000		415000000	503000000		729000000	554000000	4660000000	4540000000	16800000		2290000000	1200000000	26000000000	16900000000	20900000	58300000000
P09055	1180000000	425000000	2590000000	1540000000		6460000	1570000000	92000000	744000000	78100000	427000000	15500000	161000000	153000000	181000000	77900000	5060000		531000000	466000000	167000000	309000000
P12382	2950000000	1930000000	285000000	68600000	20800000	14700000	3120000000	346000000	1650000000	4580000000	6900000000	652000000	11500000000	4710000000	193000000	148000000	12600000	16900000	5940000000	2540000000	64200000	148000000		11200000
Q5JTV8			566000000	286000000	233000000	127000000		52800000	11500000	287000000	105000000	52700000									75700000	38400000
O75874	764000000	7400000000					7360000000	1710000000	2080000000	2290000000		43800000	3060000000	3430000000					8750000000	9150000000
Q68F20	253000000	976000000					88900000	6460000	60300000				3680000000	2740000000	328000000	227000000			286000000	152000000			839000
O43143	19500000	19500000	24900000	49700000	31500000	18900000	14800000	62900000	125000000	25100000	25300000	188000000	22100000		108000000	31500000	34900000	7660000	55400000	13300000	40400000		40700000
F6Z0H2													203000000	86800000	131000000	26400000			664000000	377000000	174000000	309000000	17800000
B1ARW4	838000000	332000000	2370000000	1820000000	33000000	28500000
F1S1Q7				61900000	21300000		337000000	3380000000	609000000	6740000000	5280000000	4650000000
Q922D8	4390000000	1150000000	303000000	310000000			13000000		8120000		5480000	4480000	84600000	477000000	866000000	1700000000			26100000		1970000000	556000000
Q15046	530000000	295000000	300000000	178000000			115000000	208000000	203000000	446000000	214000000	354000000	12900000	1860000	190000000	219000000			42400000	70200000	229000000	403000000		449000
Q2NLA7	722000			46700000		7310000	3820000	84400000	3680000	54000000	56200000	46200000			1450000000	1590000000	2630000				115000000	139000000	7920000	7420000
F6YDT2													29000000	66300000					2780000000	1490000000	1530000000	280000000	6900000	3960000000
F1SGD2			89300000	224000000	1980000000	2440000000		8800000000	353000000	827000000	393000000	8850000000			2220000		19400000	7850000
F6SNW5													72100000	235000000					2010000000	908000000		5000000
A1XQU9	25700000		463000000	706000000	96800000	23000000		333000000		2490000000	1010000000	980000000	107000000	72200000	1690000000	174000000	56100000	40000000	116000000		2360000000	260000000	294000000	1100000000
O43181	537000000	884000000	1890000000	1480000000	47200000	139000000	487000000	11300000	636000000	11500000000	3490000000	123000000			67300000	500000000			148000000	90500000	431000000	873000000		2570000000
Q6P7K7				439000000	101000000					2630000000	1350000000	1200000000	226000000	170000000	1740000000	1190000000	6880000		175000000	212000000	2990000000	1600000000	67300000	4580000000
Q13561	31000000	11900000	953000000	1600000000	5360000		94100000	142000000	175000000	272000000	81200000	628000000	87200000		106000000						119000000	75200000
Q6ZQ08	104000000	16600000	29700000	93700000			4980000		3360000				46800000	12200000	3190000				150000000	64300000	8900000	577000000
Q6NRB9	26900000		204000000	191000000	2420000	2350000				237000000	101000000		35400000	30400000	520000000	283000000	878000000		90500000		2110000000	898000000
Q6DEQ0			183000000	60000000						326000000			166000000	142000000	255000000	147000000	16600000		763000000	491000000	3260000000	3060000000		5710000000
B0BM40	5400000000	1520000000				6890000	5640000000	153000000	8360000000		2570000	55700000	35000000000	25700000000	4540000		67700000	421000000	55100000000	37400000000	22700000		602000000	121000000
Q62318	193000000		469000000	1090000000	5810000	21800000	2530000	20700000				56000000
P17663													3560000000	1470000000	769000000		133000000	17700000	1490000000	335000000
F1SH10	43700000	164000000					4490000000	1890000000	3750000000	1520000000	1180000000	3530000000
A2RV70				9640000				6660000					18700000		1290000000	977000000	278000000	265000000			220000000	114000000	195000000	32000000
P54136	348000000	132000000	201000000	170000000	13200000		89900000	318000000	212000000	190000000	195000000	610000000	39800000	27100000	48100000				9880000	40700000
O60333	381000000	61000000		36800000				9680000				34500000	73900000	143000000			10700000		297000000	141000000
Q9DDN8	57000000												166000000	1330000000					732000000	191000000
F6X0I8	29600000	20800000	4830000						1400000				16200000	260000000	6330000				1740000000	827000000	38800000
P41116			1630000000	1310000000	136000000			438000000		1160000000		848000000	388000000	684000000	5380000000	3240000000	253000000	369000000	199000000	141000000	4380000000	1320000000	2320000000	5250000000
A0A0R4J023	557000000	189000000	3320000000	1800000000	3150000	4060000			6240000	2900000000	871000000			24500000	196000000						1490000000	253000000		2700000000
Q07065	12100000		1760000000	2140000000	39800000	24400000		76500000	11500000	1700000000	942000000	160000000	2810000
Q8C3X4	30300000	11900000	1230000000	921000000	3420000					55300000	115000000
Q8AVS4	14000000			92600000	13300000		25200000	131000000	27600000	232000000	114000000	159000000	549000000	372000000	2710000000	1310000000	27800000	59700000	585000000	524000000	2360000000	1570000000	184000000	258000000
G3X922	551000000	145000000	83100000	79300000	348000		9720000		18900000	8940000	23400000	17200000	14200000	23800000	74900000	60600000			40700000	7260000	29500000	593000
P45954	1000000000	391000000	1550000000	1010000000	2170000		115000000	235000000	455000000	3320000000	3230000000	76600000	68600000						412000000	111000000	82000000
A0A0R4J039	938000000	1580000000	89700000	702000000	1500000
A4QND3	157000000	81100000	399000000	255000000	12100000								202000000	141000000	686000000	179000000			283000000	493000000	7930000000	2700000000		749000
F1RWZ4	101000000						816000000	1480000000	1220000000	3570000000	2540000000	1170000000
F1STC5							8090000000	203000000	10700000000	5990000000	1100000000	603000000
Q66KZ5													618000000	276000000	7580000000	5490000000	10900000000	7090000000	199000000	682000000	2360000000	1690000000	8630000000	4670000000
Q8R127	321000000	118000000	1010000000	1230000000	11800000	31300000								186000000	197000000	27100000			115000000			151000000
F1SB09			204000000	72100000			37000000	288000000		68400000	57000000	315000000	112000000		394000000	117000000	1710000		148000000	99400000	732000000	55500000	7070000	1800000000
P49802													135000000	199000000	435000000	106000000			372000000	295000000	921000000	714000000
I3LSP1	161000000	17600000	529000000	766000000			11200000		30900000	1060000000	395000000				194000000	40700000	766000000				523000000	927000000
Q5XGM3	6510000												5740000000	7860000000				85700000	5000000	257000000
F1SLR1	3290000	232000000	299000000	631000000		32200000	1010000000	154000000	2190000000	43400000000	16000000000	830000000										156000000		1150000000
F7BYV6				12000000					19800000	42300000			6950000	8400000	388000000	145000000			279000000	71200000	45700000	241000000		56100000
F7D6G9									23200000				15400000	38400000	169000000	132000000			213000000	129000000	821000000	98900000	220000000	52400000
P14142	186000000	64500000	1140000000	1340000000						1440000
Q0V9S0	4340000	10200000	35800000	13400000					6580000	11700000		10500000	77700000	14300000	1670000000	754000000			131000000	78500000	3130000000	4580000000		6090000
Q7ZX29													6310000000	4050000000	6860000000	3210000000	15300000	85000000	4260000000	1080000000	1580000000	297000000	21300000	2290000000
Q7ZWY7						71800000								29700000	890000000	640000000	6320000		149000000	23700000	748000000	1040000000	9270000
P27695	12100000		383000000	453000000			31700000	39800000	20900000	3440000000	1080000000	20500000
P55060	2050000000	561000000					1040000000	1410000000	441000000	116000000	57000000	1130000000	211000000	130000000					233000000	204000000
P61019	67200000	71300000	98000000	12900000			903000000	8910000	743000000	19600000	48800000		493000000	84900000	63400000				769000000	889000000	96700000			19200000
Q9NQC3	496000000	358000000	40100000	82400000			404000000		436000000			57500000	98000000						63600000	203000000
H3BJQ7	9320000000	9250000000		17900000		4250000	20200000	22500000	6370000	5040000		86300000	1050000000	12300000					1740000000	922000000	60200000			37800000
F6Q0T2													1200000000	1640000000	2900000000	5070000000	34700000	666000	5660000000	1340000000	3490000000	4400000000
F6Z4V1													266000000	204000000	760000000	53800000			604000000	667000000	5730000000	1660000000	46600000	6170000000
P32261	3150000000	2960000000	219000000	423000000	8930000		695000000	64600000	1160000000	34100000	13000000	351000000
P42125	14300000000	8740000000	19800000	48800000	10700000	11400000
Q8AVF9													263000000	112000000	3300000000	2590000000	3040000000	4700000000	54900000	470000000	484000000	335000000	6340000000	3050000000
Q9WV35	123000000	13800000	1530000000	1070000000	28400000	38900000	175000000	633000000		1890000000	452000000	164000000			2680000000	114000000		380000000						86000000
Q6DD18	12700000	45500000					2520000		16300000	501000000	228000000	3600000	182000000	176000000	494000000	524000000			197000000	208000000	1120000000	681000000
Q14694	14400000	4370000	253000000	566000000	3990000					15400000		12800000	11000000	1930000	17600000	193000000			40800000	34300000	175000000	23300000
P00387	266000000	56800000	1250000000	328000000			1230000000	83100000	1830000000	123000000	107000000	106000000
Q9Y235	5420000		175000000	70800000	2590000	3440000	317000000	650000000	114000000	5380000000	1070000000	514000000			2680000000	114000000		380000000						86000000
Q7ZXM4							14900000						3640000000	817000000	1040000000	30500000	335000000	8540000	299000000	132000000
O95757	3020000000	815000000					140000000		179000000				99600000	99300000					652000000	389000000
P62333	246000000	101000000	96100000	35500000	1070000	2770000	157000000	340000000		21500000	18400000	408000000	252000000	321000000	487000000	85300000			428000000	270000000	47400000	28100000	9400000	1190000
F6RD81	2080000000	2080000000	111000000		1170000		4170000000	37800000	3020000000	12100000	60000000	102000000	1990000000	2150000000	17500000	7240000			2260000000	3750000000
Q642Q6								29400000					3430000000	2510000000				9460000	3170000000	2230000000
F6QN91											26500000		205000000	241000000	262000000	55400000	5470000		340000000	904000000	728000000	1490000000	14800000	13000000
Q3UPL0	1010000000	473000000	11000000				43200000	20400000	70900000	22600000	18100000	12000000	5040000	5040000				15000000	55200000	4620000
Q7ZXS1			34400000				19600000		573000	10600000	129000000		39200000	52000000	542000000	941000000			32200000	29700000	398000000	783000000
F1SCD0							47100000000	384000000	38400000000		28300000	300000000
P04117	11700000000	4020000000					2010000000	16700000	1370000000			16900000
F1SCC6							31200000000	343000000	31000000000	200000000	67100000	333000000
F6W0P9													211000000	398000000	45000000	36100000	5230000		4440000000	2410000000	24700000000	7970000000	134000000	15000000000
Q5M8H1																			6520000000	5080000000	609000000	615000000	21700000	664000000
F1SQX8	1170000000	950000000	3370000000	5220000000	122000000	3800000	3140000000	2900000000	2680000000	8100000000	3760000000	2710000000	503000000	215000000		54000000			468000000	142000000	2890000	5750000		44300000
Q659C4	19800000	388000000	19500000	67300000		14400000			1680000		30900000	3990000	99500000	35200000		41400000		1400000	324000000	115000000	76100000	627000000
Q7ZTM6							32000000			293000000	34100000		143000000	154000000	575000000	775000000			140000000	12000000	6330000000	3410000000		787000000
P48681							71800000	3670000000	249000000	85100000	60200000	2180000000	1540000
Q6DCH7	331000000	531000000					406000000		216000000				9040000000	8000000000	19700000			977000	703000000	1570000000
Q5U4I5													2290000000	1490000000					471000000	883000000
I3LDR9		374000000	126000000	989000000		15900000	496000000	1750000000	1050000000	3530000000	2740000000	4540000000	102000000				27300000					180000000		54200000
Q91YE8			43600000	33500000	468000000	561000000		428000000	1020000		11400000	294000000
O00468	10100000	6660000	58400000	576000000	6460000	9420000	143000000	676000000	210000000	825000000	734000000	301000000		63900000	123000000	164000000	51300000		11900000	49700000		168000000		29700000
Q0P3S2	6660000		178000000	151000000	10400000	3300000				109000000	31600000	191000000	115000000	85800000	1110000000	1130000000		4350000	57100000	96700000	1970000000	1220000000	44500000
Q92629		8550000	381000000	429000000	109000000	95700000	288000000	89000000	231000000	541000000	447000000	190000000		20300000	94500000	103000000	1440000
O75821			223000000	415000000			19700000	232000000		104000000	84900000	257000000	134000000	101000000	298000000	216000000			141000000	129000000	233000000	194000000	3610000
Q5I0A0			318000000	342000000				15500000		385000000	154000000		25700000	23500000		102000000			8860000	12800000	1830000000	1240000000
Q8AX85		2320000		5450000		9120000	19600000		18700000	26500000	13000000		96700000	43100000	525000000	505000000			101000000	171000000	642000000	1030000000
Q922Q8			1500000000	1150000000					3780000	1260000000	717000000
Q7ZTJ4	140000000	331000000					166000000		196000000	163000000	98800000	33200000	652000000	692000000					316000000	658000000		26900000
Q9Y4E8	1010000000	146000000					563000000	55600000	187000000			26500000	1520000			14400000			53700000	22900000
Q6GT24	2910000000	1450000000		26000000	516000		2850000000	19800000	3830000000			19400000	67800000					22500000	1160000000	1380000000
F6R5H7													122000000	32600000	459000000	106000000			136000000	74800000	735000000	1040000000
F7DKP1			27300000	83000000		5670000		10900000		18500000	5830000	12100000			2120000000	1050000000	248000000	174000000			1230000000	1340000000	214000000	85100000
F7DLC3									11200000				245000000	310000000	373000000	355000000	6560000		969000000	421000000	213000000	1080000000	6170000	4730000
K9J7Y0	130000000	20700000	24500000				18100000	70100000	120000000	26000000	29600000	33300000	343000000	613000000	289000000	292000000	180000000	64600000	2240000000	1220000000	572000000	920000000	319000000	17700000
Q6PBB8													13700000000	7170000000				49600000	449000000	1350000000
Q9JMC3	149000000	96600000	162000000	408000000	8740000	17700000	22300000	1640000000	4980000	1880000000	992000000	1230000000	17200000			87200000	25700000	8230000	3860000			22300000
F1S408	2420000		261000000	433000000	15500000	3660000		216000000	2260000	1900000000	940000000	297000000			13300000		18900000
Q8BWZ3	90200000	2860000	351000000	498000000			9610000		14900000	9480000	42700000				16600000	1220000			14600000		24900000	160000000
F6XSL8													115000000	63800000	125000000	14100000			1870000000	1450000000	120000000	55500000
Q96RP9	1060000000	1270000000					127000000	50500000	160000000	887000000	304000000	102000000							131000000	23300000
F7A3R4																			5870000000	4270000000
Q9CZN7	16400000	11500000	2470000000	1030000000					46500000	1410000000	324000000	12600000	7960000		865000000	872000000			77900000	69400000	3480000000	7490000000		4590000
Q8CGF7			305000000	432000000					1930000	16900000	18600000				347000000	582000000			7380000		73000000	649000000
Q66JB4													3420000000	2540000000	186000000		2690000		3610000000	3340000000		151000000		2460000
F1RT96	53900000						706000000	724000000	556000000	4020000000	2940000000	997000000
A1A5J2	484000000	849000000	2490000000	2470000000	26800000	31100000	77300000	575000000	355000000	1680000000	345000000	803000000	1640000000	1380000000	266000000	223000000	2770000		583000000	416000000		142000000	11400000
A0A140LHQ8	185000000	33600000	419000000	496000000			44000000		91800000	137000000	121000000	16500000	25000000	51800000	99900000	288000000				53400000	117000000	163000000
F6QG21			198000000	375000000	51300000					115000000	175000000	143000000	27300000	84200000	2160000000	515000000	104000000	46800000	3150000		1040000000	77000000	1170000000	1410000000
Q28F63			81400000	179000000	46200000					135000000	91800000				182000000	119000000	35100000	22300000			812000000	419000000	431000000	87500000
Q14571	66500000	41600000	4490000	38400000	3960000				1160000					6040000	4680000		44200000	20900000	52700000	31400000	25800000		111000000
P51148	218000000	58100000	86800000	160000000			687000000	55800000	358000000	361000000	81400000	51600000	681000000	425000000	5320000	13000000		2340000	317000000	741000000	122000000	2790000		357000000
O95870	18200000		641000000	363000000			96100000		223000000	252000000	338000000	15500000			4150000					8310000
Q6DFB8						819000							125000000	56100000	225000000	163000000			35300000	5460000	187000000	13000000
P50895							793000000	457000000	929000000	4760000000	3480000000	134000000					2640000
Q6DF93						2270000			8370000				3990000		222000000	113000000	292000000	266000000
S4R1L5	356000000	335000000											2010000	71800000	44000000				127000000	26800000
P19157	9210000000	2810000000			2130000									3050000
Q3B8L8													4730000000	2590000000					2440000000	1400000000
A4QNJ5													187000000	504000000	1110000000	521000000			1020000000	640000000	11200000000	2590000000	25200000	17400000000
F6U0X4	13700000	51000000	277000000	816000000				24900000			28300000	39800000	112000000	246000000	171000000	268000000			691000000	362000000	767000000	855000000
P68510	434000000	728000000	81100000	104000000	3850000	29400000	1990000000	1470000000	1900000000	2230000000	2660000000	1820000000	5260000000	4230000000	685000000	273000000	70200000	31200000	6360000000	6170000000	776000000	479000000	449000000	5690000000
F7B2M2													2260000000	993000000	719000000	1390000000	2560000	2770000	2470000000	2220000000	4020000
K7GPW1							207000000		79400000	4320000000	3540000000
Q66KP5													196000000	135000000	342000000	1930000000	798000
Q6P8G1			50400000	32900000			6490000	404000000	17700000	316000000	104000000	500000000	71500000	10300000	2440000000	1820000000	216000000	139000000	66100000	267000000	3880000000	2790000000	309000000	37200000
Q8JZN5	1320000000	1160000000	1110000000	753000000			106000000	39700000	466000000	1490000000	883000000	128000000	98300000	426000000	142000000	809000000			1890000000	2120000000	6800000000	8170000000	30800000	80500000
I3LIB5	172000000	190000000	69700000	142000000	39300000	39500000	6010000	2900000000	74700000	39900000	84900000	885000000	37400000	82400000	408000000	122000000	74500000	69400000	121000000	210000000	158000000	438000000	756000000	121000000
P01789		48900000	65300000	154000000			47000000000	1640000000	56000000000	22300000000	10200000000	2730000000
Q7SZA4			80400000	384000000				282000000		153000000		424000000	318000000	69200000	3460000000	1860000000	391000000	297000000		127000000	1670000000	1010000000	896000000	5750000000
Q08D46											40600000		44000000	69000000	239000000	193000000	56900000	57500000	85000000	135000000	2070000000	101000000	263000000	1390000000
P08478													280000000	446000000	235000000	23700000			407000000	162000000	18900000	122000000
F7DNU2			3520000										187000000	121000000	26400000	8200000	138000000	11200000	369000000	1300000000	42800000	115000000	89700000	28600000
O08715	296000000	70700000	369000000	1040000000	11100000	19800000			5320000
P63173			394000000	114000000	55000000	9050000	3850000		25300000	821000000	218000000	248000000	51900000	2780000	517000000	112000000	44800000	16200000	37900000	57100000	668000000	138000000	327000000	1930000000
Q2VPE9			3100000	196000000	18600000	10100000				108000000	49500000	52500000			2270000000	1340000000	80000000	96700000	7880000	11600000	1600000000	722000000	190000000	55000000
Q6P9Q4	10300000	1850000	440000000	490000000						5320000	1750000				10200000
Q14123													356000000	474000000			60600000		887000000	706000000
A2AST1	5900000	5360000		32100000	244000000	435000000		235000000	1570000	1460000		87300000
F6RJU7								6540000				2780000	1920000	10900000	103000000	95600000	113000000	42400000	57700000	137000000	762000000	30300000	1540000000	1630000000
F6YSG7								45000000		370000000	229000000		7050000	7490000	2020000000	1230000000	20400000	23900000		139000000	4430000000	29900000000	26700000	38700000
Q9CPP6	1220000000	269000000	5970000000	1750000000	27300000	43300000		20200000	282000000	3580000000	1780000000	100000000
Q07666			646000000	237000000	23700000			104000000	20300000	507000000	362000000	154000000			814000000	832000000					288000000	679000000
Q99KP6	10700000	20500000	1020000000	1010000000	47000000	47900000		35600000	32200000	287000000	94900000	209000000			322000000	137000000	10400000	5960000			80200000	334000000		5190000
Q7ZWS8							64500000		60900000		30900000		1220000000	557000000	2000000000	506000000	1940000	6960000	1120000000	348000000	182000000	27300000	2040000	151000000
A0A0R4J1E2	265000000	252000000	2080000000	1610000000	95100000			174000000		15800000	62200000	136000000			132000000
P56192	768000000	256000000	64400000	238000000			40100000	97700000	67900000		61400000	160000000	15700000		121000000	28700000					97000000	228000000		867000
F6QJM3					27300000								414000000	364000000	385000000	449000000			661000000	248000000	7170000	62500000
Q62165	312000000	22300000	169000000	438000000	69200000	109000000	1110000000	28100000	925000000	352000000	760000000		25900000	13900000	59300000	35400000			61100000	37600000	70300000	108000000
Q8WVM7			45600000	49900000		4990000				3130000	211000000				260000000	268000000	9800000				163000000	65000000	2900000
P28838	1280000000	1620000000					4870000000	29500000	4920000000	1050000			125000000	110000000				4590000	173000000	241000000	111000000	33600000
F7CKF8	3320000		4070000										77000000	70600000	376000000	494000000		2240000	202000000	23100000	362000000	32200000
Q5FWX5													190000000	4800000000	261000000	314000000			523000000	685000000	105000000	223000000
Q60598			153000000	113000000	18100000		8510000	65400000	8770000	63700000	121000000	22500000	86300000		535000000	418000000	9580000		3590000		6760000	143000000
F6UHN0													850000000	1020000000					2180000000	6720000000
F6T0I3			641000000		63800000										182000000	66300000	92700000		5160000	82500000	888000000	988000000	311000000	100000000
F6ZM66													42500000	15500000	341000000	309000000			211000000	23700000	129000000	872000000		121000000
Q9Y295			254000000	521000000				41100000		116000000	115000000	173000000	6030000		307000000	203000000		16000000			157000000	103000000
Q8BRF7	34600000		171000000	146000000	1620000		20000000	183000000	30100000	163000000	81500000	219000000	26700000	6830000	177000000	133000000			23300000	28300000		295000000		1200000
P55036	154000000	123000000	102000000	8730000			79600000	253000000		27200000	9570000	158000000	410000000	408000000	198000000	55100000			297000000	396000000	9730000	26200000
Q08493	62700000	12500000			2960000			55700000	832000	6910000		69400000	483000000	247000000					452000000	153000000				468000
C9JRZ8	2970000000	4620000000					4230000000	34800000	5240000000			131000000	1870000000	2080000000					1860000000	1520000000
F6U204															194000000	14100000	190000000	180000000		10300000		30800000	727000000	92200000
O14974	10200000		50600000	238000000	57500000	70900000	50700000	653000000	60200000	135000000	503000000	130000000	11200000		188000000	325000000	411000000	277000000	40300000	156000000	62200000	1220000000	2250000000	44100000
O88544	350000000	8580000	6590000				173000000	142000000	101000000	62100000	41500000	157000000	332000000	212000000		3640000			687000000	320000000
P08758	2210000000	1380000000					7600000000	35400000	4750000000	36300000	11400000	312000000
F6TF09	31300000		4690000	16000000	233000000	95900000									401000000	290000000	493000000	227000000	11300000	53200000	239000000	655000000	1270000000	21600000
F7AQR8	6580000												13600000		252000000	522000000			131000000	26600000	3590000000	532000000
P09010			78900000	164000000	1080000000	923000000		1770000000	55300000		402000000	238000000	39700000	52500000	1740000000	446000000	2310000000	1840000000		9880000	743000000	2070000000	4570000000	692000000
P14869	143000000	52000000	2590000000	5550000000	298000000	171000000	104000000	1510000000	175000000	6030000000	4040000000	2200000000	916000000	761000000	8100000000	3560000000	315000000	524000000	424000000	387000000	7510000000	2740000000	2100000000	8770000000
P42766	23200000		424000000	462000000	162000000	60100000		350000000	37000000	1240000000	543000000	785000000	211000000	25900000	1890000000	395000000	161000000	266000000	64900000	79300000	74800000	86600000	885000000	837000000
A0A0G2JDW7			330000000	508000000	101000000	15000000	2180000	65000000		365000000	380000000	484000000	76200000	155000000	829000000	156000000	64500000		9280000	4690000	381000000	189000000	150000000	146000000
Q9HBG4	60100000	23200000	45600000	39600000		9160000	2240000	6440000	68300000	43500000	78400000		58200000	48900000	113000000	12700000			77400000	24900000	120000000	5270000		6540000
Q9NP74		1380000	45900000	215000000	117000000	76600000	7070000	1230000000	47100000	105000000	81600000	794000000											77200000
Q9Y5U8	33700000	287000000	1890000000	2780000000	76900000	20900000	240000000	95300000	39100000	892000000			60200000	352000000					78600000		26000000	58600000		14600000
B2GU98	607000000	164000000					621000000	507000000	150000000	41200000	41900000	445000000	577000000	279000000					1020000000	513000000
P25787	302000000	81800000	13900000				224000000	11300000	145000000	60200000	13900000		930000000	373000000	119000000	60200000	2110000		594000000	329000000	142000000		6740000	84100000
Q5HZN8	185000000						72500000		63300000	110000000		186000000	4690000000	4520000000	6160000			6980000	9360000000	6910000000	1420000000	313000000	20200000	1320000000
A9UMQ0															779000000	690000000					248000000	662000000
P61088	751000000	428000000					646000000		591000000	7130000		122000000	817000000	449000000	8860000				1110000000	863000000			17800000
O60271	823000000	506000000	19000000	58600000			182000000		369000000				60200000	93900000					190000000	105000000
F6RJY4													524000000	644000000					4180000000	3410000000
A0A1B8Y3G3																			147000000	132000000	3540000000	825000000	19100000	15300000000
F1SAK6	75900000		1230000000	134000000		2960000	3140000000	612000000	6340000000	25400000000	16900000000	346000000
F1SDC7							1900000000	1080000000	1840000000	3360000000	2180000000	1390000000				12400000
F6X475															696000000	705000000			71200000	60200000	938000000	2140000000	24500000	2300000
F1SD87	56700000	27600000	23700000	21000000	98100000	40000000	1560000000	293000000	1480000000	107000000	264000000	563000000			17200000					5210000
P40124	531000000	425000000	290000000	472000000			440000000	116000000	696000000	320000000	204000000	1020000000	427000000	356000000
Q6NTX9													1020000000	374000000	664000000	394000000	121000000	64100000	388000000	249000000	96600000			60200000
Q14126	3070000		8350000	13400000	408000000	287000000		314000000				122000000
G3X9Q1	465000000	117000000	1210000000	787000000	2420000	9030000	212000000				104000000
Q0IHW8	743000000	434000000	59800000	153000000			337000000	15400000	505000000	31800000	86800000	20900000	598000000	845000000				2480000	2670000000	1150000000	63700000	5150000
Q9UNX3			56200000	417000000	65400000			158000000		1670000000	413000000	713000000		25600000	724000000	886000000	136000000	83200000			381000000	54900000	411000000	310000000
F6WQ88		107000000	75500000	820000000		338000000	225000000	954000000	77800000	407000000	353000000	1420000000	53200000	361000000	345000000	727000000	1180000000	90200000		312000000	415000000	243000000	257000000	281000000
F7DHS2	73700000		34600000	19400000			751000000	852000000	1070000000	2610000000	2550000000	1640000000	613000000	393000000	52900000	16600000			2040000000	1870000000	10600000	171000000
Q9H0B6	171000000	13000000				16200000	3090000	80000000	28800000	4190000	12000000	173000000	62400000	136000000		51100000			81000000	52800000		10100000		7290000
Q9JI39	30100000	30300000	198000000	519000000					18400000	143000000	154000000
F6W420			148000000				19400000		22300000	721000000	284000000		599000000	443000000	2480000000	1920000000			865000000	157000000	7740000000	16500000	21400000	7640000000
F1S0J2							108000000	33400000	193000000	4240000000	3940000000	31400000
Q6GR36							1220000000		47300000				6630000000	4720000000				24300000	10100000000	4460000000			141000000	28000000
Q6A099	389000000	68400000					43100000		61900000				32300000	72700000					118000000	34600000
F6PW80	119000000	96700000	451000000	513000000			51200000		61800000	393000000	776000000		115000000	151000000	120000000	668000000			275000000	51800000	845000000	3680000000
F7CZ74	111000000	74000000	1280000000	1060000000		13500000	187000000		76800000				555000000	222000000	21300000	4550000			1200000000	518000000	6160000000	6110000000		2850000000
P59017	719000000	456000000	1040000000	757000000			5150000		5230000	25100000		4230000	139000000	31600000						29600000
Q15700	108000000	16500000	211000000	312000000	39700000	35400000	39800000	550000000	64200000	121000000	92200000	111000000				67700000			13400000			25100000
Q9R0Y5	7340000000	4990000000			4830000	4880000	4600000000	516000000	3820000000			174000000	893000000	665000000					1470000000	613000000
P98155	141000000	14800000	28300000	89700000			249000000	130000000	157000000	259000000	346000000	47000000												1820000
Q640W2										62300000	39500000		212000000	172000000	375000000	99800000			677000000	95000000	1750000000	880000000	10700000
Q32MK0	1500000000	910000000	96500000	145000000	47700000	207000000		64200000	9450000			9510000	3880000	10600000							1250000
Q15751	35200000	110000000							1010000				5530000	76200000					125000000	41300000
Q5M998													644000000	230000000	2670000000	2130000000	209000000	180000000	484000000	639000000	932000000	2080000000	700000000	349000000
Q9EP89	66200000		770000000	989000000			25000000		31300000	672000000	210000000	18600000							24300000			14000000
F6ZMQ9													25300000	33600000	808000000	1510000000	41800000	2190000	61200000	136000000	4260000000	754000000		1420000000
P08607	60400000	19400000	2100000000	1650000000
P60335	824000000	902000000	723000000	134000000	12100000	32600000	295000000	2590000000	436000000	377000000	370000000	3360000000	84100000		267000000	128000000		8820000	89100000	84900000	450000000	221000000	44900000	4600000
P82350	22000000	15200000	953000000	920000000	326000000	489000000	155000000	96700000	88000000	345000000	249000000	59800000
Q6P7F8													1970000000	828000000	813000000	93200000	131000000	16000000
Q15019	91900000	62700000	2130000000	2270000000	12700000	3530000	120000000	112000000	235000000	3380000000	900000000	237000000	131000000	85300000	842000000	1360000000	5150000	1000000	536000000	45000000	2060000000	2640000000		139000000
A0A1B8Y1A9			167000000	13300000						156000000	58100000				277000000	588000000			10300000		618000000	794000000
Q02790	773000000	583000000	3650000				950000000	7100000	1210000000	16000000	4740000	108000000	8070000						11100000
Q61129	236000000	255000000	331000000	445000000																27500000			9060000
Q9D0R2	64200000	237000000	488000000	310000000			120000000	23900000	256000000	611000000	212000000	22700000	58800000	57400000	1820000000	1920000000			113000000	31400000	1990000000	3810000000		2870000
P11152	249000000	175000000	634000000	842000000	20800000	27800000	16800000		34200000	3670000000	44400000	127000000
P49840			471000000	405000000			35400000	28000000	54000000	426000000	183000000	44000000			105000000	86500000			47600000	106000000	6620000		6920000	3960000
O75122	94600000	77700000	294000000	764000000				9700000		25400000	39800000	12900000	6750000	3600000	4220000	65500000		4150000	47100000		14100000	53100000		2480000
O76094		3660000	445000000	839000000	3540000		924000	34000000	1300000	175000000	361000000	1280000000	9350000		4200000					10500000
F1RYM4							1790000000	308000000	1650000000	1180000000	1470000000	194000000	8850000	5570000
Q9BTW9		11800000					317000000		146000000			13400000	262000000	217000000					665000000	370000000
Q6DF46	86400000						82400000				26500000		965000000	1030000000			32500000		2330000000	1740000000				3270000
Q6AZS7													1950000000	530000000	2120000				109000000	82500000
B3DM44			63100000	34300000	11400000	10200000	117000000	34800000	37000000	248000000	133000000		54200000	37700000	603000000	699000000			49400000	62500000	506000000	1840000000		3310000
F7A1X7	3220000000	1300000000	338000000	2080000000		2330000	91100000	605000000	254000000	119000000	311000000	308000000	672000000	1060000000	785000000	650000000	65800000	26600000	3290000000	2590000000	1530000000	2130000000	132000000	57700000
P13634	10200000000	4200000000
Q62009	1980000		91100000	448000000	419000000	823000000	29200000	620000000	22300000	170000000	167000000	383000000					205000000	283000000		215000000	208000000	708000000	9940000000	697000000
Q07955			264000000	238000000	44900000	23800000	8790000	94400000	15900000	348000000	226000000	491000000	11600000	33500000	112000000	93300000	9250000			42000000	10900000			37200000
Q8BGJ5			1430000000	830000000	9130000	6290000		244000000	40300000	583000000	468000000	278000000		1590000	230000000	147000000					7230000	58900000
Q96A33	4700000		688000000	732000000	6130000					414000000	122000000				41100000	83700000			4590000		112000000	399000000
Q9Y2D5	105000000	13900000	290000000	470000000	40800000	7450000		157000000	22200000	26600000		109000000			11200000	26700000	100000000		168000000			1070000000
Q6PCJ8	847000			328000000							49300000		40600000	2460000	11500000	22300000			79400000	66500000	312000000	1610000000		14000000
Q9Z2U1	295000000	11100000		22600000			434000000	43600000	120000000	63100000	74500000	151000000	1180000000	558000000	297000000	55000000	2160000		1250000000	290000000	118000000		33700000	212000000
Q5VTT5							203000000	24400000000	1490000000	531000000	845000000	9290000000									5990000
Q8SPS7		787000000					21100000000	41700000	14200000000	14900000	10600000	57800000
A1L2Y2													501000000	293000000	997000000	1820000000			423000000	223000000	6450000000	2350000000	6610000	10800000000
F1RWV4							820000000	191000000	1550000000	20600000000	9420000000	226000000
F6SZH6													442000000	217000000	1560000000	1400000000	153000000	110000000	715000000	842000000	2410000000	4610000000	875000000	414000000
O95140	25200000	23800000	22600000	115000000		67800000	13900000	486000000	27000000	101000000	54300000	590000000	13200000	8860000					306000000	249000000		67400000
Q7ZTP9	154000000		772000000	101000000	1490000	3160000	45100000		29200000	919000000	196000000		191000000	234000000	939000000	463000000			52000000		2650000000	674000000		1170000000
P07237	839000000	1270000000					1960000000	116000000	1870000000	125000000	127000000	231000000	85800000	92700000	4150000				808000000	1160000000
Q7SY65				33900000									13100000	25400000	143000000	299000000	1040000000	663000000	13800000	131000000		710000000	68200000	1880000000
A8KBH6	33800000	30700000						24300000			8380000	5660000	173000000	180000000					250000000	38100000			188000000
Q801S6												13900000	264000000	166000000	314000000	62100000			196000000	293000000	247000000	288000000
P29788	507000000	681000000	596000000	1220000000	92300000	5650000
Q5XGQ5			63700000			775000000						1160000000	65700000	77800000	941000000	5860000000	2420000000	2150000000		857000000	1810000000	3260000000	2070000000	494000000
Q9CR42			2300000000	810000000	19800000			358000000		157000000	91200000	429000000
F7D1Q4	266000000	240000000	29700000	26200000			247000000	55600000	326000000	86300000	15200000	65100000	232000000	81300000					245000000	358000000		4750000
Q86TX2	6140000000	4890000000				2730000	4750000000	310000000	3290000000	391000000	148000000	251000000						43000000
F6THW2	11500000	11600000	43200000	21200000			76100000	97800000	31200000	9820000		199000000	189000000	184000000	44200000	36500000	644000		238000000	195000000	21900000	59100000		50600000
Q8BJW6	19400000		992000000	696000000				37900000	10200000	123000000	180000000	146000000			21400000
Q9Y263	399000000	773000000	704000				323000000	102000000	379000000	2560000	759000	203000000	12400000						33500000	7050000
O94808	101000000	8990000					17300000		56800000			4270000	145000000	325000000			295000000		330000000	649000000			39800000
P18572	479000000	1210000000	1340000000	1660000000
D3YYU8	96500000	41300000	120000000	148000000	9110000	12300000		20500000	2250000			34000000
F1RI18							1200000000	1300000000	1830000000	14300000000	8800000000	1450000000			934000000	753000000
F7DVI4													9760000	14300000	86800000	139000000	302000000	27100000	68600000	129000000	352000000	729000000	524000000
A0A0R4J0D3	1940000		390000000	500000000		830000	4010000	6940000	22600000	92000000	185000000	28900000		11900000	134000000	189000000			14600000		273000000	89300000
A6NNS2			505000000	288000000	203000000	96600000	26800000	961000000	66200000	928000000	321000000	2630000000							36700000	17400000			76300000	25100000
P16885	322000000	186000000		8160000			11300000		15400000		2000000	19800000	48700000	16000000		1010000			197000000
Q6P328							533000000	118000000	500000000				88800000	184000000	19900000				747000000	421000000
O60645			24300000	113000000				44600000		43000000	17100000	51500000	954000		200000000	400000000			55800000	19300000	301000000	1180000000	6110000	5260000
P02788			6950000				13800000000		14400000000	4950000000	1470000000	5450000
P62847			138000000	126000000	23200000					392000000	36900000	92500000	98300000	13600000	446000000	43700000	41100000	17800000	11900000	55300000	393000000	12200000	104000000	123000000
Q9DBD0	1570000000	2280000000
A0A1B0GS36	395000000	296000000	2630000000	1470000000	83800000	123000000	33700000	11900000	106000000	964000000	615000000				9170000
P97333	127000000	29800000	115000000	273000000			240000000		182000000	90600000	178000000		1890000								8910000
P16170							107000000						703000000	1580000000	176000000	392000000			986000000	593000000	52100000	85300000
A4IHA8													21800000	15500000					2970000000	2480000000	197000000	586000000
Q8WUY3	300000000	341000000										1710000										11700000
F1STY1						17400000	951000000	246000000	2310000000	31200000000	12300000000	563000000
F6Q572													2320000			81600000			1350000000	1250000000	9740000000	1650000000	1360000000	7010000000
A0A1B8XWY7	3710000												33700000	2270000	294000000	233000000	80000000	10800000	25400000	40900000	65600000	487000000	507000000	161000000
F1SQG5	153000000	144000000					273000000	75800000	108000000	136000000	49700000	121000000	249000000	126000000	11800000	12200000			230000000	526000000		1410000
Q8TCS8	146000000	59700000	1240000000	979000000			8130000	4040000	58600000	1100000000	695000000	21300000		8190000	120000000	55200000					79800000	679000000
P70170	105000000	50500000	212000000	222000000	696000						4280000	7370000	43000000	24400000	10700000				36800000	41900000	8590000
Q9UI15	235000000	86400000	1990000000	336000000			198000000		214000000						12900000
Q6P846															2210000000	3010000000	130000000	42300000			3610000000	7190000000	147000000	210000000
Q7ZWY6			191000000	214000000	45700000	2460000	4940000	94900000	7200000	3040000	193000000	81100000	106000000	97000000	1260000000	980000000	1030000000	46600000	16800000		3960000000	155000000	466000000	3920000000
Q6GL89	14400000	819000	280000000	466000000	673000		44100000	102000000	76200000	1470000000	468000000	107000000	465000000	116000000	1310000000	1260000000		7460000	534000000	249000000	988000000	527000000		898000000
Q8BXK9			1620000000	329000000	58400000	6490000	87200000	745000000	17700000	327000000	325000000	1010000000	145000000	104000000	162000000	67000000	14800000	13100000	302000000	140000000	406000000		11200000	276000000
Q9UHL0	38800000	61500000	17900000				3120000	223000000	15300000	7650000		491000000	178000000	236000000	139000000	109000000			193000000	120000000
Q6PFB2			1120000000	378000000	34200000	10300000	11500000	19600000		549000000	240000000				65200000	37400000	14300000		9550000		55500000	53100000	55300000	34200000
P25979				19300000			8500000			7330000	10200000	18900000			772000000	75400000	183000000	180000000			401000000	992000000	86900000	21200000
Q8BMA6	1600000		326000000	528000000	2190000		218000000	80300000		105000000	120000000	162000000		3130000								8660000
Q52KN6	11300000		14900000	31700000						3050000		11900000	10300000		639000000	523000000			47000000	12400000	340000000	233000000
F7B197													279000000	31600000					2090000000	2770000000	88600000	249000000		3450000
Q3UF95	890000000	347000000	44700000	32700000				42200000	17600000	4970000	16000000	73200000								128000000
Q5U430	530000000	149000000							1520000			6930000		6400000					29600000
A0A1B8XWK6													159000000	274000000					709000000	3330000000
F7EIG6													162000000	95800000	18000000	7360000			1250000000	945000000		28000000
Q7ZWM9													728000		460000000	551000000	394000000	294000000		46600000	62700000		544000000	71800000
Q8QZS1	7360000000	3650000000					59500000		168000000	17400000		97300000
Q9UKE5	16200000	15800000	15000000	78700000		37600000							66000000	14800000	55300000	128000000			48900000	79200000	70100000	22800000
F7EI21				8780000	9500000	34000000	20000000		79700000	83000000	18400000		190000000	313000000	584000000	618000000			279000000	138000000	1170000000	2030000000
O14874	72900000	110000000	597000000	335000000				223000000	60500000	1550000000	696000000	380000000			136000000	24300000	17400000			13000000	1030000000	746000000
Q6JRV7							169000000		21000000				1570000000	2040000000			37500000		2580000000	1550000000				2600000
Q14739			1360000000	841000000	43500000	12800000					112000000
Q8BY87	590000000	426000000						101000000	37800000	4090000		46300000	35100000	89600000					166000000	60000000
P50828							32100000000	60700000	21400000000		19200000	35800000				5480000
F6PYS8													107000000	7460000					1740000000	418000000	270000000	591000000
F7EC12	30900000	37200000					54000000	25800000	80100000			46400000	363000000	233000000					229000000	122000000
Q7ZY87	42300000	220000000		11400000		1470000	4870000						1330000000	827000000	4770000	4280000			1130000000	1190000000			2300000
Q7SZ92													952000000	958000000					696000000	2360000000			3480000
F1SGT3	885000000	454000000	1620000000	839000000	9280000		2300000000	511000000	3270000000	4670000000	2870000000	797000000	181000000	124000000	470000000	285000000			223000000	243000000	227000000	1780000000
F6RBK4	22600000		121000000	75400000					4130000	13800000			15400000	9910000	6360000				1180000000	636000000	283000000	1540000000		24200000
F6ZVW3					69100000	38800000		131000000		20700000	14600000	117000000			9650000		190000000	164000000	9050000	86300000		146000000	4060000000	1140000000
Q6GQ30													955000000	1030000000	669000000	989000000		6820000	31800000	73100000	69000000	133000000	4120000	20000000
Q9R0M4	73000000	97000000	600000000	677000000	10200000	17800000
F2Z5B9			240000000	942000000	98200000	55600000		278000000		404000000	692000000	767000000	96000000		2650000000	943000000	256000000	286000000	30000000		562000000	754000000	319000000	1000000000
F7A1R0	15500000	3050000	9670000	10300000	8320000			230000000	16700000	8460000	25200000	66700000	180000000	80000000	19900000	5580000	82700000	40400000	721000000	358000000	70800000	193000000	359000000	1850000
I3LSI3	591000000	202000000	265000000				1920000000		1680000000	1220000000	794000000	8830000	67200000	117000000					428000000	263000000
F7DBB3	586000000	634000000	446000000	1150000000	9320000	5890000
F6WH95													684000000	545000000	553000000	255000000	125000000	4100000	1720000000	1860000000	3070000000	3510000000	88100000	16400000
F6ZB37													92500000	39200000	760000000	525000000			224000000	151000000	1430000000	694000000	43000000	2640000000
F7ACH4													317000000	84800000					3140000000	5890000000
F7CAL2													168000000	150000000					1410000000	569000000		106000000
I3LN42							4810000000	227000000	2830000000	730000000	750000000	357000000
P61013	249000000	393000000	3540000000	1640000000	1240000000	34800000	349000000	8350000000	303000000	6030000000	2530000000	13000000000
Q6DER8	15500000		432000000	405000000	55500000		165000000	82200000	2750000	372000000	296000000	261000000	65400000	107000000	1090000000	550000000	49200000	62900000	15500000	36500000	201000000	205000000	406000000	557000000
A0A140T8K6		15100000	315000000	669000000	91000000	29100000		167000000	6800000	221000000	341000000	203000000	704000	68100000	1280000000	730000000	74100000	143000000		2110000	272000000	168000000	214000000	720000000
F6SL08			115000000	158000000				7580000	34000000	114000000		33800000	418000000	201000000	293000000	264000000			161000000	151000000	408000000	2350000000	7470000
F6PWI3	54500000						200000000		29200000				1270000000	1920000000	935000000	1430000000			1240000000	291000000	1910000000	2320000000		4430000000
F7BM59			30600000										856000000	743000000	424000000	185000000	12600000	17300000	575000000	758000000	2300000000	72400000	1360000000	418000000
F1RJH2	5520000000	4720000000					1380000000	222000000	1730000000	13600000000	4250000000	96500000	116000000	192000000	556000000	372000000			1710000000	1080000000	70100000
Q5XHC6							111000000						495000000	366000000	392000000	106000000			442000000	360000000	349000000	278000000
P31939	2350000000	1050000000					44600000		29000000			145000000	256000000	203000000					305000000	319000000
F6ZL92		18200000	450000000	377000000			40700000		53100000	1130000000	422000000	70100000	219000000	129000000	1130000000	1740000000	5150000	1000000	658000000	85500000	2800000000	4430000000		192000000
I3LJT1	89300000	7900000	780000000	778000000	488000000	622000000	1470000000	5260000000	1730000000	2370000000	3020000000	1910000000				20100000	121000000	188000000				113000000	485000000	16300000
Q6GQ87							99600000	1470000000		25300000	567000000	384000000	1220000000	881000000	4870000000	3990000000	314000000	385000000	501000000	335000000	10200000000	1770000000	1720000000	6560000000
Q9QYA2	250000000	95500000	1500000000	485000000	12500000	20600000				1070000000	208000000										203000000
Q9YGK9															3560000000	5160000000	277000000	210000000			687000000	1870000000	50700000	66600000
P03893	235000000	165000000	573000000	828000000	13100000	22500000
Q06830	11300000000	7190000000	120000000	221000000	35800000	29200000	3220000000	108000000	2820000000	415000000	71200000	630000000	2660000000	757000000	25700000	34100000	12500000		3720000000	1990000000	107000000	26300000	181000000	868000000
P09406			166000000	191000000				38400000		590000000	233000000	106000000	6490000		236000000	308000000					19700000	66500000
F6XPY6	101000000	6620000	489000000	854000000					4310000	36300000	146000000				260000000	454000000					345000000	354000000
F7CRU3							14800000	51900000	46400000	63500000		170000000	234000000	128000000	551000000	114000000			551000000	448000000	522000000	175000000	29800000
Q86X10	51600000	18100000	233000000	592000000					5770000				5380000	35400000	242000000	147000000			36000000	20300000	20400000	18100000
P70290	583000000	47000000	188000000	702000000				36400000		3680000		32800000
O94915	120000000	38400000									8070000		2220000	39500000	2510000				468000000	134000000		39900000
P05201	46400000000	31100000000		13200000	66100000	92500000	18600000000	71900000	18100000000	66100000	24100000	299000000	8340000000	9120000000		22700000	25700000	105000000	9030000000	15100000000		19000000	133000000	6730000
P19221	2010000000	2720000000	4450000	23800000			247000000		166000000				641000000	547000000	3390000				443000000	80000000		9510000
Q16576	26300000	18600000	28400000	411000000		9130000		105000000		26400000		393000000			946000000	521000000	23800000	13600000		19500000	934000000	647000000	104000000	26300000
Q5SQB0			858000000	333000000				229000000	50900000	526000000	870000000	270000000
F6SBA1			9480000					15600000				28800000	83300000	35400000	225000000	223000000	1580000	2820000	109000000	44900000	238000000	276000000	39700000	17300000
Q9NZM1	481000000	342000000					150000000		124000000				116000000	283000000			48400000	847000	1060000000	628000000
Q5XPI3	764000000	496000000					416000000	96700000	445000000	3950000	12700000	80900000	59600000	17900000					93200000	30400000
Q5M8Y6													2160000000	1430000000					4640000000	3720000000	21400000		55100000	45300000
E9PWY9	12500000		1490000000	1490000000	21900000	6010000				9550000		82700000
P47911	31300000	6990000	2280000000	8260000000	556000000	191000000	92600000	959000000	32900000	1920000000	2280000000	2140000000	55500000	207000000	1490000000	1350000000	68100000	224000000	6490000	169000000	199000000	915000000	516000000	455000000
Q6ZWX6	130000000	5830000	1360000000	944000000	673000		55700000	102000000	91600000	2740000000	678000000	163000000	158000000	20100000	565000000	636000000		7460000	280000000	170000000	480000000	264000000		672000000
Q7SZ23	3530000000	1840000000				14600000			89700000				23900000000	14400000000	53300000		19200000	329000000	1850000000	1350000000
Q9DED4										74000000	27500000		313000000	814000000	4390000000	6340000000	877000000	230000000
Q9P2R7	19200000000	14300000000	27600000	8170000	8230000	127000000	7960000000	13500000000	9880000000	24300000000	9980000000	10500000000	3210000000	2680000000			3660000	54900000	6690000000	4490000000			32000000	7060000
G1K3J6	265000000	327000000					831000000	15300000	1380000000	1050000			850000000	541000000				4590000	1410000000	1180000000	1000000000	140000000
V9GWW6	14000000		20900000	75600000	327000000	301000000		103000000			27800000	71000000
P10643	43600000				396000		1200000000		744000000	904000000	738000000	8340000
F1SFI7							17600000000	19500000	16600000000	22000000	12100000	32900000
F6VKE9													1800000000	1640000000	3240000	307000000			1960000000	3310000000	190000000	114000000	59300000
Q6GMB7	535000000	90000000	79200000	77800000	14500000	2780000	17100000		12100000	137000000	34200000		347000000	450000000	448000000	1300000000			1020000000	1150000000	2850000000	534000000
P40123	287000000	164000000	503000000	542000000	6910000		24700000	1220000000	262000000	411000000	211000000	3120000000	389000000	274000000		21500000			354000000	753000000		63000000		11900000
P08123		3670000	51400000	901000000	596000000	236000000	2010000000	32600000000	1470000000	1660000000	2620000000	23200000000												14300000
I3LM34							478000000	2800000000	239000000	187000000	131000000	3900000000				34700000		270000000	303000000
F1SCM9	67000000	78500000	74400000	122000000		287000	97300000	90400000	57100000	657000000	501000000	57800000		304000000
F6TVZ0		144000000		2670000									30700000	27700000	414000000	397000000			10100000
P27708	847000000	296000000											11500000	6780000					154000000
Q6GQ58	26700000	112000000					27300000					35400000	1440000000	952000000		98400000			2430000000	2120000000			3790000
Q6IR82													1470000000	870000000	452000000	136000000			415000000	39400000
P47897	2650000000	237000000	219000000	210000000	6680000	1250000	25300000	171000000	33000000	18400000	52300000	179000000	88200000	44900000	632000000	219000000			114000000	40800000	778000000	669000000
P11387			476000000	326000000	21600000					244000000	220000000			6550000	3980000	11000000	22600000
O00629	271000000	85000000	69800000	15600000			35100000	44300000	157000000	316000000	240000000	63000000	345000000	175000000	28700000	67100000	3400000	2000000	455000000	327000000		19800000		1740000
Q9UGJ0							6800000	48200000				17700000	661000000	257000000	293000000	41500000	10400000		1150000000	1430000000	21000000	47100000	16800000	5450000
Q9EQW7	586000000	172000000	5210000	528000			3150000		11200000				7860000	5040000	103000000	1540000			38500000	30800000	7470000
F6QZ53	58600000	64400000						73900000	7380000	1460000		26300000	208000000	335000000					875000000	236000000
P40142	1530000000	1030000000					827000000		934000000				1070000000	306000000					718000000	826000000
Q6DFI3													948000000	2000000000	30500000				4240000000	3060000000			11700000	7430000
I3LPW0	246000000	70700000	3980000000	1030000000	16800000	6580000	1020000000	171000000	1410000000	19300000000	11500000000	662000000
Q6AZL9			171000000	421000000	18900000	16600000	3430000	179000000		928000000	346000000	183000000	167000000	83900000	448000000	26100000	92400000	48600000		61300000	810000000	136000000	391000000	349000000
P55096	42100000		261000000	672000000	83500000	28800000		20000000	1950000	68000000	16500000	57700000	6330000		150000000						157000000		28700000	9840000
Q29052	40300000	242000000					8530000000	194000000	1540000000	259000000	869000000	15500000	268000000	123000000					84200000	127000000
Q5SSW2	753000000	159000000					30300000		97300000				85900000	95700000					58100000	35600000
F1RQW6	22500000	132000000		5690000			8640000000		2180000000	481000000	695000000
I3LK72							453000000	321000000	1140000000	2780000000	1480000000	880000000
P07309	7580000000	2230000000
Q5HZ99													108000000	77300000	172000000	117000000	228000000	215000000
Q6GQ31													435000000	189000000	1100000000	336000000					46500000	39200000
Q6INM0													575000000	580000000	42500000	176000000			128000000	91900000
Q811U4	162000000	160000000	126000000	491000000	798000							38800000	5510000						16400000
Q9WTM5	16300000	44500000	39400000	33300000	20500000	13400000	14200000	227000000	117000000	140000000	84400000	451000000	35000000	12700000	297000000	132000000	17000000	4140000	49400000	91500000	56700000	42100000	43600000	1600000
Q32NN2	8580000		193000000					27900000			9810000	42900000	26600000	36800000	791000000	920000000	8070000	6620000		17400000	844000000	405000000		3520000
A9ULH7													734000000	290000000					1500000000	1730000000	2900000000		47500000	611000000
F6YYZ9													25900000	25800000	176000000	64800000			83100000	1180000	654000000	459000000	53700000	2690000
I3LB92							40600000	16700000000	841000000	559000000	622000000	10600000000
Q6GLJ6													1570000000	1350000000	753000000	580000000	77000000	17000000	34200000	150000000	134000000	16500000	227000000	187000000
F8WJ41			360000000	373000000	16500000	28300000		99700000		2090000000	677000000	783000000	134000000	101000000	653000000	195000000	34000000		90000000	93300000	543000000		440000000	1440000000
O60739	11800000		257000000	48100000			12200000		18500000	768000000	68500000	35400000	13300000		251000000	64900000			15500000	7600000	548000000			473000000
A0A1B8XX15											6770000		351000000	502000000	360000000	570000000			732000000	1330000000	1490000000	2800000000	9640000
F7CB58	420000000	152000000		7510000			691000000	59400000	611000000	13100000			966000000	331000000					796000000	1420000000
F7EQ54	122000000								4090000				1690000000	1260000000					3070000000	2090000000
A2BD73							29300000	8580000		289000000	483000000		1540000000	1120000000	7100000000	7940000000	26600000	4190000	742000000	531000000	9550000000	7410000000	14000000	24900000000
B7ZQZ6						16200000							533000000	270000000	157000000	381000000			110000000	197000000		19300000
F6KDE1													512000000	648000000	687000000	1710000000			1030000000	210000000	3010000000	2090000000		25200000
Q9NS69	139000000	57700000	682000000	328000000	1710000	18400000	12600000		48600000	1750000000	411000000	54200000	35400000	21700000	68200000	23300000			7940000		341000000	61300000		213000000
Q86T65	20300000		148000000	204000000	604000	9290000				5810000	31600000		4690000		53100000	13100000			19200000	20900000	44700000	264000000
Q9UNP9	2270000000	1030000000	9040000				684000000	173000000	718000000	174000000	19100000	1490000000	84200000						179000000	76900000
Q6ING0	241000000	211000000					13600000		20500000			14200000	1260000000	1410000000					1380000000	1180000000			3680000
Q8R2G4	71200000		669000000	1410000000	16900000	10800000
Q58E89	167000000	203000000					185000000		217000000				1320000000	1010000000					486000000	485000000
F8VQN6	236000000	29900000	38500000	127000000
Q5VZ89	713000000	200000000					5910000		963000	55400000			30400000	55500000					41200000
A1L2P1													2700000000	1460000000	23300000	20100000			15200000	34300000
F6SYQ4			11900000	26900000						218000000			49700000	86500000	628000000	562000000			227000000	23200000	288000000	158000000
Q28J53																			401000000	16700000	1180000000	891000000	453000000	1660000000
Q6GQ91													3460000000	1340000000	11700000000	7690000000	1820000000	1990000000	51500000	4300000000	543000000	9380000000	1840000000	28700000000
Q78IK2	746000000	535000000	3290000000	5390000000	107000000	49700000	548000000	745000000	197000000	2020000000	1740000000	1950000000
P07305				1320000000	988000000	2570000000	109000000	6120000000	132000000	1760000000	1070000000	8810000000	176000000		8750000000	2000000000	8700000000	9350000000	92900000	502000000	1420000000	2080000000	16500000000	5820000000
Q99873	24100000	14200000					21100000	185000000	62900000	104000000	60300000	377000000	664000000	669000000	172000000				722000000	412000000
Q8BFY9	414000000	328000000	3630000				104000000	164000000	126000000	99800000	62600000	334000000	99100000	49400000					259000000	121000000
A0FGR8	85300000	13800000		56900000			126000000	140000000	289000000	585000000	754000000	324000000							22000000
Q28IA8										20700000	15600000		34400000	7320000	1220000000	672000000	198000000	219000000		61000000	5220000000	8260000	825000000	2870000000
Q6DTN6													3980000000	3790000000			6370000	28600000	4010000000	2710000000				122000000
P43652	1430000000	1900000000
F1S7W0	90100000	42500000				2680000	1370000000		980000000	45400000	18400000	169000000
O35459	4870000000	2420000000	69100000	5740000	1150000		9330000		102000000
P29699	4830000000	6140000000
Q28ID4																			1060000000	563000000	15600000000	7020000000	210000000	23400000000
Q3B8C6							20400000						1120000000	799000000	7480000000	6310000000	4200000	43800000	54600000		2990000000	1650000000	7610000	10200000000
Q5G7I1													105000000		79300000	132000000			329000000	227000000	7640000000	2040000000		7310000
Q7SYX0													8830000000	5730000000	3460000		6630000		14400000000	36200000000	8880000		162000000	25800000
Q16799	12800000						283000000		285000000	424000			2200000000	1250000000	304000000	61000000	3790000	25100000	5390000000	5270000000	75500000		50500000	40100000
Q9UHX1			183000000	50700000	7920000		7830000	94200000	12500000	64800000	47700000	228000000			466000000	194000000	1560000		95500000	13200000	133000000	15300000
F6WU50			66000000	69200000	40800000	13700000		26300000	708000	1790000	94300000	5400000			32500000	75600000		18400000			13500000	16400000
Q5BKJ8						14900000		126000000		51300000	12200000	327000000			666000000	210000000	1130000000	978000000		55100000	184000000		5030000000	520000000
Q4QR53	162000000	391000000								4930000			8180000000	3980000000		5990000			1840000000	1830000000
F6WCE6													137000000	305000000					408000000	206000000
F7E5A3		502000000								17900000			898000000	303000000					2750000000	2540000000				1200000
A0A1B8Y0K2		23200000	9860000	18600000		21300000				9700000	35200000		14900000	20700000	10400000	6980000	133000000	149000000	113000000	110000000	6750000	8110000
Q9Y3P9	147000000	40000000					147000000	43700000	70800000	6320000	80300000	39700000	74500000	43500000		1890000			318000000	58500000
B1H3F0					12800000	17600000				40200000		42900000	22100000		43600000	22000000		11600000	162000000	65300000	260000000	29700000	833000000	104000000
F7CTC5															63700000		201000000			23200000	577000000	1030000000	541000000	60100000
Q66IN0													4750000000	488000000				419000000
Q6DJF5	1140000												1030000000	2490000000	1880000
Q9TDR1	104000000	93000000	557000000	355000000	10900000	8090000	1390000000		1470000000	7120000000	9340000000	6940000
O00203	224000000	23700000	4000000	41900000			25200000	23200000	24900000	18600000	43900000	37800000	78800000	13800000		2790000			195000000	123000000
Q08AW2		27000000	35800000	172000000	4540000		28800000		24600000	95300000	188000000	42000000	135000000	25500000	214000000	148000000	2170000	2010000	56500000	50000000	322000000	320000000	9750000	19500000
P21397	286000000	38900000	1430000000	938000000			70400000	5700000	591000000	3500000000	1320000000	7310000							105000000		238000000	524000000	13400000
F7C1C8				13400000					101000000				1010000000	1150000000	9080000	17800000	3940000	9840000	715000000	243000000		54300000	56900000
Q6DJK5	71800000						63300000		68900000				1900000000	1050000000					1040000000	1660000000
Q90X16							32500000		74100000				2690000000	1320000000				7800000	3380000000	2730000000
A4QNM1													332000000	376000000	2290000000	1650000000			1460000000	675000000	14100000000	4160000000	59300000	22800000000
F6TYF3																			18800000		1550000000	3090000000	43900000	34300000
F6V7N4													207000000	250000000	216000000	58000000			1900000000	1180000000	477000000	1350000000	36400000	2960000
Q14254			301000000	450000000	13300000	22800000	74100000	439000000	66400000	1570000000	820000000	278000000	81500000	318000000	1720000000	1480000000	112000000	121000000	379000000	311000000	4090000000	1260000000	976000000	161000000
Q07020	21000000		681000000	1620000000	430000000	115000000	71300000	1040000000	19900000	3300000000	1600000000	1410000000				742000000		8660000			307000000	260000000	77500000	451000000
F1RS37	1980000		57800000	285000000	171000000	474000000	38800000	1190000000	42000000	390000000	261000000	749000000	4530000	9990000	327000000	254000000	1020000000	804000000					1750000000	190000000
Q96TA2	9010000		36900000	245000000			5380000		12500000	391000000	187000000	18800000	8620000		79600000	43000000					122000000	331000000
P48729	1250000		143000000	50700000						189000000	82600000	24000000	6500000		134000000	72600000		5560000	13600000		274000000	104000000	11600000	252000000
Q6IR67													371000000	442000000	93900000				473000000	1460000000		119000000		1430000
F6UG64	2100000000	485000000					328000000	547000000	255000000	37900000	18600000	334000000	1060000000	1180000000					5560000000	5830000000
P20397	22200000			34500000			8860000	47700000	26500000	70900000	31300000	37000000	1020000000	1480000000	1020000000	740000000	215000000	28400000	898000000	896000000	914000000	2000000000	30000000
Q5FW53			80000000	51100000	578000000	710000000														3460000000	20200000000	2290000000	56100000	16600000
Q64737	1200000000	654000000					1740000
Q6GNL9													602000000	759000000	660000000	172000000	16600000		623000000	474000000	80900000	433000000	15600000
Q6A028	23100000		18200000	8970000	161000000	152000000	50300000	5060000000	82500000	378000000	86500000	5580000000	25500000		185000000	234000000	90400000	262000000	121000000	290000000	90000000	270000000	5310000	1310000000
B3DLV5			227000000	632000000	30900000					1020000000	495000000	437000000	2900000	205000000	2400000000	303000000	325000000	261000000		126000000	1620000000	900000000	1430000000	4170000000
Q9H845	368000000	493000000	304000000	222000000			2180000000	227000000	2150000000	3730000000	2420000000	329000000	575000000	520000000	856000000	1070000000	4810000		1990000000	2110000000	6800000000	8170000000	30800000	80500000
Q14524	37600000	14700000	93200000	168000000	8940000	3370000			1370000		4980000				8200000				3470000			5440000
Q91W50	150000000	45600000	16700000	13400000			9390000	259000000	31900000			277000000	51400000	6540000	9480000	10300000			119000000	162000000	54000000	16400000
F7DUF0										87900000	6030000		79000000	49600000	781000000	120000000	6030000		57900000	20400000	1340000000	7260000		8470000
F7DQE9			112000000	46400000					1080000	113000000	29100000		21600000		132000000	278000000			31700000	21900000	1820000000	2660000000
Q8N2S1	44700000	6350000				2300000	112000000	611000000	478000000	83300000	96400000	165000000						1360000
O73766															5230000000	5560000000	223000000	82800000			1180000000	2960000000	55100000	97800000
F7A0A4	122000000	24300000					19100000						305000000	482000000					653000000	226000000
Q6GMC7	21400000							85500000	546000000			332000000	1880000000	1430000000					2610000000	1550000000
F6PLC0	3950000000	314000000			4830000		2140000000	136000000	1200000000			17700000	4540000000	3190000000	4640000				6020000000	3330000000
I3L9T6	20000000		210000000	71800000	39200000	58000000	374000000	5230000000	794000000	5110000000	2210000000	4850000000
O14548	209000000	100000000	1740000000	831000000	54800000	19400000	17700000		29700000	1020000000	316000000	30100000
Q9Y6C2	2900000		13400000	33500000	58900000	42400000		1040000000	10300000	106000000	19200000	280000000			17200000		103000000	17400000					388000000	4440000
O00423	240000000	512000000	454000000	214000000	1500000		55300000	25100000	178000000	101000000	95900000	35600000	85000000	19200000	100000000	158000000			56300000	25300000	10100000
Q7Z4S6	177000000	12600000	22400000	44400000		210000000								13200000	6810000				16000000				212000000
Q14185	33700000		504000000	500000000		15100000				2300000	10200000		9430000	5400000	138000000	61100000			54000000	15000000	117000000	277000000
Q3TLP5	298000000	34800000	1470000000	852000000			14200000		44600000	1080000000	175000000
F1RN28			540000000	748000000				55200000		2030000000	1150000000				111000000	109000000
F6UYC3	26100000								6250000				146000000	243000000					1030000000	261000000	17300000	25200000
Q66J24						7540000							817000000	1170000000	6230000	93100000
A0A0A0MQ68	379000000	249000000	1310000000	866000000	12100000		88500000				12400000		106000000		474000000	61800000					1350000000	609000000		749000
A1XQS3	38900000	221000000	5990000000	6080000000	754000000	531000000	2250000000	14800000000	4840000000	25300000000	12300000000	34300000000
F7EAB8	71700000	126000000	99300000	92300000			19600000	15700000	51700000	36200000	63800000	23900000	201000000	59000000	1150000000	473000000			217000000	138000000	101000000	36500000
Q6AZV2	62800000		149000000	131000000	5620000								478000000	335000000	1140000000	525000000			73700000	165000000	1650000000	987000000
P12259	166000000	183000000	95700000	25400000			9350000			6330000					20300000
Q6GME1													70300000	103000000	673000000	956000000			128000000	93800000	51200000	7710000
A0A1B8Y6G9	83300000	138000000					21700000	114000000	40900000			48300000	449000000	440000000					938000000	547000000
P46934	1620000000	473000000		31100000																4000000	38900000
Q5JSH3	98300000	11300000					243000000		142000000				70900000	52800000					133000000	220000000
A9JTU8													411000000	48700000	254000000	137000000			803000000	612000000	268000000	300000000
K7GS94	543000000	106000000	769000000	381000000		2050000	4270000000	92000000	2070000000	313000000	1030000000	19700000	116000000	164000000	233000000	199000000	5060000	2750000	434000000	312000000	167000000	305000000
Q6IP27													341000000	1240000000	396000000	1370000000	19800000	41300000	17800000	34700000	277000000	39300000
Q86W92	18700000			25700000	1830000					5830000	2910000	8220000	26600000			22200000	27300000		137000000	111000000	53600000	243000000	118000000
Q8BFP9	876000000	1010000000		21900000			285000000	58200000	210000000	310000000	302000000	52400000	49900000	113000000	62400000				139000000	264000000	185000000	948000000	52700000	15200000
Q6QEF8			452000000	264000000	215000000	142000000		66700000		180000000	167000000	274000000			423000000	128000000	72800000				341000000	377000000		46200000
Q922R8	342000000	418000000	30300000	81900000			927000000	38500000	1230000000	458000000	276000000	9350000							64600000	143000000
F6Z4A8	3440000000	263000000	8380000	14500000			995000000	877000000	937000000	2300000000	2590000000	581000000	558000000	424000000	6370000				1830000000	983000000
P45376	15400000000	14800000000					840000000		830000000
Q91580													1020000000	805000000	1540000000	696000000		5910000	803000000	910000000	189000000	3120000000	41600000	13000000
Q15643	212000000	106000000			7460000	7040000		219000000			7990000	30200000					227000000	51300000			17200000		25300000	24700000
Q5BL71				13500000			29400000		9230000				60400000	21600000	626000000	1520000000			71400000	71300000	1090000000	2100000000		292000000
Q9Y305	29800000	128000000					3670000000	154000000	3020000000	569000000	653000000	85800000								1970000
Q8VBZ3	33700000	92000000	75200000	420000000				10600000	39300000	19300000	15100000	56400000							15700000
Q13724			441000000	154000000					12100000	520000000	238000000	48100000
Q9H4L5	47900000		3580000	36300000									16600000	9280000					667000000	397000000	60300000	55200000
Q9NR30			481000000	817000000	5310000	14100000			932000													124000
F7C4A9													9490000	10700000	608000000	432000000	383000000	136000000	43000000	27500000	32100000	687000000	25300000	84000000
P10775	71700000						1360000000	1090000000	1660000000	74400000	9010000	815000000
Q63ZP5													472000000	686000000	50400000	114000000	14500000		233000000	192000000	78300000	16300000
P52294	69100000	6590000	49300000	18800000	1750000			164000000	21300000	78100000	28400000	685000000	60800000	37100000			36900000		82600000	144000000
B1ATZ0	204000000	57300000	12100000	229000000	60000000	597000000	72500000	3070000000	30900000		120000000	1160000000	98100000	29200000	19500000	22500000	46200000	34400000	118000000	47700000			43700000
O43237	12500000		546000000	514000000	10400000	4940000	6320000	52600000	22700000	348000000	140000000	390000000		16200000	246000000	277000000				43600000	160000000	86300000	18000000
Q14249	34100000	19000000	242000000	209000000			38500000	91400000	25400000	4940000000	1760000000	478000000			31900000						260000000
Q8NI27			4650000	9820000	2730000			3340000				2490000	886000		214000000	152000000	6250000				145000000	284000000
Q9UDX5	802000000	472000000	3480000000	1280000000	20300000	13800000	55900000		109000000	490000000	304000000								39600000		170000000	87600000		173000000
Q4V858			20900000	19300000					905000			5270000			678000000	553000000	9870000	4000000			281000000	684000000
F6RTH1	132000000	100000000		17700000			14500000		29400000				1000000000	1270000000					1330000000	1140000000		83900000
A0A1C7CYU8	861000000	1260000000	94500000	170000000					7230000	24200000										720000
A9ULF6														441000000					15200000000	8870000000			37400000
F1SBQ5		1690000		63600000			1720000000	42000000	1340000000	432000000	1000000000	25200000							5180000
F1SGC6							530000000		1280000000	22200000000	7330000000	211000000
F6VG81													51500000	9130000	251000000	127000000			32500000	14000000	951000000	471000000	1050000
Q5U539													8240000000	6330000000			25800000		1930000000	1460000000
P61513			551000000	176000000	68700000	5700000		73800000	4590000	312000000	226000000	332000000	51900000	44600000	339000000	182000000	51200000	52600000			218000000	128000000	176000000	33600000
P07948	19700000	11100000	103000000	121000000		120000000		13700000				198000000	76900000	28700000	36200000	65900000		70500000	53500000	27400000	9980000	22800000	19100000
F6RMR0			811000000	434000000			3820000	14800000		1130000000	293000000	28100000	51800000	6580000	687000000	920000000			290000000	104000000	499000000	5220000000
F7DPC8	65300000		175000000	186000000			207000000			28200000	7170000		428000000	218000000	42700000	22000000			164000000	148000000	152000000	97500000		5540000
F7EEU0	10000000		50200000	32500000				57000000		38000000	30100000	170000000	31000000	18000000	190000000	47300000			124000000	141000000	132000000	310000000
F7EDP1	20300000					7680000							177000000	198000000	62300000	214000000			298000000	348000000	58800000	44800000
P16435	161000000	56600000	490000000	238000000			27000000	219000000	90600000	13800000	48300000	415000000	3880000							105000000		30200000
F6RN09													43900000		425000000	523000000			54100000	10800000	285000000	1200000000		1130000
F1SMF9							3210000000	211000000	4170000000	23000000000	6570000000	505000000
P28650	1940000000	3100000000		20700000		3080000	474000000	6460000	628000000			4940000	1100000000	991000000	72300000	58600000			280000000	135000000			1460000
P62962	1460000000	935000000					1560000000	156000000	1360000000	9210000		677000000
Q04446	1330000000	1230000000					624000000	18800000	674000000			70400000
Q6ZS30	388000000	162000000																20700000
F7DM21																			3260000000	5750000000	12700000
A4FVE9	581000000	384000000	2460000000	1790000000	76400000	9230000							1380000000	909000000	4520000000	5000000000	15500000		564000000	342000000	7040000000	3410000000	47400000	12700000000
Q8R0Y8	156000000		986000000	710000000	5840000	1970000			6290000	44900000	10400000										5050000
Q01081			58600000	61100000	11800000	4210000		122000000	3330000	9440000	6340000	188000000	23200000	27900000	218000000	248000000	13500000	16000000	65900000		135000000	32800000	18300000	96300000
O35682	17000000	11900000	46400000	266000000	35900000	42700000	54100000	89900000	158000000	466000000	306000000	222000000
Q14498	4680000		258000000	138000000	15000000			116000000	4370000	41400000	95000000	322000000	14100000	49600000	29300000	47700000				5650000	5880000	60600000
F6WGD3	433000000	83800000	38000000	72300000	487000000	651000000	354000000	1040000000	385000000	127000000	412000000	493000000	635000000	158000000	1350000000		4500000000	583000000	939000000	838000000	122000000		6140000000	1310000000
F7CJW9					6340000			355000000				18600000	377000000	177000000	4740000	10200000	2900000	13200000	566000000	623000000	433000000	1730000000		21000000
Q8C129	2050000000	921000000	650000	11500000			197000000	9450000	272000000	13500000	44600000	10000000	2270000
Q7Z739	1890000	199000000	304000000	138000000					3520000	337000000	117000000	25000000		6900000	61100000	118000000				2450000	17600000	106000000
F1S827		8410000	524000000	2610000000	9230000	4130000		38200000	32300000	1590000000	1320000000	15300000	137000000	198000000	829000000	879000000		7750000	37100000	66500000	3140000000	1330000000		13800000
Q6DF77	63200000	71600000		5200000			325000000		349000000		9840000		83200000	36500000	19300000		7780000		77900000	77800000
K7GKN2							112000000	1250000000	139000000	383000000	608000000	994000000						6130000
Q3KQ78													882000000	1320000000	8710000000	6370000000	6760000	3740000	603000000	306000000	4540000000	1280000000	29200000	7270000000
Q7ZYL1	97100000	6080000					470000000		237000000	135000000	18600000		710000000	385000000	157000000	26600000	9000000		849000000	512000000	53400000			165000000
B3DL97	10900000			760000000			10600000		22400000				205000000	210000000		72400000			209000000	173000000
P35354	24900000	6450000					78700000		119000000				361000000	225000000				119000000	301000000	405000000
A1L3H8													638000000	108000000	400000000	129000000	17600000		116000000	86400000		36200000
Q6GPW0													1200000000	604000000	26300000	9440000		2320000	829000000	845000000	58500000	13900000		222000000
P13707	547000000	293000000					398000000		230000000				1050000000	661000000				1710000	408000000	334000000
F7CMM3	159000000	113000000				9760000			33300000		60000000		806000000	512000000					1310000000	992000000
E9PVZ8	74600000	37900000	26900000	106000000		30700000		30500000								750000000
F1S9F3	719000000	400000000	2590000000	1530000000			1010000000	12700000	1530000000	2960000000	2270000000	11900000	299000000	113000000	313000000	319000000			159000000	44700000	359000000	146000000
F1SQK1							2330000000	1180000000	1330000000	59500000	23900000	707000000
Q28D92													35700000	19400000	395000000	1150000000	39700000	93200000	102000000	265000000	1190000000	2020000000	21700000
Q66L10							369000000	17200000	280000000	1930000000	1280000000	96200000	62100000	548000000	159000000	869000000		42500000	48900000		281000000	346000000		703000000
Q7ZWU3	102000000		15300000				355000000	3940000	275000000	766000000	403000000	1140000000	2470000000	3460000000	134000000	82300000			1950000000	2420000000		41400000
F7AT30	2850000		41800000	35300000		853000	23900000	9000000	71500000	71400000	109000000	8740000	38800000	14700000	126000000	79700000	9300000		54500000	77000000	146000000	163000000
P14685	764000000	256000000	251000000	113000000	1130000		299000000	329000000	715000000	42300000	66300000	568000000	382000000	154000000	241000000	24500000			294000000	579000000	56100000	8980000	5310000
F6T353	3130000000	899000000		831000			117000000	161000000	211000000	423000000	424000000	57100000	235000000	250000000					486000000	60200000	3240000	43300000
[truncated: 7,267 more rows]
