# Supplementary material for: Conservation and divergence of protein pathways in the vertebrate heart
Source: PLoS Biol. 2019 Sep 6;17(9):e3000437. doi: 10.1371/journal.pbio.3000437 (PMC6750614; doi:10.1371/journal.pbio.3000437)
Supplement: S4 Table — If the protein was present in either of the replicates for the extract it is marked as “Detected”. (XLSX) [file pbio.3000437.s028.xlsx]

## Sheet: S4 Table
Table S4. Exported fractionated data mapped to human accessions. If the protein was present in either of the replicates for the extract it is marked as "Detected".
Human Accession	Mouse_extract_1	Mouse_extract_2	Mouse_extract_3	Pig_extract_1	Pig_extract_2	Pig_extract_3	XL_extract_1	XL_extract_2	XL_extract_3	XT_extract_1	XT_extract_2	XT_extract_3		GO term	Extract 1 -log10p-value	Extract 2 -log10p-value	Extract 3 -log10p-value
P13535	Detected	Detected	Detected	Detected	Detected	Detected	Detected	Detected	Detected	Detected	Detected	Detected		organic substance biosynthetic process	7.42022
P0CG39	Detected	Detected	Detected	Detected	Detected	Detected	Detected	Detected	Detected	Detected	Detected	Detected		regulation of biological process	6.38091
P12814	Detected	Detected	Detected	Detected	Detected	Detected	Detected	Detected	Detected	Detected	Detected	Detected		biological regulation	5.37059
Q8WZ42	Detected	Detected	Detected	Detected	Detected	Detected	Detected	Detected	Detected	Detected	Detected	Detected		drug metabolic process	5.36856
P06576	Detected	Detected	Detected	Detected	Detected	Detected	Detected	Detected	Detected	Detected	Detected	Detected		regulation of metabolic process	4.30016
P25705	Detected	Detected	Detected	Detected	Detected	Detected	Detected	Detected	Detected	Detected	Detected	Detected		negative regulation of transcription by RNA polymerase II	4.25964
P35030	Detected	Detected	Detected	Detected	Detected	Detected	Detected	Detected	Detected	Detected	Detected	Detected		nucleotide biosynthetic process	4.20482
Q13813	Detected	Detected	Detected	Detected	Detected	Detected	Detected	Detected	Detected	Detected	Detected	Detected		pigment metabolic process	4.01682
Q14896	Detected	Detected	Detected	Detected	Detected	Detected	Detected	Detected	Detected	Detected	Detected	Detected		cellular protein modification process	3.91364
P67936	Detected	Detected	Detected	Detected	Detected	Detected	Detected	Detected	Detected	Detected	Detected	Detected		alcohol metabolic process	3.87615
P16615	Detected	Detected	Detected	Detected	Detected	Detected	Detected	Detected	Not Detected	Detected	Detected	Detected		cellular modified amino acid metabolic process	3.76447
Q14204	Detected	Detected	Detected	Detected	Detected	Detected	Detected	Detected	Detected	Detected	Detected	Detected		reproduction	3.74473
P06732	Detected	Detected	Detected	Detected	Detected	Detected	Detected	Detected	Detected	Detected	Detected	Detected		pigment biosynthetic process	3.73993
Q02218	Detected	Detected	Detected	Detected	Detected	Detected	Detected	Detected	Detected	Detected	Detected	Detected		cellular response to oxidative stress	3.6925
P21333	Detected	Detected	Detected	Detected	Detected	Detected	Detected	Detected	Detected	Detected	Detected	Detected		ribonucleotide biosynthetic process	3.62342
Q99798	Detected	Detected	Detected	Detected	Detected	Detected	Detected	Detected	Detected	Detected	Detected	Detected		carboxylic acid metabolic process	3.50724
P45379	Detected	Detected	Detected	Detected	Detected	Detected	Detected	Detected	Detected	Detected	Detected	Detected		oxoacid metabolic process	3.44977
P28331	Detected	Detected	Detected	Detected	Detected	Detected	Detected	Detected	Detected	Detected	Detected	Detected		monosaccharide metabolic process	3.31515
P17661	Detected	Detected	Detected	Detected	Detected	Detected	Detected	Detected	Detected	Detected	Detected	Detected		endomembrane system organization	3.31515
P04406	Detected	Detected	Detected	Detected	Detected	Detected	Detected	Detected	Detected	Detected	Detected	Detected		small molecule catabolic process	3.26761
Q01082	Detected	Detected	Detected	Detected	Detected	Detected	Detected	Detected	Detected	Detected	Detected	Detected		nucleotide-sugar metabolic process	3.22988
P54296	Detected	Detected	Detected	Detected	Detected	Detected	Detected	Detected	Detected	Detected	Detected	Detected		cellular catabolic process	3.15927
P11217	Detected	Detected	Detected	Detected	Detected	Detected	Detected	Detected	Detected	Detected	Detected	Detected		fatty acid metabolic process	3.12726
P02768	Not Detected	Not Detected	Not Detected	Not Detected	Not Detected	Not Detected	Detected	Detected	Detected	Detected	Not Detected	Detected		nucleobase metabolic process	3.06449
P18206	Detected	Detected	Detected	Detected	Detected	Detected	Detected	Detected	Detected	Detected	Detected	Detected		purine ribonucleotide biosynthetic process	3.01457
Q05639	Detected	Detected	Detected	Detected	Detected	Detected	Detected	Detected	Detected	Detected	Detected	Detected		monocarboxylic acid metabolic process	3.00966
Q14192	Not Detected	Detected	Detected	Detected	Detected	Detected	Detected	Detected	Detected	Detected	Detected	Detected		cell cycle	2.9393
P40939	Detected	Detected	Detected	Detected	Detected	Detected	Detected	Detected	Detected	Detected	Detected	Detected		organic acid metabolic process	2.83268
P52179	Detected	Detected	Detected	Detected	Detected	Detected	Detected	Detected	Detected	Detected	Detected	Detected		response to growth factor	2.79317
Q92736	Detected	Detected	Detected	Detected	Detected	Detected	Detected	Detected	Detected	Detected	Detected	Detected		cellular response to growth factor stimulus	2.79317
Q14315	Detected	Detected	Detected	Detected	Detected	Detected	Detected	Detected	Detected	Detected	Detected	Detected		positive regulation of nucleic acid-templated transcription	2.7167
P45880	Detected	Detected	Detected	Detected	Detected	Detected	Detected	Detected	Detected	Detected	Detected	Detected		positive regulation of transcription, DNA-templated	2.7167
P19367	Detected	Detected	Detected	Detected	Detected	Detected	Detected	Detected	Detected	Detected	Detected	Detected		positive regulation of RNA biosynthetic process	2.7167
P01871	Not Detected	Not Detected	Not Detected	Not Detected	Not Detected	Not Detected	Detected	Detected	Detected	Detected	Detected	Not Detected		multicellular organismal process	2.66555
P48735	Detected	Detected	Detected	Detected	Detected	Detected	Detected	Detected	Detected	Detected	Detected	Detected		glycerophospholipid metabolic process	2.64397
P57053	Detected	Detected	Detected	Detected	Detected	Detected	Detected	Detected	Detected	Detected	Detected	Detected		glucose metabolic process	2.64207
Q01449	Detected	Detected	Detected	Detected	Detected	Detected	Detected	Detected	Detected	Detected	Detected	Detected		nucleotide catabolic process	2.57187
P31930	Detected	Detected	Detected	Detected	Detected	Detected	Detected	Detected	Not Detected	Detected	Detected	Detected		pyrimidine nucleobase metabolic process	2.50585
P02042	Detected	Detected	Detected	Detected	Detected	Detected	Not Detected	Detected	Detected	Detected	Detected	Detected		organophosphate catabolic process	2.49349
P30613	Detected	Detected	Detected	Detected	Detected	Detected	Detected	Detected	Detected	Detected	Detected	Detected		organic hydroxy compound biosynthetic process	2.48413
P46939	Detected	Detected	Detected	Detected	Detected	Detected	Detected	Detected	Detected	Detected	Detected	Detected		protein metabolic process	2.46471
P21796	Detected	Detected	Detected	Detected	Detected	Detected	Detected	Detected	Detected	Detected	Detected	Detected		nucleotide-sugar biosynthetic process	2.42713
P31040	Detected	Detected	Detected	Detected	Detected	Detected	Detected	Detected	Detected	Detected	Detected	Detected		regulation of MAPK cascade	2.42022
Q00325	Detected	Detected	Detected	Detected	Detected	Detected	Detected	Detected	Detected	Detected	Detected	Detected		cell fate commitment	2.37675
O75112	Detected	Detected	Detected	Detected	Detected	Detected	Detected	Detected	Detected	Detected	Detected	Detected		cellular aromatic compound metabolic process	2.36151
P29803	Detected	Detected	Detected	Detected	Detected	Detected	Detected	Detected	Detected	Detected	Detected	Detected		heme biosynthetic process	2.31876
P12111	Detected	Detected	Detected	Detected	Detected	Detected	Detected	Detected	Detected	Detected	Detected	Not Detected		sexual reproduction	2.28233
P04075	Detected	Detected	Detected	Detected	Detected	Detected	Detected	Detected	Detected	Detected	Detected	Detected		glycogen metabolic process	2.25964
P12532	Detected	Detected	Detected	Detected	Detected	Detected	Detected	Detected	Not Detected	Detected	Not Detected	Not Detected		cellular glucan metabolic process	2.25964
P04114	Not Detected	Detected	Not Detected	Not Detected	Detected	Detected	Detected	Detected	Detected	Detected	Detected	Detected		purine ribonucleoside monophosphate biosynthetic process	2.25337
P19429	Not Detected	Detected	Not Detected	Not Detected	Detected	Not Detected	Detected	Detected	Detected	Detected	Detected	Detected		purine nucleoside monophosphate biosynthetic process	2.25337
P35579	Detected	Detected	Detected	Detected	Detected	Detected	Detected	Detected	Detected	Detected	Detected	Detected		iron-sulfur cluster assembly	2.25337
P24043	Detected	Detected	Detected	Detected	Detected	Detected	Not Detected	Detected	Detected	Detected	Detected	Detected		nucleoside monophosphate metabolic process	2.24336
E9PAV3	Detected	Detected	Detected	Detected	Detected	Detected	Detected	Detected	Not Detected	Detected	Detected	Not Detected		modification-dependent protein catabolic process	2.20551
P11177	Detected	Detected	Detected	Detected	Detected	Detected	Detected	Detected	Detected	Detected	Detected	Detected		cell surface receptor signaling pathway involved in cell-cell signaling	2.15989
Q09666	Detected	Detected	Detected	Detected	Detected	Detected	Detected	Detected	Not Detected	Detected	Detected	Not Detected		transmembrane transport	2.15927
O75306	Detected	Detected	Detected	Detected	Detected	Detected	Detected	Detected	Detected	Detected	Detected	Detected		ribonucleoprotein complex localization		3.29843
Q13423	Detected	Detected	Detected	Detected	Detected	Detected	Detected	Detected	Detected	Detected	Detected	Detected		ribonucleoprotein complex export from nucleus		3.29843
P98160	Detected	Detected	Detected	Detected	Detected	Detected	Detected	Detected	Detected	Detected	Detected	Detected		establishment of protein localization		3.29843
Q13509	Detected	Detected	Detected	Detected	Detected	Detected	Detected	Detected	Detected	Detected	Detected	Detected		regulation of organelle organization		3.20901
P55084	Detected	Detected	Detected	Detected	Detected	Detected	Detected	Detected	Detected	Detected	Detected	Detected		protein transport		3.14206
Q00610	Detected	Detected	Detected	Detected	Detected	Detected	Detected	Detected	Not Detected	Detected	Detected	Detected		macromolecule localization		3.09691
Q58FF8	Detected	Detected	Detected	Detected	Detected	Detected	Detected	Detected	Detected	Detected	Detected	Detected		retrograde vesicle-mediated transport, Golgi to ER		2.86646
P60660	Detected	Detected	Detected	Detected	Detected	Detected	Detected	Detected	Detected	Detected	Detected	Detected		positive regulation of cell proliferation		2.81816
P11277	Detected	Detected	Detected	Detected	Detected	Detected	Detected	Detected	Detected	Detected	Detected	Detected		inflammatory response		2.67366
P26038	Detected	Detected	Detected	Detected	Detected	Detected	Detected	Detected	Detected	Detected	Detected	Detected		membrane invagination		2.66154
P11047	Detected	Detected	Detected	Detected	Detected	Detected	Detected	Detected	Detected	Detected	Detected	Detected		vesicle budding from membrane		2.66154
P55072	Detected	Detected	Detected	Detected	Detected	Detected	Detected	Detected	Detected	Detected	Detected	Detected		chromatin assembly or disassembly		2.50864
Q15149	Detected	Detected	Detected	Detected	Detected	Detected	Detected	Detected	Detected	Detected	Detected	Detected		anatomical structure formation involved in morphogenesis		2.50724
Q02978	Detected	Detected	Detected	Detected	Detected	Detected	Detected	Detected	Detected	Detected	Detected	Detected		lamellipodium assembly		2.32698
P24752	Detected	Detected	Detected	Detected	Detected	Detected	Detected	Detected	Detected	Detected	Detected	Detected		mRNA export from nucleus		2.28988
P68366	Detected	Detected	Detected	Detected	Detected	Detected	Detected	Detected	Detected	Detected	Detected	Detected		mRNA-containing ribonucleoprotein complex export from nucleus		2.28988
Q16891	Detected	Detected	Detected	Detected	Detected	Detected	Detected	Detected	Detected	Detected	Detected	Detected		vacuolar transport		2.28483
P33121	Detected	Detected	Detected	Detected	Detected	Detected	Detected	Detected	Detected	Detected	Detected	Detected		chromosome organization		2.284
P22695	Detected	Detected	Detected	Detected	Detected	Detected	Detected	Detected	Detected	Detected	Detected	Detected		protein targeting		2.19314
P40926	Detected	Detected	Detected	Detected	Detected	Detected	Detected	Detected	Detected	Detected	Detected	Detected		cell surface receptor signaling pathway			2.91009
O75390	Detected	Detected	Detected	Detected	Detected	Detected	Detected	Detected	Detected	Detected	Detected	Detected		chaperone-mediated protein folding			2.73993
Q9Y4G6	Detected	Detected	Detected	Detected	Detected	Detected	Detected	Detected	Detected	Detected	Detected	Detected		nuclear transport			2.63827
P02549	Detected	Detected	Detected	Detected	Detected	Detected	Detected	Detected	Detected	Detected	Detected	Detected		spliceosomal snRNP assembly			2.51286
Q9Y490	Detected	Detected	Detected	Detected	Detected	Detected	Detected	Detected	Detected	Detected	Detected	Detected		maturation of LSU-rRNA			2.4828
A8K2U0	Detected	Not Detected	Not Detected	Detected	Detected	Not Detected	Detected	Detected	Detected	Detected	Detected	Detected		generation of precursor metabolites and energy			2.44855
P55268	Detected	Detected	Detected	Detected	Detected	Detected	Detected	Detected	Detected	Detected	Detected	Detected		reactive oxygen species metabolic process			2.4437
P69905	Detected	Detected	Detected	Detected	Detected	Detected	Not Detected	Not Detected	Not Detected	Not Detected	Not Detected	Not Detected		immune response			2.41005
P38646	Detected	Detected	Detected	Detected	Detected	Detected	Detected	Detected	Detected	Detected	Detected	Detected		ATP biosynthetic process			2.40894
Q86TD4	Detected	Detected	Detected	Detected	Detected	Detected	Detected	Not Detected	Not Detected	Not Detected	Not Detected	Not Detected		collagen fibril organization			2.34872
P63316	Detected	Detected	Detected	Detected	Detected	Detected	Detected	Detected	Detected	Detected	Detected	Detected		mitochondrial electron transport, NADH to ubiquinone			2.33724
P36542	Detected	Detected	Detected	Detected	Detected	Detected	Detected	Detected	Detected	Detected	Detected	Detected		cell morphogenesis involved in differentiation			2.33442
P35749	Detected	Detected	Detected	Detected	Detected	Detected	Detected	Detected	Detected	Detected	Detected	Detected		protein complex oligomerization			2.31515
P13639	Detected	Detected	Detected	Detected	Detected	Detected	Detected	Detected	Detected	Detected	Detected	Detected		regulation of cAMP-mediated signaling			2.20831
O15230	Detected	Detected	Detected	Detected	Detected	Detected	Detected	Detected	Detected	Detected	Detected	Detected		regulation of biosynthetic process	10.4559		3.03198
Q9Y6N5	Not Detected	Not Detected	Not Detected	Not Detected	Detected	Detected	Detected	Detected	Detected	Detected	Detected	Detected		regulation of cellular biosynthetic process	10.3382		2.95861
Q12955	Detected	Detected	Detected	Detected	Detected	Detected	Detected	Detected	Detected	Detected	Detected	Detected		regulation of RNA biosynthetic process	9.89279		2.74715
Q92523	Detected	Detected	Detected	Detected	Detected	Detected	Detected	Detected	Detected	Detected	Detected	Detected		regulation of transcription by RNA polymerase II	8.41454		2.97469
P01023	Detected	Detected	Detected	Detected	Not Detected	Not Detected	Not Detected	Not Detected	Detected	Not Detected	Not Detected	Not Detected		regulation of transcription, DNA-templated	8.39469		2.50864
P02671	Not Detected	Not Detected	Detected	Not Detected	Not Detected	Not Detected	Detected	Detected	Detected	Detected	Detected	Detected		regulation of nucleic acid-templated transcription	8.39469		2.50864
Q96HC4	Detected	Detected	Detected	Detected	Detected	Detected	Detected	Detected	Detected	Detected	Detected	Detected		carboxylic acid biosynthetic process	6.43771		2.72584
P10916	Detected	Detected	Detected	Detected	Detected	Detected	Not Detected	Not Detected	Not Detected	Not Detected	Not Detected	Detected		organic acid biosynthetic process	6.43771		2.72584
O75746	Detected	Detected	Detected	Detected	Detected	Detected	Detected	Detected	Detected	Detected	Detected	Detected		cellular amino acid biosynthetic process	5.89963		2.20971
P15924	Detected	Detected	Detected	Detected	Detected	Detected	Detected	Detected	Detected	Detected	Detected	Not Detected		coenzyme metabolic process	5.17393		3.12033
P35555	Detected	Detected	Detected	Detected	Detected	Detected	Detected	Detected	Detected	Detected	Detected	Detected		neurotransmitter secretion	2.42366		2.27737
P47985	Detected	Detected	Detected	Detected	Detected	Detected	Detected	Detected	Detected	Detected	Detected	Detected		positive regulation of transcription by RNA polymerase II	3.4034		2.5867
P43155	Detected	Detected	Detected	Detected	Detected	Detected	Detected	Detected	Detected	Detected	Detected	Detected		catabolic process	12.8539	4.03292
P07942	Detected	Detected	Detected	Detected	Detected	Detected	Detected	Detected	Detected	Detected	Detected	Detected		carbohydrate metabolic process	7.33536	3.21896
P02751	Detected	Not Detected	Detected	Detected	Detected	Detected	Detected	Detected	Detected	Detected	Detected	Detected		phosphorus metabolic process	4.6968	2.49214
P08603	Detected	Detected	Detected	Not Detected	Not Detected	Not Detected	Not Detected	Not Detected	Not Detected	Not Detected	Not Detected	Not Detected		cellular lipid metabolic process	3.54668	2.44612
Q5VST9	Detected	Detected	Detected	Detected	Detected	Detected	Not Detected	Detected	Detected	Detected	Detected	Detected		endocytosis	3.4698	4.4828
O75489	Detected	Detected	Detected	Detected	Detected	Detected	Detected	Detected	Detected	Detected	Detected	Detected		cell-cell signaling	3.44612	2.2815
P08237	Detected	Detected	Detected	Detected	Detected	Detected	Detected	Detected	Detected	Detected	Not Detected	Not Detected		cell communication	3.22621	2.1891
P02787	Detected	Detected	Detected	Detected	Detected	Detected	Not Detected	Not Detected	Not Detected	Not Detected	Not Detected	Detected		hexose metabolic process	3.05208	2.22621
P11310	Detected	Detected	Detected	Detected	Detected	Detected	Detected	Detected	Detected	Detected	Detected	Detected		cellular response to hormone stimulus	2.85387	2.49621
P10809	Detected	Detected	Detected	Detected	Detected	Detected	Detected	Detected	Not Detected	Detected	Detected	Detected		pattern specification process	2.82391	2.37882
O95299	Detected	Detected	Detected	Detected	Detected	Detected	Detected	Detected	Detected	Detected	Detected	Detected		sensory perception of taste	2.75945	2.54212
P08574	Detected	Detected	Detected	Detected	Detected	Detected	Detected	Detected	Not Detected	Detected	Not Detected	Detected		regionalization	2.75945	2.54212
Q01813	Detected	Detected	Detected	Detected	Detected	Detected	Detected	Detected	Detected	Detected	Detected	Detected		phosphate-containing compound metabolic process	2.63827	2.26761
Q13554	Detected	Detected	Detected	Detected	Detected	Detected	Detected	Detected	Detected	Detected	Detected	Detected		cell proliferation	2.58004	2.75696
P32418	Detected	Detected	Detected	Detected	Detected	Detected	Detected	Detected	Detected	Detected	Detected	Detected		anterior/posterior pattern specification	2.56067	2.34872
P02675	Detected	Detected	Detected	Detected	Detected	Detected	Detected	Detected	Detected	Detected	Detected	Detected		membrane organization	2.54975	3.11748
P49748	Detected	Detected	Detected	Detected	Detected	Detected	Detected	Detected	Detected	Detected	Detected	Not Detected		Arp2/3 complex-mediated actin nucleation	2.54212	2.30892
P02545	Not Detected	Detected	Detected	Detected	Detected	Detected	Not Detected	Detected	Detected	Detected	Detected	Detected		activation of phospholipase C activity	2.53018	2.32698
P42765	Detected	Detected	Detected	Detected	Detected	Detected	Not Detected	Not Detected	Not Detected	Not Detected	Not Detected	Detected		phospholipase C-activating G-protein coupled receptor signaling pathway	2.53018	2.32698
P07355	Detected	Detected	Not Detected	Detected	Detected	Detected	Detected	Detected	Detected	Detected	Detected	Detected		positive regulation of phospholipase activity	2.53018	2.32698
P35222	Detected	Detected	Detected	Detected	Detected	Detected	Detected	Detected	Detected	Detected	Detected	Detected		positive regulation of phospholipase C activity	2.53018	2.32698
P21980	Detected	Detected	Detected	Detected	Detected	Detected	Not Detected	Not Detected	Not Detected	Detected	Detected	Detected		glycerolipid metabolic process	2.5157	2.19179
O94875	Detected	Detected	Detected	Detected	Detected	Detected	Detected	Detected	Detected	Detected	Detected	Detected		cellular polysaccharide metabolic process	2.48017	2.59176
Q99623	Detected	Detected	Detected	Detected	Detected	Detected	Detected	Detected	Detected	Detected	Detected	Detected		response to stress	2.17005	2.22915
P35580	Detected	Detected	Detected	Detected	Detected	Detected	Detected	Detected	Detected	Detected	Detected	Detected		macromolecule metabolic process		7.66154	6.96658
Q5T4S7	Detected	Detected	Not Detected	Detected	Detected	Detected	Detected	Detected	Not Detected	Detected	Detected	Not Detected		ribonucleoprotein complex biogenesis		6.01637	6.70997
Q16777	Detected	Detected	Detected	Detected	Detected	Detected	Detected	Detected	Detected	Detected	Detected	Detected		regulation of mRNA processing		5.67366	5.09313
Q16836	Detected	Detected	Not Detected	Detected	Not Detected	Detected	Detected	Detected	Detected	Detected	Detected	Detected		gene expression		5.60906	4.76955
P16157	Detected	Detected	Detected	Detected	Detected	Detected	Detected	Detected	Detected	Detected	Detected	Detected		regulation of RNA metabolic process		5.40782	5.08355
O15061	Detected	Not Detected	Not Detected	Not Detected	Not Detected	Not Detected	Detected	Detected	Detected	Detected	Detected	Detected		regulation of mRNA metabolic process		5.39577	4.70115
P35232	Detected	Detected	Detected	Detected	Detected	Detected	Detected	Detected	Detected	Detected	Detected	Detected		nucleic acid metabolic process		5.35655	4.56384
Q9Y277	Not Detected	Detected	Detected	Detected	Detected	Detected	Detected	Detected	Detected	Detected	Detected	Detected		regulation of nucleobase-containing compound metabolic process		4.89963	3.90658
P46940	Detected	Detected	Detected	Detected	Detected	Detected	Detected	Detected	Detected	Detected	Detected	Not Detected		ribosome biogenesis		4.75449	5.1891
P12110	Not Detected	Detected	Detected	Detected	Detected	Detected	Detected	Detected	Detected	Detected	Detected	Detected		intracellular protein transmembrane transport		3.93181	3.44249
P02679	Detected	Detected	Detected	Detected	Detected	Detected	Not Detected	Not Detected	Not Detected	Not Detected	Not Detected	Not Detected		protein transmembrane transport		3.73755	3.27165
P14543	Detected	Detected	Detected	Detected	Detected	Detected	Detected	Detected	Detected	Detected	Detected	Detected		regulation of alternative mRNA splicing, via spliceosome		3.40671	2.97062
P39060	Not Detected	Detected	Not Detected	Detected	Detected	Detected	Detected	Detected	Detected	Detected	Detected	Detected		alternative mRNA splicing, via spliceosome		3.40671	2.97062
P61978	Detected	Detected	Detected	Detected	Detected	Detected	Detected	Detected	Detected	Detected	Detected	Detected		mRNA cis splicing, via spliceosome		3.37882	3.10182
P27816	Detected	Detected	Detected	Detected	Detected	Detected	Not Detected	Not Detected	Not Detected	Not Detected	Not Detected	Not Detected		protein targeting to ER		3.24489	3.27165
P30153	Detected	Detected	Detected	Detected	Detected	Detected	Detected	Detected	Detected	Detected	Detected	Detected		establishment of protein localization to endoplasmic reticulum		3.24489	3.27165
P02743	Not Detected	Not Detected	Detected	Not Detected	Not Detected	Not Detected	Detected	Detected	Detected	Detected	Detected	Detected		protein localization		3.20204	2.31336
P08670	Detected	Detected	Detected	Detected	Detected	Detected	Detected	Detected	Detected	Detected	Detected	Detected		establishment of protein localization to organelle		3.02319	3.2668
P00505	Detected	Detected	Detected	Detected	Detected	Detected	Detected	Not Detected	Detected	Detected	Detected	Detected		mitochondrial transmembrane transport		3.02319	2.84164
P35573	Detected	Detected	Not Detected	Detected	Detected	Detected	Detected	Detected	Detected	Detected	Not Detected	Not Detected		organelle assembly		3	3.80134
P42704	Detected	Detected	Not Detected	Detected	Detected	Detected	Detected	Detected	Not Detected	Detected	Detected	Not Detected		ribosomal large subunit assembly		2.95468	3.57025
Q9HBL0	Detected	Detected	Detected	Detected	Detected	Detected	Detected	Detected	Detected	Detected	Detected	Detected		phosphorylation		2.86646	3.06399
Q13642	Detected	Detected	Not Detected	Detected	Detected	Detected	Detected	Detected	Detected	Detected	Detected	Detected		nucleotide phosphorylation		2.82681	2.97881
Q9Y2J2	Detected	Detected	Detected	Detected	Detected	Detected	Detected	Detected	Detected	Detected	Detected	Detected		cellular component morphogenesis		2.71897	4.16685
P11021	Detected	Detected	Detected	Detected	Detected	Detected	Detected	Detected	Detected	Detected	Detected	Detected		ribosomal small subunit biogenesis		2.68825	3.12033
P36873	Detected	Detected	Detected	Detected	Detected	Detected	Detected	Detected	Detected	Detected	Detected	Detected		NLS-bearing protein import into nucleus		2.66756	2.77211
Q9NZN4	Detected	Detected	Detected	Detected	Detected	Detected	Detected	Detected	Detected	Detected	Detected	Detected		muscle structure development		2.58004	3.35556
P00450	Not Detected	Not Detected	Not Detected	Not Detected	Not Detected	Not Detected	Detected	Detected	Detected	Detected	Detected	Detected		posttranslational protein targeting to endoplasmic reticulum membrane		2.51856	2.89279
A4UGR9	Not Detected	Not Detected	Not Detected	Not Detected	Not Detected	Not Detected	Detected	Detected	Detected	Detected	Detected	Detected		SRP-dependent cotranslational protein targeting to membrane		2.51856	2.31515
P10515	Detected	Detected	Detected	Detected	Detected	Detected	Detected	Detected	Detected	Detected	Detected	Detected		DNA conformation change		2.46471	2.84164
P12109	Detected	Detected	Detected	Detected	Detected	Detected	Not Detected	Detected	Detected	Detected	Detected	Detected		regulation of RNA splicing		2.46471	2.40894
P48059	Detected	Detected	Detected	Detected	Detected	Detected	Detected	Detected	Detected	Detected	Detected	Detected		ribonucleoprotein complex assembly		2.38828	3.23882
P02144	Detected	Detected	Detected	Detected	Detected	Detected	Not Detected	Not Detected	Not Detected	Not Detected	Not Detected	Not Detected		establishment of organelle localization		2.38616	2.44855
Q15124	Detected	Detected	Detected	Detected	Detected	Detected	Detected	Detected	Detected	Detected	Detected	Detected		tissue morphogenesis		2.28988	2.64016
P09972	Detected	Detected	Detected	Detected	Detected	Detected	Detected	Detected	Detected	Detected	Detected	Detected		heart development		2.20273	2.83863
P99999	Detected	Detected	Detected	Detected	Detected	Detected	Detected	Detected	Detected	Detected	Detected	Detected		ribosomal large subunit biogenesis		2.20273	2.83863
P02730	Detected	Detected	Detected	Not Detected	Not Detected	Not Detected	Not Detected	Not Detected	Not Detected	Not Detected	Not Detected	Not Detected		positive regulation of protein complex assembly		2.18842	2.51004
O14958	Detected	Detected	Detected	Detected	Detected	Detected	Not Detected	Not Detected	Not Detected	Not Detected	Not Detected	Not Detected		developmental growth		2.17914	2.4389
P35611	Detected	Detected	Detected	Detected	Detected	Detected	Detected	Detected	Detected	Detected	Detected	Detected		Unclassified	33.767	34.9101	35.4855
P00747	Detected	Detected	Detected	Detected	Detected	Detected	Not Detected	Not Detected	Not Detected	Not Detected	Detected	Not Detected		cellular metabolic process	25.5143	7.39469	8.27491
P06312	Detected	Detected	Detected	Detected	Not Detected	Not Detected	Detected	Detected	Detected	Detected	Detected	Detected		metabolic process	24.3655	23.1918	20.6556
Q15063	Not Detected	Detected	Detected	Not Detected	Detected	Not Detected	Detected	Detected	Detected	Detected	Detected	Detected		transcription, DNA-templated	19.9666	5.24642	7.39254
Q02252	Detected	Not Detected	Not Detected	Detected	Detected	Detected	Detected	Not Detected	Not Detected	Detected	Detected	Detected		translation	19.7747	25.3969	26.0958
P48047	Detected	Detected	Detected	Detected	Detected	Detected	Detected	Detected	Detected	Detected	Detected	Detected		cellular process	18.5591	13.3233	14.6946
P09622	Detected	Detected	Detected	Detected	Detected	Detected	Detected	Detected	Detected	Detected	Detected	Detected		sensory perception of chemical stimulus	16.51	15.2168	12.9281
O00159	Detected	Detected	Detected	Detected	Detected	Detected	Detected	Detected	Detected	Detected	Detected	Detected		formation of translation initiation ternary complex	16.3224	22.2588	22.9914
O00192	Not Detected	Not Detected	Not Detected	Not Detected	Detected	Detected	Detected	Detected	Detected	Detected	Detected	Detected		translational termination	16.3224	22.2588	22.9914
P49821	Detected	Detected	Detected	Detected	Detected	Detected	Detected	Detected	Detected	Detected	Detected	Detected		translational elongation	16.3224	22.2588	22.9914
P51553	Detected	Detected	Detected	Detected	Detected	Detected	Detected	Detected	Detected	Detected	Detected	Detected		transcription by RNA polymerase II	15.9957	4.1549	5.60906
Q9UJS0	Detected	Detected	Detected	Detected	Detected	Detected	Detected	Detected	Detected	Detected	Detected	Detected		organonitrogen compound metabolic process	14.9208	6.89279	9.35556
P62258	Detected	Detected	Detected	Detected	Detected	Detected	Detected	Detected	Detected	Detected	Detected	Detected		cellular component organization	14.8447	24.6778	22.6162
P78371	Detected	Detected	Detected	Detected	Detected	Detected	Detected	Detected	Detected	Detected	Detected	Detected		detection of chemical stimulus involved in sensory perception	13.4895	12.4191	10.5452
Q86VP6	Detected	Detected	Not Detected	Detected	Detected	Detected	Detected	Detected	Not Detected	Detected	Detected	Not Detected		cofactor metabolic process	13.4023	5.80967	8.70115
P07585	Not Detected	Not Detected	Detected	Not Detected	Not Detected	Not Detected	Detected	Detected	Detected	Detected	Detected	Detected		organic substance catabolic process	12.7905	4.56225	3.48545
Q9H845	Detected	Detected	Not Detected	Detected	Detected	Detected	Detected	Detected	Detected	Detected	Detected	Detected		small molecule metabolic process	12.2933	3.30539	3.3098
P06396	Not Detected	Not Detected	Not Detected	Detected	Detected	Detected	Detected	Detected	Detected	Detected	Detected	Detected		oxidation-reduction process	12.0339	13.1152	12.6556
O76041	Detected	Detected	Detected	Detected	Detected	Detected	Detected	Detected	Detected	Detected	Detected	Detected		mitochondrion organization	11.3036	13.6696	13.1475
P06744	Detected	Not Detected	Detected	Detected	Detected	Detected	Detected	Detected	Detected	Detected	Detected	Detected		organelle organization	11.3028	19.3487	19.3799
P20674	Detected	Detected	Detected	Detected	Detected	Detected	Detected	Detected	Detected	Detected	Detected	Detected		carboxylic acid catabolic process	10.6517	6.25964	6.59688
Q8NB12	Detected	Detected	Detected	Detected	Detected	Detected	Detected	Detected	Detected	Detected	Detected	Detected		organic acid catabolic process	10.6517	6.25964	6.59688
Q9H4M9	Detected	Detected	Detected	Detected	Detected	Detected	Detected	Detected	Not Detected	Detected	Detected	Detected		organic substance metabolic process	10.4449	14.0434	13.3279
P17987	Detected	Detected	Detected	Detected	Detected	Detected	Detected	Detected	Detected	Detected	Detected	Detected		establishment of localization	10.2013	14.0004	11.52
P24539	Not Detected	Not Detected	Not Detected	Detected	Not Detected	Not Detected	Detected	Detected	Detected	Detected	Detected	Detected		transport	10.2013	14.0004	11.52
Q9UPN3	Detected	Detected	Detected	Detected	Detected	Detected	Detected	Detected	Detected	Detected	Detected	Detected		ATP metabolic process	10.1669	10.7167	11.5186
Q9Y512	Detected	Detected	Detected	Detected	Detected	Detected	Detected	Detected	Detected	Detected	Detected	Detected		localization	9.97062	15.4134	11.8268
Q14764	Detected	Detected	Detected	Not Detected	Not Detected	Not Detected	Detected	Detected	Detected	Detected	Detected	Detected		ribose phosphate metabolic process	9.92082	8.89963	9.42136
O95831	Detected	Detected	Detected	Detected	Detected	Detected	Detected	Detected	Detected	Detected	Detected	Detected		cellular amino acid metabolic process	9.8962	5.50169	6.37986
O75251	Detected	Detected	Detected	Detected	Detected	Detected	Detected	Detected	Detected	Detected	Detected	Detected		purine ribonucleotide metabolic process	9.7122	9.40121	10.2581
O75923	Detected	Detected	Not Detected	Detected	Detected	Detected	Detected	Detected	Not Detected	Detected	Detected	Detected		oxidative phosphorylation	9.6073	10.1007	11.3556
P21810	Detected	Detected	Detected	Detected	Detected	Detected	Detected	Detected	Detected	Detected	Detected	Detected		ribonucleotide metabolic process	9.54212	9.23882	10.0947
P01011	Detected	Detected	Detected	Not Detected	Not Detected	Not Detected	Detected	Not Detected	Not Detected	Not Detected	Not Detected	Detected		nucleobase-containing small molecule metabolic process	9.06956	3.34104	3.6216
P27105	Detected	Detected	Detected	Detected	Detected	Detected	Detected	Detected	Detected	Detected	Detected	Detected		ATP synthesis coupled proton transport	9.04144	9.53462	10.7773
P08865	Detected	Detected	Detected	Detected	Detected	Detected	Detected	Detected	Detected	Detected	Detected	Detected		energy coupled proton transport, down electrochemical gradient	9.04144	9.53462	10.7773
Q6NZI2	Detected	Detected	Detected	Detected	Detected	Detected	Detected	Detected	Detected	Detected	Detected	Detected		proton transmembrane transport	8.67162	9.23882	10.0947
P30622	Detected	Detected	Detected	Detected	Detected	Detected	Detected	Detected	Detected	Detected	Detected	Not Detected		cellular protein catabolic process	8.57512	5.45717	6.80134
Q9UFN0	Not Detected	Not Detected	Not Detected	Not Detected	Not Detected	Not Detected	Detected	Detected	Detected	Detected	Detected	Detected		proteolysis involved in cellular protein catabolic process	8.4437	5.33442	6.6517
P49411	Detected	Detected	Detected	Detected	Detected	Detected	Detected	Detected	Detected	Detected	Detected	Detected		nucleoside phosphate metabolic process	8.36856	3.96658	3.49485
P50461	Detected	Detected	Detected	Detected	Detected	Detected	Detected	Detected	Detected	Detected	Detected	Detected		cellular respiration	8.34008	10.567	9.61261
A3KMH1	Detected	Detected	Not Detected	Detected	Detected	Detected	Detected	Not Detected	Not Detected	Detected	Detected	Not Detected		energy derivation by oxidation of organic compounds	8.34008	10.567	9.61261
Q9UQ80	Detected	Detected	Not Detected	Detected	Detected	Detected	Detected	Detected	Detected	Detected	Detected	Detected		primary metabolic process	8.04239	4.43415	2.89963
Q9BX66	Detected	Detected	Detected	Detected	Detected	Detected	Detected	Detected	Detected	Detected	Detected	Detected		macromolecule catabolic process	8.01457	4.51428	5.76955
P49448	Detected	Detected	Not Detected	Detected	Detected	Detected	Detected	Detected	Not Detected	Detected	Detected	Detected		cytoskeleton organization	7.83863	8.91364	8.62342
P07195	Detected	Not Detected	Detected	Detected	Detected	Detected	Detected	Detected	Detected	Detected	Detected	Detected		sensory perception	7.76447	6.13018	6.82974
P02100	Not Detected	Not Detected	Not Detected	Not Detected	Not Detected	Not Detected	Detected	Detected	Detected	Detected	Detected	Detected		protein catabolic process	7.74715	4.64975	5.79048
Q01484	Detected	Detected	Detected	Detected	Detected	Detected	Detected	Detected	Detected	Detected	Detected	Detected		vesicle-mediated transport	7.72816	10.3526	6.57025
P02452	Not Detected	Not Detected	Detected	Detected	Detected	Detected	Detected	Detected	Detected	Detected	Detected	Detected		protein-containing complex subunit organization	7.65561	9.50169	8.82102
Q14974	Detected	Detected	Detected	Detected	Detected	Detected	Detected	Detected	Detected	Detected	Detected	Detected		nucleotide metabolic process	7.5986	3.44129	3.12436
Q16181	Detected	Detected	Detected	Detected	Detected	Detected	Detected	Detected	Detected	Detected	Detected	Detected		tRNA metabolic process	7.4828	8.37366	7.54975
P14625	Detected	Detected	Detected	Detected	Detected	Detected	Detected	Detected	Detected	Detected	Detected	Detected		ATP synthesis coupled electron transport	7.38934	7.6038	8.34294
Q9Y6F1	Not Detected	Detected	Detected	Not Detected	Detected	Detected	Detected	Detected	Detected	Detected	Detected	Detected		protein modification by small protein conjugation or removal	7.36552	5.50585	7.12436
Q16363	Not Detected	Not Detected	Not Detected	Not Detected	Detected	Detected	Detected	Detected	Detected	Detected	Detected	Detected		protein modification by small protein conjugation	7.36552	5.50585	7.12436
Q93008	Detected	Detected	Not Detected	Detected	Detected	Detected	Detected	Not Detected	Detected	Detected	Not Detected	Not Detected		mitochondrial ATP synthesis coupled electron transport	7.10679	7.29414	7.97881
P48643	Detected	Detected	Detected	Detected	Detected	Detected	Detected	Detected	Detected	Detected	Detected	Detected		protein-containing complex assembly	6.74958	6.84164	6.09854
Q9BR39	Detected	Detected	Detected	Detected	Detected	Detected	Detected	Detected	Detected	Detected	Detected	Detected		carbohydrate derivative metabolic process	6.40671	3.06905	4.18243
Q03252	Not Detected	Detected	Detected	Detected	Detected	Detected	Not Detected	Detected	Detected	Detected	Detected	Detected		actin cytoskeleton organization	6.34679	7.88606	6.66154
P47756	Detected	Detected	Detected	Detected	Detected	Detected	Detected	Detected	Detected	Detected	Detected	Detected		cellular localization	6.22915	9.6925	9.19111
P67809	Detected	Detected	Detected	Detected	Detected	Detected	Detected	Detected	Detected	Detected	Detected	Detected		cellular protein metabolic process	6.16749	2.29585	3.12436
Q13200	Detected	Detected	Detected	Detected	Detected	Detected	Detected	Detected	Detected	Detected	Detected	Not Detected		regulation of membrane potential	6.09528	6.01592	5.60906
P23786	Detected	Detected	Detected	Detected	Detected	Detected	Detected	Not Detected	Not Detected	Detected	Detected	Detected		cellular macromolecule metabolic process	6.06702	2.23657	3.04915
P26641	Not Detected	Detected	Detected	Detected	Detected	Detected	Detected	Detected	Detected	Detected	Detected	Detected		protein ubiquitination	5.98297	5.00218	6.12263
Q9UGM5	Not Detected	Not Detected	Not Detected	Not Detected	Not Detected	Not Detected	Detected	Detected	Detected	Detected	Detected	Detected		regulation of cell communication	5.96257	6.27246	6
P84243	Not Detected	Detected	Detected	Detected	Detected	Detected	Detected	Detected	Detected	Detected	Detected	Detected		regulation of signal transduction	5.96257	6.27246	6
P22626	Detected	Detected	Detected	Detected	Detected	Detected	Detected	Detected	Detected	Detected	Detected	Detected		cellular amino acid catabolic process	5.64975	2.74232	2.8729
Q99832	Detected	Detected	Detected	Detected	Detected	Detected	Detected	Detected	Detected	Detected	Detected	Detected		aerobic respiration	5.64397	6.31876	6.10347
P01857	Detected	Detected	Detected	Not Detected	Not Detected	Not Detected	Not Detected	Not Detected	Not Detected	Not Detected	Not Detected	Not Detected		fatty acid catabolic process	5.61979	4.85387	4.84164
Q16795	Detected	Detected	Detected	Not Detected	Detected	Not Detected	Not Detected	Not Detected	Not Detected	Not Detected	Not Detected	Not Detected		inorganic cation transmembrane transport	5.54061	6.84771	7.22915
P23396	Detected	Detected	Detected	Detected	Detected	Detected	Detected	Detected	Detected	Detected	Detected	Detected		response to oxidative stress	5.52871	4.99568	4.7167
P55083	Not Detected	Not Detected	Not Detected	Not Detected	Not Detected	Not Detected	Detected	Detected	Detected	Detected	Detected	Detected		ion transmembrane transport	5.49757	6.79317	7.12436
P13073	Detected	Detected	Detected	Detected	Detected	Detected	Not Detected	Not Detected	Not Detected	Not Detected	Not Detected	Not Detected		inorganic ion transmembrane transport	5.49757	6.79317	7.12436
Q16698	Detected	Detected	Detected	Detected	Detected	Detected	Not Detected	Not Detected	Not Detected	Not Detected	Not Detected	Not Detected		G-protein coupled receptor signaling pathway	5.14813	4.68613	4.61618
Q07954	Detected	Detected	Detected	Detected	Detected	Detected	Detected	Detected	Detected	Detected	Detected	Detected		cellular protein localization	5.07831	6.80688	7.31876
P11182	Detected	Detected	Not Detected	Detected	Detected	Detected	Detected	Detected	Detected	Detected	Detected	Detected		cofactor biosynthetic process	5.0655	2.78252	2.90658
P14868	Detected	Detected	Detected	Detected	Detected	Detected	Detected	Detected	Detected	Detected	Detected	Detected		cellular macromolecule localization	4.97469	6.87943	7.17849
Q96FJ2	Detected	Detected	Detected	Detected	Detected	Detected	Detected	Detected	Detected	Detected	Detected	Detected		response to toxic substance	4.97062	2.56543	3.58004
Q99460	Detected	Detected	Detected	Detected	Detected	Detected	Detected	Detected	Detected	Detected	Detected	Detected		cellular protein-containing complex assembly	4.83863	5.87615	4.71897
Q03135	Detected	Detected	Detected	Detected	Detected	Detected	Detected	Detected	Detected	Detected	Detected	Detected		cell differentiation	4.78781	2.54212	2.2644
Q9HBI1	Detected	Detected	Detected	Detected	Detected	Detected	Detected	Detected	Detected	Detected	Detected	Detected		cellular developmental process	4.78781	2.54212	2.2644
Q9H223	Detected	Detected	Detected	Detected	Detected	Detected	Detected	Detected	Detected	Detected	Detected	Detected		actin filament organization	4.67572	5.43415	5.30892
O00468	Not Detected	Detected	Detected	Detected	Detected	Not Detected	Detected	Detected	Detected	Detected	Detected	Detected		coenzyme biosynthetic process	4.65956	3.29328	3.18642
P00403	Detected	Detected	Detected	Not Detected	Detected	Detected	Not Detected	Detected	Not Detected	Not Detected	Detected	Detected		positive regulation of cytosolic calcium ion concentration	4.65365	4.22621	3.60206
P36957	Detected	Detected	Detected	Detected	Detected	Detected	Detected	Detected	Detected	Detected	Detected	Detected		RNA splicing	4.62709	10.6778	11.7496
P46777	Detected	Detected	Detected	Detected	Detected	Detected	Detected	Detected	Detected	Detected	Detected	Detected		nucleoside triphosphate metabolic process	4.6038	4.27491	4.23807
Q13464	Detected	Detected	Not Detected	Detected	Detected	Detected	Detected	Detected	Detected	Detected	Detected	Not Detected		protein folding	4.48017	3.25493	6.31336
Q702N8	Detected	Detected	Detected	Detected	Detected	Detected	Not Detected	Not Detected	Not Detected	Not Detected	Not Detected	Not Detected		regulation of intracellular signal transduction	4.44612	5.10347	5.08145
O14880	Not Detected	Not Detected	Not Detected	Not Detected	Not Detected	Not Detected	Detected	Detected	Detected	Detected	Detected	Detected		mRNA splicing, via spliceosome	4.38828	10.1858	10.9747
P21589	Not Detected	Detected	Not Detected	Detected	Not Detected	Not Detected	Detected	Detected	Detected	Detected	Detected	Detected		RNA splicing, via transesterification reactions with bulged adenosine as nucleophile	4.38828	10.1858	10.9747
Q13203	Not Detected	Not Detected	Not Detected	Not Detected	Not Detected	Not Detected	Not Detected	Detected	Detected	Detected	Detected	Detected		RNA splicing, via transesterification reactions	4.35853	9.9393	10.8894
P53597	Detected	Detected	Detected	Detected	Detected	Detected	Detected	Detected	Detected	Detected	Detected	Detected		muscle contraction	4.2426	5.75449	7.24949
P51991	Detected	Detected	Detected	Detected	Detected	Detected	Detected	Detected	Detected	Detected	Detected	Detected		cilium organization	4.23582	3.66959	3.80967
Q8NDH3	Detected	Detected	Not Detected	Detected	Detected	Detected	Detected	Detected	Detected	Detected	Detected	Detected		response to organic substance	4.10347	4.39794	3.77989
P28330	Detected	Detected	Detected	Detected	Detected	Detected	Detected	Detected	Not Detected	Detected	Detected	Detected		regulation of cytosolic calcium ion concentration	4.06449	3.50446	2.79317
P18124	Detected	Detected	Detected	Detected	Detected	Detected	Detected	Detected	Detected	Detected	Detected	Detected		nervous system process	4.02091	2.78516	2.77989
O75369	Detected	Detected	Detected	Detected	Detected	Detected	Detected	Detected	Detected	Detected	Detected	Detected		muscle system process	3.9431	5.57512	6.9914
P40925	Detected	Detected	Detected	Detected	Detected	Detected	Detected	Detected	Detected	Detected	Detected	Detected		ncRNA metabolic process	3.9393	5.18575	4.24565
Q86UP2	Detected	Detected	Detected	Detected	Detected	Detected	Not Detected	Not Detected	Detected	Not Detected	Not Detected	Not Detected		RNA processing	3.85078	9.9393	10.4597
Q15772	Detected	Detected	Detected	Detected	Detected	Detected	Not Detected	Not Detected	Not Detected	Not Detected	Detected	Not Detected		regulation of cell cycle	3.84466	3.37366	2.47886
O00217	Detected	Detected	Detected	Detected	Detected	Detected	Detected	Detected	Detected	Detected	Detected	Detected		tricarboxylic acid cycle	3.82391	3.82391	3.18243
O00410	Detected	Detected	Not Detected	Detected	Detected	Detected	Detected	Detected	Not Detected	Detected	Detected	Not Detected		nucleoside triphosphate biosynthetic process	3.73993	3.67572	3.86012
P14923	Detected	Detected	Detected	Detected	Detected	Detected	Detected	Detected	Detected	Detected	Detected	Detected		intracellular protein transport	3.65365	3.5867	4.07572
P30084	Detected	Detected	Detected	Detected	Detected	Detected	Detected	Detected	Detected	Detected	Detected	Detected		Golgi vesicle transport	3.55596	4.39794	4.15864
P16671	Detected	Detected	Detected	Detected	Detected	Detected	Not Detected	Not Detected	Not Detected	Not Detected	Not Detected	Not Detected		activation of adenylate cyclase activity	3.55284	3.18111	2.47496
P62879	Detected	Detected	Detected	Detected	Detected	Detected	Detected	Detected	Detected	Detected	Detected	Detected		adenylate cyclase-activating G-protein coupled receptor signaling pathway	3.55284	3.18111	2.47496
Q7L576	Detected	Detected	Not Detected	Detected	Detected	Detected	Detected	Detected	Detected	Detected	Detected	Detected		protein targeting to mitochondrion	3.54061	4.85387	3.91009
P07305	Not Detected	Detected	Detected	Detected	Detected	Detected	Detected	Detected	Detected	Detected	Detected	Detected		protein localization to cilium	3.53611	2.60555	3.29073
Q16531	Detected	Detected	Detected	Detected	Detected	Detected	Detected	Detected	Detected	Detected	Detected	Not Detected		protein import into nucleus	3.50724	3.78781	4.60906
P18669	Detected	Not Detected	Detected	Detected	Detected	Detected	Detected	Not Detected	Detected	Detected	Not Detected	Detected		G-protein coupled receptor signaling pathway, coupled to cyclic nucleotide second messenger	3.50169	3.4908	2.87943
Q14203	Detected	Detected	Detected	Detected	Detected	Detected	Detected	Detected	Not Detected	Detected	Detected	Not Detected		ER to Golgi vesicle-mediated transport	3.49485	4.45593	4.84771
Q15404	Detected	Detected	Detected	Detected	Detected	Detected	Detected	Detected	Detected	Detected	Detected	Detected		proteasomal protein catabolic process	3.46471	2.50446	4.44009
P00325	Detected	Not Detected	Not Detected	Not Detected	Not Detected	Not Detected	Detected	Detected	Detected	Detected	Not Detected	Detected		mitochondrial electron transport, cytochrome c to oxygen	3.42481	3.7167	4.26043
P07814	Detected	Detected	Not Detected	Detected	Detected	Detected	Detected	Detected	Detected	Detected	Detected	Detected		response to reactive oxygen species	3.42481	3.17263	3.07109
P12694	Detected	Detected	Not Detected	Detected	Detected	Detected	Detected	Detected	Detected	Detected	Detected	Detected		respiratory electron transport chain	3.41229	4.42713	3.9431
P17174	Detected	Detected	Detected	Detected	Detected	Detected	Detected	Detected	Detected	Detected	Detected	Detected		mitochondrial respiratory chain complex assembly	3.3439	2.77469	2.82391
Q9UI09	Detected	Detected	Detected	Detected	Detected	Detected	Not Detected	Not Detected	Not Detected	Not Detected	Not Detected	Not Detected		cytoplasmic translation	3.31695	4.17134	4.98297
O75947	Detected	Detected	Detected	Detected	Detected	Detected	Not Detected	Not Detected	Not Detected	Not Detected	Not Detected	Not Detected		inner mitochondrial membrane organization	3.30364	4.13906	3.62342
P16403	Detected	Detected	Detected	Detected	Detected	Detected	Detected	Detected	Detected	Detected	Detected	Detected		actin polymerization or depolymerization	3.25571	4.22257	3.50307
P62701	Detected	Detected	Detected	Detected	Detected	Detected	Detected	Detected	Detected	Detected	Detected	Detected		mitochondrial translation	3.16115	2.66756	3.7122
Q6JQN1	Detected	Detected	Detected	Not Detected	Not Detected	Not Detected	Not Detected	Not Detected	Not Detected	Not Detected	Not Detected	Not Detected		ion transport	3.12494	4.11126	4.15181
Q9NPC6	Detected	Detected	Detected	Detected	Detected	Detected	Not Detected	Not Detected	Not Detected	Not Detected	Not Detected	Not Detected		cellular homeostasis	3.10018	2.44009	2.21396
P07996	Detected	Detected	Detected	Detected	Detected	Detected	Detected	Detected	Not Detected	Detected	Not Detected	Not Detected		mitochondrial membrane organization	3.0348	4.31247	4.5391
P69891	Not Detected	Not Detected	Not Detected	Not Detected	Not Detected	Not Detected	Detected	Detected	Detected	Detected	Detected	Detected		regulation of protein complex assembly	3.02273	3.98716	3.4698
P61247	Detected	Detected	Detected	Detected	Detected	Detected	Detected	Detected	Detected	Detected	Detected	Detected		cellular component organization or biogenesis	2.9914	7.69037	8.57025
P07954	Detected	Detected	Detected	Detected	Detected	Detected	Detected	Not Detected	Not Detected	Detected	Not Detected	Not Detected		cellular component biogenesis	2.9914	7.69037	8.57025
Q6ZMU5	Detected	Detected	Detected	Not Detected	Not Detected	Not Detected	Not Detected	Not Detected	Not Detected	Not Detected	Not Detected	Not Detected		enzyme linked receptor protein signaling pathway	2.9431	3.17587	2.80134
O00429	Detected	Detected	Not Detected	Detected	Detected	Detected	Detected	Not Detected	Not Detected	Detected	Not Detected	Not Detected		organelle localization	2.91364	3.79588	4.35655
P11586	Detected	Detected	Not Detected	Detected	Not Detected	Detected	Detected	Detected	Detected	Detected	Detected	Not Detected		mitochondrial respiratory chain complex I assembly	2.91364	3.17263	3.07109
O14639	Not Detected	Detected	Detected	Detected	Detected	Detected	Detected	Detected	Detected	Detected	Detected	Detected		actin filament depolymerization	2.91364	3.17263	3.07109
Q9Y4W6	Detected	Detected	Detected	Detected	Detected	Detected	Detected	Detected	Not Detected	Detected	Detected	Detected		myofibril assembly	2.91009	3.22548	3.82391
Q9UKS6	Detected	Detected	Not Detected	Detected	Detected	Detected	Detected	Detected	Detected	Detected	Detected	Detected		response to wounding	2.88941	2.4318	2.54212
P20810	Detected	Detected	Not Detected	Detected	Detected	Detected	Not Detected	Not Detected	Not Detected	Not Detected	Not Detected	Not Detected		vesicle targeting, trans-Golgi to periciliary membrane compartment	2.88273	2.52288	2.5986
Q05707	Detected	Detected	Not Detected	Detected	Detected	Detected	Detected	Not Detected	Not Detected	Detected	Detected	Detected		ciliary basal body-plasma membrane docking	2.88273	2.52288	2.5986
P62241	Detected	Detected	Detected	Detected	Detected	Detected	Detected	Detected	Detected	Detected	Detected	Detected		cilium assembly	2.88273	2.52288	2.5986
Q92499	Detected	Detected	Detected	Detected	Detected	Detected	Detected	Detected	Not Detected	Detected	Detected	Detected		ciliary transition zone assembly	2.88273	2.52288	2.5986
Q6ZP82	Not Detected	Not Detected	Not Detected	Not Detected	Not Detected	Not Detected	Detected	Detected	Detected	Detected	Detected	Detected		intraciliary transport involved in cilium assembly	2.88273	2.52288	2.5986
Q14112	Not Detected	Not Detected	Not Detected	Detected	Not Detected	Not Detected	Detected	Detected	Detected	Detected	Detected	Detected		axoneme assembly	2.88273	2.52288	2.5986
Q92616	Detected	Detected	Not Detected	Detected	Detected	Detected	Detected	Detected	Not Detected	Detected	Detected	Not Detected		regulation of cell proliferation	2.84771	3.00877	2.22113
Q9H987	Not Detected	Not Detected	Not Detected	Not Detected	Not Detected	Not Detected	Not Detected	Detected	Detected	Detected	Detected	Detected		adenylate cyclase-modulating G-protein coupled receptor signaling pathway	2.82681	2.80134	2.33348
P36776	Detected	Detected	Detected	Detected	Detected	Detected	Detected	Detected	Not Detected	Detected	Not Detected	Not Detected		regulation of adenylate cyclase activity	2.82391	2.80134	2.48812
Q9HBU9	Detected	Detected	Not Detected	Detected	Detected	Detected	Detected	Detected	Detected	Detected	Detected	Detected		wound healing	2.75696	2.27003	2.77211
Q9Y6C2	Not Detected	Not Detected	Not Detected	Not Detected	Not Detected	Not Detected	Detected	Detected	Detected	Detected	Detected	Detected		proteasome-mediated ubiquitin-dependent protein catabolic process	2.75449	2.36957	3.92082
Q9Y6C9	Detected	Detected	Detected	Detected	Detected	Detected	Not Detected	Not Detected	Not Detected	Not Detected	Detected	Detected		actin filament polymerization	2.6517	3.52871	3.01189
P50990	Detected	Detected	Not Detected	Detected	Detected	Detected	Detected	Detected	Detected	Detected	Detected	Detected		pyruvate metabolic process	2.63078	2.54668	2.65561
P41252	Detected	Detected	Not Detected	Detected	Detected	Detected	Detected	Detected	Not Detected	Detected	Detected	Not Detected		protein import into mitochondrial matrix	2.49349	3.22548	2.35754
Q7Z460	Detected	Detected	Not Detected	Detected	Detected	Detected	Detected	Detected	Not Detected	Detected	Detected	Detected		mitochondrial gene expression	2.48017	2.59176	3.18243
Q6P2Q9	Detected	Detected	Detected	Detected	Detected	Detected	Detected	Detected	Detected	Detected	Detected	Detected		transmembrane receptor protein tyrosine kinase signaling pathway	2.45593	3.2668	3.15428
Q5T7W7	Detected	Detected	Detected	Detected	Detected	Detected	Detected	Detected	Detected	Detected	Detected	Detected		muscle cell differentiation	2.40894	2.63827	3.4698
Q8IWX7	Detected	Detected	Detected	Not Detected	Detected	Detected	Detected	Detected	Detected	Detected	Detected	Detected		regulation of cellular component biogenesis	2.39903	3.25337	2.44733
Q9Y4J8	Not Detected	Detected	Detected	Detected	Detected	Detected	Detected	Detected	Detected	Detected	Detected	Detected		purine nucleoside triphosphate biosynthetic process	2.36051	2.61979	3.11295
O75323	Detected	Detected	Detected	Detected	Detected	Detected	Detected	Detected	Detected	Detected	Detected	Detected		purine ribonucleoside triphosphate biosynthetic process	2.36051	2.61979	3.11295
P19823	Not Detected	Not Detected	Not Detected	Detected	Not Detected	Not Detected	Detected	Detected	Detected	Detected	Detected	Detected		intracellular transport	2.33068	2.79588	3.14874
O95359	Detected	Detected	Detected	Detected	Detected	Detected	Not Detected	Not Detected	Not Detected	Detected	Detected	Not Detected		MAPK cascade	2.3279	2.47237	2.65956
P10606	Not Detected	Not Detected	Not Detected	Not Detected	Not Detected	Not Detected	Detected	Detected	Detected	Detected	Detected	Detected		regulation of cyclase activity	2.32148	2.51004	2.6216
P50395	Detected	Not Detected	Not Detected	Detected	Not Detected	Detected	Detected	Detected	Detected	Detected	Detected	Detected		mitochondrial electron transport, ubiquinol to cytochrome c	2.31876	2.51856	2.89279
P0C0L5	Not Detected	Not Detected	Not Detected	Not Detected	Not Detected	Not Detected	Detected	Detected	Detected	Detected	Not Detected	Not Detected		RNA metabolic process	2.31158	6.05453	5.1986
Q8NI60	Detected	Detected	Detected	Detected	Detected	Detected	Detected	Detected	Detected	Detected	Not Detected	Detected		regulation of cellular component organization	2.26761	3.34008	2.3363
P51888	Not Detected	Not Detected	Not Detected	Not Detected	Not Detected	Not Detected	Detected	Detected	Detected	Detected	Detected	Detected		negative regulation of actin filament polymerization	2.23582	2.50864	2.56543
Q14254	Not Detected	Detected	Detected	Detected	Detected	Detected	Detected	Detected	Detected	Detected	Detected	Detected		protein maturation	2.23284	2.79317	2.68403
Q9NTI5	Detected	Detected	Detected	Detected	Detected	Detected	Not Detected	Detected	Detected	Detected	Detected	Not Detected		organelle transport along microtubule	2.22768	2.93181	3.44249
P80404	Detected	Not Detected	Not Detected	Not Detected	Not Detected	Not Detected	Detected	Detected	Detected	Detected	Detected	Detected		positive regulation of transcription initiation from RNA polymerase II promoter	2.2233	2.40012	2.73049
P27348	Detected	Detected	Detected	Detected	Detected	Detected	Detected	Detected	Detected	Detected	Detected	Detected
P27338	Detected	Detected	Detected	Detected	Detected	Detected	Not Detected	Not Detected	Not Detected	Detected	Detected	Detected
Q9NVI7	Detected	Detected	Detected	Detected	Detected	Detected	Detected	Detected	Detected	Detected	Detected	Detected
P53621	Detected	Detected	Not Detected	Detected	Detected	Detected	Detected	Not Detected	Not Detected	Detected	Detected	Not Detected
P07384	Detected	Detected	Not Detected	Detected	Detected	Detected	Detected	Detected	Detected	Detected	Detected	Detected
P01009	Detected	Detected	Detected	Not Detected	Not Detected	Not Detected	Not Detected	Not Detected	Not Detected	Not Detected	Not Detected	Not Detected
Q9P2J5	Detected	Detected	Not Detected	Detected	Detected	Detected	Detected	Detected	Not Detected	Detected	Detected	Not Detected
P55884	Detected	Detected	Detected	Detected	Detected	Detected	Detected	Detected	Not Detected	Detected	Detected	Not Detected
P08133	Detected	Not Detected	Detected	Detected	Detected	Detected	Detected	Detected	Detected	Detected	Not Detected	Detected
Q9P0M6	Not Detected	Not Detected	Detected	Not Detected	Detected	Detected	Not Detected	Detected	Detected	Detected	Detected	Detected
P62820	Detected	Detected	Not Detected	Detected	Detected	Detected	Detected	Detected	Detected	Detected	Detected	Detected
P05413	Detected	Detected	Detected	Detected	Detected	Detected	Not Detected	Not Detected	Not Detected	Not Detected	Not Detected	Not Detected
Q8NE79	Not Detected	Not Detected	Not Detected	Not Detected	Not Detected	Not Detected	Detected	Detected	Detected	Detected	Detected	Detected
P13804	Detected	Detected	Detected	Detected	Detected	Detected	Detected	Detected	Detected	Detected	Detected	Detected
P09651	Not Detected	Detected	Detected	Not Detected	Detected	Detected	Detected	Detected	Detected	Detected	Detected	Detected
Q16134	Detected	Detected	Detected	Detected	Detected	Detected	Detected	Not Detected	Not Detected	Detected	Not Detected	Not Detected
Q9UQE7	Not Detected	Detected	Detected	Detected	Detected	Detected	Not Detected	Detected	Detected	Not Detected	Detected	Detected
P05091	Detected	Not Detected	Not Detected	Detected	Not Detected	Not Detected	Detected	Detected	Detected	Detected	Detected	Detected
P10412	Not Detected	Detected	Detected	Not Detected	Not Detected	Detected	Detected	Detected	Detected	Not Detected	Detected	Detected
P15880	Detected	Detected	Detected	Detected	Detected	Detected	Detected	Detected	Detected	Detected	Detected	Detected
P19404	Not Detected	Not Detected	Not Detected	Not Detected	Not Detected	Not Detected	Detected	Detected	Detected	Detected	Detected	Detected
O00763	Detected	Detected	Detected	Detected	Detected	Detected	Detected	Not Detected	Not Detected	Detected	Detected	Detected
P41091	Detected	Detected	Not Detected	Detected	Detected	Detected	Detected	Detected	Not Detected	Detected	Detected	Not Detected
Q9HCP6	Detected	Detected	Detected	Detected	Detected	Detected	Not Detected	Not Detected	Not Detected	Not Detected	Not Detected	Not Detected
Q99714	Not Detected	Detected	Not Detected	Detected	Detected	Not Detected	Detected	Detected	Detected	Detected	Detected	Detected
Q9P2E9	Detected	Detected	Detected	Detected	Detected	Detected	Detected	Not Detected	Detected	Not Detected	Detected	Not Detected
O60313	Detected	Detected	Detected	Detected	Detected	Detected	Detected	Detected	Not Detected	Detected	Detected	Not Detected
O14974	Not Detected	Detected	Detected	Detected	Detected	Detected	Detected	Detected	Detected	Detected	Detected	Detected
P02511	Detected	Detected	Detected	Detected	Detected	Detected	Detected	Not Detected	Not Detected	Not Detected	Not Detected	Not Detected
P27824	Detected	Detected	Detected	Detected	Detected	Detected	Detected	Not Detected	Detected	Detected	Detected	Not Detected
P36578	Detected	Detected	Detected	Detected	Detected	Detected	Detected	Detected	Detected	Detected	Detected	Detected
P30050	Detected	Detected	Detected	Detected	Detected	Detected	Detected	Detected	Detected	Detected	Detected	Detected
P22314	Detected	Detected	Not Detected	Detected	Detected	Detected	Detected	Not Detected	Not Detected	Detected	Not Detected	Not Detected
O00571	Detected	Detected	Detected	Detected	Detected	Detected	Detected	Detected	Detected	Detected	Detected	Detected
P17302	Detected	Detected	Detected	Detected	Detected	Detected	Not Detected	Not Detected	Not Detected	Not Detected	Not Detected	Not Detected
P23141	Detected	Not Detected	Not Detected	Detected	Not Detected	Not Detected	Detected	Not Detected	Not Detected	Not Detected	Not Detected	Not Detected
P22105	Detected	Detected	Detected	Detected	Detected	Detected	Not Detected	Detected	Detected	Not Detected	Detected	Detected
P39023	Detected	Detected	Detected	Detected	Detected	Detected	Detected	Detected	Detected	Detected	Detected	Detected
P61163	Detected	Detected	Detected	Detected	Detected	Detected	Detected	Detected	Detected	Detected	Detected	Detected
P49189	Not Detected	Not Detected	Not Detected	Detected	Not Detected	Not Detected	Detected	Detected	Detected	Detected	Not Detected	Detected
Q9ULT8	Detected	Not Detected	Not Detected	Detected	Detected	Detected	Detected	Detected	Detected	Detected	Detected	Not Detected
P34932	Detected	Detected	Not Detected	Detected	Detected	Detected	Detected	Not Detected	Not Detected	Detected	Detected	Not Detected
Q96KJ9	Not Detected	Not Detected	Not Detected	Not Detected	Not Detected	Not Detected	Detected	Detected	Not Detected	Detected	Detected	Detected
O75643	Detected	Detected	Detected	Detected	Detected	Detected	Detected	Detected	Detected	Detected	Detected	Detected
Q16851	Detected	Not Detected	Detected	Detected	Not Detected	Not Detected	Detected	Detected	Not Detected	Detected	Detected	Detected
P26022	Not Detected	Not Detected	Not Detected	Not Detected	Not Detected	Not Detected	Detected	Detected	Detected	Detected	Detected	Detected
O94973	Detected	Detected	Detected	Detected	Detected	Detected	Detected	Detected	Not Detected	Detected	Detected	Detected
P63010	Detected	Detected	Detected	Detected	Detected	Detected	Detected	Detected	Detected	Detected	Detected	Detected
P04843	Detected	Detected	Detected	Detected	Detected	Detected	Detected	Detected	Not Detected	Detected	Detected	Detected
Q05682	Not Detected	Not Detected	Not Detected	Not Detected	Detected	Detected	Detected	Detected	Detected	Detected	Detected	Detected
P04792	Detected	Not Detected	Detected	Detected	Detected	Detected	Detected	Detected	Detected	Detected	Detected	Detected
P00395	Detected	Detected	Detected	Detected	Detected	Detected	Detected	Detected	Not Detected	Detected	Detected	Not Detected
Q7KZF4	Detected	Detected	Detected	Detected	Detected	Detected	Detected	Detected	Detected	Detected	Detected	Not Detected
O75955	Not Detected	Detected	Detected	Detected	Detected	Detected	Detected	Detected	Detected	Detected	Detected	Detected
P55786	Detected	Not Detected	Not Detected	Detected	Detected	Detected	Detected	Detected	Not Detected	Detected	Detected	Detected
P23634	Detected	Detected	Not Detected	Detected	Detected	Detected	Detected	Detected	Detected	Detected	Not Detected	Not Detected
P30101	Detected	Detected	Detected	Detected	Detected	Detected	Detected	Not Detected	Not Detected	Detected	Not Detected	Not Detected
Q9NX63	Detected	Detected	Detected	Detected	Detected	Detected	Detected	Detected	Detected	Detected	Detected	Detected
O75367	Not Detected	Detected	Detected	Detected	Detected	Detected	Not Detected	Detected	Detected	Detected	Detected	Detected
O00567	Not Detected	Detected	Detected	Not Detected	Detected	Detected	Detected	Detected	Detected	Detected	Detected	Detected
Q709C8	Detected	Detected	Not Detected	Detected	Not Detected	Not Detected	Detected	Not Detected	Not Detected	Detected	Not Detected	Detected
P56385	Detected	Detected	Detected	Detected	Detected	Detected	Detected	Detected	Detected	Detected	Detected	Detected
Q9UDR5	Not Detected	Not Detected	Not Detected	Detected	Not Detected	Not Detected	Detected	Not Detected	Not Detected	Detected	Not Detected	Not Detected
P50454	Detected	Detected	Detected	Detected	Detected	Detected	Not Detected	Not Detected	Not Detected	Not Detected	Not Detected	Not Detected
P03905	Detected	Detected	Detected	Not Detected	Not Detected	Not Detected	Not Detected	Not Detected	Not Detected	Not Detected	Not Detected	Not Detected
Q00839	Detected	Detected	Detected	Detected	Detected	Detected	Detected	Detected	Detected	Detected	Detected	Not Detected
P62906	Not Detected	Detected	Detected	Detected	Detected	Detected	Detected	Detected	Detected	Detected	Detected	Detected
Q6YN16	Not Detected	Not Detected	Not Detected	Detected	Detected	Detected	Detected	Detected	Detected	Detected	Detected	Not Detected
Q02338	Detected	Detected	Detected	Detected	Detected	Detected	Detected	Not Detected	Not Detected	Detected	Not Detected	Detected
Q9ULV4	Detected	Detected	Detected	Detected	Detected	Detected	Detected	Detected	Detected	Detected	Detected	Detected
Q14980	Detected	Detected	Detected	Detected	Detected	Detected	Detected	Not Detected	Not Detected	Not Detected	Not Detected	Not Detected
Q9NZ45	Detected	Detected	Detected	Detected	Detected	Detected	Detected	Detected	Detected	Detected	Detected	Detected
Q96RQ3	Detected	Detected	Detected	Detected	Detected	Detected	Detected	Detected	Not Detected	Detected	Detected	Not Detected
Q9UBF9	Not Detected	Detected	Detected	Detected	Detected	Detected	Not Detected	Not Detected	Not Detected	Not Detected	Not Detected	Not Detected
Q86TC9	Detected	Detected	Detected	Detected	Detected	Detected	Detected	Detected	Detected	Detected	Detected	Detected
P42167	Detected	Detected	Detected	Detected	Detected	Detected	Not Detected	Not Detected	Not Detected	Not Detected	Detected	Not Detected
Q96QK1	Detected	Detected	Detected	Detected	Detected	Detected	Detected	Detected	Not Detected	Detected	Not Detected	Not Detected
P28289	Not Detected	Not Detected	Detected	Not Detected	Detected	Detected	Detected	Detected	Detected	Detected	Detected	Detected
Q13418	Detected	Detected	Detected	Detected	Detected	Detected	Detected	Detected	Detected	Detected	Detected	Detected
Q99959	Not Detected	Detected	Detected	Detected	Detected	Detected	Not Detected	Detected	Detected	Not Detected	Not Detected	Not Detected
Q9P0J0	Detected	Detected	Detected	Detected	Detected	Detected	Not Detected	Not Detected	Not Detected	Not Detected	Not Detected	Not Detected
Q9Y2D5	Not Detected	Detected	Detected	Not Detected	Not Detected	Not Detected	Detected	Detected	Detected	Detected	Detected	Detected
O95817	Detected	Detected	Detected	Detected	Detected	Detected	Not Detected	Not Detected	Not Detected	Not Detected	Not Detected	Not Detected
P34896	Detected	Detected	Not Detected	Not Detected	Detected	Detected	Detected	Detected	Not Detected	Detected	Detected	Not Detected
Q9Y262	Detected	Detected	Detected	Detected	Detected	Detected	Detected	Detected	Not Detected	Detected	Detected	Not Detected
P01024	Detected	Not Detected	Not Detected	Detected	Detected	Detected	Detected	Detected	Not Detected	Detected	Detected	Detected
P17612	Detected	Detected	Detected	Detected	Detected	Detected	Detected	Detected	Detected	Detected	Detected	Detected
Q86WT6	Not Detected	Not Detected	Not Detected	Not Detected	Not Detected	Not Detected	Detected	Detected	Not Detected	Detected	Detected	Not Detected
P52943	Not Detected	Detected	Not Detected	Detected	Detected	Detected	Detected	Detected	Detected	Detected	Detected	Detected
P43034	Detected	Detected	Detected	Detected	Detected	Detected	Detected	Detected	Detected	Detected	Detected	Detected
Q14BN4	Not Detected	Detected	Not Detected	Not Detected	Not Detected	Detected	Detected	Detected	Not Detected	Detected	Detected	Detected
P80748	Not Detected	Not Detected	Not Detected	Not Detected	Not Detected	Not Detected	Detected	Detected	Detected	Detected	Detected	Detected
P49368	Detected	Detected	Detected	Detected	Detected	Detected	Detected	Detected	Detected	Detected	Detected	Detected
P05556	Detected	Detected	Not Detected	Detected	Detected	Detected	Detected	Detected	Detected	Detected	Detected	Detected
O60884	Detected	Detected	Detected	Detected	Detected	Detected	Detected	Detected	Detected	Detected	Detected	Detected
P08123	Not Detected	Not Detected	Not Detected	Not Detected	Detected	Not Detected	Detected	Detected	Detected	Detected	Detected	Detected
P62081	Detected	Detected	Detected	Detected	Detected	Detected	Detected	Detected	Detected	Detected	Detected	Detected
P30042	Detected	Not Detected	Detected	Detected	Detected	Detected	Detected	Not Detected	Detected	Detected	Not Detected	Not Detected
Q14683	Not Detected	Detected	Detected	Detected	Detected	Detected	Detected	Detected	Detected	Detected	Detected	Not Detected
Q13283	Detected	Detected	Detected	Not Detected	Detected	Detected	Detected	Detected	Detected	Detected	Detected	Detected
O75533	Detected	Detected	Detected	Detected	Detected	Detected	Detected	Detected	Detected	Detected	Detected	Detected
Q07157	Detected	Detected	Detected	Detected	Detected	Detected	Detected	Detected	Detected	Detected	Detected	Detected
Q9BTZ2	Detected	Detected	Detected	Detected	Detected	Detected	Not Detected	Not Detected	Detected	Not Detected	Detected	Not Detected
O75155	Detected	Detected	Not Detected	Detected	Detected	Detected	Detected	Detected	Not Detected	Detected	Detected	Not Detected
P54577	Detected	Detected	Not Detected	Detected	Detected	Detected	Detected	Detected	Detected	Detected	Detected	Not Detected
P49327	Detected	Not Detected	Not Detected	Detected	Detected	Not Detected	Not Detected	Not Detected	Not Detected	Not Detected	Not Detected	Not Detected
P63104	Detected	Detected	Detected	Detected	Detected	Detected	Detected	Detected	Detected	Detected	Detected	Detected
P04275	Not Detected	Detected	Not Detected	Not Detected	Not Detected	Not Detected	Detected	Detected	Detected	Detected	Detected	Detected
O75116	Detected	Detected	Detected	Detected	Detected	Detected	Detected	Detected	Detected	Detected	Detected	Not Detected
P02748	Not Detected	Not Detected	Not Detected	Not Detected	Not Detected	Not Detected	Detected	Detected	Detected	Detected	Detected	Not Detected
Q9NVD7	Not Detected	Detected	Detected	Detected	Detected	Detected	Detected	Detected	Detected	Detected	Detected	Detected
P42858	Detected	Not Detected	Not Detected	Detected	Not Detected	Not Detected	Detected	Not Detected	Detected	Detected	Not Detected	Not Detected
P12270	Detected	Detected	Detected	Detected	Detected	Detected	Detected	Detected	Detected	Detected	Detected	Detected
Q14008	Detected	Detected	Detected	Detected	Detected	Detected	Not Detected	Detected	Not Detected	Not Detected	Detected	Not Detected
Q709F0	Detected	Detected	Detected	Not Detected	Detected	Detected	Not Detected	Not Detected	Not Detected	Not Detected	Detected	Not Detected
P03915	Detected	Detected	Detected	Detected	Detected	Detected	Not Detected	Not Detected	Not Detected	Not Detected	Not Detected	Not Detected
P22392	Detected	Detected	Not Detected	Detected	Detected	Detected	Detected	Detected	Detected	Detected	Detected	Detected
P21912	Detected	Detected	Detected	Detected	Detected	Detected	Detected	Detected	Detected	Detected	Detected	Detected
P61981	Detected	Detected	Detected	Detected	Detected	Detected	Detected	Detected	Detected	Detected	Detected	Detected
Q92900	Detected	Detected	Not Detected	Detected	Detected	Detected	Detected	Detected	Detected	Detected	Detected	Detected
Q5SSJ5	Not Detected	Detected	Detected	Detected	Detected	Detected	Not Detected	Detected	Detected	Detected	Detected	Detected
P50991	Detected	Detected	Detected	Detected	Detected	Detected	Detected	Detected	Detected	Detected	Detected	Detected
P16402	Not Detected	Detected	Detected	Not Detected	Detected	Detected	Detected	Detected	Detected	Detected	Detected	Detected
Q9Y235	Not Detected	Detected	Not Detected	Detected	Detected	Detected	Detected	Detected	Detected	Detected	Detected	Detected
Q00341	Detected	Detected	Not Detected	Detected	Detected	Detected	Detected	Detected	Not Detected	Detected	Detected	Not Detected
P50213	Detected	Detected	Detected	Detected	Detected	Detected	Detected	Detected	Detected	Detected	Detected	Not Detected
O00151	Detected	Detected	Not Detected	Detected	Detected	Detected	Not Detected	Not Detected	Not Detected	Not Detected	Detected	Not Detected
O14979	Not Detected	Detected	Not Detected	Detected	Detected	Detected	Detected	Detected	Detected	Detected	Detected	Detected
Q9UKU7	Detected	Detected	Detected	Detected	Not Detected	Not Detected	Detected	Detected	Not Detected	Detected	Detected	Detected
P18621	Not Detected	Detected	Detected	Detected	Detected	Detected	Detected	Detected	Detected	Detected	Detected	Detected
Q5VYK3	Detected	Detected	Not Detected	Detected	Detected	Detected	Detected	Detected	Not Detected	Detected	Detected	Not Detected
P31943	Detected	Detected	Detected	Detected	Detected	Detected	Detected	Detected	Detected	Detected	Detected	Detected
P46781	Not Detected	Detected	Detected	Detected	Detected	Detected	Detected	Detected	Detected	Detected	Detected	Detected
P09669	Detected	Detected	Detected	Detected	Detected	Detected	Not Detected	Not Detected	Not Detected	Not Detected	Not Detected	Not Detected
Q9Y2X3	Not Detected	Not Detected	Detected	Not Detected	Not Detected	Detected	Detected	Detected	Detected	Detected	Detected	Detected
P26640	Detected	Not Detected	Not Detected	Not Detected	Not Detected	Not Detected	Detected	Detected	Not Detected	Detected	Detected	Not Detected
Q96Q06	Detected	Detected	Detected	Detected	Detected	Detected	Not Detected	Not Detected	Not Detected	Not Detected	Not Detected	Not Detected
Q9Y3I0	Detected	Detected	Detected	Detected	Detected	Detected	Detected	Detected	Detected	Detected	Detected	Detected
P63244	Detected	Detected	Detected	Detected	Detected	Detected	Detected	Detected	Detected	Detected	Detected	Detected
P31948	Detected	Detected	Not Detected	Detected	Detected	Detected	Detected	Detected	Not Detected	Detected	Detected	Not Detected
Q15582	Not Detected	Not Detected	Detected	Detected	Detected	Detected	Detected	Detected	Detected	Detected	Detected	Detected
Q6IQ23	Not Detected	Not Detected	Not Detected	Not Detected	Not Detected	Detected	Not Detected	Detected	Detected	Detected	Detected	Detected
P04217	Detected	Detected	Detected	Not Detected	Not Detected	Not Detected	Not Detected	Not Detected	Not Detected	Not Detected	Not Detected	Not Detected
Q14409	Detected	Detected	Detected	Detected	Detected	Detected	Not Detected	Detected	Not Detected	Detected	Detected	Not Detected
Q93009	Detected	Detected	Not Detected	Detected	Not Detected	Not Detected	Detected	Detected	Not Detected	Detected	Detected	Not Detected
Q9NX14	Detected	Detected	Detected	Not Detected	Not Detected	Not Detected	Not Detected	Not Detected	Not Detected	Not Detected	Not Detected	Not Detected
Q00577	Detected	Detected	Detected	Detected	Detected	Detected	Detected	Detected	Detected	Detected	Detected	Detected
P04844	Detected	Detected	Detected	Detected	Detected	Detected	Not Detected	Detected	Detected	Detected	Detected	Detected
O60506	Detected	Detected	Detected	Detected	Detected	Detected	Detected	Detected	Detected	Detected	Detected	Detected
P62269	Detected	Detected	Detected	Detected	Detected	Detected	Detected	Detected	Detected	Detected	Detected	Detected
P23327	Detected	Detected	Not Detected	Not Detected	Not Detected	Not Detected	Not Detected	Not Detected	Not Detected	Not Detected	Not Detected	Not Detected
P23246	Detected	Detected	Detected	Detected	Detected	Detected	Not Detected	Detected	Detected	Not Detected	Detected	Detected
Q86VF7	Detected	Detected	Detected	Detected	Detected	Detected	Not Detected	Not Detected	Detected	Not Detected	Detected	Detected
P58107	Detected	Detected	Detected	Detected	Detected	Detected	Detected	Detected	Detected	Detected	Detected	Detected
P01008	Not Detected	Not Detected	Not Detected	Not Detected	Not Detected	Not Detected	Detected	Detected	Detected	Detected	Detected	Detected
Q6UXV4	Detected	Detected	Detected	Detected	Detected	Detected	Not Detected	Not Detected	Not Detected	Not Detected	Not Detected	Not Detected
Q5JRX3	Detected	Not Detected	Not Detected	Detected	Detected	Detected	Detected	Detected	Not Detected	Detected	Detected	Not Detected
O14576	Detected	Detected	Detected	Detected	Detected	Detected	Detected	Detected	Not Detected	Detected	Detected	Not Detected
Q9BQG0	Not Detected	Detected	Detected	Not Detected	Not Detected	Not Detected	Not Detected	Detected	Not Detected	Not Detected	Not Detected	Not Detected
P20700	Not Detected	Detected	Detected	Detected	Detected	Detected	Not Detected	Detected	Detected	Not Detected	Detected	Detected
Q9P2R7	Detected	Detected	Detected	Detected	Detected	Detected	Detected	Not Detected	Detected	Detected	Detected	Detected
Q06033	Not Detected	Not Detected	Not Detected	Not Detected	Not Detected	Not Detected	Detected	Detected	Detected	Detected	Detected	Detected
Q86UX7	Detected	Detected	Detected	Detected	Detected	Detected	Detected	Detected	Not Detected	Detected	Detected	Detected
Q15172	Detected	Detected	Detected	Detected	Detected	Detected	Detected	Detected	Not Detected	Detected	Detected	Detected
Q9UEY8	Not Detected	Not Detected	Not Detected	Not Detected	Not Detected	Not Detected	Detected	Detected	Detected	Detected	Detected	Detected
P16112	Not Detected	Not Detected	Not Detected	Not Detected	Not Detected	Not Detected	Detected	Detected	Detected	Detected	Detected	Detected
P21953	Detected	Detected	Not Detected	Detected	Detected	Detected	Detected	Detected	Detected	Detected	Detected	Detected
Q96L21	Not Detected	Detected	Detected	Detected	Detected	Detected	Detected	Detected	Detected	Detected	Detected	Detected
Q8N8S7	Not Detected	Detected	Detected	Not Detected	Detected	Detected	Detected	Detected	Detected	Detected	Detected	Detected
O14980	Detected	Detected	Detected	Detected	Detected	Detected	Detected	Not Detected	Detected	Detected	Not Detected	Not Detected
P45954	Detected	Detected	Not Detected	Detected	Detected	Detected	Detected	Not Detected	Not Detected	Detected	Detected	Not Detected
Q06278	Detected	Detected	Detected	Detected	Not Detected	Detected	Detected	Detected	Detected	Detected	Detected	Not Detected
P10636	Detected	Detected	Detected	Detected	Detected	Detected	Not Detected	Not Detected	Not Detected	Not Detected	Detected	Not Detected
P29144	Detected	Detected	Not Detected	Detected	Not Detected	Not Detected	Detected	Detected	Detected	Detected	Detected	Not Detected
P39656	Detected	Detected	Detected	Detected	Detected	Detected	Detected	Detected	Detected	Detected	Detected	Detected
P03886	Detected	Detected	Detected	Detected	Detected	Detected	Detected	Detected	Detected	Detected	Detected	Detected
Q9ULC4	Not Detected	Detected	Not Detected	Detected	Detected	Detected	Detected	Detected	Detected	Detected	Detected	Detected
P06748	Not Detected	Not Detected	Not Detected	Not Detected	Not Detected	Not Detected	Not Detected	Detected	Detected	Detected	Detected	Detected
Q92841	Detected	Detected	Detected	Detected	Detected	Detected	Not Detected	Detected	Detected	Detected	Detected	Detected
P62249	Detected	Detected	Detected	Detected	Detected	Detected	Detected	Detected	Detected	Detected	Detected	Detected
O75083	Detected	Detected	Detected	Detected	Detected	Detected	Detected	Detected	Detected	Detected	Detected	Detected
P01031	Not Detected	Not Detected	Not Detected	Not Detected	Not Detected	Not Detected	Detected	Detected	Not Detected	Detected	Detected	Detected
Q9UI47	Detected	Detected	Detected	Detected	Detected	Detected	Detected	Detected	Detected	Detected	Detected	Detected
O95425	Not Detected	Not Detected	Not Detected	Not Detected	Detected	Detected	Detected	Not Detected	Detected	Detected	Detected	Detected
O43583	Detected	Detected	Not Detected	Detected	Detected	Detected	Detected	Detected	Detected	Detected	Detected	Detected
O75431	Detected	Detected	Detected	Detected	Detected	Detected	Detected	Detected	Detected	Detected	Detected	Detected
Q9NZA1	Detected	Detected	Detected	Detected	Detected	Detected	Detected	Detected	Detected	Detected	Detected	Detected
Q14839	Detected	Detected	Detected	Detected	Detected	Not Detected	Not Detected	Detected	Detected	Detected	Detected	Detected
Q14624	Detected	Not Detected	Not Detected	Detected	Detected	Detected	Not Detected	Not Detected	Not Detected	Not Detected	Not Detected	Not Detected
O75891	Detected	Not Detected	Detected	Detected	Detected	Detected	Detected	Detected	Not Detected	Detected	Detected	Not Detected
Q8N3K9	Detected	Detected	Detected	Detected	Detected	Detected	Detected	Not Detected	Not Detected	Not Detected	Detected	Not Detected
Q15075	Detected	Not Detected	Not Detected	Detected	Not Detected	Not Detected	Detected	Not Detected	Not Detected	Detected	Detected	Detected
P62888	Detected	Detected	Detected	Detected	Detected	Detected	Detected	Detected	Detected	Detected	Detected	Detected
Q8NBU5	Detected	Detected	Detected	Detected	Detected	Detected	Detected	Detected	Not Detected	Detected	Detected	Detected
O95373	Detected	Detected	Not Detected	Detected	Detected	Detected	Detected	Detected	Not Detected	Detected	Not Detected	Not Detected
O96000	Detected	Detected	Detected	Not Detected	Not Detected	Not Detected	Not Detected	Not Detected	Not Detected	Not Detected	Not Detected	Not Detected
P48681	Not Detected	Not Detected	Not Detected	Not Detected	Not Detected	Not Detected	Detected	Detected	Detected	Detected	Detected	Detected
P62277	Detected	Detected	Detected	Detected	Detected	Detected	Detected	Detected	Detected	Detected	Detected	Detected
O94826	Detected	Detected	Not Detected	Detected	Detected	Detected	Detected	Detected	Not Detected	Detected	Detected	Detected
P60174	Detected	Not Detected	Detected	Detected	Detected	Detected	Detected	Detected	Detected	Detected	Not Detected	Detected
P51648	Not Detected	Not Detected	Not Detected	Not Detected	Not Detected	Not Detected	Detected	Detected	Not Detected	Detected	Detected	Detected
P46782	Detected	Detected	Detected	Detected	Detected	Detected	Detected	Detected	Detected	Detected	Detected	Detected
P47897	Detected	Detected	Not Detected	Detected	Detected	Detected	Detected	Detected	Not Detected	Detected	Detected	Detected
Q9Y6M9	Detected	Detected	Detected	Detected	Detected	Detected	Not Detected	Not Detected	Not Detected	Not Detected	Not Detected	Not Detected
Q9Y2A7	Detected	Detected	Not Detected	Detected	Detected	Detected	Detected	Detected	Not Detected	Detected	Detected	Detected
P29692	Detected	Detected	Detected	Detected	Detected	Detected	Detected	Detected	Detected	Detected	Detected	Detected
Q8N1F7	Detected	Detected	Detected	Not Detected	Detected	Detected	Detected	Detected	Detected	Detected	Detected	Detected
P01859	Detected	Detected	Detected	Not Detected	Not Detected	Not Detected	Not Detected	Not Detected	Not Detected	Not Detected	Not Detected	Not Detected
Q04637	Detected	Detected	Not Detected	Detected	Detected	Detected	Detected	Detected	Not Detected	Detected	Detected	Not Detected
P35998	Detected	Detected	Detected	Detected	Detected	Detected	Detected	Detected	Not Detected	Detected	Detected	Detected
P61353	Not Detected	Detected	Detected	Detected	Detected	Detected	Detected	Detected	Detected	Detected	Detected	Detected
O75153	Detected	Detected	Not Detected	Detected	Detected	Detected	Detected	Not Detected	Not Detected	Detected	Detected	Not Detected
Q15029	Detected	Detected	Detected	Detected	Detected	Detected	Detected	Detected	Detected	Detected	Detected	Detected
Q02952	Detected	Detected	Not Detected	Detected	Detected	Not Detected	Detected	Not Detected	Not Detected	Detected	Not Detected	Not Detected
Q9Y5S2	Detected	Detected	Detected	Not Detected	Detected	Not Detected	Detected	Detected	Not Detected	Detected	Detected	Not Detected
P42345	Detected	Not Detected	Not Detected	Detected	Detected	Detected	Detected	Not Detected	Detected	Detected	Detected	Not Detected
O95202	Detected	Detected	Detected	Detected	Detected	Detected	Detected	Detected	Not Detected	Detected	Detected	Not Detected
P29401	Detected	Not Detected	Not Detected	Detected	Not Detected	Not Detected	Detected	Detected	Not Detected	Detected	Not Detected	Not Detected
Q14847	Not Detected	Detected	Detected	Detected	Detected	Detected	Detected	Detected	Detected	Detected	Detected	Detected
Q13936	Detected	Detected	Detected	Detected	Detected	Detected	Detected	Detected	Not Detected	Detected	Detected	Detected
P04004	Not Detected	Not Detected	Not Detected	Not Detected	Not Detected	Not Detected	Detected	Detected	Detected	Detected	Detected	Detected
P14927	Detected	Detected	Detected	Detected	Detected	Detected	Not Detected	Not Detected	Not Detected	Not Detected	Not Detected	Not Detected
P17568	Not Detected	Not Detected	Not Detected	Not Detected	Not Detected	Not Detected	Detected	Detected	Not Detected	Detected	Detected	Detected
Q10567	Detected	Detected	Detected	Detected	Detected	Detected	Detected	Detected	Not Detected	Detected	Detected	Detected
Q92614	Detected	Detected	Detected	Detected	Detected	Detected	Detected	Detected	Detected	Detected	Detected	Detected
Q9NX05	Detected	Detected	Not Detected	Not Detected	Not Detected	Not Detected	Detected	Detected	Detected	Detected	Detected	Detected
Q9NQC3	Not Detected	Not Detected	Not Detected	Not Detected	Not Detected	Not Detected	Detected	Detected	Not Detected	Detected	Detected	Detected
O43314	Detected	Detected	Not Detected	Detected	Detected	Detected	Detected	Not Detected	Detected	Detected	Not Detected	Not Detected
Q9Y6G9	Detected	Detected	Detected	Detected	Detected	Detected	Detected	Detected	Not Detected	Detected	Detected	Detected
P51114	Detected	Detected	Detected	Detected	Detected	Detected	Detected	Detected	Detected	Detected	Detected	Detected
P78344	Detected	Detected	Not Detected	Detected	Detected	Detected	Not Detected	Detected	Not Detected	Not Detected	Detected	Not Detected
P21397	Not Detected	Not Detected	Not Detected	Not Detected	Detected	Not Detected	Detected	Detected	Not Detected	Detected	Detected	Detected
P02794	Detected	Not Detected	Detected	Detected	Detected	Detected	Detected	Not Detected	Detected	Detected	Not Detected	Not Detected
Q9NUT2	Detected	Detected	Detected	Detected	Detected	Detected	Not Detected	Not Detected	Not Detected	Not Detected	Detected	Not Detected
O43837	Detected	Detected	Detected	Detected	Detected	Detected	Detected	Detected	Detected	Detected	Detected	Detected
Q9ULP0	Not Detected	Not Detected	Not Detected	Detected	Not Detected	Detected	Detected	Detected	Not Detected	Detected	Not Detected	Not Detected
Q15366	Detected	Detected	Detected	Detected	Detected	Detected	Detected	Detected	Detected	Detected	Detected	Detected
P46821	Detected	Detected	Detected	Detected	Detected	Detected	Not Detected	Detected	Not Detected	Detected	Not Detected	Not Detected
P17980	Detected	Detected	Detected	Detected	Detected	Detected	Detected	Detected	Detected	Detected	Detected	Detected
Q13228	Detected	Not Detected	Not Detected	Detected	Not Detected	Not Detected	Detected	Not Detected	Not Detected	Detected	Not Detected	Not Detected
Q08211	Detected	Detected	Detected	Detected	Detected	Detected	Detected	Detected	Detected	Detected	Detected	Not Detected
P14854	Detected	Detected	Detected	Detected	Detected	Detected	Detected	Not Detected	Detected	Not Detected	Detected	Detected
P30419	Detected	Detected	Not Detected	Detected	Detected	Detected	Detected	Detected	Not Detected	Detected	Detected	Not Detected
Q9UKV8	Detected	Detected	Detected	Detected	Detected	Detected	Detected	Detected	Not Detected	Detected	Detected	Not Detected
P48728	Not Detected	Not Detected	Not Detected	Detected	Not Detected	Not Detected	Detected	Detected	Not Detected	Detected	Detected	Detected
O00305	Not Detected	Detected	Detected	Not Detected	Detected	Detected	Detected	Detected	Detected	Detected	Detected	Detected
P10644	Detected	Not Detected	Detected	Detected	Detected	Detected	Detected	Detected	Detected	Detected	Detected	Not Detected
Q9NZM1	Detected	Detected	Not Detected	Detected	Not Detected	Not Detected	Detected	Not Detected	Not Detected	Detected	Detected	Detected
P16219	Detected	Detected	Detected	Detected	Detected	Detected	Detected	Detected	Not Detected	Detected	Detected	Detected
Q96I99	Detected	Not Detected	Detected	Detected	Detected	Detected	Detected	Not Detected	Detected	Detected	Not Detected	Detected
P51970	Detected	Detected	Detected	Detected	Detected	Detected	Not Detected	Not Detected	Not Detected	Not Detected	Detected	Detected
Q13409	Not Detected	Detected	Not Detected	Not Detected	Detected	Detected	Detected	Detected	Detected	Detected	Detected	Detected
Q99613	Detected	Detected	Detected	Detected	Detected	Detected	Detected	Detected	Not Detected	Detected	Detected	Not Detected
Q92896	Detected	Detected	Not Detected	Detected	Detected	Detected	Detected	Detected	Not Detected	Detected	Detected	Not Detected
O00231	Detected	Detected	Detected	Detected	Detected	Detected	Detected	Detected	Detected	Detected	Detected	Not Detected
Q02880	Detected	Detected	Detected	Not Detected	Detected	Detected	Not Detected	Detected	Detected	Not Detected	Detected	Detected
P52272	Detected	Detected	Detected	Detected	Detected	Detected	Not Detected	Detected	Detected	Not Detected	Detected	Detected
P51659	Detected	Detected	Detected	Detected	Detected	Detected	Not Detected	Detected	Not Detected	Detected	Detected	Detected
Q93034	Detected	Detected	Not Detected	Detected	Detected	Detected	Detected	Detected	Not Detected	Detected	Detected	Detected
P19827	Detected	Detected	Detected	Detected	Detected	Detected	Detected	Not Detected	Not Detected	Detected	Detected	Not Detected
Q9HCC0	Detected	Detected	Detected	Detected	Detected	Detected	Detected	Detected	Not Detected	Detected	Detected	Not Detected
P50851	Detected	Detected	Not Detected	Detected	Not Detected	Detected	Detected	Not Detected	Not Detected	Detected	Not Detected	Not Detected
P28482	Detected	Detected	Detected	Detected	Detected	Detected	Detected	Detected	Detected	Detected	Detected	Detected
Q03001	Detected	Detected	Detected	Detected	Detected	Detected	Detected	Detected	Detected	Detected	Detected	Detected
P41250	Detected	Detected	Not Detected	Detected	Not Detected	Not Detected	Detected	Not Detected	Not Detected	Detected	Not Detected	Not Detected
P83731	Detected	Detected	Detected	Detected	Detected	Detected	Detected	Detected	Detected	Detected	Detected	Detected
Q13825	Detected	Detected	Not Detected	Detected	Detected	Not Detected	Detected	Detected	Detected	Detected	Detected	Detected
Q8N9W5	Detected	Detected	Detected	Detected	Detected	Detected	Not Detected	Not Detected	Not Detected	Not Detected	Detected	Not Detected
P62424	Not Detected	Detected	Detected	Detected	Detected	Detected	Detected	Detected	Detected	Detected	Detected	Detected
P35052	Detected	Detected	Not Detected	Detected	Detected	Detected	Detected	Not Detected	Not Detected	Not Detected	Not Detected	Not Detected
Q16798	Detected	Not Detected	Not Detected	Detected	Not Detected	Not Detected	Detected	Not Detected	Not Detected	Detected	Not Detected	Detected
P02790	Detected	Not Detected	Not Detected	Detected	Not Detected	Not Detected	Not Detected	Not Detected	Not Detected	Not Detected	Not Detected	Not Detected
P49419	Detected	Not Detected	Not Detected	Detected	Not Detected	Detected	Detected	Detected	Detected	Detected	Detected	Detected
Q99715	Not Detected	Not Detected	Not Detected	Detected	Detected	Detected	Detected	Detected	Detected	Detected	Detected	Detected
P61158	Detected	Detected	Detected	Detected	Detected	Detected	Detected	Detected	Detected	Detected	Detected	Detected
P36871	Detected	Detected	Detected	Detected	Detected	Detected	Detected	Not Detected	Not Detected	Detected	Not Detected	Not Detected
P62753	Not Detected	Detected	Detected	Detected	Detected	Detected	Detected	Detected	Detected	Detected	Detected	Detected
Q14669	Detected	Detected	Detected	Not Detected	Detected	Detected	Detected	Detected	Not Detected	Detected	Detected	Detected
P50995	Detected	Detected	Not Detected	Detected	Detected	Detected	Detected	Detected	Not Detected	Detected	Not Detected	Detected
P51608	Not Detected	Detected	Detected	Not Detected	Not Detected	Detected	Not Detected	Detected	Detected	Not Detected	Detected	Detected
P26639	Detected	Detected	Not Detected	Detected	Detected	Detected	Detected	Detected	Detected	Detected	Detected	Detected
O95810	Not Detected	Not Detected	Not Detected	Detected	Not Detected	Not Detected	Detected	Detected	Detected	Detected	Detected	Detected
P02760	Not Detected	Detected	Not Detected	Detected	Not Detected	Detected	Detected	Detected	Detected	Detected	Detected	Detected
P61221	Detected	Detected	Detected	Detected	Detected	Detected	Detected	Detected	Not Detected	Detected	Detected	Detected
Q9UN36	Detected	Detected	Not Detected	Detected	Detected	Detected	Detected	Detected	Detected	Detected	Detected	Detected
P05026	Detected	Detected	Detected	Detected	Detected	Detected	Not Detected	Not Detected	Not Detected	Not Detected	Not Detected	Not Detected
P26373	Detected	Detected	Detected	Detected	Detected	Detected	Detected	Detected	Detected	Detected	Detected	Detected
Q9UNF0	Detected	Detected	Not Detected	Detected	Detected	Detected	Detected	Detected	Detected	Detected	Detected	Detected
P23083	Detected	Detected	Detected	Not Detected	Not Detected	Not Detected	Not Detected	Not Detected	Not Detected	Not Detected	Detected	Not Detected
P62263	Detected	Detected	Detected	Detected	Detected	Detected	Detected	Detected	Detected	Detected	Detected	Detected
Q99729	Detected	Detected	Not Detected	Detected	Detected	Detected	Detected	Detected	Detected	Detected	Detected	Detected
P14866	Detected	Detected	Detected	Detected	Detected	Detected	Not Detected	Detected	Detected	Not Detected	Detected	Detected
Q96AQ6	Detected	Detected	Detected	Detected	Detected	Detected	Not Detected	Not Detected	Not Detected	Not Detected	Not Detected	Not Detected
P45974	Detected	Not Detected	Not Detected	Detected	Detected	Detected	Detected	Not Detected	Not Detected	Detected	Not Detected	Not Detected
P62495	Detected	Detected	Not Detected	Detected	Detected	Detected	Detected	Detected	Not Detected	Detected	Detected	Not Detected
Q5SV97	Detected	Detected	Detected	Not Detected	Not Detected	Not Detected	Not Detected	Not Detected	Not Detected	Not Detected	Not Detected	Not Detected
O43674	Not Detected	Not Detected	Not Detected	Not Detected	Not Detected	Not Detected	Detected	Detected	Detected	Detected	Detected	Detected
Q92522	Not Detected	Not Detected	Not Detected	Not Detected	Detected	Detected	Detected	Detected	Detected	Detected	Detected	Detected
Q8N766	Detected	Detected	Detected	Detected	Detected	Detected	Not Detected	Detected	Not Detected	Not Detected	Not Detected	Not Detected
P78559	Detected	Detected	Detected	Detected	Detected	Detected	Not Detected	Not Detected	Not Detected	Detected	Not Detected	Not Detected
Q02878	Detected	Detected	Detected	Detected	Detected	Detected	Detected	Detected	Detected	Detected	Detected	Detected
P04179	Detected	Not Detected	Detected	Detected	Detected	Detected	Detected	Not Detected	Detected	Not Detected	Not Detected	Not Detected
O75147	Not Detected	Not Detected	Not Detected	Not Detected	Not Detected	Not Detected	Not Detected	Detected	Detected	Detected	Detected	Detected
Q16853	Detected	Not Detected	Not Detected	Not Detected	Not Detected	Not Detected	Detected	Detected	Detected	Detected	Detected	Not Detected
P22087	Not Detected	Detected	Detected	Not Detected	Detected	Detected	Detected	Detected	Detected	Detected	Detected	Detected
P62195	Detected	Detected	Not Detected	Detected	Detected	Detected	Detected	Detected	Detected	Detected	Detected	Detected
P53396	Detected	Not Detected	Not Detected	Detected	Detected	Detected	Detected	Not Detected	Not Detected	Detected	Not Detected	Not Detected
Q5TBA9	Detected	Detected	Not Detected	Not Detected	Not Detected	Not Detected	Detected	Detected	Not Detected	Detected	Not Detected	Detected
O00330	Detected	Detected	Detected	Detected	Detected	Detected	Not Detected	Not Detected	Not Detected	Not Detected	Detected	Not Detected
Q8N3D4	Detected	Detected	Not Detected	Not Detected	Not Detected	Not Detected	Not Detected	Not Detected	Not Detected	Detected	Detected	Not Detected
Q92599	Detected	Detected	Detected	Detected	Detected	Detected	Detected	Detected	Detected	Detected	Detected	Detected
Q14103	Detected	Detected	Detected	Detected	Detected	Detected	Detected	Detected	Detected	Detected	Detected	Detected
P40429	Detected	Detected	Detected	Detected	Detected	Detected	Detected	Detected	Detected	Detected	Detected	Detected
Q9NSE4	Detected	Detected	Detected	Detected	Detected	Detected	Detected	Not Detected	Not Detected	Not Detected	Not Detected	Not Detected
Q12905	Not Detected	Detected	Detected	Detected	Detected	Detected	Detected	Detected	Detected	Detected	Detected	Detected
Q8N3L3	Detected	Detected	Detected	Detected	Detected	Detected	Not Detected	Not Detected	Not Detected	Detected	Not Detected	Not Detected
P19338	Detected	Detected	Detected	Detected	Detected	Detected	Detected	Detected	Detected	Detected	Detected	Not Detected
P69849	Detected	Detected	Not Detected	Detected	Detected	Detected	Not Detected	Detected	Not Detected	Detected	Detected	Not Detected
Q9BXM0	Detected	Not Detected	Not Detected	Not Detected	Not Detected	Not Detected	Detected	Detected	Not Detected	Detected	Detected	Detected
Q13618	Detected	Detected	Detected	Detected	Detected	Detected	Detected	Detected	Detected	Detected	Detected	Detected
B9A064	Not Detected	Not Detected	Not Detected	Detected	Detected	Detected	Not Detected	Not Detected	Not Detected	Not Detected	Detected	Not Detected
P34897	Detected	Detected	Not Detected	Detected	Detected	Detected	Detected	Detected	Not Detected	Detected	Detected	Detected
P01854	Not Detected	Not Detected	Not Detected	Not Detected	Not Detected	Not Detected	Not Detected	Not Detected	Not Detected	Detected	Detected	Detected
O95139	Detected	Detected	Detected	Detected	Detected	Detected	Detected	Detected	Detected	Detected	Detected	Detected
P01042	Detected	Detected	Not Detected	Not Detected	Not Detected	Not Detected	Not Detected	Not Detected	Not Detected	Not Detected	Not Detected	Not Detected
Q6QEF8	Not Detected	Detected	Not Detected	Not Detected	Detected	Detected	Detected	Detected	Detected	Detected	Detected	Detected
Q63ZY3	Detected	Detected	Detected	Detected	Detected	Detected	Detected	Detected	Detected	Detected	Detected	Detected
P20042	Detected	Detected	Not Detected	Detected	Detected	Detected	Detected	Detected	Detected	Detected	Detected	Detected
Q13683	Not Detected	Not Detected	Detected	Not Detected	Not Detected	Not Detected	Detected	Detected	Not Detected	Detected	Detected	Not Detected
P12829	Detected	Detected	Detected	Detected	Detected	Detected	Detected	Detected	Detected	Detected	Detected	Detected
O75190	Not Detected	Not Detected	Detected	Not Detected	Detected	Detected	Not Detected	Detected	Detected	Detected	Detected	Detected
Q14152	Detected	Detected	Detected	Detected	Detected	Detected	Detected	Detected	Not Detected	Detected	Detected	Not Detected
Q8IWT3	Detected	Not Detected	Detected	Not Detected	Not Detected	Not Detected	Detected	Detected	Not Detected	Detected	Not Detected	Not Detected
P51884	Not Detected	Not Detected	Not Detected	Not Detected	Not Detected	Not Detected	Detected	Detected	Detected	Detected	Detected	Detected
P02774	Detected	Detected	Detected	Not Detected	Not Detected	Not Detected	Not Detected	Not Detected	Not Detected	Not Detected	Not Detected	Not Detected
P51812	Detected	Detected	Not Detected	Detected	Detected	Detected	Detected	Detected	Detected	Detected	Not Detected	Not Detected
P11171	Detected	Detected	Detected	Detected	Detected	Detected	Not Detected	Detected	Detected	Detected	Detected	Detected
Q9Y2E4	Detected	Detected	Not Detected	Detected	Detected	Detected	Detected	Detected	Not Detected	Detected	Not Detected	Not Detected
P53618	Detected	Detected	Not Detected	Detected	Detected	Detected	Detected	Not Detected	Not Detected	Detected	Not Detected	Not Detected
P46783	Detected	Detected	Detected	Detected	Detected	Detected	Detected	Detected	Detected	Detected	Detected	Detected
Q53SF7	Detected	Detected	Not Detected	Detected	Detected	Detected	Detected	Not Detected	Detected	Not Detected	Not Detected	Not Detected
P61313	Detected	Detected	Detected	Detected	Detected	Detected	Detected	Detected	Detected	Detected	Detected	Detected
P63000	Detected	Detected	Detected	Detected	Detected	Detected	Detected	Detected	Detected	Detected	Detected	Detected
P10696	Detected	Detected	Not Detected	Not Detected	Not Detected	Not Detected	Detected	Detected	Detected	Detected	Detected	Detected
Q9C0C9	Detected	Not Detected	Not Detected	Detected	Detected	Not Detected	Detected	Not Detected	Not Detected	Detected	Not Detected	Not Detected
P02749	Detected	Detected	Detected	Not Detected	Not Detected	Not Detected	Not Detected	Not Detected	Not Detected	Not Detected	Not Detected	Not Detected
O43772	Detected	Detected	Detected	Detected	Detected	Detected	Detected	Detected	Not Detected	Not Detected	Detected	Detected
Q9P0L0	Not Detected	Detected	Detected	Detected	Detected	Detected	Detected	Detected	Detected	Detected	Detected	Detected
Q96KR1	Detected	Detected	Not Detected	Not Detected	Detected	Not Detected	Detected	Detected	Detected	Detected	Detected	Not Detected
P20073	Detected	Not Detected	Not Detected	Detected	Detected	Not Detected	Detected	Not Detected	Detected	Detected	Not Detected	Detected
Q16718	Not Detected	Not Detected	Not Detected	Not Detected	Not Detected	Not Detected	Detected	Detected	Not Detected	Detected	Detected	Detected
O43491	Detected	Detected	Not Detected	Detected	Detected	Detected	Detected	Detected	Detected	Detected	Detected	Detected
O43181	Detected	Detected	Detected	Detected	Detected	Detected	Detected	Detected	Not Detected	Detected	Detected	Detected
P23526	Detected	Not Detected	Not Detected	Detected	Not Detected	Not Detected	Detected	Not Detected	Detected	Detected	Not Detected	Not Detected
P55196	Detected	Detected	Detected	Detected	Detected	Detected	Detected	Detected	Not Detected	Detected	Detected	Detected
P17844	Detected	Detected	Detected	Detected	Detected	Detected	Not Detected	Detected	Detected	Not Detected	Detected	Detected
Q99536	Not Detected	Not Detected	Not Detected	Detected	Not Detected	Not Detected	Detected	Detected	Not Detected	Detected	Detected	Detected
P13807	Detected	Detected	Not Detected	Detected	Detected	Detected	Detected	Detected	Not Detected	Detected	Not Detected	Not Detected
P54289	Detected	Detected	Not Detected	Detected	Detected	Detected	Detected	Not Detected	Not Detected	Detected	Not Detected	Not Detected
A6NMZ7	Detected	Detected	Detected	Detected	Detected	Detected	Not Detected	Not Detected	Not Detected	Not Detected	Not Detected	Not Detected
P05165	Detected	Detected	Detected	Detected	Detected	Detected	Detected	Detected	Not Detected	Detected	Not Detected	Not Detected
P0C0L4	Detected	Detected	Detected	Detected	Detected	Not Detected	Not Detected	Not Detected	Not Detected	Not Detected	Not Detected	Not Detected
P62714	Detected	Detected	Detected	Detected	Detected	Detected	Detected	Detected	Detected	Detected	Detected	Detected
P40763	Detected	Not Detected	Not Detected	Detected	Detected	Detected	Detected	Not Detected	Not Detected	Detected	Not Detected	Not Detected
P63241	Detected	Detected	Not Detected	Detected	Detected	Detected	Detected	Detected	Not Detected	Detected	Detected	Detected
P31937	Detected	Not Detected	Not Detected	Detected	Detected	Not Detected	Detected	Not Detected	Not Detected	Detected	Not Detected	Detected
P43243	Detected	Detected	Detected	Detected	Detected	Detected	Not Detected	Not Detected	Detected	Not Detected	Not Detected	Not Detected
P05546	Detected	Not Detected	Not Detected	Not Detected	Not Detected	Not Detected	Detected	Detected	Not Detected	Detected	Detected	Not Detected
P62834	Detected	Detected	Detected	Detected	Detected	Detected	Detected	Detected	Detected	Detected	Detected	Detected
Q9BRG1	Detected	Detected	Detected	Detected	Detected	Detected	Detected	Not Detected	Detected	Detected	Not Detected	Not Detected
Q7Z7K6	Not Detected	Not Detected	Not Detected	Not Detected	Not Detected	Not Detected	Not Detected	Detected	Detected	Detected	Detected	Detected
P04040	Detected	Not Detected	Not Detected	Detected	Detected	Detected	Detected	Not Detected	Not Detected	Detected	Not Detected	Not Detected
Q969R2	Detected	Detected	Not Detected	Detected	Detected	Detected	Detected	Not Detected	Not Detected	Detected	Not Detected	Not Detected
O94925	Detected	Not Detected	Detected	Detected	Detected	Detected	Detected	Not Detected	Not Detected	Detected	Detected	Detected
Q13616	Detected	Detected	Not Detected	Detected	Detected	Detected	Detected	Detected	Detected	Detected	Detected	Not Detected
P56192	Not Detected	Not Detected	Not Detected	Detected	Not Detected	Detected	Detected	Detected	Not Detected	Detected	Detected	Detected
O75964	Detected	Detected	Detected	Detected	Not Detected	Detected	Not Detected	Not Detected	Not Detected	Not Detected	Not Detected	Not Detected
O00748	Detected	Not Detected	Not Detected	Not Detected	Not Detected	Not Detected	Detected	Not Detected	Detected	Detected	Detected	Not Detected
O95292	Detected	Detected	Detected	Detected	Detected	Detected	Not Detected	Not Detected	Not Detected	Detected	Detected	Detected
P46459	Detected	Detected	Not Detected	Detected	Detected	Detected	Detected	Detected	Not Detected	Detected	Detected	Not Detected
P11717	Detected	Detected	Not Detected	Detected	Detected	Detected	Detected	Detected	Not Detected	Not Detected	Not Detected	Not Detected
P35637	Not Detected	Detected	Not Detected	Detected	Detected	Detected	Detected	Detected	Detected	Detected	Detected	Not Detected
P62826	Detected	Detected	Detected	Detected	Detected	Detected	Detected	Detected	Detected	Detected	Detected	Detected
P30049	Not Detected	Not Detected	Not Detected	Not Detected	Not Detected	Not Detected	Detected	Detected	Detected	Detected	Detected	Detected
O00339	Not Detected	Not Detected	Not Detected	Detected	Detected	Detected	Not Detected	Detected	Detected	Detected	Detected	Detected
O60662	Detected	Detected	Detected	Detected	Detected	Detected	Detected	Detected	Not Detected	Detected	Detected	Detected
Q15008	Detected	Detected	Not Detected	Detected	Detected	Detected	Detected	Detected	Detected	Detected	Detected	Not Detected
P34913	Detected	Not Detected	Detected	Detected	Not Detected	Not Detected	Detected	Not Detected	Not Detected	Detected	Not Detected	Not Detected
P47755	Detected	Detected	Detected	Detected	Detected	Detected	Detected	Detected	Detected	Detected	Detected	Detected
P05166	Detected	Detected	Detected	Detected	Detected	Detected	Detected	Detected	Not Detected	Detected	Not Detected	Detected
P09429	Not Detected	Not Detected	Not Detected	Not Detected	Not Detected	Not Detected	Detected	Detected	Detected	Detected	Detected	Detected
O43678	Not Detected	Not Detected	Not Detected	Not Detected	Not Detected	Not Detected	Detected	Detected	Detected	Detected	Detected	Detected
Q14678	Not Detected	Not Detected	Not Detected	Not Detected	Not Detected	Not Detected	Detected	Detected	Detected	Detected	Detected	Detected
Q2V2M9	Detected	Detected	Detected	Detected	Detected	Detected	Not Detected	Not Detected	Not Detected	Not Detected	Detected	Not Detected
P62750	Not Detected	Detected	Detected	Detected	Detected	Detected	Detected	Detected	Detected	Detected	Detected	Detected
P12081	Detected	Detected	Not Detected	Detected	Detected	Detected	Detected	Detected	Not Detected	Detected	Detected	Not Detected
Q9UPU5	Detected	Not Detected	Not Detected	Detected	Detected	Detected	Detected	Detected	Not Detected	Detected	Not Detected	Not Detected
P05388	Detected	Detected	Detected	Detected	Detected	Detected	Detected	Detected	Detected	Detected	Detected	Detected
Q13424	Detected	Detected	Detected	Detected	Detected	Detected	Not Detected	Not Detected	Not Detected	Not Detected	Not Detected	Not Detected
O00534	Not Detected	Not Detected	Not Detected	Not Detected	Not Detected	Not Detected	Detected	Detected	Detected	Detected	Detected	Detected
Q9NQT8	Detected	Detected	Detected	Detected	Not Detected	Detected	Detected	Detected	Not Detected	Detected	Detected	Detected
Q9BV79	Not Detected	Detected	Not Detected	Detected	Detected	Detected	Not Detected	Detected	Not Detected	Detected	Detected	Detected
P27695	Not Detected	Not Detected	Not Detected	Not Detected	Not Detected	Not Detected	Detected	Detected	Not Detected	Detected	Detected	Detected
Q9NVH1	Detected	Detected	Detected	Detected	Detected	Detected	Detected	Detected	Not Detected	Detected	Detected	Detected
Q13505	Detected	Detected	Detected	Detected	Detected	Detected	Not Detected	Detected	Not Detected	Not Detected	Not Detected	Not Detected
O60237	Detected	Detected	Detected	Detected	Detected	Detected	Not Detected	Detected	Detected	Not Detected	Detected	Detected
P35606	Detected	Detected	Not Detected	Detected	Detected	Detected	Detected	Not Detected	Not Detected	Detected	Not Detected	Not Detected
Q96RL7	Detected	Detected	Not Detected	Detected	Detected	Detected	Detected	Not Detected	Not Detected	Detected	Detected	Not Detected
Q8WUM4	Detected	Detected	Detected	Detected	Detected	Detected	Detected	Not Detected	Not Detected	Detected	Not Detected	Not Detected
O14773	Detected	Not Detected	Not Detected	Not Detected	Not Detected	Not Detected	Detected	Detected	Detected	Detected	Detected	Detected
Q02543	Not Detected	Detected	Detected	Detected	Detected	Detected	Detected	Detected	Detected	Detected	Detected	Detected
P62280	Detected	Detected	Detected	Detected	Detected	Detected	Detected	Detected	Detected	Detected	Detected	Detected
Q7Z406	Detected	Detected	Detected	Detected	Detected	Detected	Detected	Detected	Detected	Detected	Detected	Detected
Q8WWI1	Detected	Detected	Detected	Detected	Detected	Detected	Not Detected	Not Detected	Not Detected	Not Detected	Not Detected	Not Detected
O60343	Detected	Not Detected	Not Detected	Detected	Detected	Detected	Detected	Not Detected	Not Detected	Detected	Not Detected	Not Detected
Q9C0C2	Detected	Detected	Not Detected	Detected	Detected	Detected	Not Detected	Not Detected	Not Detected	Not Detected	Not Detected	Not Detected
P60228	Detected	Detected	Not Detected	Detected	Detected	Detected	Detected	Detected	Not Detected	Detected	Detected	Not Detected
Q29RF7	Detected	Detected	Detected	Not Detected	Detected	Detected	Detected	Detected	Detected	Detected	Detected	Not Detected
O95169	Detected	Detected	Detected	Not Detected	Not Detected	Not Detected	Detected	Detected	Detected	Detected	Detected	Detected
Q14031	Not Detected	Not Detected	Detected	Not Detected	Not Detected	Not Detected	Detected	Detected	Detected	Detected	Detected	Detected
Q9NNW7	Detected	Detected	Not Detected	Detected	Not Detected	Detected	Detected	Detected	Not Detected	Detected	Detected	Not Detected
P38606	Detected	Detected	Not Detected	Detected	Detected	Detected	Detected	Not Detected	Not Detected	Detected	Not Detected	Not Detected
P62913	Detected	Detected	Detected	Detected	Detected	Detected	Detected	Detected	Detected	Detected	Detected	Detected
P08708	Detected	Detected	Detected	Not Detected	Detected	Detected	Detected	Detected	Detected	Detected	Detected	Detected
P30038	Detected	Not Detected	Detected	Detected	Detected	Detected	Detected	Not Detected	Not Detected	Detected	Not Detected	Not Detected
P84098	Detected	Detected	Detected	Detected	Detected	Detected	Detected	Detected	Detected	Detected	Detected	Detected
P02792	Detected	Not Detected	Not Detected	Detected	Not Detected	Not Detected	Detected	Not Detected	Not Detected	Not Detected	Not Detected	Not Detected
P12268	Detected	Not Detected	Not Detected	Detected	Detected	Detected	Detected	Detected	Detected	Detected	Detected	Not Detected
Q12797	Detected	Detected	Detected	Detected	Detected	Detected	Not Detected	Detected	Not Detected	Detected	Detected	Not Detected
P42356	Detected	Detected	Not Detected	Detected	Detected	Detected	Detected	Detected	Detected	Detected	Detected	Not Detected
Q9UDW1	Detected	Detected	Detected	Detected	Detected	Detected	Not Detected	Not Detected	Not Detected	Not Detected	Not Detected	Not Detected
P26440	Detected	Not Detected	Not Detected	Detected	Detected	Detected	Detected	Detected	Detected	Detected	Detected	Detected
Q96MM6	Detected	Detected	Detected	Detected	Detected	Detected	Detected	Detected	Not Detected	Detected	Detected	Detected
P22033	Detected	Not Detected	Not Detected	Detected	Detected	Detected	Detected	Detected	Not Detected	Detected	Detected	Not Detected
P62191	Detected	Detected	Detected	Detected	Detected	Detected	Detected	Detected	Detected	Detected	Detected	Not Detected
P38159	Not Detected	Detected	Detected	Not Detected	Detected	Detected	Detected	Detected	Detected	Not Detected	Detected	Detected
O75208	Detected	Detected	Detected	Detected	Detected	Detected	Not Detected	Not Detected	Not Detected	Not Detected	Not Detected	Not Detected
Q6UWR7	Not Detected	Detected	Not Detected	Not Detected	Not Detected	Not Detected	Not Detected	Detected	Not Detected	Detected	Detected	Detected
P00751	Detected	Detected	Not Detected	Detected	Detected	Detected	Not Detected	Not Detected	Not Detected	Not Detected	Not Detected	Not Detected
P09471	Detected	Detected	Detected	Detected	Detected	Detected	Detected	Detected	Detected	Detected	Detected	Detected
Q86UE4	Not Detected	Detected	Not Detected	Detected	Detected	Detected	Not Detected	Not Detected	Not Detected	Not Detected	Not Detected	Not Detected
Q6UY14	Not Detected	Not Detected	Not Detected	Not Detected	Not Detected	Not Detected	Detected	Detected	Detected	Detected	Detected	Detected
P56134	Not Detected	Not Detected	Not Detected	Not Detected	Not Detected	Not Detected	Detected	Detected	Detected	Detected	Detected	Detected
Q969Q1	Detected	Detected	Detected	Detected	Detected	Detected	Detected	Detected	Not Detected	Detected	Detected	Detected
Q9BXX0	Not Detected	Detected	Detected	Not Detected	Not Detected	Not Detected	Detected	Detected	Detected	Detected	Detected	Detected
Q9UPQ0	Detected	Detected	Detected	Detected	Detected	Detected	Detected	Not Detected	Detected	Detected	Detected	Not Detected
P41219	Not Detected	Detected	Detected	Detected	Detected	Detected	Detected	Detected	Detected	Detected	Detected	Detected
Q9NSD9	Detected	Detected	Detected	Detected	Detected	Detected	Not Detected	Detected	Not Detected	Detected	Detected	Not Detected
P23528	Not Detected	Not Detected	Not Detected	Not Detected	Detected	Not Detected	Detected	Detected	Detected	Detected	Detected	Detected
P39059	Detected	Detected	Detected	Detected	Detected	Detected	Not Detected	Not Detected	Not Detected	Not Detected	Not Detected	Not Detected
Q9NUB1	Detected	Not Detected	Not Detected	Detected	Detected	Detected	Detected	Not Detected	Not Detected	Detected	Not Detected	Not Detected
Q6PCB7	Detected	Detected	Detected	Not Detected	Detected	Detected	Not Detected	Not Detected	Not Detected	Not Detected	Not Detected	Not Detected
P62829	Detected	Detected	Detected	Detected	Detected	Detected	Detected	Detected	Detected	Detected	Detected	Detected
O00232	Detected	Detected	Detected	Detected	Detected	Detected	Detected	Detected	Not Detected	Detected	Detected	Not Detected
P12821	Detected	Not Detected	Not Detected	Detected	Not Detected	Not Detected	Detected	Not Detected	Not Detected	Detected	Not Detected	Not Detected
P12074	Not Detected	Not Detected	Not Detected	Not Detected	Not Detected	Not Detected	Not Detected	Not Detected	Not Detected	Detected	Detected	Detected
Q16585	Detected	Detected	Detected	Detected	Detected	Detected	Not Detected	Detected	Not Detected	Not Detected	Detected	Not Detected
P43686	Detected	Detected	Not Detected	Detected	Detected	Detected	Detected	Detected	Not Detected	Detected	Detected	Detected
Q9NYU2	Detected	Detected	Not Detected	Detected	Detected	Detected	Detected	Not Detected	Not Detected	Detected	Not Detected	Not Detected
Q13011	Not Detected	Not Detected	Not Detected	Detected	Not Detected	Not Detected	Detected	Detected	Not Detected	Detected	Detected	Detected
Q9H2G2	Detected	Not Detected	Not Detected	Detected	Not Detected	Not Detected	Detected	Not Detected	Not Detected	Detected	Not Detected	Not Detected
Q9NQW1	Not Detected	Not Detected	Not Detected	Not Detected	Not Detected	Not Detected	Detected	Not Detected	Not Detected	Detected	Not Detected	Not Detected
O00483	Detected	Detected	Detected	Detected	Detected	Detected	Not Detected	Not Detected	Not Detected	Not Detected	Not Detected	Not Detected
O14874	Not Detected	Detected	Not Detected	Detected	Detected	Detected	Detected	Detected	Detected	Detected	Detected	Not Detected
O14548	Not Detected	Not Detected	Not Detected	Not Detected	Not Detected	Not Detected	Detected	Detected	Not Detected	Detected	Detected	Detected
Q8TAQ2	Not Detected	Detected	Detected	Detected	Detected	Detected	Detected	Detected	Detected	Not Detected	Detected	Not Detected
P11498	Detected	Not Detected	Not Detected	Detected	Detected	Detected	Detected	Not Detected	Not Detected	Detected	Not Detected	Not Detected
Q9UHD8	Not Detected	Detected	Detected	Detected	Detected	Detected	Detected	Detected	Not Detected	Detected	Detected	Not Detected
P55290	Detected	Detected	Not Detected	Detected	Detected	Detected	Not Detected	Not Detected	Not Detected	Detected	Detected	Not Detected
O60763	Detected	Detected	Not Detected	Detected	Detected	Detected	Detected	Not Detected	Not Detected	Detected	Not Detected	Not Detected
P30048	Detected	Not Detected	Not Detected	Detected	Detected	Detected	Detected	Detected	Detected	Detected	Detected	Detected
P20774	Not Detected	Not Detected	Not Detected	Not Detected	Not Detected	Not Detected	Detected	Detected	Detected	Detected	Detected	Detected
P56181	Not Detected	Not Detected	Not Detected	Detected	Detected	Detected	Not Detected	Not Detected	Not Detected	Not Detected	Not Detected	Not Detected
P56556	Detected	Detected	Detected	Detected	Detected	Detected	Not Detected	Not Detected	Not Detected	Not Detected	Not Detected	Not Detected
O95822	Detected	Detected	Detected	Detected	Detected	Detected	Not Detected	Detected	Not Detected	Not Detected	Detected	Not Detected
Q9BY49	Not Detected	Not Detected	Not Detected	Not Detected	Not Detected	Not Detected	Detected	Detected	Not Detected	Detected	Detected	Detected
Q8NHM4	Detected	Detected	Detected	Detected	Detected	Detected	Detected	Detected	Detected	Detected	Detected	Detected
Q15393	Detected	Detected	Detected	Detected	Detected	Detected	Detected	Detected	Detected	Detected	Detected	Not Detected
Q9BUR5	Detected	Detected	Detected	Detected	Detected	Detected	Not Detected	Not Detected	Not Detected	Not Detected	Not Detected	Not Detected
P26196	Not Detected	Detected	Detected	Detected	Detected	Detected	Detected	Detected	Detected	Detected	Detected	Detected
Q8NCN5	Detected	Not Detected	Not Detected	Detected	Detected	Detected	Detected	Not Detected	Not Detected	Detected	Not Detected	Not Detected
Q9NRZ7	Detected	Detected	Detected	Not Detected	Detected	Detected	Detected	Detected	Detected	Detected	Detected	Detected
P48147	Detected	Not Detected	Detected	Detected	Detected	Detected	Detected	Not Detected	Not Detected	Detected	Not Detected	Not Detected
Q14012	Detected	Not Detected	Not Detected	Not Detected	Not Detected	Not Detected	Detected	Not Detected	Detected	Detected	Not Detected	Not Detected
O14841	Detected	Not Detected	Not Detected	Detected	Detected	Detected	Not Detected	Not Detected	Not Detected	Detected	Not Detected	Not Detected
P00918	Detected	Not Detected	Not Detected	Detected	Not Detected	Not Detected	Not Detected	Not Detected	Not Detected	Not Detected	Not Detected	Not Detected
O95782	Detected	Detected	Detected	Detected	Detected	Detected	Detected	Detected	Not Detected	Detected	Detected	Detected
Q9BXJ9	Detected	Detected	Not Detected	Detected	Detected	Detected	Detected	Detected	Not Detected	Detected	Detected	Not Detected
P21291	Detected	Detected	Detected	Detected	Detected	Detected	Not Detected	Not Detected	Not Detected	Detected	Detected	Detected
O15031	Not Detected	Not Detected	Not Detected	Detected	Detected	Not Detected	Detected	Not Detected	Not Detected	Detected	Detected	Detected
P25786	Detected	Detected	Detected	Detected	Detected	Detected	Detected	Detected	Detected	Detected	Detected	Detected
P19021	Detected	Detected	Not Detected	Detected	Detected	Detected	Detected	Not Detected	Detected	Detected	Detected	Not Detected
P07237	Detected	Not Detected	Not Detected	Detected	Detected	Detected	Detected	Detected	Not Detected	Detected	Not Detected	Not Detected
Q13439	Detected	Detected	Not Detected	Detected	Detected	Not Detected	Not Detected	Not Detected	Not Detected	Detected	Detected	Detected
O95563	Detected	Detected	Detected	Detected	Detected	Detected	Detected	Detected	Detected	Detected	Detected	Detected
Q9UMS4	Not Detected	Detected	Detected	Detected	Not Detected	Detected	Not Detected	Detected	Detected	Detected	Detected	Detected
P14735	Detected	Not Detected	Detected	Detected	Detected	Detected	Detected	Not Detected	Not Detected	Detected	Not Detected	Not Detected
O75380	Detected	Detected	Detected	Not Detected	Detected	Detected	Detected	Detected	Detected	Detected	Detected	Detected
P11908	Detected	Detected	Not Detected	Detected	Detected	Detected	Detected	Detected	Not Detected	Detected	Detected	Detected
P30086	Detected	Not Detected	Not Detected	Detected	Detected	Not Detected	Detected	Not Detected	Not Detected	Detected	Not Detected	Not Detected
P50895	Detected	Detected	Detected	Not Detected	Not Detected	Not Detected	Not Detected	Not Detected	Not Detected	Not Detected	Not Detected	Not Detected
Q15019	Detected	Detected	Not Detected	Detected	Detected	Detected	Detected	Detected	Detected	Detected	Detected	Detected
Q8N3V7	Detected	Detected	Detected	Detected	Detected	Detected	Not Detected	Not Detected	Not Detected	Not Detected	Not Detected	Not Detected
Q02750	Detected	Detected	Not Detected	Detected	Detected	Detected	Detected	Detected	Not Detected	Detected	Detected	Not Detected
P54886	Not Detected	Not Detected	Not Detected	Detected	Detected	Detected	Detected	Detected	Detected	Detected	Detected	Not Detected
Q15459	Detected	Detected	Detected	Detected	Detected	Detected	Not Detected	Detected	Detected	Detected	Detected	Detected
P32119	Detected	Detected	Detected	Detected	Detected	Detected	Detected	Not Detected	Not Detected	Detected	Not Detected	Detected
P30566	Detected	Not Detected	Not Detected	Detected	Not Detected	Not Detected	Detected	Not Detected	Not Detected	Detected	Not Detected	Not Detected
Q7Z3D6	Not Detected	Not Detected	Not Detected	Not Detected	Not Detected	Not Detected	Detected	Not Detected	Not Detected	Detected	Not Detected	Not Detected
O14949	Detected	Detected	Detected	Not Detected	Not Detected	Not Detected	Not Detected	Not Detected	Not Detected	Not Detected	Not Detected	Not Detected
P10915	Not Detected	Not Detected	Not Detected	Not Detected	Not Detected	Not Detected	Detected	Detected	Detected	Detected	Detected	Detected
P46379	Not Detected	Not Detected	Not Detected	Detected	Not Detected	Detected	Detected	Not Detected	Not Detected	Detected	Detected	Not Detected
P00387	Not Detected	Not Detected	Not Detected	Not Detected	Not Detected	Not Detected	Detected	Detected	Detected	Detected	Detected	Detected
Q15046	Detected	Detected	Not Detected	Detected	Detected	Detected	Detected	Detected	Not Detected	Detected	Detected	Detected
Q93052	Not Detected	Not Detected	Not Detected	Detected	Detected	Detected	Detected	Detected	Detected	Detected	Detected	Detected
P62745	Detected	Detected	Not Detected	Detected	Detected	Detected	Detected	Detected	Not Detected	Detected	Detected	Detected
Q9P0J1	Detected	Not Detected	Not Detected	Detected	Detected	Detected	Detected	Detected	Not Detected	Detected	Not Detected	Not Detected
Q16821	Detected	Detected	Detected	Detected	Not Detected	Not Detected	Not Detected	Not Detected	Not Detected	Not Detected	Not Detected	Detected
O60812	Not Detected	Detected	Detected	Detected	Detected	Detected	Detected	Detected	Detected	Detected	Detected	Detected
Q9Y666	Detected	Detected	Not Detected	Detected	Detected	Detected	Not Detected	Not Detected	Not Detected	Not Detected	Not Detected	Not Detected
Q92901	Detected	Detected	Detected	Not Detected	Detected	Detected	Detected	Detected	Detected	Detected	Detected	Detected
Q9HCB6	Detected	Detected	Not Detected	Detected	Detected	Detected	Detected	Detected	Not Detected	Detected	Detected	Not Detected
P27797	Detected	Detected	Not Detected	Detected	Detected	Detected	Detected	Detected	Not Detected	Detected	Not Detected	Not Detected
Q86Y39	Detected	Detected	Detected	Not Detected	Detected	Detected	Not Detected	Not Detected	Not Detected	Not Detected	Not Detected	Not Detected
Q86UT6	Detected	Detected	Detected	Detected	Detected	Detected	Not Detected	Detected	Not Detected	Not Detected	Not Detected	Not Detected
P01743	Detected	Detected	Detected	Not Detected	Not Detected	Not Detected	Not Detected	Not Detected	Not Detected	Not Detected	Not Detected	Not Detected
P62910	Detected	Detected	Detected	Detected	Detected	Detected	Detected	Detected	Detected	Not Detected	Detected	Detected
Q15233	Not Detected	Detected	Detected	Not Detected	Detected	Detected	Detected	Detected	Not Detected	Not Detected	Detected	Detected
Q96EY1	Detected	Detected	Detected	Not Detected	Detected	Detected	Not Detected	Detected	Detected	Detected	Detected	Detected
Q01518	Detected	Detected	Detected	Detected	Detected	Detected	Detected	Detected	Not Detected	Detected	Detected	Detected
P25398	Not Detected	Detected	Detected	Not Detected	Detected	Detected	Detected	Detected	Detected	Detected	Detected	Detected
P30041	Detected	Not Detected	Not Detected	Detected	Detected	Not Detected	Detected	Not Detected	Detected	Detected	Not Detected	Detected
Q8IZ83	Not Detected	Not Detected	Not Detected	Not Detected	Not Detected	Not Detected	Detected	Detected	Not Detected	Detected	Not Detected	Detected
Q9ULD2	Not Detected	Not Detected	Detected	Not Detected	Not Detected	Not Detected	Detected	Detected	Detected	Detected	Detected	Detected
P02461	Not Detected	Detected	Detected	Not Detected	Not Detected	Not Detected	Detected	Detected	Detected	Detected	Detected	Detected
P17655	Detected	Detected	Not Detected	Detected	Detected	Detected	Not Detected	Not Detected	Not Detected	Not Detected	Not Detected	Not Detected
Q8TAT6	Detected	Detected	Not Detected	Detected	Detected	Detected	Detected	Detected	Not Detected	Detected	Detected	Not Detected
Q96CM8	Not Detected	Not Detected	Not Detected	Not Detected	Not Detected	Detected	Detected	Not Detected	Not Detected	Detected	Not Detected	Detected
P62851	Detected	Detected	Detected	Detected	Detected	Detected	Detected	Detected	Detected	Detected	Detected	Detected
P09874	Not Detected	Detected	Detected	Detected	Detected	Detected	Not Detected	Detected	Not Detected	Not Detected	Detected	Detected
O75694	Not Detected	Not Detected	Detected	Not Detected	Detected	Detected	Detected	Detected	Detected	Detected	Detected	Detected
P22897	Detected	Not Detected	Detected	Detected	Detected	Not Detected	Not Detected	Detected	Not Detected	Not Detected	Not Detected	Not Detected
P08572	Detected	Detected	Detected	Detected	Detected	Detected	Not Detected	Detected	Detected	Detected	Detected	Detected
Q9Y281	Detected	Not Detected	Detected	Detected	Detected	Detected	Detected	Detected	Detected	Detected	Detected	Detected
O76024	Detected	Detected	Not Detected	Detected	Detected	Detected	Detected	Detected	Not Detected	Detected	Detected	Not Detected
P54687	Detected	Not Detected	Not Detected	Detected	Detected	Detected	Detected	Not Detected	Not Detected	Detected	Not Detected	Detected
Q96MF6	Detected	Detected	Detected	Detected	Detected	Detected	Detected	Detected	Not Detected	Not Detected	Not Detected	Not Detected
Q5VWP3	Not Detected	Not Detected	Detected	Detected	Detected	Detected	Not Detected	Not Detected	Not Detected	Not Detected	Not Detected	Not Detected
O95168	Detected	Detected	Detected	Detected	Detected	Detected	Not Detected	Not Detected	Not Detected	Not Detected	Not Detected	Not Detected
P61160	Detected	Detected	Detected	Detected	Detected	Detected	Detected	Detected	Not Detected	Detected	Detected	Detected
Q92621	Detected	Not Detected	Not Detected	Detected	Not Detected	Not Detected	Detected	Detected	Detected	Detected	Detected	Not Detected
P26368	Not Detected	Detected	Detected	Detected	Detected	Detected	Detected	Detected	Detected	Detected	Detected	Not Detected
P49841	Detected	Detected	Detected	Detected	Detected	Detected	Detected	Detected	Detected	Detected	Detected	Detected
P42224	Detected	Not Detected	Not Detected	Detected	Detected	Detected	Detected	Not Detected	Not Detected	Detected	Not Detected	Not Detected
P53985	Detected	Detected	Detected	Detected	Not Detected	Not Detected	Detected	Not Detected	Not Detected	Detected	Detected	Not Detected
P54727	Detected	Not Detected	Not Detected	Detected	Detected	Detected	Detected	Detected	Not Detected	Detected	Not Detected	Not Detected
Q8NE71	Detected	Detected	Not Detected	Detected	Detected	Detected	Detected	Detected	Not Detected	Detected	Detected	Not Detected
P16452	Detected	Detected	Detected	Not Detected	Not Detected	Detected	Not Detected	Not Detected	Not Detected	Not Detected	Not Detected	Not Detected
O43615	Detected	Detected	Not Detected	Detected	Detected	Detected	Not Detected	Detected	Not Detected	Detected	Not Detected	Not Detected
Q9NX40	Detected	Detected	Not Detected	Detected	Detected	Detected	Detected	Detected	Not Detected	Detected	Detected	Detected
Q6GYQ0	Detected	Detected	Detected	Detected	Not Detected	Not Detected	Detected	Detected	Not Detected	Detected	Detected	Detected
P49588	Detected	Not Detected	Not Detected	Detected	Detected	Detected	Detected	Not Detected	Not Detected	Detected	Not Detected	Not Detected
Q9BQS8	Detected	Detected	Detected	Detected	Not Detected	Detected	Not Detected	Not Detected	Not Detected	Not Detected	Not Detected	Not Detected
P52209	Detected	Not Detected	Detected	Detected	Not Detected	Not Detected	Detected	Detected	Not Detected	Detected	Not Detected	Not Detected
P60953	Detected	Detected	Detected	Detected	Detected	Detected	Detected	Detected	Detected	Detected	Detected	Detected
P38919	Detected	Detected	Detected	Detected	Detected	Detected	Detected	Detected	Detected	Detected	Detected	Detected
O15371	Detected	Detected	Not Detected	Detected	Detected	Detected	Detected	Detected	Not Detected	Detected	Detected	Not Detected
Q14157	Detected	Detected	Not Detected	Detected	Detected	Detected	Detected	Detected	Not Detected	Detected	Detected	Not Detected
O60841	Detected	Detected	Not Detected	Detected	Detected	Detected	Detected	Detected	Not Detected	Detected	Detected	Not Detected
P30044	Detected	Not Detected	Not Detected	Not Detected	Not Detected	Detected	Detected	Detected	Detected	Detected	Detected	Detected
P02786	Detected	Not Detected	Not Detected	Detected	Detected	Detected	Not Detected	Not Detected	Not Detected	Not Detected	Not Detected	Not Detected
Q13620	Detected	Detected	Not Detected	Detected	Detected	Detected	Detected	Detected	Detected	Detected	Detected	Not Detected
Q9BR76	Detected	Detected	Detected	Detected	Detected	Detected	Not Detected	Detected	Detected	Not Detected	Detected	Detected
Q96KP4	Not Detected	Not Detected	Not Detected	Not Detected	Not Detected	Not Detected	Detected	Not Detected	Not Detected	Detected	Not Detected	Not Detected
Q9NR19	Detected	Not Detected	Not Detected	Detected	Detected	Detected	Detected	Not Detected	Not Detected	Detected	Not Detected	Not Detected
Q96CW1	Detected	Detected	Not Detected	Detected	Detected	Detected	Detected	Detected	Not Detected	Detected	Detected	Detected
Q8IUD2	Detected	Detected	Not Detected	Detected	Detected	Detected	Detected	Detected	Not Detected	Detected	Detected	Not Detected
Q9BZZ5	Not Detected	Detected	Not Detected	Not Detected	Detected	Detected	Not Detected	Detected	Not Detected	Detected	Detected	Not Detected
P55265	Not Detected	Not Detected	Not Detected	Not Detected	Not Detected	Not Detected	Detected	Detected	Not Detected	Detected	Detected	Not Detected
Q6P5Q4	Not Detected	Detected	Detected	Detected	Detected	Detected	Not Detected	Detected	Detected	Not Detected	Detected	Detected
P55822	Detected	Detected	Detected	Detected	Detected	Detected	Not Detected	Not Detected	Not Detected	Not Detected	Not Detected	Not Detected
O15347	Not Detected	Detected	Not Detected	Not Detected	Not Detected	Not Detected	Detected	Detected	Detected	Not Detected	Detected	Detected
Q8IYB8	Detected	Detected	Not Detected	Detected	Detected	Detected	Not Detected	Not Detected	Not Detected	Not Detected	Not Detected	Not Detected
O60716	Detected	Detected	Detected	Detected	Detected	Detected	Detected	Not Detected	Detected	Not Detected	Not Detected	Not Detected
Q13643	Not Detected	Not Detected	Not Detected	Not Detected	Not Detected	Not Detected	Detected	Detected	Detected	Detected	Detected	Detected
P60900	Detected	Detected	Detected	Detected	Detected	Detected	Detected	Detected	Detected	Detected	Detected	Detected
P13798	Not Detected	Not Detected	Not Detected	Not Detected	Not Detected	Not Detected	Detected	Not Detected	Not Detected	Detected	Not Detected	Not Detected
P39019	Detected	Detected	Detected	Detected	Detected	Detected	Detected	Detected	Detected	Detected	Detected	Detected
O75165	Detected	Detected	Detected	Detected	Detected	Detected	Detected	Detected	Not Detected	Detected	Detected	Not Detected
Q9BXN1	Not Detected	Detected	Detected	Detected	Detected	Detected	Not Detected	Not Detected	Not Detected	Not Detected	Not Detected	Not Detected
P22830	Detected	Detected	Detected	Detected	Detected	Detected	Detected	Detected	Detected	Detected	Detected	Detected
Q5U651	Detected	Detected	Detected	Detected	Detected	Detected	Not Detected	Not Detected	Not Detected	Not Detected	Not Detected	Not Detected
Q9HCD5	Not Detected	Not Detected	Not Detected	Not Detected	Not Detected	Not Detected	Not Detected	Detected	Detected	Not Detected	Detected	Not Detected
Q15147	Detected	Detected	Not Detected	Not Detected	Detected	Detected	Not Detected	Detected	Not Detected	Not Detected	Detected	Not Detected
Q7Z434	Not Detected	Not Detected	Not Detected	Detected	Detected	Detected	Not Detected	Not Detected	Not Detected	Not Detected	Not Detected	Not Detected
O75128	Not Detected	Not Detected	Not Detected	Not Detected	Not Detected	Not Detected	Detected	Detected	Detected	Detected	Detected	Detected
Q66LE6	Detected	Not Detected	Detected	Detected	Detected	Detected	Detected	Detected	Detected	Detected	Detected	Not Detected
O43390	Detected	Detected	Detected	Detected	Detected	Detected	Detected	Detected	Detected	Detected	Detected	Detected
Q8IVH4	Detected	Detected	Detected	Not Detected	Detected	Detected	Not Detected	Detected	Not Detected	Not Detected	Not Detected	Not Detected
P31146	Detected	Detected	Detected	Detected	Detected	Detected	Not Detected	Not Detected	Not Detected	Not Detected	Not Detected	Not Detected
P25789	Detected	Detected	Not Detected	Detected	Detected	Detected	Detected	Detected	Detected	Detected	Detected	Detected
Q1KMD3	Detected	Detected	Detected	Detected	Detected	Detected	Detected	Not Detected	Not Detected	Not Detected	Not Detected	Not Detected
O95167	Not Detected	Not Detected	Not Detected	Not Detected	Not Detected	Not Detected	Detected	Detected	Detected	Detected	Detected	Detected
Q15746	Detected	Detected	Not Detected	Detected	Detected	Detected	Detected	Detected	Not Detected	Detected	Detected	Not Detected
P78347	Detected	Detected	Not Detected	Not Detected	Not Detected	Detected	Not Detected	Detected	Not Detected	Not Detected	Not Detected	Not Detected
P21399	Detected	Not Detected	Not Detected	Detected	Detected	Not Detected	Detected	Not Detected	Not Detected	Detected	Detected	Not Detected
P51692	Detected	Detected	Not Detected	Detected	Detected	Detected	Detected	Not Detected	Not Detected	Detected	Not Detected	Not Detected
Q9HCR9	Not Detected	Not Detected	Not Detected	Not Detected	Not Detected	Not Detected	Detected	Detected	Not Detected	Detected	Not Detected	Not Detected
O95298	Detected	Detected	Detected	Not Detected	Not Detected	Not Detected	Not Detected	Not Detected	Not Detected	Not Detected	Not Detected	Not Detected
Q9H6F2	Detected	Detected	Detected	Not Detected	Detected	Detected	Detected	Detected	Not Detected	Not Detected	Detected	Not Detected
Q06124	Detected	Detected	Not Detected	Detected	Not Detected	Not Detected	Detected	Detected	Detected	Detected	Detected	Detected
Q07960	Detected	Not Detected	Not Detected	Detected	Detected	Detected	Detected	Not Detected	Not Detected	Detected	Not Detected	Not Detected
P0CF74	Not Detected	Not Detected	Not Detected	Not Detected	Not Detected	Not Detected	Detected	Detected	Detected	Detected	Detected	Detected
Q15691	Detected	Detected	Not Detected	Detected	Detected	Detected	Detected	Detected	Not Detected	Detected	Detected	Detected
Q6IBS0	Detected	Detected	Detected	Detected	Detected	Detected	Not Detected	Detected	Not Detected	Detected	Detected	Not Detected
Q99643	Detected	Detected	Detected	Detected	Detected	Detected	Detected	Detected	Not Detected	Not Detected	Not Detected	Not Detected
O43741	Detected	Detected	Not Detected	Not Detected	Detected	Detected	Detected	Detected	Not Detected	Detected	Detected	Detected
Q9Y4L1	Detected	Not Detected	Not Detected	Detected	Detected	Detected	Detected	Not Detected	Not Detected	Detected	Not Detected	Not Detected
Q9UHQ9	Not Detected	Detected	Not Detected	Detected	Detected	Detected	Not Detected	Not Detected	Not Detected	Not Detected	Not Detected	Not Detected
P25774	Not Detected	Not Detected	Not Detected	Not Detected	Not Detected	Not Detected	Not Detected	Not Detected	Detected	Detected	Detected	Detected
P68400	Detected	Detected	Detected	Detected	Detected	Detected	Detected	Detected	Detected	Detected	Detected	Detected
Q9GZM7	Not Detected	Detected	Detected	Detected	Detected	Detected	Not Detected	Not Detected	Detected	Not Detected	Not Detected	Not Detected
O43847	Not Detected	Not Detected	Not Detected	Not Detected	Not Detected	Not Detected	Detected	Not Detected	Not Detected	Detected	Not Detected	Not Detected
Q9BRQ6	Not Detected	Not Detected	Not Detected	Not Detected	Not Detected	Not Detected	Detected	Detected	Not Detected	Detected	Detected	Detected
Q8NFP9	Detected	Not Detected	Not Detected	Detected	Not Detected	Detected	Detected	Not Detected	Not Detected	Detected	Not Detected	Not Detected
O15294	Detected	Detected	Detected	Not Detected	Detected	Detected	Detected	Detected	Not Detected	Detected	Detected	Not Detected
P24844	Detected	Not Detected	Detected	Detected	Detected	Detected	Detected	Detected	Detected	Detected	Detected	Detected
P24534	Not Detected	Detected	Detected	Not Detected	Detected	Not Detected	Detected	Detected	Detected	Detected	Detected	Detected
Q96L96	Not Detected	Detected	Not Detected	Not Detected	Not Detected	Not Detected	Detected	Detected	Not Detected	Detected	Detected	Detected
P38117	Detected	Detected	Detected	Detected	Detected	Detected	Detected	Not Detected	Detected	Detected	Not Detected	Detected
Q8WX93	Detected	Detected	Detected	Detected	Detected	Detected	Detected	Detected	Detected	Detected	Detected	Detected
O00505	Detected	Detected	Detected	Detected	Detected	Detected	Detected	Detected	Detected	Detected	Detected	Detected
O60216	Not Detected	Detected	Detected	Not Detected	Not Detected	Detected	Not Detected	Detected	Detected	Not Detected	Detected	Not Detected
Q0ZGT2	Detected	Detected	Detected	Detected	Detected	Detected	Not Detected	Not Detected	Not Detected	Not Detected	Not Detected	Detected
P46977	Not Detected	Detected	Not Detected	Detected	Detected	Detected	Detected	Detected	Not Detected	Detected	Detected	Not Detected
Q7L7X3	Detected	Detected	Detected	Not Detected	Detected	Detected	Detected	Detected	Detected	Detected	Detected	Not Detected
P54646	Detected	Detected	Not Detected	Detected	Detected	Detected	Detected	Detected	Detected	Detected	Detected	Detected
O14617	Detected	Detected	Not Detected	Detected	Detected	Detected	Detected	Not Detected	Not Detected	Detected	Not Detected	Not Detected
P26583	Not Detected	Not Detected	Not Detected	Detected	Not Detected	Not Detected	Detected	Detected	Detected	Detected	Detected	Detected
O15144	Detected	Detected	Detected	Detected	Detected	Detected	Detected	Detected	Not Detected	Detected	Detected	Detected
P10620	Detected	Detected	Detected	Detected	Detected	Detected	Not Detected	Not Detected	Not Detected	Not Detected	Not Detected	Not Detected
Q14444	Detected	Detected	Detected	Detected	Detected	Detected	Not Detected	Not Detected	Not Detected	Not Detected	Detected	Not Detected
P51532	Not Detected	Detected	Not Detected	Detected	Not Detected	Detected	Not Detected	Detected	Not Detected	Not Detected	Detected	Not Detected
P15259	Detected	Not Detected	Not Detected	Detected	Detected	Detected	Detected	Detected	Detected	Detected	Not Detected	Detected
Q9NZB2	Detected	Detected	Not Detected	Detected	Detected	Detected	Detected	Detected	Not Detected	Detected	Detected	Not Detected
P00488	Detected	Detected	Detected	Detected	Not Detected	Detected	Detected	Not Detected	Not Detected	Not Detected	Not Detected	Not Detected
Q5THJ4	Detected	Detected	Not Detected	Detected	Not Detected	Not Detected	Detected	Detected	Not Detected	Detected	Detected	Not Detected
Q9Y4D8	Detected	Detected	Not Detected	Not Detected	Detected	Not Detected	Not Detected	Detected	Not Detected	Detected	Detected	Not Detected
P17858	Detected	Detected	Detected	Detected	Detected	Detected	Detected	Detected	Detected	Detected	Detected	Detected
Q5JTV8	Not Detected	Detected	Detected	Detected	Detected	Detected	Not Detected	Not Detected	Not Detected	Not Detected	Detected	Not Detected
O75874	Detected	Not Detected	Not Detected	Detected	Detected	Detected	Detected	Not Detected	Not Detected	Detected	Not Detected	Not Detected
Q8N142	Detected	Not Detected	Not Detected	Detected	Detected	Not Detected	Detected	Detected	Not Detected	Detected	Not Detected	Detected
O43143	Detected	Detected	Detected	Detected	Detected	Detected	Detected	Detected	Detected	Detected	Detected	Detected
Q12860	Not Detected	Not Detected	Not Detected	Not Detected	Not Detected	Not Detected	Detected	Detected	Not Detected	Detected	Detected	Detected
O43920	Detected	Detected	Detected	Not Detected	Not Detected	Not Detected	Not Detected	Not Detected	Not Detected	Not Detected	Not Detected	Not Detected
P53004	Not Detected	Not Detected	Not Detected	Not Detected	Not Detected	Not Detected	Detected	Not Detected	Not Detected	Detected	Detected	Detected
P60866	Detected	Detected	Detected	Not Detected	Detected	Detected	Detected	Detected	Detected	Detected	Detected	Detected
Q13561	Detected	Detected	Detected	Detected	Detected	Detected	Detected	Detected	Not Detected	Not Detected	Detected	Not Detected
A5YKK6	Detected	Detected	Not Detected	Detected	Not Detected	Not Detected	Detected	Detected	Not Detected	Detected	Detected	Not Detected
Q13263	Detected	Detected	Detected	Detected	Detected	Detected	Not Detected	Not Detected	Not Detected	Not Detected	Not Detected	Not Detected
Q6PIU2	Detected	Not Detected	Not Detected	Detected	Detected	Detected	Not Detected	Not Detected	Not Detected	Not Detected	Not Detected	Not Detected
Q5BKZ1	Not Detected	Detected	Not Detected	Not Detected	Detected	Not Detected	Detected	Detected	Detected	Not Detected	Detected	Detected
P54136	Detected	Detected	Detected	Detected	Detected	Detected	Detected	Detected	Not Detected	Detected	Not Detected	Not Detected
O60333	Detected	Detected	Not Detected	Not Detected	Detected	Detected	Detected	Not Detected	Detected	Detected	Not Detected	Not Detected
P62917	Not Detected	Detected	Detected	Not Detected	Detected	Detected	Detected	Detected	Detected	Detected	Detected	Detected
Q07065	Detected	Detected	Detected	Detected	Detected	Detected	Detected	Not Detected	Not Detected	Not Detected	Not Detected	Not Detected
Q8N442	Detected	Detected	Detected	Not Detected	Detected	Detected	Not Detected	Not Detected	Not Detected	Not Detected	Not Detected	Not Detected
Q96QR8	Detected	Detected	Detected	Detected	Detected	Detected	Detected	Detected	Detected	Detected	Detected	Detected
P04196	Detected	Detected	Detected	Not Detected	Not Detected	Not Detected	Not Detected	Not Detected	Not Detected	Not Detected	Not Detected	Not Detected
Q92947	Detected	Detected	Detected	Not Detected	Not Detected	Not Detected	Detected	Detected	Not Detected	Detected	Detected	Detected
O75521	Detected	Not Detected	Not Detected	Detected	Detected	Detected	Not Detected	Not Detected	Not Detected	Not Detected	Not Detected	Not Detected
P01834	Not Detected	Not Detected	Not Detected	Detected	Detected	Detected	Not Detected	Not Detected	Not Detected	Not Detected	Not Detected	Not Detected
Q8NBX0	Detected	Detected	Detected	Not Detected	Not Detected	Not Detected	Detected	Detected	Not Detected	Detected	Detected	Not Detected
O75396	Not Detected	Detected	Not Detected	Detected	Detected	Detected	Detected	Detected	Detected	Detected	Detected	Detected
P49802	Not Detected	Not Detected	Not Detected	Not Detected	Not Detected	Not Detected	Detected	Detected	Not Detected	Detected	Detected	Not Detected
P50579	Detected	Detected	Not Detected	Detected	Detected	Detected	Not Detected	Detected	Detected	Not Detected	Detected	Not Detected
Q93088	Detected	Not Detected	Not Detected	Not Detected	Not Detected	Not Detected	Detected	Not Detected	Detected	Detected	Not Detected	Not Detected
P14672	Detected	Detected	Not Detected	Not Detected	Detected	Not Detected	Not Detected	Not Detected	Not Detected	Not Detected	Not Detected	Not Detected
A2RTX5	Detected	Detected	Not Detected	Detected	Detected	Detected	Detected	Detected	Not Detected	Detected	Detected	Detected
Q12904	Not Detected	Not Detected	Detected	Not Detected	Not Detected	Not Detected	Detected	Detected	Detected	Detected	Detected	Detected
P55060	Detected	Not Detected	Not Detected	Detected	Detected	Detected	Detected	Not Detected	Not Detected	Detected	Not Detected	Not Detected
P61019	Detected	Detected	Not Detected	Detected	Detected	Detected	Detected	Detected	Not Detected	Detected	Detected	Detected
P42126	Detected	Detected	Detected	Not Detected	Not Detected	Not Detected	Not Detected	Not Detected	Not Detected	Not Detected	Not Detected	Not Detected
O43776	Detected	Not Detected	Not Detected	Detected	Detected	Detected	Detected	Detected	Not Detected	Detected	Detected	Not Detected
Q14694	Detected	Detected	Detected	Not Detected	Detected	Detected	Detected	Detected	Not Detected	Detected	Detected	Not Detected
P07858	Not Detected	Not Detected	Not Detected	Detected	Not Detected	Not Detected	Detected	Detected	Detected	Detected	Not Detected	Not Detected
O95757	Detected	Not Detected	Not Detected	Detected	Not Detected	Not Detected	Detected	Not Detected	Not Detected	Detected	Not Detected	Not Detected
P62333	Detected	Detected	Detected	Detected	Detected	Detected	Detected	Detected	Not Detected	Detected	Detected	Detected
P10768	Not Detected	Not Detected	Not Detected	Not Detected	Detected	Not Detected	Detected	Not Detected	Detected	Detected	Not Detected	Not Detected
Q15118	Not Detected	Not Detected	Not Detected	Not Detected	Not Detected	Detected	Detected	Detected	Detected	Detected	Detected	Detected
O94979	Detected	Detected	Not Detected	Detected	Detected	Detected	Detected	Not Detected	Detected	Detected	Not Detected	Not Detected
Q96AE4	Not Detected	Detected	Not Detected	Detected	Detected	Detected	Detected	Detected	Not Detected	Detected	Detected	Not Detected
P15090	Detected	Not Detected	Not Detected	Detected	Detected	Detected	Not Detected	Not Detected	Not Detected	Not Detected	Not Detected	Not Detected
P20718	Not Detected	Not Detected	Not Detected	Not Detected	Not Detected	Not Detected	Not Detected	Not Detected	Not Detected	Detected	Detected	Detected
O96008	Not Detected	Not Detected	Not Detected	Detected	Detected	Detected	Detected	Detected	Not Detected	Detected	Detected	Detected
Q9ULA0	Not Detected	Not Detected	Not Detected	Not Detected	Not Detected	Not Detected	Detected	Not Detected	Not Detected	Detected	Not Detected	Not Detected
Q9UMS6	Not Detected	Detected	Detected	Detected	Detected	Detected	Not Detected	Not Detected	Not Detected	Not Detected	Not Detected	Not Detected
O43237	Detected	Detected	Detected	Not Detected	Detected	Detected	Detected	Detected	Detected	Detected	Detected	Detected
Q92629	Detected	Detected	Detected	Detected	Detected	Detected	Detected	Detected	Detected	Not Detected	Not Detected	Not Detected
O75821	Not Detected	Detected	Not Detected	Detected	Detected	Detected	Detected	Detected	Not Detected	Detected	Detected	Detected
P53582	Not Detected	Detected	Not Detected	Not Detected	Detected	Detected	Detected	Detected	Not Detected	Detected	Detected	Not Detected
Q92945	Detected	Detected	Detected	Detected	Detected	Detected	Detected	Detected	Not Detected	Detected	Detected	Not Detected
Q96AG4	Not Detected	Detected	Not Detected	Detected	Detected	Detected	Not Detected	Not Detected	Not Detected	Not Detected	Not Detected	Not Detected
P21281	Detected	Not Detected	Not Detected	Detected	Detected	Detected	Detected	Not Detected	Not Detected	Detected	Detected	Not Detected
Q9Y4E8	Detected	Not Detected	Not Detected	Detected	Detected	Detected	Detected	Detected	Not Detected	Detected	Not Detected	Not Detected
P07358	Not Detected	Not Detected	Not Detected	Not Detected	Not Detected	Not Detected	Detected	Detected	Not Detected	Detected	Detected	Not Detected
Q49A26	Not Detected	Detected	Detected	Not Detected	Detected	Detected	Not Detected	Detected	Detected	Not Detected	Detected	Detected
O60437	Not Detected	Not Detected	Not Detected	Detected	Not Detected	Not Detected	Detected	Detected	Detected	Detected	Detected	Detected
P02647	Not Detected	Not Detected	Not Detected	Not Detected	Not Detected	Not Detected	Detected	Not Detected	Detected	Detected	Not Detected	Not Detected
Q8WW22	Detected	Detected	Detected	Detected	Detected	Detected	Detected	Detected	Detected	Detected	Detected	Not Detected
Q8NCA5	Detected	Detected	Detected	Detected	Detected	Detected	Not Detected	Detected	Detected	Not Detected	Not Detected	Not Detected
Q14CX7	Detected	Detected	Not Detected	Detected	Detected	Detected	Not Detected	Detected	Not Detected	Detected	Detected	Not Detected
Q96RP9	Detected	Not Detected	Not Detected	Detected	Detected	Detected	Not Detected	Not Detected	Not Detected	Detected	Not Detected	Not Detected
Q96RW7	Not Detected	Not Detected	Not Detected	Not Detected	Not Detected	Not Detected	Not Detected	Not Detected	Not Detected	Detected	Not Detected	Not Detected
O14776	Not Detected	Detected	Not Detected	Detected	Detected	Detected	Not Detected	Detected	Not Detected	Detected	Detected	Not Detected
Q13492	Detected	Detected	Not Detected	Detected	Detected	Detected	Detected	Detected	Not Detected	Detected	Detected	Not Detected
P46778	Not Detected	Detected	Detected	Not Detected	Detected	Detected	Detected	Detected	Detected	Detected	Detected	Detected
P18754	Not Detected	Detected	Detected	Not Detected	Detected	Detected	Not Detected	Detected	Detected	Not Detected	Detected	Detected
Q14571	Detected	Detected	Detected	Detected	Not Detected	Not Detected	Detected	Detected	Detected	Detected	Detected	Detected
O95870	Detected	Detected	Not Detected	Detected	Detected	Detected	Not Detected	Detected	Not Detected	Detected	Not Detected	Not Detected
Q6PGP7	Not Detected	Not Detected	Detected	Not Detected	Not Detected	Not Detected	Detected	Detected	Not Detected	Detected	Detected	Not Detected
Q9Y446	Not Detected	Not Detected	Detected	Detected	Not Detected	Not Detected	Detected	Detected	Detected	Not Detected	Not Detected	Not Detected
Q9NR09	Detected	Not Detected	Not Detected	Not Detected	Not Detected	Not Detected	Detected	Detected	Not Detected	Detected	Not Detected	Not Detected
P09211	Detected	Not Detected	Detected	Not Detected	Not Detected	Not Detected	Detected	Not Detected	Not Detected	Not Detected	Not Detected	Not Detected
Q8NCW5	Not Detected	Not Detected	Not Detected	Not Detected	Not Detected	Not Detected	Detected	Not Detected	Not Detected	Detected	Not Detected	Not Detected
Q04917	Detected	Detected	Detected	Detected	Detected	Detected	Detected	Detected	Detected	Detected	Detected	Detected
P05156	Not Detected	Not Detected	Not Detected	Detected	Detected	Detected	Not Detected	Not Detected	Not Detected	Not Detected	Not Detected	Not Detected
A0A0B4J1Y9	Detected	Detected	Not Detected	Detected	Detected	Detected	Not Detected	Not Detected	Not Detected	Not Detected	Not Detected	Not Detected
Q07020	Not Detected	Detected	Not Detected	Not Detected	Detected	Detected	Detected	Detected	Detected	Detected	Detected	Detected
Q04837	Not Detected	Not Detected	Not Detected	Not Detected	Not Detected	Detected	Detected	Detected	Detected	Detected	Detected	Detected
Q12805	Not Detected	Detected	Not Detected	Not Detected	Not Detected	Not Detected	Detected	Detected	Detected	Detected	Detected	Detected
Q92667	Detected	Detected	Detected	Detected	Not Detected	Not Detected	Not Detected	Not Detected	Not Detected	Not Detected	Not Detected	Not Detected
P63173	Not Detected	Detected	Detected	Detected	Detected	Detected	Detected	Detected	Detected	Detected	Detected	Detected
O60832	Not Detected	Detected	Detected	Not Detected	Detected	Detected	Not Detected	Detected	Detected	Detected	Detected	Detected
Q9Y613	Detected	Detected	Not Detected	Not Detected	Detected	Detected	Not Detected	Detected	Not Detected	Not Detected	Not Detected	Not Detected
Q14123	Not Detected	Not Detected	Not Detected	Not Detected	Not Detected	Not Detected	Detected	Not Detected	Detected	Detected	Not Detected	Not Detected
Q07666	Not Detected	Detected	Detected	Detected	Detected	Detected	Not Detected	Detected	Not Detected	Not Detected	Detected	Not Detected
P37802	Not Detected	Not Detected	Not Detected	Detected	Not Detected	Detected	Detected	Detected	Detected	Detected	Detected	Detected
Q14118	Detected	Detected	Detected	Detected	Detected	Detected	Detected	Detected	Not Detected	Detected	Detected	Not Detected
Q8WVM7	Not Detected	Detected	Detected	Not Detected	Detected	Detected	Not Detected	Detected	Detected	Not Detected	Detected	Detected
P28838	Detected	Not Detected	Not Detected	Detected	Detected	Not Detected	Detected	Not Detected	Detected	Detected	Detected	Not Detected
Q9BZ29	Detected	Detected	Not Detected	Not Detected	Not Detected	Not Detected	Detected	Detected	Detected	Detected	Detected	Not Detected
Q14247	Not Detected	Detected	Detected	Detected	Detected	Detected	Detected	Detected	Detected	Detected	Detected	Not Detected
Q9NZU5	Not Detected	Not Detected	Not Detected	Not Detected	Not Detected	Not Detected	Detected	Not Detected	Not Detected	Detected	Not Detected	Not Detected
Q9Y295	Not Detected	Detected	Not Detected	Not Detected	Detected	Detected	Detected	Detected	Detected	Not Detected	Detected	Not Detected
Q8WVM8	Detected	Detected	Detected	Detected	Detected	Detected	Detected	Detected	Not Detected	Detected	Detected	Detected
P55036	Detected	Detected	Not Detected	Detected	Detected	Detected	Detected	Detected	Not Detected	Detected	Detected	Not Detected
Q08493	Detected	Not Detected	Detected	Detected	Detected	Detected	Detected	Not Detected	Not Detected	Detected	Not Detected	Detected
Q9BT78	Detected	Detected	Not Detected	Detected	Detected	Detected	Detected	Detected	Not Detected	Detected	Not Detected	Not Detected
P08758	Detected	Not Detected	Not Detected	Detected	Detected	Detected	Not Detected	Not Detected	Not Detected	Not Detected	Not Detected	Not Detected
Q8TET4	Detected	Not Detected	Not Detected	Not Detected	Not Detected	Not Detected	Detected	Detected	Not Detected	Detected	Detected	Not Detected
P42766	Detected	Detected	Detected	Detected	Detected	Detected	Detected	Detected	Detected	Detected	Detected	Detected
P42677	Not Detected	Detected	Detected	Detected	Detected	Detected	Detected	Detected	Detected	Detected	Detected	Detected
Q9NP74	Detected	Detected	Detected	Detected	Detected	Detected	Not Detected	Not Detected	Not Detected	Not Detected	Not Detected	Detected
Q9Y5U8	Detected	Detected	Detected	Detected	Detected	Not Detected	Detected	Not Detected	Not Detected	Detected	Detected	Detected
P25787	Detected	Detected	Not Detected	Detected	Detected	Detected	Detected	Detected	Detected	Detected	Detected	Detected
Q9NXA8	Detected	Not Detected	Not Detected	Detected	Detected	Detected	Detected	Detected	Detected	Detected	Detected	Detected
Q96T60	Not Detected	Not Detected	Not Detected	Not Detected	Not Detected	Not Detected	Not Detected	Detected	Not Detected	Not Detected	Detected	Not Detected
P61088	Detected	Not Detected	Not Detected	Detected	Detected	Detected	Detected	Detected	Not Detected	Detected	Not Detected	Detected
O60271	Detected	Detected	Not Detected	Detected	Not Detected	Not Detected	Detected	Not Detected	Not Detected	Detected	Not Detected	Not Detected
O43556	Not Detected	Not Detected	Not Detected	Not Detected	Not Detected	Not Detected	Not Detected	Detected	Not Detected	Detected	Detected	Detected
Q9UBX5	Detected	Detected	Detected	Detected	Detected	Detected	Not Detected	Detected	Not Detected	Detected	Not Detected	Not Detected
P53999	Not Detected	Not Detected	Not Detected	Not Detected	Not Detected	Not Detected	Detected	Detected	Detected	Detected	Detected	Detected
Q14126	Detected	Detected	Detected	Not Detected	Detected	Detected	Not Detected	Not Detected	Not Detected	Not Detected	Not Detected	Not Detected
Q9UNX3	Not Detected	Detected	Detected	Not Detected	Detected	Detected	Detected	Detected	Detected	Not Detected	Detected	Detected
Q9H0B6	Detected	Not Detected	Detected	Detected	Detected	Detected	Detected	Detected	Not Detected	Detected	Detected	Detected
Q9NRK6	Detected	Detected	Not Detected	Detected	Detected	Detected	Not Detected	Not Detected	Not Detected	Not Detected	Not Detected	Not Detected
O14561	Not Detected	Detected	Not Detected	Detected	Detected	Detected	Detected	Detected	Not Detected	Detected	Detected	Detected
P04003	Not Detected	Not Detected	Not Detected	Detected	Detected	Detected	Not Detected	Not Detected	Not Detected	Not Detected	Not Detected	Not Detected
Q92538	Detected	Not Detected	Not Detected	Detected	Not Detected	Not Detected	Detected	Not Detected	Not Detected	Detected	Not Detected	Not Detected
Q9BXK5	Detected	Detected	Not Detected	Detected	Detected	Detected	Detected	Not Detected	Not Detected	Detected	Not Detected	Not Detected
P00568	Detected	Not Detected	Detected	Detected	Detected	Detected	Detected	Not Detected	Not Detected	Detected	Not Detected	Not Detected
P98155	Detected	Detected	Not Detected	Detected	Detected	Detected	Not Detected	Not Detected	Not Detected	Not Detected	Not Detected	Detected
Q32MK0	Detected	Detected	Detected	Detected	Detected	Detected	Detected	Not Detected	Not Detected	Not Detected	Detected	Not Detected
Q15751	Detected	Not Detected	Not Detected	Detected	Not Detected	Not Detected	Detected	Not Detected	Not Detected	Detected	Not Detected	Not Detected
P83111	Detected	Detected	Not Detected	Detected	Detected	Detected	Not Detected	Not Detected	Not Detected	Detected	Detected	Not Detected
Q13151	Not Detected	Not Detected	Not Detected	Not Detected	Not Detected	Not Detected	Detected	Detected	Detected	Detected	Detected	Detected
Q15365	Detected	Detected	Detected	Detected	Detected	Detected	Detected	Detected	Detected	Detected	Detected	Detected
Q16586	Detected	Detected	Detected	Detected	Detected	Detected	Not Detected	Not Detected	Not Detected	Not Detected	Not Detected	Not Detected
P07339	Not Detected	Not Detected	Not Detected	Not Detected	Not Detected	Not Detected	Detected	Detected	Detected	Not Detected	Not Detected	Not Detected
Q9UQ13	Not Detected	Detected	Not Detected	Not Detected	Detected	Detected	Not Detected	Detected	Not Detected	Detected	Detected	Not Detected
Q02790	Detected	Detected	Not Detected	Detected	Detected	Detected	Detected	Not Detected	Not Detected	Detected	Not Detected	Not Detected
P06858	Detected	Detected	Detected	Detected	Detected	Detected	Not Detected	Not Detected	Not Detected	Not Detected	Not Detected	Not Detected
P49840	Not Detected	Detected	Not Detected	Detected	Detected	Detected	Not Detected	Detected	Not Detected	Detected	Detected	Detected
O75122	Detected	Detected	Not Detected	Not Detected	Detected	Detected	Detected	Detected	Detected	Detected	Detected	Detected
O76094	Detected	Detected	Detected	Detected	Detected	Detected	Detected	Detected	Not Detected	Detected	Not Detected	Not Detected
Q9H6R3	Not Detected	Not Detected	Not Detected	Detected	Detected	Detected	Detected	Not Detected	Not Detected	Not Detected	Not Detected	Not Detected
Q9BTW9	Detected	Not Detected	Not Detected	Detected	Not Detected	Detected	Detected	Not Detected	Not Detected	Detected	Not Detected	Not Detected
Q9Y2Z9	Detected	Not Detected	Not Detected	Detected	Not Detected	Detected	Detected	Not Detected	Detected	Detected	Not Detected	Detected
P03952	Not Detected	Not Detected	Not Detected	Not Detected	Not Detected	Not Detected	Detected	Detected	Not Detected	Detected	Not Detected	Not Detected
P00915	Detected	Not Detected	Not Detected	Not Detected	Not Detected	Not Detected	Not Detected	Not Detected	Not Detected	Not Detected	Not Detected	Not Detected
Q07955	Not Detected	Detected	Detected	Detected	Detected	Detected	Detected	Detected	Detected	Detected	Detected	Detected
P26599	Not Detected	Detected	Detected	Detected	Detected	Detected	Detected	Detected	Not Detected	Not Detected	Detected	Not Detected
Q96A33	Detected	Detected	Detected	Not Detected	Detected	Detected	Not Detected	Detected	Not Detected	Detected	Detected	Not Detected
P28066	Detected	Detected	Not Detected	Detected	Detected	Detected	Detected	Detected	Detected	Detected	Detected	Detected
Q5VTT5	Not Detected	Not Detected	Not Detected	Detected	Detected	Detected	Not Detected	Not Detected	Not Detected	Not Detected	Detected	Not Detected
P00738	Detected	Not Detected	Not Detected	Detected	Detected	Detected	Not Detected	Not Detected	Not Detected	Not Detected	Not Detected	Not Detected
O95140	Detected	Detected	Detected	Detected	Detected	Detected	Detected	Not Detected	Not Detected	Detected	Detected	Not Detected
P05771	Detected	Not Detected	Not Detected	Not Detected	Detected	Detected	Detected	Not Detected	Not Detected	Detected	Not Detected	Detected
Q00013	Not Detected	Not Detected	Not Detected	Not Detected	Not Detected	Detected	Detected	Detected	Not Detected	Detected	Detected	Not Detected
Q15327	Not Detected	Detected	Detected	Not Detected	Detected	Detected	Not Detected	Not Detected	Not Detected	Not Detected	Not Detected	Not Detected
Q13098	Detected	Detected	Not Detected	Detected	Detected	Detected	Detected	Not Detected	Not Detected	Detected	Detected	Not Detected
Q86TX2	Detected	Not Detected	Detected	Detected	Detected	Detected	Not Detected	Not Detected	Detected	Not Detected	Not Detected	Not Detected
Q9BY44	Detected	Detected	Not Detected	Detected	Detected	Detected	Not Detected	Detected	Not Detected	Not Detected	Not Detected	Not Detected
Q9Y263	Detected	Detected	Not Detected	Detected	Detected	Detected	Detected	Not Detected	Not Detected	Detected	Not Detected	Not Detected
P35613	Detected	Detected	Not Detected	Not Detected	Not Detected	Not Detected	Not Detected	Not Detected	Not Detected	Not Detected	Not Detected	Not Detected
Q9H8L6	Not Detected	Not Detected	Not Detected	Not Detected	Not Detected	Not Detected	Detected	Detected	Detected	Detected	Detected	Detected
Q8TCJ2	Detected	Detected	Detected	Detected	Detected	Detected	Detected	Detected	Not Detected	Detected	Detected	Not Detected
A6NNS2	Not Detected	Detected	Detected	Detected	Detected	Detected	Not Detected	Not Detected	Not Detected	Detected	Not Detected	Detected
P16885	Detected	Detected	Not Detected	Detected	Not Detected	Detected	Detected	Detected	Not Detected	Detected	Not Detected	Not Detected
P46976	Not Detected	Not Detected	Not Detected	Detected	Detected	Not Detected	Detected	Detected	Not Detected	Detected	Not Detected	Not Detected
O60645	Not Detected	Detected	Not Detected	Not Detected	Detected	Detected	Detected	Detected	Not Detected	Detected	Detected	Detected
P62847	Not Detected	Detected	Detected	Not Detected	Detected	Detected	Detected	Detected	Detected	Detected	Detected	Detected
Q96AN5	Detected	Detected	Detected	Detected	Detected	Detected	Not Detected	Detected	Not Detected	Not Detected	Not Detected	Not Detected
O14786	Detected	Detected	Not Detected	Detected	Detected	Detected	Detected	Not Detected	Not Detected	Not Detected	Detected	Not Detected
P13591	Not Detected	Not Detected	Not Detected	Detected	Not Detected	Not Detected	Detected	Detected	Not Detected	Detected	Detected	Not Detected
P32004	Not Detected	Not Detected	Not Detected	Not Detected	Not Detected	Not Detected	Detected	Not Detected	Not Detected	Detected	Detected	Not Detected
Q8WUY3	Detected	Not Detected	Not Detected	Not Detected	Not Detected	Detected	Not Detected	Not Detected	Not Detected	Not Detected	Detected	Not Detected
Q14011	Not Detected	Not Detected	Not Detected	Not Detected	Not Detected	Not Detected	Detected	Detected	Not Detected	Detected	Detected	Detected
Q14160	Detected	Not Detected	Not Detected	Not Detected	Not Detected	Not Detected	Detected	Detected	Detected	Detected	Detected	Detected
Q8TCS8	Detected	Detected	Not Detected	Detected	Detected	Detected	Detected	Detected	Not Detected	Not Detected	Detected	Not Detected
O60706	Detected	Detected	Detected	Not Detected	Not Detected	Detected	Detected	Detected	Not Detected	Detected	Detected	Not Detected
P32969	Not Detected	Detected	Detected	Detected	Detected	Detected	Detected	Detected	Detected	Detected	Detected	Detected
P05198	Detected	Detected	Detected	Detected	Detected	Detected	Detected	Detected	Detected	Detected	Detected	Detected
P17480	Not Detected	Detected	Not Detected	Detected	Detected	Detected	Not Detected	Detected	Detected	Not Detected	Detected	Detected
Q9UHB9	Detected	Detected	Detected	Detected	Detected	Detected	Detected	Not Detected	Not Detected	Not Detected	Detected	Not Detected
Q96A65	Detected	Detected	Not Detected	Not Detected	Detected	Detected	Detected	Detected	Not Detected	Detected	Detected	Not Detected
Q6ZT12	Detected	Not Detected	Not Detected	Detected	Not Detected	Detected	Detected	Not Detected	Not Detected	Detected	Not Detected	Not Detected
Q92888	Not Detected	Not Detected	Not Detected	Not Detected	Not Detected	Not Detected	Detected	Detected	Not Detected	Detected	Detected	Not Detected
Q6NVY1	Detected	Not Detected	Not Detected	Detected	Detected	Detected	Not Detected	Not Detected	Not Detected	Not Detected	Not Detected	Not Detected
Q14739	Not Detected	Detected	Detected	Not Detected	Not Detected	Detected	Not Detected	Not Detected	Not Detected	Not Detected	Not Detected	Not Detected
Q96K76	Detected	Not Detected	Not Detected	Detected	Detected	Detected	Detected	Not Detected	Not Detected	Detected	Not Detected	Not Detected
P15144	Not Detected	Not Detected	Not Detected	Not Detected	Not Detected	Not Detected	Detected	Not Detected	Not Detected	Detected	Detected	Not Detected
P30520	Detected	Detected	Detected	Detected	Not Detected	Not Detected	Detected	Detected	Not Detected	Detected	Not Detected	Detected
P23280	Not Detected	Not Detected	Not Detected	Not Detected	Not Detected	Not Detected	Detected	Detected	Detected	Detected	Detected	Detected
O00592	Detected	Detected	Detected	Not Detected	Not Detected	Not Detected	Not Detected	Not Detected	Not Detected	Not Detected	Not Detected	Not Detected
Q13045	Detected	Detected	Detected	Detected	Detected	Detected	Detected	Detected	Detected	Detected	Detected	Detected
P54819	Detected	Detected	Not Detected	Detected	Detected	Detected	Detected	Not Detected	Not Detected	Detected	Not Detected	Not Detected
Q8IVF2	Detected	Detected	Detected	Not Detected	Not Detected	Not Detected	Not Detected	Not Detected	Not Detected	Not Detected	Not Detected	Not Detected
Q13326	Not Detected	Not Detected	Not Detected	Not Detected	Not Detected	Not Detected	Detected	Detected	Not Detected	Detected	Detected	Detected
Q13574	Not Detected	Not Detected	Not Detected	Not Detected	Not Detected	Not Detected	Detected	Not Detected	Not Detected	Detected	Detected	Not Detected
P26678	Detected	Detected	Detected	Detected	Detected	Detected	Not Detected	Not Detected	Not Detected	Not Detected	Not Detected	Not Detected
P83881	Detected	Detected	Detected	Detected	Detected	Detected	Detected	Detected	Detected	Detected	Detected	Detected
Q9Y3U8	Detected	Detected	Detected	Detected	Detected	Detected	Detected	Detected	Detected	Detected	Detected	Detected
P36959	Detected	Not Detected	Not Detected	Detected	Not Detected	Not Detected	Detected	Detected	Not Detected	Detected	Detected	Detected
Q53GG5	Not Detected	Detected	Not Detected	Not Detected	Not Detected	Not Detected	Detected	Detected	Detected	Detected	Detected	Detected
P31939	Detected	Not Detected	Not Detected	Detected	Not Detected	Detected	Detected	Not Detected	Not Detected	Detected	Not Detected	Not Detected
P03891	Detected	Detected	Detected	Not Detected	Not Detected	Not Detected	Not Detected	Not Detected	Not Detected	Not Detected	Not Detected	Not Detected
Q06830	Detected	Detected	Detected	Detected	Detected	Detected	Detected	Detected	Detected	Detected	Detected	Detected
Q16560	Not Detected	Detected	Not Detected	Not Detected	Detected	Detected	Detected	Detected	Not Detected	Not Detected	Detected	Not Detected
Q86X10	Detected	Detected	Not Detected	Detected	Not Detected	Not Detected	Detected	Detected	Not Detected	Detected	Detected	Not Detected
O94915	Detected	Not Detected	Not Detected	Not Detected	Not Detected	Detected	Detected	Detected	Not Detected	Detected	Detected	Not Detected
P00734	Detected	Detected	Not Detected	Detected	Not Detected	Not Detected	Detected	Detected	Not Detected	Detected	Detected	Not Detected
Q16576	Detected	Detected	Detected	Not Detected	Detected	Detected	Not Detected	Detected	Detected	Detected	Detected	Detected
Q9NUL3	Not Detected	Detected	Not Detected	Not Detected	Detected	Detected	Detected	Detected	Detected	Detected	Detected	Detected
Q5XPI4	Detected	Not Detected	Not Detected	Detected	Detected	Detected	Detected	Not Detected	Not Detected	Detected	Not Detected	Not Detected
Q9Y285	Detected	Detected	Detected	Not Detected	Detected	Detected	Not Detected	Not Detected	Not Detected	Not Detected	Not Detected	Not Detected
P09488	Detected	Not Detected	Detected	Detected	Not Detected	Not Detected	Detected	Detected	Detected	Detected	Not Detected	Not Detected
P10643	Detected	Not Detected	Detected	Detected	Detected	Detected	Not Detected	Not Detected	Not Detected	Not Detected	Not Detected	Not Detected
P02765	Not Detected	Not Detected	Not Detected	Detected	Detected	Detected	Not Detected	Not Detected	Not Detected	Not Detected	Not Detected	Not Detected
P40123	Detected	Detected	Detected	Detected	Detected	Detected	Detected	Detected	Not Detected	Detected	Detected	Detected
Q8NDY3	Not Detected	Not Detected	Not Detected	Detected	Detected	Detected	Not Detected	Detected	Detected	Detected	Not Detected	Not Detected
Q15642	Detected	Detected	Detected	Detected	Detected	Detected	Detected	Not Detected	Not Detected	Not Detected	Not Detected	Not Detected
Q5VZK9	Detected	Detected	Not Detected	Not Detected	Not Detected	Not Detected	Detected	Detected	Not Detected	Detected	Not Detected	Not Detected
P27708	Detected	Not Detected	Not Detected	Not Detected	Not Detected	Not Detected	Detected	Not Detected	Not Detected	Detected	Not Detected	Not Detected
P12429	Detected	Not Detected	Not Detected	Detected	Not Detected	Detected	Detected	Detected	Not Detected	Detected	Not Detected	Detected
P13671	Not Detected	Not Detected	Not Detected	Not Detected	Not Detected	Not Detected	Detected	Detected	Not Detected	Detected	Not Detected	Not Detected
P11387	Not Detected	Detected	Detected	Not Detected	Detected	Detected	Detected	Detected	Detected	Not Detected	Not Detected	Not Detected
O00629	Detected	Detected	Not Detected	Detected	Detected	Detected	Detected	Detected	Detected	Detected	Detected	Detected
Q9UGJ0	Not Detected	Not Detected	Not Detected	Detected	Detected	Detected	Detected	Detected	Detected	Detected	Detected	Detected
P25325	Not Detected	Not Detected	Not Detected	Not Detected	Not Detected	Not Detected	Detected	Detected	Not Detected	Detected	Not Detected	Detected
P62266	Not Detected	Detected	Detected	Detected	Detected	Detected	Detected	Detected	Detected	Detected	Detected	Detected
P28288	Detected	Detected	Detected	Detected	Detected	Detected	Detected	Detected	Not Detected	Not Detected	Detected	Detected
Q14997	Detected	Not Detected	Not Detected	Detected	Not Detected	Not Detected	Detected	Not Detected	Not Detected	Detected	Not Detected	Not Detected
Q4G176	Not Detected	Not Detected	Not Detected	Detected	Detected	Detected	Not Detected	Not Detected	Not Detected	Not Detected	Not Detected	Not Detected
P02766	Detected	Not Detected	Not Detected	Not Detected	Not Detected	Not Detected	Not Detected	Not Detected	Not Detected	Not Detected	Not Detected	Not Detected
Q02487	Not Detected	Not Detected	Not Detected	Not Detected	Not Detected	Not Detected	Detected	Detected	Detected	Not Detected	Not Detected	Not Detected
P07357	Not Detected	Not Detected	Not Detected	Not Detected	Not Detected	Not Detected	Detected	Detected	Not Detected	Not Detected	Detected	Not Detected
Q8IWA4	Detected	Detected	Detected	Not Detected	Not Detected	Detected	Detected	Not Detected	Not Detected	Detected	Not Detected	Not Detected
Q9Y230	Detected	Detected	Detected	Detected	Detected	Detected	Detected	Detected	Detected	Detected	Detected	Detected
Q96PU8	Detected	Detected	Not Detected	Not Detected	Detected	Detected	Detected	Detected	Detected	Detected	Detected	Detected
Q86YB7	Not Detected	Not Detected	Not Detected	Not Detected	Not Detected	Not Detected	Detected	Not Detected	Not Detected	Detected	Detected	Detected
P62244	Not Detected	Detected	Detected	Not Detected	Detected	Detected	Detected	Detected	Detected	Detected	Detected	Detected
O60739	Detected	Detected	Not Detected	Detected	Detected	Detected	Detected	Detected	Not Detected	Detected	Detected	Detected
Q15907	Detected	Detected	Not Detected	Detected	Detected	Not Detected	Detected	Not Detected	Not Detected	Detected	Not Detected	Not Detected
P11766	Detected	Not Detected	Not Detected	Detected	Not Detected	Not Detected	Detected	Not Detected	Not Detected	Detected	Not Detected	Not Detected
P00414	Not Detected	Not Detected	Not Detected	Not Detected	Not Detected	Not Detected	Detected	Detected	Not Detected	Detected	Detected	Detected
Q9NS69	Detected	Detected	Detected	Detected	Detected	Detected	Detected	Detected	Not Detected	Detected	Detected	Detected
Q13508	Detected	Detected	Detected	Not Detected	Not Detected	Not Detected	Not Detected	Not Detected	Not Detected	Not Detected	Not Detected	Not Detected
P00390	Detected	Not Detected	Not Detected	Detected	Not Detected	Not Detected	Detected	Not Detected	Not Detected	Detected	Not Detected	Not Detected
Q9NZN5	Detected	Detected	Not Detected	Not Detected	Not Detected	Not Detected	Not Detected	Not Detected	Not Detected	Not Detected	Not Detected	Not Detected
Q5VZ89	Detected	Not Detected	Not Detected	Detected	Detected	Not Detected	Detected	Not Detected	Not Detected	Detected	Not Detected	Not Detected
Q9UGM3	Not Detected	Not Detected	Not Detected	Not Detected	Not Detected	Not Detected	Detected	Detected	Not Detected	Detected	Not Detected	Not Detected
Q8TDB4	Not Detected	Not Detected	Not Detected	Not Detected	Not Detected	Not Detected	Not Detected	Not Detected	Not Detected	Detected	Detected	Detected
Q96IX5	Detected	Detected	Detected	Detected	Detected	Detected	Not Detected	Not Detected	Not Detected	Not Detected	Not Detected	Not Detected
Q99873	Detected	Not Detected	Not Detected	Detected	Detected	Detected	Detected	Detected	Not Detected	Detected	Not Detected	Not Detected
Q92973	Detected	Detected	Not Detected	Detected	Detected	Detected	Detected	Not Detected	Not Detected	Detected	Not Detected	Not Detected
A0FGR8	Detected	Detected	Not Detected	Detected	Detected	Detected	Not Detected	Not Detected	Not Detected	Detected	Not Detected	Not Detected
P05386	Not Detected	Not Detected	Not Detected	Not Detected	Detected	Detected	Detected	Detected	Detected	Detected	Detected	Detected
P30405	Not Detected	Not Detected	Not Detected	Not Detected	Not Detected	Not Detected	Detected	Not Detected	Detected	Detected	Not Detected	Detected
P43652	Detected	Not Detected	Not Detected	Not Detected	Not Detected	Not Detected	Not Detected	Not Detected	Not Detected	Not Detected	Not Detected	Not Detected
Q16799	Detected	Not Detected	Not Detected	Detected	Detected	Not Detected	Detected	Detected	Detected	Detected	Detected	Detected
Q9UHX1	Not Detected	Detected	Detected	Detected	Detected	Detected	Not Detected	Detected	Detected	Detected	Detected	Not Detected
P28370	Not Detected	Detected	Detected	Detected	Detected	Detected	Not Detected	Detected	Detected	Not Detected	Detected	Not Detected
Q07507	Not Detected	Not Detected	Detected	Not Detected	Detected	Detected	Not Detected	Detected	Detected	Detected	Detected	Detected
O43451	Not Detected	Not Detected	Not Detected	Not Detected	Not Detected	Not Detected	Detected	Not Detected	Not Detected	Detected	Not Detected	Not Detected
P48163	Detected	Not Detected	Not Detected	Not Detected	Detected	Not Detected	Detected	Not Detected	Not Detected	Detected	Not Detected	Detected
Q14258	Detected	Detected	Detected	Not Detected	Detected	Detected	Detected	Detected	Detected	Detected	Detected	Not Detected
Q9Y3P9	Detected	Not Detected	Not Detected	Detected	Detected	Detected	Detected	Detected	Not Detected	Detected	Not Detected	Not Detected
Q13425	Not Detected	Not Detected	Detected	Not Detected	Detected	Detected	Detected	Detected	Detected	Detected	Detected	Detected
P08697	Not Detected	Not Detected	Not Detected	Not Detected	Not Detected	Not Detected	Detected	Not Detected	Detected	Not Detected	Not Detected	Not Detected
O00203	Detected	Detected	Not Detected	Detected	Detected	Detected	Detected	Detected	Not Detected	Detected	Not Detected	Not Detected
Q8IXI2	Detected	Detected	Detected	Detected	Detected	Detected	Detected	Detected	Detected	Detected	Detected	Detected
Q9NY47	Not Detected	Detected	Not Detected	Detected	Not Detected	Not Detected	Detected	Detected	Detected	Detected	Detected	Detected
P09525	Not Detected	Not Detected	Not Detected	Detected	Not Detected	Not Detected	Detected	Not Detected	Detected	Detected	Not Detected	Not Detected
O00519	Not Detected	Not Detected	Not Detected	Not Detected	Not Detected	Not Detected	Not Detected	Not Detected	Not Detected	Detected	Detected	Detected
Q96TA2	Detected	Detected	Not Detected	Detected	Detected	Detected	Detected	Detected	Not Detected	Not Detected	Detected	Not Detected
P48729	Detected	Detected	Not Detected	Not Detected	Detected	Detected	Detected	Detected	Detected	Detected	Detected	Detected
P07099	Not Detected	Not Detected	Not Detected	Not Detected	Not Detected	Not Detected	Detected	Detected	Not Detected	Detected	Detected	Detected
Q13310	Detected	Detected	Not Detected	Detected	Detected	Detected	Detected	Detected	Detected	Detected	Detected	Detected
A2RUH7	Not Detected	Detected	Detected	Not Detected	Not Detected	Not Detected	Not Detected	Not Detected	Not Detected	Detected	Detected	Detected
P22102	Detected	Not Detected	Not Detected	Detected	Not Detected	Not Detected	Not Detected	Not Detected	Not Detected	Not Detected	Not Detected	Not Detected
Q9UH65	Detected	Detected	Detected	Detected	Detected	Detected	Detected	Detected	Detected	Detected	Detected	Detected
P46776	Not Detected	Detected	Detected	Not Detected	Detected	Detected	Detected	Detected	Detected	Detected	Detected	Detected
O75534	Detected	Detected	Not Detected	Detected	Detected	Detected	Detected	Detected	Not Detected	Detected	Detected	Not Detected
Q9NZ01	Not Detected	Not Detected	Not Detected	Not Detected	Detected	Detected	Detected	Detected	Detected	Detected	Detected	Detected
Q8N2S1	Detected	Not Detected	Detected	Detected	Detected	Detected	Not Detected	Not Detected	Detected	Not Detected	Not Detected	Not Detected
P14550	Detected	Not Detected	Not Detected	Detected	Detected	Detected	Detected	Not Detected	Not Detected	Detected	Not Detected	Not Detected
O00423	Detected	Detected	Detected	Detected	Detected	Detected	Detected	Detected	Not Detected	Detected	Detected	Not Detected
Q14185	Detected	Detected	Detected	Not Detected	Detected	Detected	Detected	Detected	Not Detected	Detected	Detected	Not Detected
Q8WXF1	Not Detected	Detected	Not Detected	Not Detected	Detected	Detected	Not Detected	Detected	Not Detected	Not Detected	Not Detected	Not Detected
Q6P2E9	Detected	Not Detected	Not Detected	Detected	Not Detected	Not Detected	Detected	Not Detected	Not Detected	Detected	Detected	Not Detected
Q9BYJ1	Not Detected	Not Detected	Detected	Not Detected	Not Detected	Not Detected	Detected	Detected	Not Detected	Not Detected	Not Detected	Not Detected
P12259	Detected	Detected	Not Detected	Detected	Detected	Not Detected	Not Detected	Detected	Not Detected	Not Detected	Not Detected	Not Detected
Q9NRF8	Not Detected	Not Detected	Not Detected	Not Detected	Not Detected	Not Detected	Detected	Detected	Not Detected	Detected	Detected	Not Detected
Q9UKG1	Detected	Not Detected	Not Detected	Detected	Detected	Detected	Detected	Not Detected	Not Detected	Detected	Not Detected	Not Detected
P46934	Detected	Detected	Not Detected	Not Detected	Not Detected	Not Detected	Not Detected	Not Detected	Not Detected	Detected	Detected	Not Detected
Q5JSH3	Detected	Not Detected	Not Detected	Detected	Not Detected	Not Detected	Detected	Not Detected	Not Detected	Detected	Not Detected	Not Detected
Q99542	Not Detected	Not Detected	Not Detected	Not Detected	Not Detected	Not Detected	Detected	Detected	Not Detected	Detected	Detected	Not Detected
P29972	Not Detected	Not Detected	Not Detected	Not Detected	Not Detected	Not Detected	Detected	Detected	Detected	Detected	Detected	Not Detected
Q86W92	Detected	Detected	Detected	Not Detected	Detected	Detected	Detected	Detected	Detected	Detected	Detected	Detected
Q15084	Detected	Detected	Not Detected	Detected	Detected	Detected	Not Detected	Not Detected	Not Detected	Detected	Not Detected	Not Detected
P15121	Detected	Not Detected	Not Detected	Detected	Not Detected	Not Detected	Not Detected	Not Detected	Not Detected	Not Detected	Not Detected	Not Detected
Q15643	Detected	Not Detected	Detected	Not Detected	Detected	Detected	Not Detected	Not Detected	Detected	Not Detected	Detected	Detected
P51858	Not Detected	Detected	Not Detected	Detected	Not Detected	Not Detected	Detected	Detected	Not Detected	Detected	Detected	Detected
Q9Y305	Detected	Not Detected	Not Detected	Detected	Detected	Detected	Not Detected	Not Detected	Not Detected	Detected	Not Detected	Not Detected
O96005	Detected	Detected	Not Detected	Detected	Detected	Detected	Not Detected	Not Detected	Not Detected	Detected	Not Detected	Not Detected
Q13724	Not Detected	Detected	Not Detected	Detected	Detected	Detected	Not Detected	Not Detected	Not Detected	Not Detected	Not Detected	Not Detected
Q9H4L5	Detected	Detected	Not Detected	Not Detected	Not Detected	Not Detected	Detected	Not Detected	Not Detected	Detected	Detected	Not Detected
Q9NR30	Not Detected	Detected	Detected	Detected	Not Detected	Not Detected	Not Detected	Not Detected	Not Detected	Not Detected	Detected	Not Detected
P13489	Detected	Not Detected	Not Detected	Detected	Detected	Detected	Not Detected	Not Detected	Not Detected	Not Detected	Not Detected	Not Detected
P11166	Not Detected	Not Detected	Not Detected	Not Detected	Not Detected	Not Detected	Detected	Detected	Detected	Detected	Detected	Not Detected
P52294	Detected	Detected	Detected	Detected	Detected	Detected	Detected	Not Detected	Detected	Detected	Not Detected	Not Detected
O14964	Detected	Detected	Detected	Detected	Detected	Detected	Detected	Detected	Detected	Detected	Not Detected	Detected
Q14249	Detected	Detected	Not Detected	Detected	Detected	Detected	Not Detected	Detected	Not Detected	Not Detected	Detected	Not Detected
Q8NI27	Not Detected	Detected	Detected	Not Detected	Detected	Detected	Detected	Detected	Detected	Not Detected	Detected	Not Detected
Q9UDX5	Detected	Detected	Detected	Detected	Detected	Detected	Not Detected	Not Detected	Not Detected	Detected	Detected	Detected
Q99459	Not Detected	Detected	Not Detected	Detected	Not Detected	Detected	Not Detected	Detected	Detected	Not Detected	Detected	Not Detected
O75688	Detected	Detected	Not Detected	Detected	Not Detected	Not Detected	Detected	Not Detected	Not Detected	Detected	Detected	Not Detected
Q6ZWL3	Detected	Detected	Not Detected	Detected	Detected	Not Detected	Not Detected	Not Detected	Not Detected	Detected	Not Detected	Not Detected
P61513	Not Detected	Detected	Detected	Detected	Detected	Detected	Detected	Detected	Detected	Not Detected	Detected	Detected
P07948	Detected	Detected	Detected	Not Detected	Detected	Detected	Detected	Detected	Detected	Detected	Detected	Detected
Q9UL25	Detected	Detected	Not Detected	Detected	Detected	Detected	Detected	Detected	Not Detected	Detected	Detected	Detected
Q9P289	Detected	Detected	Not Detected	Not Detected	Detected	Detected	Detected	Detected	Not Detected	Detected	Detected	Not Detected
Q9UHW9	Detected	Not Detected	Detected	Not Detected	Not Detected	Not Detected	Detected	Detected	Not Detected	Detected	Detected	Not Detected
P16435	Detected	Detected	Not Detected	Detected	Detected	Detected	Detected	Not Detected	Not Detected	Detected	Detected	Not Detected
Q96I24	Not Detected	Not Detected	Not Detected	Not Detected	Not Detected	Not Detected	Detected	Detected	Not Detected	Detected	Detected	Detected
P07737	Detected	Not Detected	Not Detected	Detected	Detected	Detected	Not Detected	Not Detected	Not Detected	Not Detected	Not Detected	Not Detected
Q04446	Detected	Not Detected	Not Detected	Detected	Detected	Detected	Not Detected	Not Detected	Not Detected	Not Detected	Not Detected	Not Detected
Q9Y6A2	Not Detected	Not Detected	Not Detected	Not Detected	Not Detected	Not Detected	Not Detected	Not Detected	Not Detected	Detected	Detected	Not Detected
Q86VD7	Detected	Detected	Detected	Detected	Detected	Detected	Not Detected	Not Detected	Not Detected	Not Detected	Detected	Not Detected
Q01081	Not Detected	Detected	Detected	Detected	Detected	Detected	Detected	Detected	Detected	Detected	Detected	Detected
Q96S97	Detected	Detected	Detected	Detected	Detected	Detected	Not Detected	Not Detected	Not Detected	Not Detected	Not Detected	Not Detected
Q14498	Detected	Detected	Detected	Detected	Detected	Detected	Detected	Detected	Not Detected	Detected	Detected	Not Detected
P28074	Detected	Detected	Detected	Detected	Detected	Detected	Detected	Detected	Detected	Detected	Detected	Detected
Q9UIQ6	Detected	Detected	Not Detected	Detected	Detected	Detected	Detected	Not Detected	Not Detected	Not Detected	Not Detected	Not Detected
Q7Z739	Detected	Detected	Not Detected	Detected	Detected	Detected	Detected	Detected	Not Detected	Detected	Detected	Not Detected
Q8NC51	Detected	Detected	Detected	Detected	Detected	Detected	Detected	Detected	Detected	Detected	Detected	Detected
Q9NQX3	Detected	Detected	Not Detected	Detected	Not Detected	Detected	Detected	Detected	Detected	Detected	Not Detected	Not Detected
P20591	Not Detected	Not Detected	Not Detected	Detected	Detected	Detected	Not Detected	Not Detected	Detected	Not Detected	Not Detected	Not Detected
P20618	Detected	Not Detected	Not Detected	Detected	Detected	Detected	Detected	Detected	Detected	Detected	Detected	Detected
O95352	Detected	Detected	Not Detected	Detected	Not Detected	Not Detected	Detected	Detected	Not Detected	Detected	Not Detected	Not Detected
P00748	Not Detected	Not Detected	Not Detected	Not Detected	Not Detected	Not Detected	Detected	Detected	Detected	Detected	Detected	Not Detected
P21695	Detected	Not Detected	Not Detected	Detected	Not Detected	Not Detected	Detected	Not Detected	Detected	Detected	Not Detected	Not Detected
Q6YP21	Detected	Not Detected	Detected	Detected	Not Detected	Detected	Detected	Not Detected	Not Detected	Detected	Not Detected	Not Detected
Q14789	Detected	Detected	Detected	Not Detected	Detected	Not Detected	Not Detected	Detected	Not Detected	Not Detected	Not Detected	Not Detected
Q9Y5X1	Detected	Detected	Detected	Detected	Detected	Detected	Detected	Detected	Detected	Detected	Detected	Not Detected
O43242	Detected	Detected	Detected	Detected	Detected	Detected	Detected	Detected	Not Detected	Detected	Detected	Detected
P51572	Not Detected	Not Detected	Not Detected	Not Detected	Not Detected	Not Detected	Detected	Detected	Detected	Detected	Detected	Detected
Q7Z478	Detected	Detected	Not Detected	Detected	Detected	Detected	Detected	Detected	Not Detected	Not Detected	Not Detected	Not Detected
Q3KQU3	Detected	Detected	Detected	Not Detected	Detected	Detected	Not Detected	Not Detected	Not Detected	Not Detected	Not Detected	Not Detected
O94906	Not Detected	Detected	Detected	Not Detected	Not Detected	Detected	Not Detected	Detected	Not Detected	Detected	Detected	Not Detected
Q7Z3J2	Detected	Not Detected	Detected	Detected	Detected	Not Detected	Detected	Not Detected	Not Detected	Detected	Detected	Detected
Q15477	Detected	Detected	Not Detected	Not Detected	Detected	Detected	Not Detected	Not Detected	Not Detected	Not Detected	Not Detected	Detected
P16152	Not Detected	Not Detected	Not Detected	Detected	Detected	Not Detected	Detected	Not Detected	Not Detected	Detected	Not Detected	Not Detected
O43684	Not Detected	Detected	Detected	Detected	Detected	Detected	Not Detected	Detected	Not Detected	Not Detected	Detected	Not Detected
P05164	Not Detected	Not Detected	Detected	Not Detected	Not Detected	Detected	Detected	Detected	Detected	Not Detected	Detected	Not Detected
Q9NRY4	Detected	Detected	Not Detected	Not Detected	Not Detected	Not Detected	Detected	Detected	Not Detected	Detected	Detected	Not Detected
P05534	Not Detected	Not Detected	Not Detected	Not Detected	Not Detected	Detected	Detected	Detected	Not Detected	Detected	Detected	Not Detected
P13010	Not Detected	Not Detected	Not Detected	Not Detected	Not Detected	Not Detected	Detected	Detected	Detected	Detected	Detected	Not Detected
O00299	Detected	Not Detected	Not Detected	Detected	Not Detected	Detected	Detected	Not Detected	Detected	Detected	Not Detected	Detected
Q9H4A4	Detected	Not Detected	Not Detected	Detected	Not Detected	Not Detected	Detected	Not Detected	Not Detected	Detected	Not Detected	Not Detected
O14558	Detected	Not Detected	Detected	Detected	Detected	Detected	Not Detected	Not Detected	Not Detected	Not Detected	Not Detected	Not Detected
Q5HYJ1	Not Detected	Detected	Detected	Not Detected	Not Detected	Detected	Not Detected	Not Detected	Not Detected	Not Detected	Not Detected	Not Detected
Q9UH99	Not Detected	Detected	Detected	Detected	Detected	Detected	Not Detected	Not Detected	Detected	Not Detected	Not Detected	Not Detected
P84103	Not Detected	Detected	Detected	Detected	Detected	Detected	Detected	Detected	Detected	Not Detected	Detected	Detected
P15954	Detected	Detected	Detected	Detected	Detected	Detected	Not Detected	Detected	Detected	Detected	Detected	Detected
Q15717	Not Detected	Detected	Detected	Detected	Detected	Detected	Not Detected	Detected	Detected	Detected	Detected	Detected
O75027	Detected	Detected	Not Detected	Detected	Detected	Detected	Detected	Detected	Not Detected	Not Detected	Not Detected	Detected
Q96PK6	Not Detected	Detected	Detected	Detected	Detected	Detected	Not Detected	Not Detected	Not Detected	Not Detected	Not Detected	Not Detected
P15086	Not Detected	Not Detected	Detected	Not Detected	Not Detected	Not Detected	Detected	Not Detected	Not Detected	Detected	Detected	Detected
Q5BKX8	Detected	Detected	Detected	Not Detected	Not Detected	Not Detected	Not Detected	Not Detected	Not Detected	Not Detected	Not Detected	Not Detected
Q9Y6B6	Detected	Not Detected	Not Detected	Detected	Detected	Detected	Detected	Detected	Not Detected	Detected	Not Detected	Not Detected
Q15119	Detected	Not Detected	Not Detected	Detected	Detected	Detected	Detected	Not Detected	Not Detected	Detected	Detected	Not Detected
O15357	Detected	Detected	Not Detected	Detected	Not Detected	Detected	Detected	Not Detected	Not Detected	Not Detected	Not Detected	Not Detected
P14679	Not Detected	Not Detected	Not Detected	Not Detected	Not Detected	Not Detected	Detected	Not Detected	Not Detected	Not Detected	Detected	Not Detected
Q9UJZ1	Not Detected	Not Detected	Not Detected	Not Detected	Not Detected	Not Detected	Detected	Detected	Not Detected	Detected	Detected	Detected
Q9P2K5	Not Detected	Detected	Not Detected	Not Detected	Not Detected	Not Detected	Not Detected	Detected	Detected	Detected	Detected	Detected
Q92506	Detected	Detected	Detected	Detected	Detected	Detected	Not Detected	Detected	Not Detected	Not Detected	Not Detected	Not Detected
P08240	Not Detected	Detected	Detected	Not Detected	Detected	Detected	Not Detected	Not Detected	Not Detected	Not Detected	Detected	Not Detected
Q9Y241	Not Detected	Not Detected	Not Detected	Detected	Detected	Detected	Detected	Detected	Not Detected	Detected	Detected	Detected
Q63HR2	Detected	Detected	Detected	Detected	Detected	Detected	Detected	Detected	Detected	Detected	Not Detected	Detected
P04745	Detected	Detected	Not Detected	Detected	Not Detected	Not Detected	Detected	Detected	Detected	Detected	Not Detected	Detected
P26927	Not Detected	Not Detected	Not Detected	Not Detected	Not Detected	Not Detected	Detected	Detected	Detected	Detected	Detected	Not Detected
Q9NZ08	Detected	Not Detected	Not Detected	Not Detected	Not Detected	Not Detected	Detected	Not Detected	Not Detected	Detected	Not Detected	Not Detected
Q9UBY9	Not Detected	Not Detected	Not Detected	Not Detected	Not Detected	Not Detected	Detected	Detected	Detected	Detected	Not Detected	Detected
Q53H12	Detected	Detected	Detected	Detected	Detected	Detected	Detected	Detected	Not Detected	Detected	Detected	Detected
P54578	Detected	Detected	Not Detected	Detected	Detected	Detected	Detected	Not Detected	Not Detected	Detected	Not Detected	Not Detected
Q9Y3B3	Not Detected	Detected	Not Detected	Detected	Detected	Detected	Detected	Detected	Not Detected	Detected	Detected	Detected
P51665	Detected	Detected	Not Detected	Detected	Detected	Detected	Detected	Detected	Not Detected	Detected	Detected	Not Detected
Q96HN2	Detected	Detected	Not Detected	Detected	Not Detected	Not Detected	Detected	Not Detected	Not Detected	Detected	Not Detected	Detected
Q15120	Detected	Not Detected	Not Detected	Detected	Detected	Detected	Detected	Detected	Detected	Detected	Detected	Detected
P35659	Not Detected	Detected	Detected	Not Detected	Detected	Detected	Not Detected	Not Detected	Not Detected	Not Detected	Detected	Not Detected
Q92878	Not Detected	Detected	Not Detected	Detected	Not Detected	Detected	Not Detected	Detected	Not Detected	Not Detected	Detected	Not Detected
Q5H9R7	Detected	Not Detected	Not Detected	Detected	Detected	Detected	Detected	Not Detected	Not Detected	Detected	Detected	Not Detected
Q92598	Detected	Not Detected	Not Detected	Detected	Not Detected	Detected	Detected	Not Detected	Not Detected	Detected	Not Detected	Not Detected
Q93100	Detected	Not Detected	Detected	Detected	Detected	Detected	Detected	Not Detected	Not Detected	Not Detected	Not Detected	Not Detected
Q9NUQ8	Not Detected	Detected	Not Detected	Not Detected	Detected	Detected	Detected	Detected	Detected	Detected	Detected	Not Detected
Q9UNZ2	Detected	Not Detected	Not Detected	Detected	Detected	Detected	Detected	Not Detected	Not Detected	Detected	Not Detected	Not Detected
Q06323	Not Detected	Detected	Not Detected	Not Detected	Not Detected	Not Detected	Detected	Detected	Detected	Detected	Detected	Detected
Q9UL12	Detected	Not Detected	Not Detected	Not Detected	Not Detected	Not Detected	Detected	Not Detected	Not Detected	Detected	Not Detected	Not Detected
Q8IUG5	Not Detected	Not Detected	Not Detected	Not Detected	Not Detected	Detected	Detected	Detected	Detected	Detected	Detected	Detected
P62070	Detected	Detected	Detected	Detected	Detected	Detected	Detected	Detected	Detected	Detected	Detected	Detected
Q8NF91	Detected	Detected	Detected	Detected	Detected	Detected	Not Detected	Not Detected	Detected	Detected	Not Detected	Detected
P39687	Detected	Detected	Not Detected	Detected	Detected	Detected	Detected	Detected	Not Detected	Detected	Detected	Detected
P55209	Detected	Not Detected	Not Detected	Detected	Detected	Detected	Detected	Detected	Not Detected	Detected	Detected	Detected
Q96N67	Detected	Detected	Not Detected	Not Detected	Not Detected	Detected	Detected	Detected	Not Detected	Detected	Detected	Not Detected
Q9UMR5	Not Detected	Not Detected	Not Detected	Not Detected	Not Detected	Not Detected	Detected	Detected	Detected	Not Detected	Not Detected	Not Detected
Q5XKP0	Detected	Detected	Detected	Not Detected	Detected	Detected	Not Detected	Not Detected	Not Detected	Not Detected	Not Detected	Not Detected
P80108	Detected	Not Detected	Not Detected	Not Detected	Not Detected	Not Detected	Not Detected	Detected	Detected	Not Detected	Not Detected	Not Detected
P23284	Detected	Detected	Not Detected	Detected	Detected	Detected	Detected	Detected	Detected	Detected	Detected	Detected
P49755	Detected	Detected	Detected	Detected	Detected	Detected	Detected	Detected	Not Detected	Detected	Detected	Detected
P49756	Not Detected	Detected	Detected	Not Detected	Detected	Detected	Not Detected	Detected	Detected	Detected	Detected	Not Detected
P23378	Not Detected	Detected	Not Detected	Not Detected	Not Detected	Not Detected	Not Detected	Not Detected	Not Detected	Detected	Detected	Not Detected
P00846	Not Detected	Not Detected	Not Detected	Not Detected	Not Detected	Not Detected	Not Detected	Not Detected	Not Detected	Detected	Detected	Detected
P16401	Not Detected	Detected	Detected	Detected	Detected	Detected	Not Detected	Not Detected	Not Detected	Detected	Detected	Detected
Q00534	Detected	Detected	Not Detected	Detected	Detected	Detected	Detected	Detected	Detected	Detected	Detected	Not Detected
Q9C0E8	Detected	Detected	Not Detected	Detected	Detected	Detected	Detected	Detected	Not Detected	Detected	Not Detected	Not Detected
Q14156	Detected	Detected	Detected	Not Detected	Not Detected	Detected	Detected	Detected	Not Detected	Detected	Detected	Detected
Q9UDY4	Not Detected	Not Detected	Not Detected	Not Detected	Detected	Detected	Not Detected	Detected	Detected	Detected	Detected	Detected
P04181	Detected	Not Detected	Not Detected	Detected	Detected	Detected	Not Detected	Not Detected	Not Detected	Detected	Not Detected	Not Detected
Q08378	Detected	Detected	Detected	Detected	Not Detected	Not Detected	Detected	Not Detected	Detected	Not Detected	Not Detected	Not Detected
Q9UKK3	Detected	Detected	Not Detected	Not Detected	Not Detected	Not Detected	Not Detected	Not Detected	Not Detected	Not Detected	Not Detected	Not Detected
P27487	Not Detected	Not Detected	Not Detected	Not Detected	Not Detected	Not Detected	Detected	Not Detected	Not Detected	Not Detected	Not Detected	Not Detected
Q9UJW0	Detected	Detected	Detected	Detected	Detected	Detected	Not Detected	Detected	Not Detected	Detected	Detected	Detected
Q13617	Detected	Not Detected	Not Detected	Detected	Detected	Detected	Detected	Detected	Not Detected	Detected	Not Detected	Not Detected
Q14C86	Detected	Detected	Not Detected	Detected	Detected	Detected	Detected	Not Detected	Not Detected	Detected	Not Detected	Not Detected
O43149	Detected	Detected	Not Detected	Detected	Not Detected	Not Detected	Detected	Not Detected	Not Detected	Not Detected	Detected	Detected
Q8N4Q0	Not Detected	Not Detected	Not Detected	Not Detected	Not Detected	Not Detected	Detected	Detected	Not Detected	Detected	Not Detected	Not Detected
Q99497	Detected	Not Detected	Not Detected	Detected	Not Detected	Not Detected	Detected	Not Detected	Not Detected	Not Detected	Not Detected	Not Detected
Q01844	Detected	Detected	Not Detected	Detected	Detected	Detected	Detected	Detected	Not Detected	Not Detected	Detected	Not Detected
P25788	Detected	Not Detected	Not Detected	Detected	Detected	Detected	Detected	Detected	Not Detected	Detected	Detected	Detected
Q8N122	Detected	Detected	Not Detected	Detected	Not Detected	Detected	Detected	Detected	Not Detected	Detected	Detected	Not Detected
Q8N335	Detected	Not Detected	Not Detected	Detected	Detected	Detected	Detected	Not Detected	Not Detected	Detected	Not Detected	Not Detected
O94919	Not Detected	Not Detected	Not Detected	Not Detected	Not Detected	Not Detected	Not Detected	Not Detected	Not Detected	Detected	Detected	Not Detected
O75368	Not Detected	Not Detected	Not Detected	Not Detected	Not Detected	Not Detected	Detected	Detected	Detected	Detected	Detected	Detected
Q06055	Detected	Detected	Detected	Detected	Detected	Not Detected	Detected	Detected	Not Detected	Not Detected	Detected	Not Detected
O95747	Detected	Not Detected	Not Detected	Detected	Detected	Detected	Detected	Detected	Not Detected	Detected	Detected	Not Detected
Q9UIW2	Detected	Not Detected	Detected	Detected	Detected	Detected	Detected	Detected	Not Detected	Detected	Detected	Not Detected
P30876	Detected	Detected	Detected	Not Detected	Detected	Detected	Detected	Detected	Detected	Detected	Detected	Not Detected
Q9BQ04	Not Detected	Not Detected	Not Detected	Not Detected	Not Detected	Not Detected	Not Detected	Detected	Detected	Not Detected	Detected	Detected
P48506	Detected	Not Detected	Not Detected	Detected	Not Detected	Not Detected	Detected	Not Detected	Not Detected	Detected	Not Detected	Not Detected
Q14697	Not Detected	Not Detected	Not Detected	Not Detected	Not Detected	Not Detected	Detected	Not Detected	Not Detected	Detected	Detected	Not Detected
O00712	Not Detected	Detected	Detected	Detected	Detected	Detected	Not Detected	Detected	Detected	Not Detected	Detected	Detected
O43747	Detected	Detected	Not Detected	Detected	Detected	Detected	Detected	Not Detected	Not Detected	Detected	Detected	Not Detected
P21359	Detected	Detected	Not Detected	Detected	Detected	Not Detected	Detected	Detected	Not Detected	Detected	Not Detected	Not Detected
O75436	Detected	Not Detected	Not Detected	Detected	Detected	Detected	Detected	Not Detected	Detected	Detected	Not Detected	Not Detected
Q15031	Detected	Not Detected	Not Detected	Detected	Not Detected	Detected	Detected	Detected	Not Detected	Detected	Detected	Not Detected
Q63HN8	Detected	Detected	Not Detected	Detected	Detected	Not Detected	Not Detected	Not Detected	Not Detected	Detected	Not Detected	Not Detected
Q96A26	Not Detected	Not Detected	Not Detected	Not Detected	Not Detected	Not Detected	Not Detected	Detected	Not Detected	Detected	Detected	Detected
Q9H511	Not Detected	Detected	Detected	Not Detected	Detected	Detected	Not Detected	Detected	Not Detected	Not Detected	Not Detected	Not Detected
P56539	Detected	Detected	Detected	Detected	Detected	Detected	Detected	Detected	Not Detected	Detected	Not Detected	Detected
Q96IZ0	Not Detected	Not Detected	Not Detected	Not Detected	Not Detected	Not Detected	Detected	Detected	Detected	Not Detected	Not Detected	Not Detected
Q96RF0	Not Detected	Not Detected	Not Detected	Not Detected	Not Detected	Detected	Detected	Detected	Not Detected	Detected	Detected	Detected
Q96C36	Not Detected	Not Detected	Not Detected	Not Detected	Detected	Detected	Detected	Detected	Not Detected	Detected	Detected	Detected
A0A0B4J1X5	Detected	Detected	Detected	Not Detected	Not Detected	Not Detected	Not Detected	Not Detected	Not Detected	Not Detected	Not Detected	Not Detected
P56199	Detected	Detected	Detected	Detected	Not Detected	Not Detected	Detected	Not Detected	Not Detected	Detected	Detected	Not Detected
Q9HBL7	Not Detected	Not Detected	Not Detected	Detected	Detected	Detected	Not Detected	Detected	Not Detected	Detected	Detected	Detected
P36969	Detected	Detected	Detected	Detected	Detected	Detected	Detected	Not Detected	Not Detected	Not Detected	Not Detected	Not Detected
Q9BTT0	Detected	Detected	Not Detected	Not Detected	Detected	Detected	Detected	Detected	Detected	Detected	Detected	Detected
Q86TI2	Detected	Not Detected	Not Detected	Not Detected	Not Detected	Not Detected	Detected	Not Detected	Detected	Detected	Not Detected	Not Detected
Q86YJ6	Not Detected	Not Detected	Not Detected	Detected	Detected	Detected	Detected	Not Detected	Not Detected	Not Detected	Not Detected	Not Detected
O95571	Not Detected	Not Detected	Not Detected	Not Detected	Not Detected	Not Detected	Detected	Not Detected	Not Detected	Detected	Not Detected	Detected
O96019	Detected	Detected	Detected	Detected	Detected	Detected	Not Detected	Detected	Detected	Detected	Detected	Detected
Q9H0X9	Detected	Detected	Detected	Not Detected	Not Detected	Not Detected	Detected	Detected	Not Detected	Detected	Not Detected	Not Detected
Q86UU1	Detected	Detected	Detected	Detected	Detected	Detected	Not Detected	Detected	Detected	Not Detected	Not Detected	Not Detected
Q5VT66	Detected	Detected	Not Detected	Not Detected	Not Detected	Detected	Detected	Not Detected	Not Detected	Detected	Detected	Detected
P43490	Detected	Not Detected	Not Detected	Detected	Detected	Detected	Detected	Detected	Not Detected	Detected	Not Detected	Not Detected
Q9H3S7	Detected	Not Detected	Not Detected	Detected	Not Detected	Not Detected	Detected	Not Detected	Not Detected	Detected	Not Detected	Not Detected
Q6UVK1	Detected	Detected	Not Detected	Detected	Not Detected	Detected	Not Detected	Not Detected	Not Detected	Detected	Detected	Not Detected
Q00688	Detected	Detected	Not Detected	Detected	Detected	Detected	Detected	Detected	Not Detected	Not Detected	Detected	Not Detected
P46020	Detected	Not Detected	Not Detected	Detected	Detected	Detected	Detected	Not Detected	Not Detected	Detected	Not Detected	Not Detected
P52888	Not Detected	Not Detected	Not Detected	Not Detected	Not Detected	Not Detected	Detected	Not Detected	Not Detected	Detected	Not Detected	Not Detected
Q03405	Not Detected	Not Detected	Not Detected	Not Detected	Not Detected	Not Detected	Not Detected	Not Detected	Not Detected	Detected	Detected	Detected
Q9H9P8	Detected	Not Detected	Not Detected	Detected	Not Detected	Not Detected	Detected	Not Detected	Not Detected	Detected	Detected	Detected
P35268	Not Detected	Detected	Detected	Detected	Detected	Detected	Detected	Detected	Detected	Detected	Detected	Detected
O43432	Detected	Detected	Not Detected	Detected	Detected	Detected	Detected	Detected	Not Detected	Detected	Detected	Not Detected
Q15599	Not Detected	Detected	Detected	Detected	Detected	Detected	Not Detected	Not Detected	Detected	Not Detected	Not Detected	Not Detected
Q9P265	Detected	Detected	Not Detected	Detected	Detected	Detected	Detected	Detected	Not Detected	Detected	Detected	Not Detected
P49916	Not Detected	Not Detected	Not Detected	Not Detected	Not Detected	Not Detected	Not Detected	Detected	Detected	Not Detected	Detected	Detected
Q16658	Detected	Not Detected	Not Detected	Detected	Not Detected	Not Detected	Detected	Not Detected	Not Detected	Detected	Not Detected	Not Detected
P00352	Detected	Not Detected	Not Detected	Detected	Not Detected	Not Detected	Detected	Not Detected	Not Detected	Detected	Not Detected	Not Detected
Q9UN86	Not Detected	Detected	Detected	Not Detected	Detected	Detected	Not Detected	Detected	Not Detected	Not Detected	Detected	Not Detected
Q9Y520	Detected	Detected	Not Detected	Detected	Detected	Detected	Not Detected	Not Detected	Detected	Not Detected	Not Detected	Not Detected
P50336	Not Detected	Not Detected	Not Detected	Not Detected	Not Detected	Not Detected	Detected	Detected	Not Detected	Detected	Detected	Not Detected
O00186	Not Detected	Not Detected	Not Detected	Not Detected	Not Detected	Not Detected	Detected	Detected	Not Detected	Detected	Detected	Detected
O15067	Detected	Not Detected	Not Detected	Detected	Not Detected	Not Detected	Detected	Not Detected	Not Detected	Not Detected	Not Detected	Not Detected
Q9P0G3	Not Detected	Not Detected	Not Detected	Not Detected	Not Detected	Not Detected	Detected	Detected	Detected	Not Detected	Not Detected	Not Detected
Q86TB3	Detected	Detected	Not Detected	Not Detected	Not Detected	Not Detected	Not Detected	Not Detected	Not Detected	Not Detected	Not Detected	Not Detected
Q9Y678	Detected	Detected	Not Detected	Detected	Detected	Detected	Detected	Detected	Not Detected	Detected	Not Detected	Not Detected
Q7Z2K6	Not Detected	Detected	Not Detected	Detected	Detected	Detected	Not Detected	Not Detected	Detected	Not Detected	Not Detected	Not Detected
Q969S9	Detected	Not Detected	Not Detected	Detected	Detected	Detected	Not Detected	Not Detected	Not Detected	Detected	Not Detected	Not Detected
P35914	Not Detected	Not Detected	Not Detected	Detected	Detected	Detected	Detected	Detected	Not Detected	Detected	Not Detected	Detected
Q969V3	Not Detected	Detected	Not Detected	Not Detected	Detected	Detected	Not Detected	Not Detected	Not Detected	Not Detected	Detected	Not Detected
P01877	Detected	Detected	Not Detected	Not Detected	Not Detected	Not Detected	Not Detected	Not Detected	Not Detected	Not Detected	Not Detected	Not Detected
Q9NQW7	Detected	Not Detected	Not Detected	Detected	Not Detected	Not Detected	Not Detected	Not Detected	Not Detected	Not Detected	Not Detected	Not Detected
O43396	Not Detected	Not Detected	Not Detected	Not Detected	Not Detected	Not Detected	Detected	Detected	Not Detected	Detected	Detected	Detected
A6ND01	Not Detected	Not Detected	Not Detected	Not Detected	Not Detected	Not Detected	Detected	Not Detected	Not Detected	Not Detected	Not Detected	Not Detected
P62854	Detected	Detected	Detected	Detected	Detected	Detected	Detected	Detected	Detected	Detected	Detected	Detected
P62316	Not Detected	Detected	Detected	Not Detected	Detected	Detected	Detected	Detected	Detected	Detected	Detected	Detected
P55735	Detected	Not Detected	Detected	Detected	Detected	Detected	Detected	Detected	Detected	Detected	Not Detected	Detected
P21439	Detected	Detected	Not Detected	Detected	Detected	Detected	Not Detected	Detected	Not Detected	Not Detected	Detected	Not Detected
P0CAP1	Detected	Not Detected	Detected	Detected	Detected	Detected	Not Detected	Not Detected	Not Detected	Not Detected	Not Detected	Detected
Q86VQ6	Detected	Not Detected	Not Detected	Not Detected	Not Detected	Not Detected	Detected	Not Detected	Not Detected	Detected	Not Detected	Detected
Q8IWV7	Detected	Not Detected	Not Detected	Detected	Not Detected	Not Detected	Detected	Not Detected	Not Detected	Not Detected	Not Detected	Not Detected
Q8N6Y2	Not Detected	Not Detected	Detected	Not Detected	Not Detected	Not Detected	Not Detected	Detected	Detected	Detected	Detected	Detected
P05155	Detected	Detected	Not Detected	Detected	Not Detected	Not Detected	Not Detected	Not Detected	Not Detected	Not Detected	Not Detected	Not Detected
P51116	Detected	Detected	Detected	Detected	Detected	Detected	Detected	Detected	Detected	Detected	Detected	Detected
P48444	Detected	Detected	Not Detected	Detected	Detected	Detected	Detected	Not Detected	Not Detected	Detected	Not Detected	Not Detected
P12956	Detected	Not Detected	Not Detected	Not Detected	Not Detected	Not Detected	Detected	Detected	Detected	Detected	Detected	Not Detected
O60749	Detected	Not Detected	Not Detected	Detected	Detected	Detected	Detected	Not Detected	Detected	Detected	Not Detected	Detected
Q8IUA7	Not Detected	Detected	Not Detected	Not Detected	Not Detected	Not Detected	Detected	Not Detected	Not Detected	Detected	Detected	Not Detected
P14678	Not Detected	Detected	Not Detected	Detected	Detected	Detected	Detected	Detected	Detected	Detected	Detected	Detected
P07910	Not Detected	Detected	Detected	Detected	Detected	Detected	Not Detected	Detected	Detected	Detected	Detected	Detected
P46779	Not Detected	Detected	Detected	Detected	Detected	Detected	Detected	Detected	Detected	Detected	Detected	Detected
P50402	Not Detected	Not Detected	Not Detected	Not Detected	Not Detected	Detected	Detected	Detected	Detected	Detected	Detected	Detected
Q9Y3A5	Not Detected	Detected	Not Detected	Detected	Detected	Detected	Detected	Detected	Not Detected	Detected	Detected	Detected
O14775	Not Detected	Not Detected	Not Detected	Not Detected	Detected	Not Detected	Detected	Detected	Not Detected	Detected	Detected	Detected
Q16401	Detected	Not Detected	Not Detected	Detected	Detected	Detected	Not Detected	Not Detected	Not Detected	Not Detected	Not Detected	Not Detected
A2RRP1	Detected	Detected	Not Detected	Detected	Detected	Not Detected	Detected	Detected	Detected	Detected	Detected	Not Detected
Q9NY15	Detected	Detected	Not Detected	Detected	Detected	Not Detected	Not Detected	Not Detected	Not Detected	Not Detected	Not Detected	Not Detected
Q9NPJ3	Not Detected	Not Detected	Not Detected	Not Detected	Not Detected	Not Detected	Detected	Not Detected	Not Detected	Detected	Detected	Detected
Q96TA1	Not Detected	Not Detected	Not Detected	Not Detected	Not Detected	Detected	Detected	Not Detected	Not Detected	Detected	Detected	Not Detected
Q12931	Detected	Detected	Not Detected	Detected	Detected	Detected	Detected	Detected	Not Detected	Detected	Detected	Detected
P53814	Detected	Detected	Detected	Not Detected	Detected	Detected	Not Detected	Not Detected	Not Detected	Not Detected	Not Detected	Detected
P49788	Not Detected	Not Detected	Not Detected	Not Detected	Not Detected	Not Detected	Detected	Detected	Not Detected	Detected	Detected	Detected
Q13496	Detected	Detected	Not Detected	Detected	Not Detected	Detected	Detected	Detected	Not Detected	Detected	Detected	Not Detected
Q92974	Detected	Detected	Not Detected	Not Detected	Not Detected	Detected	Not Detected	Not Detected	Not Detected	Not Detected	Not Detected	Not Detected
P30453	Detected	Detected	Detected	Not Detected	Not Detected	Not Detected	Not Detected	Not Detected	Not Detected	Not Detected	Not Detected	Not Detected
Q9BYB0	Detected	Detected	Not Detected	Detected	Not Detected	Not Detected	Not Detected	Not Detected	Detected	Not Detected	Not Detected	Not Detected
P46926	Detected	Not Detected	Not Detected	Detected	Not Detected	Not Detected	Detected	Not Detected	Not Detected	Detected	Not Detected	Not Detected
P51857	Not Detected	Not Detected	Not Detected	Not Detected	Not Detected	Not Detected	Detected	Not Detected	Detected	Detected	Not Detected	Detected
O95573	Not Detected	Not Detected	Not Detected	Not Detected	Not Detected	Not Detected	Detected	Detected	Not Detected	Detected	Detected	Detected
Q9NP81	Not Detected	Not Detected	Not Detected	Not Detected	Not Detected	Not Detected	Detected	Detected	Not Detected	Detected	Detected	Not Detected
O43676	Not Detected	Not Detected	Not Detected	Not Detected	Not Detected	Not Detected	Detected	Detected	Detected	Detected	Detected	Detected
Q9Y5L4	Detected	Detected	Not Detected	Detected	Detected	Detected	Detected	Detected	Detected	Detected	Detected	Detected
O00267	Detected	Detected	Not Detected	Not Detected	Not Detected	Detected	Detected	Detected	Detected	Detected	Detected	Not Detected
Q9UNM6	Detected	Detected	Not Detected	Detected	Detected	Detected	Detected	Detected	Not Detected	Detected	Detected	Not Detected
P50552	Detected	Detected	Detected	Not Detected	Detected	Detected	Not Detected	Not Detected	Not Detected	Not Detected	Not Detected	Not Detected
Q7Z392	Detected	Not Detected	Not Detected	Detected	Not Detected	Not Detected	Detected	Not Detected	Not Detected	Detected	Not Detected	Not Detected
Q9UPT6	Detected	Detected	Not Detected	Detected	Not Detected	Not Detected	Detected	Not Detected	Not Detected	Detected	Not Detected	Not Detected
P13716	Detected	Not Detected	Not Detected	Detected	Not Detected	Not Detected	Detected	Not Detected	Not Detected	Detected	Not Detected	Not Detected
Q8N0X4	Not Detected	Not Detected	Not Detected	Not Detected	Not Detected	Not Detected	Detected	Not Detected	Not Detected	Detected	Not Detected	Detected
Q9UBQ7	Not Detected	Not Detected	Not Detected	Not Detected	Not Detected	Not Detected	Detected	Not Detected	Not Detected	Detected	Not Detected	Not Detected
O43426	Detected	Detected	Not Detected	Not Detected	Not Detected	Not Detected	Detected	Not Detected	Not Detected	Not Detected	Not Detected	Not Detected
P09382	Detected	Detected	Not Detected	Detected	Detected	Detected	Not Detected	Not Detected	Not Detected	Not Detected	Not Detected	Not Detected
O15273	Not Detected	Not Detected	Detected	Detected	Detected	Detected	Not Detected	Not Detected	Not Detected	Not Detected	Not Detected	Not Detected
O94760	Detected	Not Detected	Not Detected	Detected	Not Detected	Not Detected	Detected	Not Detected	Not Detected	Detected	Not Detected	Not Detected
Q9UQ49	Not Detected	Not Detected	Not Detected	Not Detected	Not Detected	Not Detected	Detected	Detected	Not Detected	Detected	Detected	Not Detected
Q8TB22	Not Detected	Not Detected	Not Detected	Not Detected	Not Detected	Not Detected	Detected	Not Detected	Not Detected	Detected	Not Detected	Not Detected
O00487	Detected	Detected	Not Detected	Detected	Detected	Detected	Detected	Detected	Not Detected	Detected	Not Detected	Not Detected
Q15848	Detected	Not Detected	Not Detected	Detected	Not Detected	Not Detected	Not Detected	Not Detected	Not Detected	Not Detected	Not Detected	Not Detected
P48637	Not Detected	Not Detected	Not Detected	Not Detected	Not Detected	Not Detected	Detected	Not Detected	Not Detected	Detected	Not Detected	Not Detected
Q86YZ3	Detected	Not Detected	Not Detected	Detected	Detected	Detected	Detected	Detected	Detected	Detected	Not Detected	Not Detected
P49902	Detected	Not Detected	Not Detected	Detected	Not Detected	Not Detected	Detected	Detected	Not Detected	Detected	Detected	Not Detected
Q7Z3U7	Detected	Not Detected	Not Detected	Detected	Not Detected	Not Detected	Detected	Not Detected	Not Detected	Detected	Not Detected	Not Detected
Q9NTK5	Detected	Not Detected	Not Detected	Detected	Not Detected	Not Detected	Detected	Detected	Not Detected	Detected	Detected	Not Detected
Q96PE2	Detected	Not Detected	Not Detected	Not Detected	Not Detected	Not Detected	Not Detected	Detected	Not Detected	Detected	Detected	Detected
P06681	Not Detected	Not Detected	Not Detected	Detected	Detected	Detected	Not Detected	Not Detected	Not Detected	Not Detected	Not Detected	Not Detected
Q96KP1	Detected	Detected	Not Detected	Not Detected	Not Detected	Detected	Not Detected	Detected	Not Detected	Detected	Detected	Not Detected
Q9H9B4	Not Detected	Not Detected	Not Detected	Not Detected	Not Detected	Not Detected	Detected	Detected	Not Detected	Detected	Detected	Detected
P01160	Not Detected	Not Detected	Not Detected	Not Detected	Not Detected	Not Detected	Detected	Detected	Detected	Detected	Not Detected	Detected
O43866	Detected	Detected	Detected	Not Detected	Not Detected	Not Detected	Not Detected	Not Detected	Not Detected	Not Detected	Not Detected	Not Detected
Q96EP5	Detected	Detected	Not Detected	Detected	Detected	Detected	Detected	Detected	Not Detected	Detected	Detected	Not Detected
P62318	Not Detected	Detected	Detected	Not Detected	Detected	Detected	Detected	Detected	Detected	Not Detected	Detected	Detected
O75179	Detected	Detected	Not Detected	Not Detected	Not Detected	Not Detected	Detected	Not Detected	Detected	Detected	Not Detected	Not Detected
Q9Y697	Detected	Detected	Detected	Detected	Detected	Detected	Not Detected	Detected	Not Detected	Not Detected	Detected	Not Detected
Q2TAY7	Not Detected	Detected	Detected	Not Detected	Detected	Detected	Not Detected	Detected	Detected	Not Detected	Detected	Detected
P26358	Not Detected	Detected	Not Detected	Detected	Detected	Detected	Not Detected	Detected	Detected	Not Detected	Not Detected	Not Detected
Q96I51	Not Detected	Detected	Not Detected	Not Detected	Detected	Not Detected	Detected	Detected	Not Detected	Detected	Detected	Not Detected
Q99543	Not Detected	Not Detected	Not Detected	Not Detected	Not Detected	Not Detected	Detected	Detected	Not Detected	Detected	Detected	Not Detected
Q15424	Not Detected	Detected	Detected	Detected	Detected	Detected	Not Detected	Not Detected	Detected	Not Detected	Not Detected	Not Detected
P12883	Not Detected	Not Detected	Not Detected	Not Detected	Detected	Not Detected	Not Detected	Detected	Detected	Detected	Detected	Detected
P53992	Detected	Not Detected	Not Detected	Not Detected	Not Detected	Detected	Detected	Not Detected	Not Detected	Detected	Not Detected	Not Detected
P49354	Detected	Not Detected	Not Detected	Detected	Detected	Not Detected	Detected	Not Detected	Not Detected	Detected	Not Detected	Not Detected
P51178	Not Detected	Not Detected	Not Detected	Not Detected	Not Detected	Not Detected	Detected	Not Detected	Not Detected	Detected	Not Detected	Not Detected
Q99973	Not Detected	Not Detected	Not Detected	Not Detected	Not Detected	Not Detected	Detected	Not Detected	Not Detected	Detected	Not Detected	Not Detected
Q8N5Z0	Not Detected	Not Detected	Not Detected	Not Detected	Not Detected	Not Detected	Detected	Not Detected	Not Detected	Detected	Not Detected	Not Detected
Q9NSC5	Not Detected	Detected	Detected	Detected	Detected	Detected	Detected	Detected	Detected	Not Detected	Detected	Detected
Q8N5K1	Detected	Detected	Not Detected	Detected	Detected	Detected	Detected	Detected	Not Detected	Detected	Detected	Detected
Q9UBC2	Detected	Detected	Not Detected	Detected	Detected	Detected	Detected	Detected	Not Detected	Detected	Detected	Not Detected
Q01995	Detected	Detected	Not Detected	Detected	Detected	Detected	Detected	Not Detected	Not Detected	Detected	Not Detected	Not Detected
Q6ZV29	Not Detected	Detected	Not Detected	Detected	Detected	Not Detected	Detected	Detected	Detected	Detected	Detected	Detected
Q9P2D3	Detected	Detected	Not Detected	Not Detected	Detected	Not Detected	Detected	Not Detected	Not Detected	Detected	Not Detected	Not Detected
Q9UBR1	Not Detected	Not Detected	Detected	Not Detected	Not Detected	Not Detected	Detected	Not Detected	Not Detected	Detected	Not Detected	Not Detected
P09871	Detected	Detected	Not Detected	Not Detected	Not Detected	Not Detected	Not Detected	Not Detected	Not Detected	Not Detected	Not Detected	Not Detected
Q9H2M9	Detected	Not Detected	Not Detected	Detected	Not Detected	Detected	Detected	Not Detected	Not Detected	Detected	Not Detected	Not Detected
P81605	Detected	Detected	Detected	Detected	Detected	Detected	Detected	Detected	Detected	Detected	Not Detected	Not Detected
A6NC86	Not Detected	Not Detected	Not Detected	Not Detected	Not Detected	Not Detected	Detected	Detected	Detected	Not Detected	Not Detected	Not Detected
O94874	Not Detected	Detected	Not Detected	Not Detected	Detected	Detected	Not Detected	Detected	Not Detected	Not Detected	Not Detected	Not Detected
Q9BQ69	Detected	Detected	Detected	Detected	Detected	Detected	Not Detected	Detected	Not Detected	Not Detected	Not Detected	Not Detected
O00303	Detected	Detected	Not Detected	Detected	Detected	Detected	Not Detected	Not Detected	Not Detected	Not Detected	Not Detected	Not Detected
Q9Y2Q3	Detected	Detected	Detected	Not Detected	Not Detected	Not Detected	Not Detected	Not Detected	Not Detected	Not Detected	Not Detected	Not Detected
Q8TDX7	Not Detected	Detected	Not Detected	Detected	Detected	Detected	Detected	Detected	Not Detected	Detected	Detected	Detected
Q9UKA9	Detected	Detected	Not Detected	Not Detected	Detected	Detected	Not Detected	Detected	Not Detected	Detected	Detected	Detected
Q9UGP8	Not Detected	Detected	Detected	Detected	Detected	Detected	Detected	Detected	Not Detected	Not Detected	Detected	Not Detected
Q86TU7	Not Detected	Detected	Detected	Detected	Detected	Detected	Not Detected	Not Detected	Detected	Detected	Detected	Not Detected
O75592	Detected	Detected	Detected	Not Detected	Not Detected	Not Detected	Detected	Detected	Detected	Detected	Not Detected	Not Detected
Q14642	Not Detected	Detected	Not Detected	Detected	Not Detected	Not Detected	Detected	Detected	Not Detected	Detected	Detected	Not Detected
Q8IYD1	Detected	Not Detected	Not Detected	Detected	Detected	Detected	Not Detected	Detected	Detected	Detected	Not Detected	Not Detected
A0A075B6I0	Not Detected	Not Detected	Not Detected	Detected	Detected	Detected	Not Detected	Not Detected	Not Detected	Not Detected	Not Detected	Not Detected
Q96KN2	Not Detected	Not Detected	Not Detected	Not Detected	Not Detected	Not Detected	Detected	Not Detected	Not Detected	Detected	Not Detected	Not Detected
P51687	Detected	Not Detected	Not Detected	Detected	Not Detected	Not Detected	Not Detected	Not Detected	Not Detected	Not Detected	Not Detected	Not Detected
Q9Y2Z4	Not Detected	Not Detected	Not Detected	Not Detected	Detected	Detected	Not Detected	Not Detected	Not Detected	Detected	Detected	Detected
P51911	Not Detected	Detected	Not Detected	Detected	Detected	Detected	Detected	Detected	Detected	Detected	Detected	Detected
P63027	Detected	Detected	Not Detected	Detected	Detected	Detected	Detected	Detected	Not Detected	Detected	Detected	Detected
Q9BWD1	Not Detected	Not Detected	Not Detected	Not Detected	Not Detected	Not Detected	Detected	Detected	Not Detected	Not Detected	Detected	Detected
P11678	Not Detected	Not Detected	Not Detected	Not Detected	Not Detected	Not Detected	Detected	Detected	Detected	Not Detected	Detected	Not Detected
P60981	Detected	Not Detected	Not Detected	Detected	Detected	Detected	Not Detected	Detected	Not Detected	Not Detected	Not Detected	Not Detected
Q9BWS9	Not Detected	Not Detected	Not Detected	Not Detected	Not Detected	Not Detected	Not Detected	Detected	Not Detected	Not Detected	Detected	Detected
Q13177	Detected	Not Detected	Not Detected	Detected	Detected	Detected	Detected	Not Detected	Not Detected	Detected	Not Detected	Not Detected
Q9NPY3	Detected	Detected	Not Detected	Detected	Not Detected	Not Detected	Not Detected	Not Detected	Not Detected	Not Detected	Not Detected	Not Detected
P52565	Detected	Not Detected	Not Detected	Detected	Detected	Detected	Not Detected	Not Detected	Not Detected	Not Detected	Not Detected	Not Detected
P61619	Not Detected	Detected	Detected	Detected	Detected	Detected	Detected	Detected	Not Detected	Detected	Detected	Not Detected
Q99733	Detected	Detected	Not Detected	Detected	Detected	Detected	Detected	Not Detected	Not Detected	Detected	Detected	Not Detected
Q16527	Not Detected	Detected	Detected	Not Detected	Detected	Detected	Detected	Detected	Not Detected	Not Detected	Not Detected	Detected
O15382	Detected	Not Detected	Not Detected	Detected	Detected	Detected	Detected	Not Detected	Not Detected	Detected	Not Detected	Not Detected
Q9H2K8	Detected	Detected	Not Detected	Not Detected	Detected	Detected	Not Detected	Detected	Not Detected	Not Detected	Not Detected	Not Detected
Q8IWW8	Not Detected	Not Detected	Not Detected	Detected	Detected	Detected	Not Detected	Not Detected	Not Detected	Not Detected	Not Detected	Not Detected
Q5JRA6	Detected	Detected	Not Detected	Not Detected	Not Detected	Not Detected	Detected	Not Detected	Detected	Not Detected	Not Detected	Not Detected
Q9BXI3	Not Detected	Not Detected	Not Detected	Detected	Not Detected	Not Detected	Detected	Not Detected	Not Detected	Detected	Detected	Not Detected
P60033	Detected	Detected	Detected	Detected	Not Detected	Not Detected	Not Detected	Not Detected	Not Detected	Not Detected	Not Detected	Not Detected
Q9Y265	Detected	Detected	Detected	Detected	Detected	Detected	Detected	Detected	Detected	Detected	Detected	Detected
O15260	Detected	Detected	Not Detected	Detected	Detected	Detected	Detected	Detected	Not Detected	Detected	Detected	Not Detected
Q9BWH2	Detected	Detected	Not Detected	Detected	Detected	Detected	Not Detected	Not Detected	Not Detected	Not Detected	Not Detected	Not Detected
Q92673	Not Detected	Not Detected	Not Detected	Not Detected	Not Detected	Detected	Detected	Detected	Not Detected	Detected	Detected	Not Detected
P27918	Detected	Detected	Not Detected	Not Detected	Not Detected	Not Detected	Not Detected	Not Detected	Not Detected	Not Detected	Not Detected	Not Detected
Q8N4T8	Detected	Detected	Detected	Detected	Not Detected	Not Detected	Detected	Not Detected	Not Detected	Not Detected	Detected	Not Detected
Q969Z3	Detected	Detected	Detected	Detected	Detected	Detected	Not Detected	Not Detected	Not Detected	Not Detected	Not Detected	Not Detected
Q12959	Not Detected	Detected	Detected	Detected	Detected	Detected	Detected	Detected	Detected	Detected	Detected	Detected
Q9Y696	Detected	Detected	Not Detected	Detected	Detected	Detected	Detected	Detected	Detected	Detected	Detected	Detected
P49591	Detected	Detected	Not Detected	Detected	Detected	Detected	Detected	Detected	Not Detected	Detected	Detected	Not Detected
Q9H078	Detected	Detected	Not Detected	Detected	Detected	Detected	Not Detected	Not Detected	Not Detected	Detected	Detected	Not Detected
P05106	Detected	Detected	Not Detected	Detected	Not Detected	Not Detected	Detected	Not Detected	Not Detected	Detected	Not Detected	Not Detected
Q96EY7	Detected	Detected	Detected	Not Detected	Not Detected	Not Detected	Not Detected	Not Detected	Not Detected	Not Detected	Not Detected	Not Detected
Q5GLZ8	Detected	Not Detected	Not Detected	Detected	Detected	Detected	Detected	Not Detected	Not Detected	Detected	Not Detected	Not Detected
Q9NQR4	Detected	Not Detected	Not Detected	Detected	Not Detected	Not Detected	Detected	Not Detected	Not Detected	Detected	Not Detected	Not Detected
Q6MZM0	Not Detected	Not Detected	Not Detected	Not Detected	Not Detected	Not Detected	Detected	Not Detected	Not Detected	Detected	Not Detected	Not Detected
Q96G03	Detected	Not Detected	Not Detected	Detected	Not Detected	Not Detected	Detected	Not Detected	Not Detected	Detected	Not Detected	Not Detected
A5D6W6	Detected	Detected	Detected	Detected	Detected	Detected	Not Detected	Not Detected	Not Detected	Not Detected	Not Detected	Not Detected
Q13435	Not Detected	Detected	Detected	Detected	Detected	Detected	Not Detected	Detected	Detected	Detected	Detected	Detected
O00291	Detected	Detected	Detected	Detected	Detected	Detected	Detected	Not Detected	Not Detected	Detected	Not Detected	Detected
Q86XP3	Detected	Detected	Not Detected	Not Detected	Not Detected	Detected	Not Detected	Detected	Not Detected	Detected	Detected	Not Detected
Q13201	Detected	Detected	Not Detected	Not Detected	Not Detected	Not Detected	Not Detected	Not Detected	Not Detected	Not Detected	Not Detected	Not Detected
O95428	Not Detected	Detected	Detected	Not Detected	Not Detected	Not Detected	Not Detected	Not Detected	Not Detected	Not Detected	Not Detected	Not Detected
Q15056	Not Detected	Not Detected	Not Detected	Not Detected	Not Detected	Not Detected	Detected	Detected	Not Detected	Not Detected	Not Detected	Not Detected
Q9NR12	Not Detected	Not Detected	Not Detected	Not Detected	Not Detected	Not Detected	Not Detected	Detected	Detected	Not Detected	Not Detected	Detected
P49589	Detected	Not Detected	Not Detected	Detected	Not Detected	Detected	Detected	Detected	Detected	Detected	Detected	Not Detected
Q9Y3E1	Not Detected	Detected	Not Detected	Detected	Detected	Detected	Detected	Detected	Detected	Not Detected	Detected	Detected
Q96CX2	Detected	Detected	Not Detected	Detected	Detected	Detected	Detected	Detected	Not Detected	Not Detected	Detected	Not Detected
Q7L2H7	Detected	Detected	Not Detected	Detected	Detected	Detected	Detected	Not Detected	Not Detected	Detected	Detected	Not Detected
Q8IXI1	Detected	Detected	Detected	Detected	Detected	Detected	Not Detected	Detected	Not Detected	Detected	Detected	Detected
Q6IAN0	Not Detected	Detected	Detected	Not Detected	Detected	Detected	Detected	Detected	Detected	Detected	Detected	Detected
Q9BZQ8	Detected	Not Detected	Not Detected	Detected	Detected	Detected	Not Detected	Not Detected	Detected	Not Detected	Not Detected	Not Detected
Q9BXF6	Detected	Detected	Not Detected	Not Detected	Not Detected	Not Detected	Detected	Detected	Not Detected	Detected	Not Detected	Not Detected
P01825	Not Detected	Not Detected	Not Detected	Not Detected	Not Detected	Not Detected	Detected	Detected	Not Detected	Detected	Not Detected	Not Detected
O95182	Detected	Detected	Detected	Detected	Detected	Detected	Not Detected	Not Detected	Not Detected	Not Detected	Not Detected	Not Detected
P62314	Not Detected	Detected	Detected	Not Detected	Detected	Detected	Detected	Detected	Detected	Detected	Detected	Detected
P49792	Not Detected	Not Detected	Not Detected	Not Detected	Detected	Detected	Detected	Detected	Detected	Detected	Detected	Detected
Q9BSJ8	Not Detected	Not Detected	Not Detected	Detected	Not Detected	Not Detected	Detected	Detected	Not Detected	Detected	Not Detected	Not Detected
Q13148	Detected	Detected	Detected	Not Detected	Detected	Detected	Detected	Detected	Detected	Not Detected	Detected	Detected
Q9UL18	Detected	Detected	Detected	Detected	Detected	Detected	Detected	Detected	Not Detected	Detected	Detected	Not Detected
P59998	Detected	Detected	Detected	Detected	Detected	Detected	Detected	Detected	Not Detected	Detected	Detected	Detected
Q92747	Detected	Detected	Not Detected	Detected	Detected	Detected	Detected	Detected	Not Detected	Detected	Detected	Not Detected
Q15155	Detected	Detected	Not Detected	Detected	Detected	Detected	Detected	Detected	Not Detected	Detected	Detected	Not Detected
Q86U86	Not Detected	Detected	Not Detected	Not Detected	Not Detected	Not Detected	Detected	Detected	Not Detected	Not Detected	Detected	Not Detected
O95834	Detected	Not Detected	Not Detected	Detected	Not Detected	Detected	Not Detected	Not Detected	Not Detected	Not Detected	Not Detected	Not Detected
Q8N1G4	Detected	Detected	Not Detected	Not Detected	Detected	Detected	Not Detected	Not Detected	Not Detected	Not Detected	Not Detected	Not Detected
Q08431	Detected	Detected	Not Detected	Not Detected	Not Detected	Not Detected	Not Detected	Not Detected	Not Detected	Not Detected	Not Detected	Not Detected
Q9NRG4	Not Detected	Not Detected	Not Detected	Not Detected	Not Detected	Not Detected	Detected	Detected	Detected	Detected	Detected	Not Detected
Q9UIA9	Detected	Not Detected	Not Detected	Detected	Detected	Detected	Detected	Not Detected	Not Detected	Detected	Not Detected	Not Detected
P08648	Detected	Not Detected	Not Detected	Detected	Detected	Detected	Not Detected	Not Detected	Not Detected	Not Detected	Not Detected	Not Detected
Q7L5N1	Detected	Detected	Not Detected	Detected	Detected	Detected	Detected	Not Detected	Not Detected	Detected	Not Detected	Not Detected
Q9UG63	Detected	Detected	Not Detected	Not Detected	Detected	Detected	Not Detected	Detected	Not Detected	Detected	Detected	Not Detected
O60885	Not Detected	Detected	Not Detected	Detected	Detected	Not Detected	Not Detected	Detected	Not Detected	Not Detected	Detected	Not Detected
P30043	Detected	Not Detected	Detected	Detected	Detected	Detected	Not Detected	Not Detected	Not Detected	Not Detected	Not Detected	Not Detected
P07686	Not Detected	Not Detected	Not Detected	Not Detected	Not Detected	Not Detected	Detected	Detected	Detected	Detected	Not Detected	Not Detected
Q9UBN7	Detected	Detected	Not Detected	Not Detected	Not Detected	Not Detected	Not Detected	Not Detected	Not Detected	Not Detected	Not Detected	Not Detected
Q9Y2I1	Detected	Not Detected	Not Detected	Not Detected	Detected	Not Detected	Not Detected	Not Detected	Not Detected	Not Detected	Not Detected	Not Detected
P08514	Detected	Not Detected	Not Detected	Detected	Not Detected	Not Detected	Detected	Not Detected	Detected	Not Detected	Not Detected	Not Detected
P35813	Detected	Detected	Not Detected	Detected	Not Detected	Not Detected	Detected	Not Detected	Not Detected	Detected	Detected	Not Detected
P06727	Detected	Not Detected	Not Detected	Not Detected	Not Detected	Not Detected	Not Detected	Detected	Detected	Not Detected	Not Detected	Not Detected
P51636	Not Detected	Not Detected	Not Detected	Not Detected	Not Detected	Not Detected	Not Detected	Not Detected	Not Detected	Detected	Detected	Detected
A6NMY6	Not Detected	Not Detected	Not Detected	Not Detected	Not Detected	Not Detected	Detected	Detected	Detected	Not Detected	Detected	Detected
Q8NFW8	Not Detected	Detected	Detected	Not Detected	Detected	Detected	Not Detected	Not Detected	Not Detected	Not Detected	Not Detected	Not Detected
Q9Y2S7	Detected	Not Detected	Not Detected	Detected	Detected	Detected	Detected	Not Detected	Not Detected	Detected	Not Detected	Not Detected
Q9HC35	Detected	Detected	Not Detected	Detected	Not Detected	Not Detected	Detected	Detected	Not Detected	Detected	Detected	Not Detected
Q9HD20	Detected	Detected	Not Detected	Not Detected	Detected	Detected	Not Detected	Detected	Not Detected	Not Detected	Detected	Not Detected
P51149	Detected	Detected	Not Detected	Detected	Detected	Detected	Detected	Detected	Not Detected	Detected	Not Detected	Detected
P49915	Detected	Not Detected	Not Detected	Detected	Not Detected	Not Detected	Detected	Detected	Not Detected	Detected	Not Detected	Not Detected
O15439	Detected	Detected	Not Detected	Not Detected	Not Detected	Not Detected	Not Detected	Not Detected	Detected	Not Detected	Not Detected	Not Detected
Q9NTJ4	Detected	Not Detected	Not Detected	Detected	Not Detected	Not Detected	Not Detected	Not Detected	Not Detected	Not Detected	Not Detected	Not Detected
P54922	Not Detected	Not Detected	Not Detected	Not Detected	Not Detected	Not Detected	Detected	Not Detected	Not Detected	Detected	Not Detected	Not Detected
Q9NQ66	Not Detected	Detected	Not Detected	Not Detected	Detected	Detected	Detected	Detected	Not Detected	Detected	Detected	Not Detected
Q6Q6R5	Not Detected	Not Detected	Not Detected	Not Detected	Not Detected	Not Detected	Not Detected	Not Detected	Not Detected	Detected	Detected	Detected
Q9BYV7	Not Detected	Not Detected	Not Detected	Not Detected	Not Detected	Not Detected	Detected	Not Detected	Not Detected	Detected	Not Detected	Not Detected
P35443	Detected	Not Detected	Detected	Detected	Detected	Detected	Not Detected	Detected	Not Detected	Detected	Not Detected	Not Detected
Q8TD16	Detected	Detected	Not Detected	Detected	Detected	Detected	Detected	Not Detected	Not Detected	Not Detected	Not Detected	Not Detected
Q8IUX7	Not Detected	Detected	Not Detected	Detected	Detected	Detected	Not Detected	Not Detected	Not Detected	Detected	Detected	Not Detected
P49407	Detected	Not Detected	Not Detected	Detected	Not Detected	Not Detected	Detected	Detected	Not Detected	Detected	Detected	Not Detected
Q96ND0	Detected	Detected	Not Detected	Detected	Detected	Not Detected	Not Detected	Not Detected	Detected	Not Detected	Not Detected	Not Detected
Q10713	Detected	Not Detected	Not Detected	Detected	Detected	Detected	Detected	Not Detected	Not Detected	Detected	Not Detected	Not Detected
Q96K17	Not Detected	Detected	Not Detected	Not Detected	Detected	Detected	Detected	Detected	Not Detected	Detected	Detected	Detected
P05452	Not Detected	Not Detected	Not Detected	Detected	Detected	Detected	Not Detected	Not Detected	Not Detected	Not Detected	Not Detected	Not Detected
P51649	Detected	Not Detected	Not Detected	Detected	Not Detected	Not Detected	Detected	Not Detected	Not Detected	Detected	Not Detected	Not Detected
Q9Y2L5	Detected	Not Detected	Not Detected	Detected	Not Detected	Not Detected	Detected	Not Detected	Not Detected	Detected	Not Detected	Not Detected
P20592	Not Detected	Not Detected	Not Detected	Detected	Detected	Detected	Not Detected	Not Detected	Not Detected	Not Detected	Not Detected	Not Detected
Q96HY7	Not Detected	Not Detected	Not Detected	Detected	Detected	Not Detected	Detected	Not Detected	Not Detected	Detected	Detected	Not Detected
P01876	Not Detected	Not Detected	Not Detected	Detected	Detected	Detected	Not Detected	Not Detected	Not Detected	Not Detected	Not Detected	Not Detected
P52907	Not Detected	Detected	Detected	Detected	Detected	Detected	Detected	Detected	Detected	Detected	Detected	Detected
P04083	Detected	Not Detected	Not Detected	Not Detected	Not Detected	Not Detected	Detected	Detected	Detected	Detected	Detected	Not Detected
Q8WY54	Detected	Not Detected	Not Detected	Detected	Detected	Detected	Detected	Not Detected	Not Detected	Detected	Not Detected	Not Detected
O76031	Detected	Detected	Not Detected	Detected	Detected	Detected	Detected	Detected	Not Detected	Detected	Detected	Not Detected
Q9NZ32	Not Detected	Detected	Not Detected	Not Detected	Detected	Detected	Detected	Detected	Detected	Detected	Detected	Detected
Q9UQ10	Detected	Not Detected	Not Detected	Detected	Not Detected	Not Detected	Detected	Not Detected	Not Detected	Detected	Not Detected	Not Detected
Q53EL6	Not Detected	Not Detected	Not Detected	Not Detected	Not Detected	Not Detected	Detected	Detected	Not Detected	Detected	Detected	Not Detected
Q02318	Not Detected	Not Detected	Not Detected	Not Detected	Not Detected	Not Detected	Detected	Detected	Not Detected	Detected	Not Detected	Not Detected
A8MV81	Not Detected	Not Detected	Not Detected	Not Detected	Not Detected	Not Detected	Not Detected	Not Detected	Not Detected	Detected	Detected	Detected
P49257	Detected	Detected	Not Detected	Not Detected	Not Detected	Detected	Not Detected	Not Detected	Not Detected	Not Detected	Not Detected	Not Detected
P22792	Detected	Not Detected	Not Detected	Not Detected	Not Detected	Not Detected	Not Detected	Not Detected	Not Detected	Not Detected	Not Detected	Not Detected
O15143	Detected	Detected	Not Detected	Detected	Detected	Detected	Detected	Detected	Not Detected	Detected	Not Detected	Not Detected
O00264	Detected	Not Detected	Not Detected	Detected	Detected	Detected	Not Detected	Not Detected	Not Detected	Detected	Not Detected	Detected
Q12907	Detected	Detected	Detected	Detected	Detected	Detected	Not Detected	Not Detected	Not Detected	Not Detected	Not Detected	Not Detected
O75475	Not Detected	Detected	Not Detected	Not Detected	Detected	Detected	Not Detected	Detected	Not Detected	Not Detected	Detected	Not Detected
P23229	Detected	Detected	Detected	Detected	Not Detected	Not Detected	Not Detected	Not Detected	Detected	Not Detected	Detected	Not Detected
Q0VDF9	Not Detected	Detected	Not Detected	Not Detected	Not Detected	Detected	Not Detected	Detected	Not Detected	Detected	Detected	Not Detected
Q6VY07	Detected	Detected	Not Detected	Detected	Detected	Detected	Detected	Not Detected	Not Detected	Detected	Detected	Not Detected
O00391	Detected	Not Detected	Not Detected	Detected	Detected	Detected	Not Detected	Not Detected	Not Detected	Not Detected	Not Detected	Not Detected
P42566	Detected	Not Detected	Not Detected	Detected	Not Detected	Not Detected	Not Detected	Not Detected	Not Detected	Detected	Not Detected	Not Detected
Q14165	Not Detected	Detected	Detected	Detected	Detected	Detected	Not Detected	Detected	Not Detected	Detected	Detected	Detected
O95622	Detected	Detected	Not Detected	Detected	Detected	Detected	Detected	Detected	Not Detected	Detected	Detected	Not Detected
P22570	Not Detected	Not Detected	Not Detected	Not Detected	Not Detected	Not Detected	Detected	Detected	Not Detected	Detected	Detected	Not Detected
P49721	Detected	Not Detected	Not Detected	Detected	Detected	Detected	Detected	Detected	Not Detected	Detected	Not Detected	Detected
P36955	Detected	Detected	Not Detected	Detected	Detected	Detected	Not Detected	Not Detected	Not Detected	Not Detected	Not Detected	Not Detected
O43854	Not Detected	Not Detected	Not Detected	Not Detected	Not Detected	Not Detected	Detected	Detected	Not Detected	Detected	Detected	Not Detected
Q9NTJ5	Detected	Detected	Not Detected	Detected	Detected	Detected	Not Detected	Not Detected	Not Detected	Detected	Not Detected	Not Detected
P07093	Not Detected	Not Detected	Not Detected	Not Detected	Not Detected	Not Detected	Not Detected	Detected	Detected	Detected	Detected	Not Detected
Q9NY33	Detected	Not Detected	Not Detected	Detected	Not Detected	Not Detected	Detected	Not Detected	Not Detected	Detected	Not Detected	Not Detected
P84157	Not Detected	Not Detected	Not Detected	Not Detected	Not Detected	Not Detected	Detected	Detected	Not Detected	Detected	Detected	Not Detected
P09936	Not Detected	Not Detected	Not Detected	Not Detected	Not Detected	Not Detected	Detected	Not Detected	Not Detected	Detected	Not Detected	Detected
O95050	Not Detected	Not Detected	Not Detected	Not Detected	Not Detected	Not Detected	Detected	Not Detected	Not Detected	Detected	Not Detected	Detected
P50914	Detected	Detected	Detected	Detected	Detected	Detected	Detected	Detected	Detected	Detected	Detected	Detected
Q13033	Detected	Detected	Detected	Detected	Detected	Detected	Not Detected	Detected	Not Detected	Detected	Detected	Detected
O76021	Not Detected	Not Detected	Not Detected	Not Detected	Not Detected	Not Detected	Not Detected	Detected	Detected	Not Detected	Not Detected	Not Detected
Q9BXW7	Not Detected	Not Detected	Not Detected	Detected	Detected	Detected	Not Detected	Not Detected	Not Detected	Not Detected	Not Detected	Not Detected
P23368	Detected	Not Detected	Not Detected	Detected	Detected	Not Detected	Detected	Not Detected	Not Detected	Detected	Not Detected	Not Detected
Q8NBF2	Detected	Not Detected	Not Detected	Detected	Detected	Detected	Not Detected	Not Detected	Not Detected	Detected	Not Detected	Not Detected
Q96Q05	Detected	Detected	Not Detected	Not Detected	Not Detected	Not Detected	Detected	Detected	Detected	Detected	Not Detected	Not Detected
Q96L92	Detected	Not Detected	Not Detected	Detected	Detected	Detected	Detected	Not Detected	Not Detected	Detected	Not Detected	Not Detected
Q6ZMM2	Not Detected	Detected	Detected	Not Detected	Not Detected	Not Detected	Not Detected	Not Detected	Not Detected	Not Detected	Not Detected	Not Detected
O00168	Detected	Detected	Detected	Detected	Detected	Detected	Not Detected	Not Detected	Not Detected	Not Detected	Detected	Not Detected
Q9BXP5	Detected	Detected	Not Detected	Detected	Detected	Detected	Detected	Detected	Not Detected	Not Detected	Detected	Not Detected
Q9NZW5	Detected	Detected	Detected	Detected	Detected	Detected	Not Detected	Detected	Not Detected	Not Detected	Not Detected	Not Detected
Q01804	Detected	Detected	Not Detected	Not Detected	Detected	Not Detected	Not Detected	Not Detected	Detected	Not Detected	Not Detected	Detected
O15085	Detected	Detected	Not Detected	Not Detected	Not Detected	Not Detected	Detected	Detected	Not Detected	Detected	Detected	Detected
A1L0T0	Not Detected	Not Detected	Not Detected	Detected	Detected	Detected	Not Detected	Not Detected	Not Detected	Not Detected	Not Detected	Not Detected
Q9NVE7	Detected	Not Detected	Not Detected	Detected	Detected	Detected	Detected	Not Detected	Not Detected	Detected	Not Detected	Not Detected
Q9BW92	Detected	Detected	Not Detected	Detected	Detected	Detected	Not Detected	Not Detected	Not Detected	Not Detected	Detected	Not Detected
Q8IXB1	Not Detected	Detected	Not Detected	Detected	Detected	Detected	Not Detected	Not Detected	Not Detected	Not Detected	Not Detected	Not Detected
P28070	Not Detected	Not Detected	Not Detected	Not Detected	Not Detected	Not Detected	Detected	Detected	Detected	Detected	Detected	Detected
O76003	Detected	Not Detected	Not Detected	Detected	Detected	Detected	Detected	Not Detected	Not Detected	Detected	Not Detected	Detected
P13667	Detected	Not Detected	Not Detected	Detected	Not Detected	Detected	Detected	Not Detected	Not Detected	Detected	Not Detected	Not Detected
Q04760	Not Detected	Not Detected	Not Detected	Not Detected	Not Detected	Not Detected	Detected	Not Detected	Not Detected	Detected	Not Detected	Not Detected
P55263	Detected	Not Detected	Not Detected	Detected	Not Detected	Not Detected	Detected	Not Detected	Not Detected	Detected	Not Detected	Not Detected
O15027	Detected	Not Detected	Not Detected	Not Detected	Not Detected	Not Detected	Detected	Not Detected	Not Detected	Not Detected	Not Detected	Not Detected
P07359	Detected	Detected	Not Detected	Not Detected	Not Detected	Not Detected	Not Detected	Not Detected	Not Detected	Not Detected	Not Detected	Not Detected
Q14554	Not Detected	Not Detected	Not Detected	Not Detected	Not Detected	Not Detected	Detected	Detected	Not Detected	Not Detected	Detected	Not Detected
Q9Y2T3	Detected	Not Detected	Not Detected	Not Detected	Not Detected	Not Detected	Not Detected	Not Detected	Detected	Not Detected	Not Detected	Not Detected
O94905	Not Detected	Detected	Detected	Detected	Detected	Detected	Not Detected	Detected	Not Detected	Not Detected	Detected	Detected
Q96JB5	Not Detected	Detected	Not Detected	Detected	Detected	Detected	Not Detected	Detected	Not Detected	Not Detected	Detected	Not Detected
Q14449	Detected	Detected	Not Detected	Not Detected	Not Detected	Detected	Not Detected	Not Detected	Not Detected	Not Detected	Not Detected	Not Detected
Q9UH90	Detected	Detected	Detected	Detected	Detected	Detected	Not Detected	Not Detected	Not Detected	Not Detected	Not Detected	Not Detected
Q96S52	Not Detected	Detected	Not Detected	Detected	Detected	Detected	Not Detected	Not Detected	Not Detected	Not Detected	Not Detected	Not Detected
Q86UY8	Not Detected	Detected	Not Detected	Not Detected	Not Detected	Not Detected	Detected	Detected	Not Detected	Detected	Detected	Not Detected
P53041	Detected	Detected	Not Detected	Not Detected	Not Detected	Not Detected	Detected	Not Detected	Not Detected	Detected	Not Detected	Not Detected
Q9UIJ7	Detected	Not Detected	Not Detected	Detected	Not Detected	Not Detected	Detected	Not Detected	Not Detected	Detected	Not Detected	Not Detected
O43708	Not Detected	Not Detected	Not Detected	Not Detected	Not Detected	Not Detected	Detected	Not Detected	Detected	Detected	Not Detected	Not Detected
Q9UQ90	Detected	Detected	Not Detected	Detected	Detected	Detected	Detected	Detected	Detected	Detected	Detected	Detected
Q9Y4F1	Not Detected	Not Detected	Not Detected	Not Detected	Not Detected	Not Detected	Detected	Detected	Not Detected	Detected	Detected	Detected
Q02221	Not Detected	Not Detected	Not Detected	Detected	Detected	Detected	Not Detected	Not Detected	Not Detected	Not Detected	Not Detected	Not Detected
O14756	Not Detected	Not Detected	Not Detected	Not Detected	Not Detected	Not Detected	Detected	Detected	Detected	Detected	Detected	Detected
P11234	Detected	Detected	Not Detected	Detected	Detected	Detected	Detected	Detected	Not Detected	Detected	Detected	Detected
P51571	Not Detected	Detected	Detected	Not Detected	Detected	Detected	Detected	Detected	Not Detected	Detected	Detected	Detected
Q9Y2W1	Detected	Detected	Detected	Detected	Detected	Detected	Detected	Not Detected	Not Detected	Detected	Detected	Not Detected
Q5SRE5	Not Detected	Detected	Not Detected	Not Detected	Not Detected	Not Detected	Not Detected	Detected	Not Detected	Detected	Detected	Not Detected
O94966	Detected	Detected	Not Detected	Detected	Not Detected	Not Detected	Detected	Not Detected	Not Detected	Detected	Not Detected	Not Detected
Q02153	Detected	Not Detected	Not Detected	Detected	Not Detected	Not Detected	Detected	Not Detected	Not Detected	Detected	Not Detected	Not Detected
Q13404	Detected	Not Detected	Not Detected	Detected	Not Detected	Not Detected	Detected	Not Detected	Not Detected	Detected	Not Detected	Not Detected
O60610	Detected	Not Detected	Not Detected	Detected	Not Detected	Not Detected	Not Detected	Not Detected	Not Detected	Detected	Detected	Not Detected
O94901	Not Detected	Not Detected	Detected	Not Detected	Not Detected	Not Detected	Not Detected	Not Detected	Not Detected	Not Detected	Not Detected	Not Detected
P02750	Not Detected	Not Detected	Not Detected	Not Detected	Not Detected	Not Detected	Detected	Not Detected	Not Detected	Not Detected	Not Detected	Not Detected
P05120	Not Detected	Not Detected	Not Detected	Detected	Detected	Detected	Not Detected	Not Detected	Not Detected	Not Detected	Not Detected	Not Detected
O43295	Not Detected	Not Detected	Not Detected	Not Detected	Not Detected	Not Detected	Detected	Detected	Detected	Detected	Not Detected	Not Detected
P16284	Not Detected	Not Detected	Not Detected	Not Detected	Not Detected	Not Detected	Detected	Not Detected	Not Detected	Detected	Not Detected	Not Detected
P49720	Not Detected	Not Detected	Not Detected	Detected	Detected	Not Detected	Detected	Detected	Detected	Detected	Not Detected	Detected
O95197	Not Detected	Not Detected	Not Detected	Detected	Not Detected	Not Detected	Detected	Detected	Detected	Detected	Not Detected	Detected
Q9Y6U3	Not Detected	Not Detected	Not Detected	Not Detected	Not Detected	Not Detected	Detected	Detected	Detected	Detected	Not Detected	Detected
Q96E11	Detected	Detected	Not Detected	Not Detected	Not Detected	Not Detected	Not Detected	Not Detected	Not Detected	Not Detected	Not Detected	Not Detected
Q5RI15	Detected	Detected	Not Detected	Detected	Detected	Detected	Not Detected	Not Detected	Not Detected	Not Detected	Not Detected	Not Detected
P52948	Not Detected	Detected	Not Detected	Not Detected	Not Detected	Not Detected	Not Detected	Detected	Detected	Not Detected	Detected	Detected
Q9NRN5	Not Detected	Not Detected	Not Detected	Not Detected	Not Detected	Not Detected	Not Detected	Detected	Detected	Not Detected	Detected	Not Detected
Q13162	Detected	Detected	Not Detected	Detected	Detected	Detected	Detected	Not Detected	Not Detected	Detected	Not Detected	Detected
Q9NP80	Detected	Detected	Not Detected	Detected	Detected	Detected	Detected	Not Detected	Not Detected	Not Detected	Not Detected	Not Detected
Q9UNH7	Detected	Not Detected	Not Detected	Detected	Detected	Detected	Detected	Detected	Not Detected	Detected	Not Detected	Not Detected
Q13017	Detected	Detected	Not Detected	Not Detected	Not Detected	Not Detected	Not Detected	Not Detected	Not Detected	Detected	Not Detected	Not Detected
P35237	Detected	Not Detected	Detected	Detected	Not Detected	Not Detected	Not Detected	Not Detected	Not Detected	Not Detected	Not Detected	Not Detected
Q5T440	Detected	Not Detected	Not Detected	Not Detected	Not Detected	Detected	Detected	Detected	Not Detected	Detected	Detected	Detected
P43235	Not Detected	Not Detected	Not Detected	Not Detected	Not Detected	Not Detected	Not Detected	Detected	Detected	Detected	Detected	Detected
P60468	Not Detected	Detected	Detected	Detected	Detected	Detected	Not Detected	Detected	Not Detected	Detected	Detected	Detected
Q9NVJ2	Detected	Detected	Not Detected	Detected	Detected	Detected	Detected	Not Detected	Not Detected	Detected	Not Detected	Detected
P55010	Detected	Detected	Not Detected	Detected	Detected	Detected	Detected	Detected	Not Detected	Detected	Not Detected	Not Detected
Q9HDC5	Not Detected	Detected	Not Detected	Detected	Detected	Detected	Not Detected	Not Detected	Not Detected	Not Detected	Not Detected	Not Detected
Q15059	Not Detected	Detected	Detected	Not Detected	Not Detected	Not Detected	Not Detected	Detected	Not Detected	Not Detected	Detected	Not Detected
Q969Z0	Not Detected	Not Detected	Not Detected	Detected	Detected	Detected	Not Detected	Not Detected	Detected	Not Detected	Not Detected	Not Detected
P43405	Detected	Detected	Not Detected	Not Detected	Not Detected	Not Detected	Not Detected	Detected	Not Detected	Not Detected	Not Detected	Not Detected
O60493	Detected	Not Detected	Not Detected	Detected	Detected	Detected	Detected	Not Detected	Not Detected	Detected	Not Detected	Not Detected
Q8N2H3	Detected	Not Detected	Not Detected	Detected	Detected	Detected	Not Detected	Not Detected	Not Detected	Not Detected	Not Detected	Not Detected
Q8IYB7	Detected	Not Detected	Not Detected	Detected	Not Detected	Detected	Detected	Not Detected	Not Detected	Detected	Detected	Not Detected
P04066	Not Detected	Not Detected	Not Detected	Not Detected	Not Detected	Not Detected	Detected	Detected	Not Detected	Detected	Not Detected	Not Detected
A0AVT1	Detected	Not Detected	Not Detected	Detected	Not Detected	Detected	Detected	Not Detected	Not Detected	Detected	Not Detected	Not Detected
P09417	Detected	Not Detected	Not Detected	Detected	Not Detected	Not Detected	Not Detected	Not Detected	Not Detected	Not Detected	Not Detected	Not Detected
O43488	Not Detected	Not Detected	Not Detected	Not Detected	Not Detected	Not Detected	Detected	Not Detected	Not Detected	Detected	Not Detected	Not Detected
Q9Y2M2	Not Detected	Not Detected	Not Detected	Not Detected	Not Detected	Not Detected	Not Detected	Not Detected	Not Detected	Detected	Detected	Not Detected
P10253	Detected	Not Detected	Not Detected	Not Detected	Not Detected	Not Detected	Detected	Not Detected	Not Detected	Detected	Not Detected	Not Detected
O95248	Detected	Not Detected	Not Detected	Not Detected	Not Detected	Not Detected	Detected	Not Detected	Not Detected	Detected	Not Detected	Not Detected
Q8N3R3	Not Detected	Detected	Not Detected	Not Detected	Not Detected	Not Detected	Not Detected	Not Detected	Not Detected	Not Detected	Not Detected	Not Detected
P41218	Not Detected	Detected	Detected	Not Detected	Not Detected	Not Detected	Not Detected	Not Detected	Not Detected	Not Detected	Not Detected	Not Detected
Q8IV63	Not Detected	Not Detected	Not Detected	Not Detected	Not Detected	Not Detected	Not Detected	Detected	Detected	Not Detected	Detected	Not Detected
O95674	Detected	Detected	Not Detected	Not Detected	Not Detected	Not Detected	Not Detected	Not Detected	Not Detected	Not Detected	Not Detected	Not Detected
Q9NP92	Detected	Detected	Detected	Not Detected	Not Detected	Not Detected	Not Detected	Not Detected	Not Detected	Not Detected	Not Detected	Not Detected
Q6KC79	Not Detected	Detected	Detected	Detected	Not Detected	Not Detected	Not Detected	Detected	Detected	Not Detected	Detected	Detected
Q13243	Detected	Not Detected	Not Detected	Detected	Detected	Detected	Detected	Detected	Detected	Detected	Detected	Detected
Q15555	Detected	Detected	Not Detected	Not Detected	Detected	Detected	Detected	Detected	Not Detected	Detected	Not Detected	Not Detected
O43290	Detected	Detected	Detected	Not Detected	Detected	Detected	Not Detected	Detected	Not Detected	Detected	Detected	Not Detected
P48634	Detected	Detected	Not Detected	Detected	Detected	Detected	Not Detected	Detected	Detected	Not Detected	Detected	Not Detected
Q5BKY1	Not Detected	Not Detected	Detected	Not Detected	Not Detected	Not Detected	Detected	Detected	Not Detected	Detected	Detected	Detected
O43464	Not Detected	Not Detected	Not Detected	Not Detected	Not Detected	Not Detected	Not Detected	Not Detected	Not Detected	Detected	Detected	Detected
Q15113	Not Detected	Not Detected	Not Detected	Not Detected	Detected	Not Detected	Detected	Detected	Not Detected	Detected	Detected	Not Detected
Q00765	Not Detected	Detected	Detected	Not Detected	Not Detected	Not Detected	Detected	Not Detected	Not Detected	Detected	Not Detected	Detected
P18433	Detected	Not Detected	Not Detected	Detected	Not Detected	Not Detected	Detected	Detected	Not Detected	Detected	Not Detected	Not Detected
P62942	Detected	Not Detected	Not Detected	Detected	Not Detected	Not Detected	Detected	Not Detected	Not Detected	Detected	Not Detected	Not Detected
P15502	Not Detected	Detected	Detected	Detected	Detected	Detected	Not Detected	Not Detected	Not Detected	Not Detected	Not Detected	Not Detected
P02008	Not Detected	Not Detected	Not Detected	Not Detected	Not Detected	Not Detected	Not Detected	Not Detected	Not Detected	Detected	Not Detected	Detected
Q08426	Not Detected	Detected	Not Detected	Not Detected	Detected	Detected	Not Detected	Not Detected	Not Detected	Not Detected	Not Detected	Not Detected
P61421	Not Detected	Detected	Detected	Detected	Detected	Detected	Detected	Detected	Not Detected	Detected	Detected	Detected
Q8NBS9	Detected	Detected	Detected	Detected	Detected	Detected	Detected	Not Detected	Not Detected	Detected	Detected	Not Detected
O75822	Detected	Detected	Detected	Detected	Detected	Detected	Not Detected	Not Detected	Not Detected	Detected	Not Detected	Not Detected
P31153	Detected	Not Detected	Not Detected	Detected	Detected	Detected	Detected	Not Detected	Not Detected	Detected	Not Detected	Not Detected
Q96KQ4	Not Detected	Detected	Detected	Detected	Not Detected	Not Detected	Detected	Detected	Detected	Not Detected	Detected	Detected
Q8NEU8	Detected	Not Detected	Not Detected	Detected	Detected	Detected	Detected	Not Detected	Not Detected	Detected	Not Detected	Not Detected
Q9BUQ8	Not Detected	Detected	Not Detected	Not Detected	Not Detected	Detected	Not Detected	Detected	Not Detected	Detected	Detected	Not Detected
Q13107	Detected	Detected	Not Detected	Detected	Detected	Not Detected	Detected	Not Detected	Not Detected	Detected	Not Detected	Not Detected
Q05086	Detected	Not Detected	Not Detected	Detected	Not Detected	Detected	Detected	Not Detected	Not Detected	Detected	Not Detected	Not Detected
Q9UGI8	Not Detected	Not Detected	Not Detected	Detected	Not Detected	Detected	Detected	Detected	Not Detected	Detected	Not Detected	Not Detected
Q5VT25	Detected	Detected	Not Detected	Not Detected	Not Detected	Not Detected	Detected	Detected	Detected	Detected	Detected	Not Detected
P00441	Detected	Not Detected	Not Detected	Detected	Detected	Not Detected	Not Detected	Not Detected	Not Detected	Detected	Not Detected	Not Detected
P09960	Detected	Not Detected	Not Detected	Detected	Not Detected	Not Detected	Not Detected	Not Detected	Not Detected	Detected	Not Detected	Not Detected
Q13428	Not Detected	Not Detected	Not Detected	Not Detected	Not Detected	Not Detected	Not Detected	Detected	Not Detected	Not Detected	Not Detected	Detected
Q9H8H3	Not Detected	Not Detected	Not Detected	Not Detected	Not Detected	Not Detected	Detected	Detected	Detected	Detected	Detected	Not Detected
O75569	Not Detected	Not Detected	Not Detected	Not Detected	Not Detected	Not Detected	Detected	Detected	Detected	Not Detected	Not Detected	Not Detected
Q8N6M3	Not Detected	Detected	Detected	Detected	Detected	Detected	Not Detected	Not Detected	Not Detected	Not Detected	Detected	Not Detected
Q9P0V9	Not Detected	Detected	Not Detected	Detected	Detected	Not Detected	Not Detected	Detected	Not Detected	Detected	Detected	Detected
Q15811	Detected	Detected	Not Detected	Detected	Not Detected	Detected	Detected	Not Detected	Not Detected	Detected	Detected	Not Detected
Q99816	Detected	Not Detected	Not Detected	Detected	Detected	Detected	Detected	Not Detected	Not Detected	Detected	Not Detected	Not Detected
P49711	Not Detected	Detected	Not Detected	Not Detected	Not Detected	Not Detected	Not Detected	Detected	Detected	Not Detected	Detected	Detected
Q8N163	Detected	Detected	Not Detected	Detected	Detected	Detected	Not Detected	Not Detected	Not Detected	Not Detected	Not Detected	Not Detected
Q9NYL2	Detected	Not Detected	Not Detected	Not Detected	Detected	Detected	Detected	Detected	Not Detected	Detected	Detected	Detected
Q12929	Not Detected	Detected	Detected	Detected	Detected	Detected	Not Detected	Not Detected	Detected	Not Detected	Detected	Not Detected
O95786	Not Detected	Not Detected	Not Detected	Detected	Detected	Detected	Not Detected	Not Detected	Not Detected	Not Detected	Not Detected	Not Detected
Q01970	Detected	Detected	Not Detected	Detected	Detected	Detected	Not Detected	Not Detected	Not Detected	Not Detected	Detected	Not Detected
O00178	Detected	Detected	Not Detected	Not Detected	Detected	Detected	Not Detected	Detected	Not Detected	Detected	Detected	Not Detected
Q9Y3A0	Not Detected	Not Detected	Not Detected	Not Detected	Not Detected	Not Detected	Detected	Detected	Detected	Detected	Detected	Detected
O75170	Detected	Not Detected	Not Detected	Not Detected	Not Detected	Not Detected	Detected	Not Detected	Not Detected	Detected	Not Detected	Not Detected
P46199	Not Detected	Not Detected	Detected	Not Detected	Detected	Not Detected	Detected	Detected	Not Detected	Detected	Detected	Not Detected
P57088	Not Detected	Detected	Not Detected	Detected	Detected	Detected	Detected	Detected	Not Detected	Detected	Detected	Detected
P67812	Not Detected	Detected	Detected	Detected	Detected	Detected	Detected	Detected	Detected	Not Detected	Detected	Detected
Q9UMF0	Not Detected	Not Detected	Not Detected	Not Detected	Not Detected	Not Detected	Not Detected	Not Detected	Not Detected	Detected	Detected	Detected
Q96PP9	Detected	Not Detected	Detected	Not Detected	Not Detected	Not Detected	Not Detected	Not Detected	Detected	Not Detected	Not Detected	Detected
P13796	Detected	Not Detected	Not Detected	Detected	Detected	Detected	Detected	Not Detected	Not Detected	Detected	Not Detected	Not Detected
Q9HC38	Detected	Not Detected	Not Detected	Detected	Not Detected	Not Detected	Detected	Not Detected	Detected	Detected	Detected	Not Detected
Q14257	Not Detected	Not Detected	Not Detected	Not Detected	Not Detected	Not Detected	Detected	Not Detected	Not Detected	Detected	Not Detected	Not Detected
Q8IYS1	Detected	Detected	Detected	Not Detected	Not Detected	Not Detected	Not Detected	Not Detected	Not Detected	Not Detected	Not Detected	Not Detected
P20807	Not Detected	Not Detected	Not Detected	Not Detected	Not Detected	Not Detected	Not Detected	Detected	Detected	Not Detected	Detected	Not Detected
Q07075	Not Detected	Not Detected	Not Detected	Not Detected	Not Detected	Not Detected	Detected	Not Detected	Not Detected	Detected	Detected	Not Detected
P17152	Not Detected	Detected	Detected	Detected	Detected	Detected	Detected	Not Detected	Not Detected	Detected	Detected	Detected
Q687X5	Not Detected	Detected	Not Detected	Not Detected	Not Detected	Not Detected	Not Detected	Not Detected	Not Detected	Not Detected	Not Detected	Not Detected
P35612	Detected	Detected	Not Detected	Not Detected	Not Detected	Not Detected	Detected	Detected	Detected	Detected	Detected	Detected
Q86VN1	Detected	Detected	Not Detected	Detected	Detected	Detected	Detected	Detected	Not Detected	Detected	Detected	Not Detected
P29536	Not Detected	Not Detected	Detected	Not Detected	Detected	Not Detected	Not Detected	Not Detected	Detected	Detected	Detected	Detected
Q8IX12	Not Detected	Detected	Detected	Detected	Detected	Detected	Not Detected	Detected	Not Detected	Not Detected	Detected	Not Detected
O00461	Detected	Detected	Not Detected	Detected	Detected	Detected	Detected	Not Detected	Not Detected	Not Detected	Not Detected	Not Detected
P52788	Detected	Not Detected	Not Detected	Detected	Detected	Detected	Detected	Not Detected	Not Detected	Detected	Not Detected	Not Detected
Q92905	Detected	Detected	Not Detected	Detected	Detected	Detected	Detected	Not Detected	Not Detected	Detected	Not Detected	Not Detected
P04433	Detected	Detected	Not Detected	Not Detected	Not Detected	Not Detected	Not Detected	Not Detected	Not Detected	Not Detected	Not Detected	Not Detected
Q92696	Detected	Not Detected	Not Detected	Detected	Not Detected	Detected	Detected	Not Detected	Not Detected	Detected	Not Detected	Not Detected
P11413	Detected	Not Detected	Not Detected	Detected	Detected	Not Detected	Detected	Not Detected	Not Detected	Detected	Not Detected	Not Detected
Q5HYK3	Not Detected	Not Detected	Not Detected	Detected	Detected	Detected	Detected	Not Detected	Not Detected	Detected	Not Detected	Not Detected
Q8IWV8	Detected	Not Detected	Not Detected	Detected	Not Detected	Not Detected	Not Detected	Not Detected	Detected	Not Detected	Not Detected	Not Detected
P84090	Not Detected	Detected	Detected	Not Detected	Detected	Detected	Not Detected	Detected	Detected	Detected	Detected	Detected
O75452	Not Detected	Not Detected	Not Detected	Not Detected	Not Detected	Not Detected	Detected	Detected	Detected	Detected	Detected	Detected
Q5D862	Detected	Not Detected	Detected	Detected	Detected	Detected	Detected	Not Detected	Detected	Detected	Not Detected	Detected
O43681	Detected	Not Detected	Not Detected	Detected	Detected	Detected	Detected	Not Detected	Not Detected	Detected	Not Detected	Not Detected
Q9BZH6	Detected	Not Detected	Not Detected	Detected	Not Detected	Detected	Detected	Detected	Not Detected	Detected	Not Detected	Not Detected
Q13586	Not Detected	Detected	Not Detected	Not Detected	Not Detected	Detected	Detected	Detected	Detected	Detected	Detected	Not Detected
Q96CV9	Detected	Not Detected	Not Detected	Detected	Detected	Detected	Not Detected	Not Detected	Detected	Not Detected	Not Detected	Not Detected
O75531	Not Detected	Not Detected	Detected	Not Detected	Not Detected	Not Detected	Detected	Detected	Detected	Detected	Detected	Detected
Q12888	Not Detected	Detected	Not Detected	Not Detected	Not Detected	Not Detected	Not Detected	Detected	Not Detected	Not Detected	Not Detected	Not Detected
Q9Y315	Not Detected	Not Detected	Not Detected	Not Detected	Not Detected	Not Detected	Detected	Detected	Not Detected	Detected	Not Detected	Detected
P78417	Detected	Not Detected	Not Detected	Not Detected	Not Detected	Not Detected	Detected	Not Detected	Not Detected	Detected	Not Detected	Not Detected
Q96LW7	Not Detected	Not Detected	Not Detected	Not Detected	Not Detected	Not Detected	Detected	Detected	Detected	Detected	Detected	Detected
Q9NV70	Not Detected	Detected	Not Detected	Not Detected	Not Detected	Not Detected	Not Detected	Detected	Not Detected	Detected	Detected	Not Detected
Q9C0D5	Detected	Detected	Not Detected	Not Detected	Not Detected	Detected	Detected	Detected	Not Detected	Detected	Detected	Not Detected
P62899	Not Detected	Detected	Detected	Not Detected	Detected	Detected	Detected	Detected	Detected	Detected	Detected	Detected
Q9H3K2	Detected	Detected	Not Detected	Not Detected	Detected	Not Detected	Detected	Not Detected	Detected	Not Detected	Not Detected	Not Detected
O00499	Not Detected	Detected	Not Detected	Detected	Detected	Detected	Not Detected	Detected	Not Detected	Detected	Detected	Not Detected
P13746	Not Detected	Not Detected	Not Detected	Detected	Detected	Detected	Not Detected	Not Detected	Not Detected	Not Detected	Not Detected	Not Detected
Q9UH62	Not Detected	Not Detected	Not Detected	Detected	Detected	Detected	Not Detected	Not Detected	Not Detected	Not Detected	Not Detected	Not Detected
Q9Y608	Not Detected	Detected	Detected	Not Detected	Detected	Detected	Not Detected	Not Detected	Detected	Detected	Not Detected	Detected
P33151	Not Detected	Not Detected	Not Detected	Not Detected	Not Detected	Not Detected	Detected	Detected	Detected	Detected	Detected	Detected
Q8IZP0	Not Detected	Not Detected	Not Detected	Not Detected	Not Detected	Not Detected	Detected	Detected	Not Detected	Detected	Detected	Detected
Q9HAU5	Detected	Detected	Not Detected	Detected	Detected	Detected	Detected	Not Detected	Not Detected	Detected	Detected	Not Detected
P46087	Not Detected	Detected	Not Detected	Not Detected	Not Detected	Not Detected	Not Detected	Detected	Detected	Not Detected	Detected	Detected
Q16537	Detected	Not Detected	Not Detected	Detected	Detected	Detected	Detected	Not Detected	Not Detected	Detected	Detected	Not Detected
Q8IZQ1	Detected	Not Detected	Not Detected	Not Detected	Not Detected	Detected	Detected	Not Detected	Not Detected	Detected	Not Detected	Not Detected
Q2PPJ7	Detected	Detected	Not Detected	Not Detected	Not Detected	Not Detected	Detected	Detected	Not Detected	Not Detected	Detected	Not Detected
Q9H0W9	Not Detected	Not Detected	Not Detected	Not Detected	Not Detected	Not Detected	Detected	Not Detected	Not Detected	Detected	Not Detected	Not Detected
Q02539	Not Detected	Detected	Detected	Not Detected	Detected	Detected	Not Detected	Detected	Detected	Not Detected	Detected	Detected
Q09028	Not Detected	Detected	Detected	Detected	Detected	Detected	Not Detected	Detected	Detected	Not Detected	Detected	Detected
P00736	Detected	Detected	Not Detected	Detected	Not Detected	Not Detected	Not Detected	Not Detected	Not Detected	Not Detected	Not Detected	Not Detected
P03897	Not Detected	Not Detected	Not Detected	Not Detected	Not Detected	Not Detected	Detected	Detected	Detected	Detected	Detected	Detected
P78362	Not Detected	Detected	Detected	Detected	Detected	Detected	Not Detected	Not Detected	Detected	Not Detected	Detected	Detected
P06730	Detected	Detected	Not Detected	Detected	Detected	Not Detected	Detected	Detected	Not Detected	Detected	Not Detected	Detected
P33897	Detected	Detected	Not Detected	Not Detected	Not Detected	Detected	Not Detected	Detected	Not Detected	Not Detected	Detected	Not Detected
Q9H8Y8	Detected	Detected	Not Detected	Detected	Detected	Detected	Detected	Not Detected	Not Detected	Detected	Not Detected	Not Detected
Q9UBF2	Detected	Detected	Not Detected	Detected	Detected	Detected	Detected	Not Detected	Detected	Detected	Not Detected	Not Detected
P22307	Detected	Not Detected	Detected	Detected	Not Detected	Not Detected	Detected	Not Detected	Not Detected	Detected	Not Detected	Not Detected
Q8N573	Detected	Not Detected	Not Detected	Detected	Detected	Not Detected	Detected	Not Detected	Not Detected	Detected	Not Detected	Not Detected
Q86XA9	Detected	Detected	Detected	Detected	Not Detected	Not Detected	Not Detected	Detected	Not Detected	Not Detected	Not Detected	Not Detected
Q9Y3Q0	Detected	Detected	Not Detected	Detected	Detected	Not Detected	Not Detected	Not Detected	Not Detected	Detected	Not Detected	Not Detected
O95163	Not Detected	Not Detected	Not Detected	Not Detected	Not Detected	Not Detected	Detected	Not Detected	Not Detected	Detected	Not Detected	Not Detected
P01763	Detected	Detected	Not Detected	Not Detected	Not Detected	Not Detected	Not Detected	Not Detected	Not Detected	Not Detected	Not Detected	Not Detected
Q12802	Detected	Detected	Not Detected	Not Detected	Not Detected	Not Detected	Not Detected	Not Detected	Not Detected	Not Detected	Not Detected	Not Detected
Q13740	Not Detected	Not Detected	Not Detected	Not Detected	Not Detected	Not Detected	Detected	Not Detected	Not Detected	Detected	Detected	Not Detected
Q99700	Detected	Detected	Not Detected	Not Detected	Detected	Detected	Not Detected	Not Detected	Not Detected	Not Detected	Not Detected	Not Detected
P22748	Not Detected	Not Detected	Not Detected	Detected	Detected	Detected	Not Detected	Not Detected	Not Detected	Not Detected	Not Detected	Not Detected
P16860	Not Detected	Not Detected	Not Detected	Not Detected	Not Detected	Not Detected	Detected	Detected	Detected	Detected	Detected	Detected
P67870	Detected	Detected	Not Detected	Detected	Detected	Detected	Detected	Detected	Detected	Detected	Detected	Detected
Q16629	Not Detected	Detected	Detected	Detected	Detected	Detected	Detected	Detected	Detected	Not Detected	Detected	Detected
Q96T51	Detected	Not Detected	Not Detected	Not Detected	Detected	Detected	Detected	Not Detected	Not Detected	Detected	Not Detected	Not Detected
Q969G3	Not Detected	Detected	Not Detected	Not Detected	Not Detected	Detected	Not Detected	Detected	Not Detected	Not Detected	Detected	Detected
P52597	Detected	Detected	Detected	Detected	Detected	Detected	Not Detected	Not Detected	Not Detected	Not Detected	Not Detected	Not Detected
Q99986	Not Detected	Detected	Not Detected	Not Detected	Not Detected	Not Detected	Not Detected	Detected	Not Detected	Not Detected	Detected	Not Detected
Q6P1J9	Not Detected	Detected	Detected	Not Detected	Detected	Detected	Not Detected	Detected	Not Detected	Not Detected	Detected	Not Detected
P29475	Detected	Not Detected	Not Detected	Not Detected	Not Detected	Not Detected	Detected	Not Detected	Not Detected	Detected	Detected	Not Detected
Q9UPT5	Not Detected	Not Detected	Not Detected	Not Detected	Not Detected	Not Detected	Not Detected	Detected	Not Detected	Detected	Detected	Not Detected
Q9UPR0	Detected	Not Detected	Not Detected	Detected	Not Detected	Not Detected	Detected	Not Detected	Not Detected	Detected	Not Detected	Not Detected
P20936	Detected	Not Detected	Not Detected	Detected	Not Detected	Not Detected	Detected	Detected	Not Detected	Detected	Not Detected	Not Detected
Q8N465	Detected	Not Detected	Not Detected	Detected	Not Detected	Not Detected	Not Detected	Not Detected	Not Detected	Not Detected	Detected	Not Detected
Q13564	Detected	Not Detected	Not Detected	Detected	Detected	Detected	Not Detected	Not Detected	Not Detected	Detected	Not Detected	Not Detected
Q99766	Detected	Not Detected	Not Detected	Detected	Not Detected	Not Detected	Detected	Not Detected	Not Detected	Detected	Not Detected	Not Detected
P49815	Detected	Not Detected	Not Detected	Not Detected	Not Detected	Not Detected	Detected	Not Detected	Not Detected	Not Detected	Not Detected	Not Detected
Q00059	Not Detected	Not Detected	Not Detected	Not Detected	Not Detected	Not Detected	Not Detected	Detected	Detected	Detected	Detected	Detected
P68036	Detected	Not Detected	Not Detected	Detected	Not Detected	Not Detected	Detected	Detected	Not Detected	Detected	Not Detected	Not Detected
Q13347	Detected	Detected	Not Detected	Detected	Detected	Detected	Detected	Detected	Detected	Detected	Detected	Detected
Q9H1E5	Detected	Detected	Detected	Detected	Detected	Detected	Not Detected	Not Detected	Not Detected	Not Detected	Not Detected	Not Detected
P78406	Not Detected	Not Detected	Detected	Not Detected	Detected	Detected	Not Detected	Detected	Detected	Detected	Detected	Detected
Q14161	Detected	Detected	Detected	Detected	Detected	Detected	Detected	Detected	Detected	Detected	Detected	Detected
O15488	Not Detected	Not Detected	Not Detected	Not Detected	Not Detected	Not Detected	Detected	Not Detected	Not Detected	Detected	Not Detected	Not Detected
P31689	Not Detected	Detected	Not Detected	Not Detected	Detected	Not Detected	Detected	Detected	Detected	Detected	Detected	Not Detected
Q9HBH5	Detected	Detected	Not Detected	Detected	Detected	Detected	Detected	Detected	Not Detected	Detected	Not Detected	Detected
Q8IWA5	Detected	Not Detected	Not Detected	Detected	Not Detected	Not Detected	Detected	Not Detected	Not Detected	Detected	Not Detected	Not Detected
Q9Y6Y8	Detected	Not Detected	Not Detected	Detected	Detected	Not Detected	Detected	Not Detected	Not Detected	Not Detected	Not Detected	Not Detected
Q9UNN5	Detected	Detected	Not Detected	Detected	Detected	Detected	Detected	Not Detected	Not Detected	Detected	Not Detected	Not Detected
Q9Y3Z3	Detected	Detected	Not Detected	Not Detected	Detected	Detected	Not Detected	Not Detected	Not Detected	Not Detected	Not Detected	Not Detected
Q9HCL2	Detected	Detected	Detected	Not Detected	Not Detected	Not Detected	Not Detected	Not Detected	Not Detected	Not Detected	Not Detected	Not Detected
P52306	Detected	Not Detected	Not Detected	Detected	Not Detected	Detected	Detected	Not Detected	Not Detected	Detected	Not Detected	Not Detected
O15084	Detected	Detected	Not Detected	Not Detected	Not Detected	Not Detected	Detected	Not Detected	Not Detected	Detected	Not Detected	Not Detected
E7EW31	Detected	Detected	Detected	Not Detected	Not Detected	Detected	Not Detected	Not Detected	Not Detected	Not Detected	Not Detected	Not Detected
Q8N0X7	Not Detected	Not Detected	Not Detected	Not Detected	Not Detected	Not Detected	Detected	Not Detected	Not Detected	Detected	Not Detected	Not Detected
O15540	Not Detected	Not Detected	Not Detected	Not Detected	Not Detected	Not Detected	Detected	Not Detected	Not Detected	Detected	Not Detected	Detected
O15117	Not Detected	Detected	Not Detected	Not Detected	Not Detected	Not Detected	Not Detected	Not Detected	Not Detected	Not Detected	Not Detected	Not Detected
O75298	Detected	Detected	Not Detected	Not Detected	Not Detected	Not Detected	Not Detected	Not Detected	Not Detected	Not Detected	Not Detected	Not Detected
Q66K74	Detected	Detected	Not Detected	Detected	Detected	Not Detected	Not Detected	Not Detected	Not Detected	Not Detected	Not Detected	Not Detected
P34949	Detected	Not Detected	Not Detected	Detected	Not Detected	Not Detected	Not Detected	Not Detected	Not Detected	Not Detected	Not Detected	Not Detected
P00156	Detected	Detected	Detected	Not Detected	Not Detected	Not Detected	Detected	Detected	Detected	Detected	Detected	Detected
Q12996	Not Detected	Detected	Not Detected	Not Detected	Detected	Detected	Detected	Detected	Not Detected	Not Detected	Detected	Not Detected
Q9NSB8	Not Detected	Detected	Detected	Not Detected	Detected	Not Detected	Detected	Detected	Detected	Not Detected	Detected	Detected
Q12857	Not Detected	Detected	Detected	Detected	Detected	Detected	Not Detected	Detected	Detected	Not Detected	Detected	Not Detected
Q99719	Not Detected	Detected	Not Detected	Not Detected	Detected	Detected	Detected	Detected	Not Detected	Not Detected	Detected	Not Detected
Q7L4E1	Not Detected	Detected	Not Detected	Detected	Detected	Detected	Detected	Detected	Not Detected	Detected	Detected	Not Detected
Q9NYK5	Not Detected	Not Detected	Not Detected	Not Detected	Not Detected	Not Detected	Detected	Detected	Detected	Detected	Detected	Detected
P01920	Not Detected	Detected	Not Detected	Not Detected	Not Detected	Not Detected	Detected	Not Detected	Not Detected	Detected	Not Detected	Not Detected
P08253	Not Detected	Not Detected	Not Detected	Detected	Not Detected	Not Detected	Detected	Detected	Not Detected	Detected	Not Detected	Not Detected
Q9UL40	Not Detected	Not Detected	Not Detected	Not Detected	Not Detected	Not Detected	Detected	Detected	Not Detected	Not Detected	Not Detected	Not Detected
P37837	Detected	Not Detected	Not Detected	Detected	Not Detected	Not Detected	Detected	Not Detected	Not Detected	Detected	Not Detected	Not Detected
Q9P2R3	Detected	Detected	Not Detected	Detected	Not Detected	Not Detected	Detected	Not Detected	Not Detected	Detected	Detected	Not Detected
Q15181	Detected	Not Detected	Not Detected	Detected	Not Detected	Not Detected	Not Detected	Not Detected	Not Detected	Not Detected	Detected	Not Detected
Q6V1X1	Not Detected	Not Detected	Not Detected	Not Detected	Not Detected	Not Detected	Detected	Not Detected	Not Detected	Detected	Not Detected	Not Detected
Q7KZN9	Detected	Detected	Not Detected	Detected	Detected	Detected	Not Detected	Detected	Not Detected	Detected	Detected	Not Detected
Q07021	Not Detected	Not Detected	Not Detected	Detected	Detected	Detected	Detected	Detected	Detected	Detected	Detected	Detected
Q9Y6E2	Detected	Not Detected	Not Detected	Detected	Detected	Detected	Detected	Not Detected	Not Detected	Detected	Detected	Detected
P42285	Not Detected	Detected	Detected	Detected	Detected	Detected	Not Detected	Detected	Detected	Detected	Detected	Not Detected
Q7L3T8	Not Detected	Not Detected	Detected	Not Detected	Not Detected	Not Detected	Detected	Detected	Not Detected	Detected	Detected	Not Detected
O75146	Detected	Detected	Not Detected	Detected	Not Detected	Not Detected	Detected	Detected	Not Detected	Detected	Detected	Not Detected
P10155	Not Detected	Not Detected	Not Detected	Detected	Detected	Detected	Detected	Not Detected	Not Detected	Detected	Detected	Not Detected
Q14139	Not Detected	Not Detected	Not Detected	Detected	Detected	Detected	Detected	Not Detected	Not Detected	Detected	Not Detected	Not Detected
Q16513	Detected	Detected	Not Detected	Not Detected	Not Detected	Detected	Detected	Detected	Not Detected	Detected	Detected	Not Detected
Q96HP0	Detected	Detected	Not Detected	Not Detected	Not Detected	Not Detected	Not Detected	Not Detected	Not Detected	Not Detected	Not Detected	Not Detected
Q8WUP2	Detected	Detected	Detected	Not Detected	Not Detected	Detected	Not Detected	Not Detected	Not Detected	Not Detected	Not Detected	Not Detected
Q68EM7	Not Detected	Not Detected	Not Detected	Not Detected	Not Detected	Not Detected	Detected	Detected	Not Detected	Detected	Detected	Not Detected
P18859	Detected	Detected	Not Detected	Not Detected	Not Detected	Not Detected	Not Detected	Not Detected	Not Detected	Not Detected	Not Detected	Not Detected
Q9BZW5	Not Detected	Not Detected	Not Detected	Not Detected	Not Detected	Not Detected	Detected	Detected	Not Detected	Not Detected	Detected	Not Detected
P02689	Not Detected	Not Detected	Not Detected	Not Detected	Not Detected	Not Detected	Detected	Not Detected	Detected	Detected	Not Detected	Not Detected
Q96AG3	Detected	Detected	Not Detected	Not Detected	Not Detected	Not Detected	Not Detected	Not Detected	Not Detected	Not Detected	Not Detected	Not Detected
P41226	Detected	Not Detected	Not Detected	Not Detected	Not Detected	Not Detected	Not Detected	Not Detected	Not Detected	Not Detected	Not Detected	Not Detected
Q92604	Not Detected	Detected	Not Detected	Detected	Detected	Detected	Not Detected	Not Detected	Not Detected	Not Detected	Not Detected	Not Detected
O43815	Detected	Detected	Not Detected	Detected	Detected	Detected	Detected	Detected	Not Detected	Detected	Detected	Detected
Q9H936	Detected	Detected	Not Detected	Not Detected	Detected	Detected	Detected	Not Detected	Not Detected	Not Detected	Detected	Detected
Q86VS8	Detected	Detected	Not Detected	Not Detected	Detected	Detected	Detected	Detected	Not Detected	Detected	Detected	Not Detected
Q641Q2	Detected	Detected	Not Detected	Detected	Not Detected	Not Detected	Detected	Not Detected	Not Detected	Detected	Detected	Detected
P23588	Detected	Detected	Not Detected	Detected	Detected	Detected	Detected	Not Detected	Not Detected	Not Detected	Detected	Not Detected
Q99570	Detected	Detected	Not Detected	Not Detected	Not Detected	Not Detected	Not Detected	Detected	Not Detected	Detected	Detected	Not Detected
P49959	Not Detected	Not Detected	Not Detected	Not Detected	Not Detected	Not Detected	Not Detected	Detected	Detected	Not Detected	Detected	Detected
P37198	Not Detected	Detected	Detected	Not Detected	Not Detected	Detected	Not Detected	Detected	Detected	Detected	Detected	Not Detected
P63172	Not Detected	Detected	Not Detected	Not Detected	Detected	Detected	Not Detected	Detected	Not Detected	Not Detected	Detected	Detected
Q02447	Not Detected	Detected	Not Detected	Not Detected	Not Detected	Not Detected	Not Detected	Detected	Not Detected	Not Detected	Detected	Not Detected
Q9UKM9	Not Detected	Detected	Detected	Not Detected	Detected	Detected	Not Detected	Not Detected	Not Detected	Not Detected	Not Detected	Not Detected
Q9H3G5	Not Detected	Not Detected	Not Detected	Not Detected	Not Detected	Not Detected	Detected	Detected	Not Detected	Detected	Not Detected	Not Detected
P43304	Detected	Not Detected	Not Detected	Detected	Detected	Detected	Detected	Not Detected	Not Detected	Detected	Not Detected	Not Detected
Q643R3	Not Detected	Not Detected	Detected	Not Detected	Not Detected	Not Detected	Detected	Detected	Not Detected	Detected	Detected	Not Detected
Q9Y4G8	Detected	Detected	Not Detected	Not Detected	Not Detected	Not Detected	Detected	Not Detected	Not Detected	Detected	Detected	Not Detected
Q9Y266	Not Detected	Not Detected	Detected	Detected	Not Detected	Not Detected	Detected	Not Detected	Not Detected	Detected	Not Detected	Not Detected
Q9H9A6	Not Detected	Not Detected	Not Detected	Not Detected	Not Detected	Not Detected	Not Detected	Detected	Not Detected	Not Detected	Detected	Not Detected
Q96P70	Detected	Not Detected	Not Detected	Not Detected	Not Detected	Not Detected	Detected	Not Detected	Not Detected	Detected	Not Detected	Not Detected
P19174	Detected	Not Detected	Not Detected	Detected	Not Detected	Not Detected	Not Detected	Not Detected	Not Detected	Detected	Not Detected	Not Detected
[truncated: 2,515 more rows]
