# Supplementary material for: Conservation and divergence of protein pathways in the vertebrate heart
Source: PLoS Biol. 2019 Sep 6;17(9):e3000437. doi: 10.1371/journal.pbio.3000437 (PMC6750614; doi:10.1371/journal.pbio.3000437)
Supplement: S5 Table — (XLSX) [file pbio.3000437.s029.xlsx]

## Sheet: S5 Table
Table S5. Exported un-normalized data from Scaffold with mapped human accession numbers indicated
			Total MS1 Precursor								Unique Spectrum Count								Unique Peptides
Original description	Original Accession Number	Mapped Human Accession Number	Mouse R1	Mouse R2	Pig_R1	Pig_R2	XL_R1	XL_R2	XT_R1	XT_R2	Mouse R1	Mouse R2	Pig_R1	Pig_R2	XL_R1	XL_R2	XT_R1	XT_R2	Mouse R1	Mouse R2	Pig_R1	Pig_R2	XL_R1	XL_R2	XT_R1	XT_R2
Cluster of Myosin-8 OS=Homo sapiens GN=MYH8 PE=1 SV=3 (P13535)	P13535	P13535	3383600000000	4304200000000	5741700000000	6540400000000	7494600000000	3498800000000	10803000000000	12277000000000	1611	1989	1676	1682	1912	1744	2192	2102	712	812	782	788	822	693	847	859
Cluster of POTE ankyrin domain family member J OS=Homo sapiens GN=POTEJ PE=3 SV=1 (P0CG39)	P0CG39	P0CG39	2020300000000	1428900000000	2135900000000	4432400000000	4441000000000	3426200000000	7590700000000	5694200000000	514	413	410	517	676	590	728	596	213	190	197	239	289	238	291	266
Cluster of Alpha-actinin-1 OS=Homo sapiens GN=ACTN1 PE=1 SV=2 (P12814)	P12814	P12814	348370000000	293400000000	483370000000	592150000000	1022400000000	1161400000000	1810600000000	869760000000	410	477	482	489	729	681	752	536	191	205	223	237	353	308	314	265
Uncharacterized protein (Fragment) OS=Xenopus tropicalis PE=4 SV=1	F7EAV6	Q8WZ42	32972000000	38804000000	33637000000	70639000000	503400000000	227990000000	1791000000000	1325900000000	168	190	168	194	1419	1233	3457	3086	118	124	121	132	806	738	1821	1749
Cluster of Titin OS=Homo sapiens GN=TTN PE=1 SV=4 (Q8WZ42)	Q8WZ42	Q8WZ42	487070000000	566970000000	217380000000	427560000000	105640000000	45807000000	188630000000	157160000000	2821	3325	1441	1805	245	237	292	306	1725	1773	973	1105	154	152	191	193
Cluster of Uncharacterized protein (Fragment) OS=Xenopus tropicalis GN=mybpc3 PE=4 SV=1 (F6VSF7)	F6VSF7	Q14896	28647000000	13189000000	38606000000	21809000000	732820000000	1347100000000	1036700000000	588060000000	15	21	21	16	382	481	442	290	8	13	11	8	171	211	175	133
Cluster of ATP synthase subunit beta, mitochondrial OS=Homo sapiens GN=ATP5B PE=1 SV=3 (P06576)	P06576	P06576	845860000000	978300000000	670500000000	1166800000000	383050000000	432190000000	800740000000	1476800000000	196	243	218	217	210	181	229	274	76	94	101	111	98	63	77	115
Cluster of ATP synthase subunit alpha, mitochondrial OS=Mus musculus GN=Atp5a1 PE=1 SV=1 (Q03265)	Q03265	P25705	1166400000000	809370000000	761850000000	1137000000000	332870000000	358470000000	453460000000	1276600000000	239	197	191	184	130	128	157	182	97	80	98	96	66	60	75	89
Cluster of Trypsin-3 OS=Homo sapiens GN=PRSS3 PE=1 SV=2 (P35030)	P35030	P35030	310610000000	597470000000	1672000000000	2369500000000	946030000000	539850000000	941500000000	2816000000000	75	118	110	147	128	101	121	149	43	59	57	80	72	49	71	80
Cluster of Spectrin alpha chain, non-erythrocytic 1 OS=Homo sapiens GN=SPTAN1 PE=1 SV=3 (Q13813)	Q13813	Q13813	41203000000	40247000000	53580000000	52413000000	91465000000	99726000000	186050000000	345450000000	288	330	257	254	321	377	452	420	174	173	156	159	168	188	213	198
Cluster of Myosin-binding protein C, cardiac-type OS=Homo sapiens GN=MYBPC3 PE=1 SV=4 (Q14896)	Q14896	Q14896	947410000000	603810000000	1028000000000	683370000000	23302000000	88059000000	56146000000	53575000000	457	474	410	346	17	19	28	16	200	204	223	186	10	12	13	7
Cluster of ADP/ATP translocase 3 OS=Homo sapiens GN=SLC25A6 PE=1 SV=4 (P12236)	P12236	P12236	547110000000	379150000000	1411000000000	1617000000000	278160000000	135170000000	663850000000	798350000000	235	163	184	211	131	125	189	163	108	90	123	124	80	70	104	103
Cluster of Tropomyosin alpha-4 chain OS=Homo sapiens GN=TPM4 PE=1 SV=3 (P67936)	P67936	P67936	163690000000	82423000000	196980000000	661350000000	408720000000	330340000000	450440000000	592840000000	178	156	210	243	267	271	336	280	84	69	101	117	147	129	146	151
Cluster of Spectrin beta chain, erythrocytic OS=Homo sapiens GN=SPTB PE=1 SV=5 (P11277)	P11277	P11277	96861000000	52262000000	36731000000	36589000000	15731000000	20269000000	52163000000	76091000000	558	516	271	277	144	179	274	232	316	281	182	181	96	114	145	128
Cluster of Sarcoplasmic/endoplasmic reticulum calcium ATPase 2 OS=Homo sapiens GN=ATP2A2 PE=1 SV=1 (P16615)	P16615	P16615	477090000000	275780000000	245500000000	223830000000	1900000000	1604700000	3327900000	1425400000	312	280	196	204	38	43	61	31	148	125	100	104	31	33	40	26
Cluster of Creatine kinase M-type OS=Homo sapiens GN=CKM PE=1 SV=2 (P06732)	P06732	P06732	148480000000	82929000000	170700000000	339900000000	460590000000	245270000000	547050000000	491520000000	131	108	139	143	250	235	302	296	69	59	81	77	123	107	133	150
Cluster of Cytoplasmic dynein 1 heavy chain 1 OS=Homo sapiens GN=DYNC1H1 PE=1 SV=5 (Q14204)	Q14204	Q14204	68143000000	80210000000	11876000000	12507000000	15045000000	23444000000	43600000000	12366000000	482	516	157	203	210	313	383	203	288	275	128	158	147	195	225	160
Cluster of Aconitate hydratase, mitochondrial OS=Homo sapiens GN=ACO2 PE=1 SV=2 (Q99798)	Q99798	Q99798	321100000000	306870000000	194620000000	310610000000	255960000000	127590000000	314090000000	232190000000	205	252	194	206	281	238	289	210	94	117	97	113	134	102	134	102
Cluster of NADH-ubiquinone oxidoreductase 75 kDa subunit, mitochondrial OS=Homo sapiens GN=NDUFS1 PE=1 SV=3 (P28331)	P28331	P28331	133670000000	123600000000	337410000000	549790000000	67369000000	86247000000	178370000000	691710000000	148	176	168	223	143	138	180	227	69	72	87	116	68	71	74	112
Cluster of Glyceraldehyde-3-phosphate dehydrogenase OS=Homo sapiens GN=GAPDH PE=1 SV=3 (P04406)	P04406	P04406	314810000000	145920000000	195950000000	330120000000	260910000000	181940000000	262350000000	390120000000	119	99	119	118	162	156	134	126	48	32	60	60	67	53	51	62
Cluster of Myomesin-2 OS=Homo sapiens GN=MYOM2 PE=1 SV=2 (P54296)	P54296	P54296	312680000000	123230000000	125860000000	112690000000	5654700000	2344000000	7844700000	5988200000	322	320	214	228	21	17	9	11	148	157	113	114	12	9	5	7
Cluster of Des-prov protein OS=Xenopus laevis GN=des.1 PE=2 SV=1 (Q6AZI8)	Q6AZI8	P17661	32346000000	34282000000	45362000000	115970000000	601820000000	418480000000	720460000000	698680000000	40	33	36	43	254	241	210	147	18	16	14	23	124	107	73	68
Cluster of Glycogen phosphorylase, muscle form OS=Homo sapiens GN=PYGM PE=1 SV=6 (P11217)	P11217	P11217	233270000000	79176000000	77578000000	91091000000	98007000000	27448000000	142000000000	78855000000	399	300	240	256	297	217	310	222	180	131	125	144	161	114	146	130
Cluster of 2-oxoglutarate dehydrogenase, mitochondrial OS=Homo sapiens GN=OGDH PE=1 SV=3 (Q02218)	Q02218	Q02218	270650000000	105200000000	95815000000	65995000000	50508000000	55048000000	104170000000	114490000000	304	252	159	164	182	191	205	152	131	105	90	96	100	96	91	79
Cluster of Sodium/potassium-transporting ATPase subunit alpha-3 OS=Homo sapiens GN=ATP1A3 PE=1 SV=3 (P13637)	P13637	P13637	102740000000	75018000000	59737000000	49024000000	36513000000	29450000000	80086000000	73005000000	171	180	124	119	120	113	137	104	90	90	76	69	65	58	71	60
Cluster of LOC448844 protein OS=Xenopus laevis GN=alb PE=2 SV=1 (Q642P7)	Q642P7	P02768	0	0	0	0	1717100000000	606310000000	74853000000	169840000000	0	0	0	0	547	424	43	40	0	0	0	0	239	156	17	17
Cluster of Serotransferrin OS=Homo sapiens GN=TF PE=1 SV=3 (P02787)	P02787	P02787	170250000000	171710000000	182870000000	282720000000	227930000000	106580000000	64565000000	84724000000	177	241	316	334	272	211	145	116	79	117	159	171	155	100	67	59
Cluster of Gamma-enolase OS=Homo sapiens GN=ENO2 PE=1 SV=3 (P09104)	P09104	P09104	67775000000	56718000000	60510000000	97932000000	167730000000	109710000000	119190000000	75664000000	145	122	111	125	133	142	124	107	72	52	60	59	60	62	57	55
Cluster of LOC100037033 protein OS=Xenopus laevis GN=hspa1b PE=2 SV=1 (A1L3K5)	A1L3K5	P11142	80877000000	59555000000	104220000000	167620000000	49488000000	42233000000	63318000000	97144000000	124	128	180	182	140	135	164	152	57	58	84	84	68	68	78	77
Cluster of Elongation factor 1-alpha 2 OS=Homo sapiens GN=EEF1A2 PE=1 SV=1 (Q05639)	Q05639	Q05639	126560000000	87754000000	80418000000	188790000000	71504000000	59474000000	96380000000	90113000000	155	120	92	122	101	83	114	102	64	49	45	56	51	34	49	47
Trifunctional enzyme subunit alpha, mitochondrial OS=Mus musculus GN=Hadha PE=1 SV=1	Q8BMS1	P40939	741030000000	397050000000	96420000000	108440000000	11432000000	16653000000	14413000000	20269000000	289	260	30	33	15	12	15	17	123	112	17	18	6	6	7	9
Cluster of Uncharacterized protein OS=Xenopus tropicalis GN=tnnt2 PE=4 SV=1 (F7EHG0)	F7EHG0	P45379	11679000000	5396600000	22038000000	31549000000	296750000000	247830000000	402440000000	322340000000	3	4	4	5	200	183	157	111	3	3	3	4	88	82	55	44
LOC100145283 protein OS=Xenopus tropicalis GN=fhl2 PE=2 SV=1	B1H0Z6	Q14192	648340000	1162600000	4116200000	7788000000	205500000000	273620000000	767640000000	634120000000	1	3	4	4	115	129	211	159	1	2	3	3	51	48	80	63
Cluster of Fructose-bisphosphate aldolase A OS=Homo sapiens GN=ALDOA PE=1 SV=2 (P04075)	P04075	P04075	152210000000	95453000000	351330000000	807340000000	260520000000	117530000000	278710000000	175470000000	130	119	150	185	123	122	202	169	55	54	80	87	55	48	82	80
Cluster of Voltage-dependent anion-selective channel protein 2 OS=Xenopus laevis GN=vdac2 PE=1 SV=1 (P81004)	P81004	P45880	11309000000	7226900000	53330000000	80061000000	124730000000	127530000000	322590000000	944580000000	8	10	15	21	67	70	109	131	3	4	7	13	31	28	44	66
Cluster of Myomesin-1 OS=Homo sapiens GN=MYOM1 PE=1 SV=2 (P52179)	P52179	P52179	63172000000	55739000000	73760000000	84812000000	27320000000	22734000000	31785000000	36922000000	224	256	249	235	23	27	18	15	128	128	125	116	16	16	13	9
Cluster of Uncharacterized protein (Fragment) OS=Xenopus tropicalis GN=flnc PE=4 SV=1 (F7DCI4)	F7DCI4	Q14315	7308500000	6253900000	18866000000	19991000000	68633000000	114690000000	335090000000	281270000000	38	46	66	76	210	366	467	378	31	31	47	55	127	188	243	220
Cluster of Ryanodine receptor 2 OS=Homo sapiens GN=RYR2 PE=1 SV=3 (Q92736)	Q92736	Q92736	46503000000	67122000000	13777000000	8503400000	548460000	501600000	366700000	132240000	421	500	182	186	22	28	21	11	266	287	141	148	22	26	20	11
Cluster of Hexokinase-1 OS=Homo sapiens GN=HK1 PE=1 SV=3 (P19367)	P19367	P19367	45929000000	11420000000	56785000000	45073000000	61298000000	46315000000	149740000000	352240000000	168	122	85	86	139	118	187	171	101	86	53	51	74	61	76	79
Cluster of Isocitrate dehydrogenase [NADP], mitochondrial OS=Homo sapiens GN=IDH2 PE=1 SV=2 (P48735)	P48735	P48735	195800000000	128140000000	114840000000	210380000000	218550000000	101050000000	203480000000	164930000000	96	88	110	95	96	105	88	100	43	36	57	46	47	42	39	51
Cluster of Histone H2B type F-S OS=Homo sapiens GN=H2BFS PE=1 SV=2 (P57053)	P57053	P57053	78325000000	45612000000	36089000000	187300000000	288660000000	183920000000	280060000000	254920000000	66	47	43	67	85	85	80	67	33	17	19	28	39	34	31	32
Serum albumin OS=Mus musculus GN=Alb PE=1 SV=3	P07724	P02768	1103700000000	1178000000000	91334000000	147480000000	0	21585000	23476000	211390000	345	383	40	53	0	2	2	2	147	166	21	33	0	2	2	2
Cluster of Cytochrome b-c1 complex subunit 1, mitochondrial OS=Homo sapiens GN=UQCRC1 PE=1 SV=3 (P31930)	P31930	P31930	231620000000	131580000000	274500000000	678380000000	358150000	313770000	10549000000	13044000000	126	124	168	203	7	4	20	12	53	49	85	103	5	2	9	8
Cluster of Uncharacterized protein (Fragment) OS=Xenopus tropicalis GN=myl7 PE=4 SV=1 (F6VD49)	F6VD49	Q01449	1318400000	1000700000	1678700000	3625300000	336870000000	245800000000	293590000000	236840000000	6	5	7	5	179	139	127	115	4	3	4	4	71	49	42	46
Cluster of Hemoglobin subunit delta OS=Homo sapiens GN=HBD PE=1 SV=2 (P02042)	P02042	P02042	1025500000000	699300000000	172670000000	398760000000	25785000	4835900	48618000000	38033000000	247	166	94	97	2	1	55	69	114	71	46	47	2	1	27	41
Cluster of Pyruvate kinase PKLR OS=Homo sapiens GN=PKLR PE=1 SV=2 (P30613)	P30613	P30613	56094000000	28422000000	90438000000	170990000000	232250000000	103990000000	102980000000	143320000000	106	87	122	129	229	215	157	150	56	43	58	62	103	84	68	72
Cluster of Voltage-dependent anion-selective channel protein 1 OS=Homo sapiens GN=VDAC1 PE=1 SV=2 (P21796)	P21796	P21796	142420000000	63490000000	108630000000	277560000000	19445000000	15181000000	8296900000	13141000000	81	64	97	113	36	34	18	30	35	28	48	54	21	22	13	19
Cluster of Succinate dehydrogenase [ubiquinone] flavoprotein subunit, mitochondrial OS=Homo sapiens GN=SDHA PE=1 SV=2 (P31040)	P31040	P31040	155830000000	79353000000	53350000000	85266000000	31598000000	17026000000	44381000000	45289000000	128	112	108	123	87	89	83	94	59	51	58	62	47	45	36	57
Cluster of Carnitine O-palmitoyltransferase 1, muscle isoform OS=Homo sapiens GN=CPT1B PE=1 SV=2 (Q92523)	Q92523	Q92523	74462000000	65787000000	28535000000	21300000000	30966000000	23960000000	35832000000	29854000000	83	101	54	55	78	57	79	68	45	53	32	31	57	40	46	44
Cluster of Utrophin OS=Homo sapiens GN=UTRN PE=1 SV=2 (P46939)	P46939	P46939	5462200000	12570000000	8577200000	13591000000	2360900000	3159500000	9706700000	9618200000	183	264	162	178	74	96	186	159	157	194	127	141	59	80	141	134
Cluster of Uqcrc1 protein OS=Xenopus laevis GN=uqcrc1 PE=2 SV=1 (Q7ZWJ2)	Q7ZWJ2	P31930	13495000000	2993200000	695310000	4371200000	45130000000	65281000000	324830000000	596130000000	6	9	10	8	101	112	139	188	3	3	8	5	54	50	45	89
Cluster of Uncharacterized protein OS=Xenopus tropicalis GN=hadha PE=3 SV=1 (F7APN3)	F7APN3	P40939	87581000000	49741000000	47360000000	41670000000	101560000000	146740000000	150110000000	273040000000	31	26	18	17	139	143	149	153	13	15	11	9	59	63	59	71
Uncharacterized protein OS=Xenopus tropicalis GN=ldb3 PE=4 SV=1	F6TY50	O75112	4223800000	2229900000	8714800000	13045000000	190630000000	230470000000	499170000000	685110000000	20	16	20	30	140	136	234	237	8	8	13	14	56	51	75	111
Cluster of Phosphate carrier protein, mitochondrial OS=Homo sapiens GN=SLC25A3 PE=1 SV=2 (Q00325)	Q00325	Q00325	155600000000	79715000000	218770000000	263570000000	56723000000	16752000000	63331000000	62563000000	94	68	82	104	48	44	56	42	46	32	49	63	25	24	27	24
Cluster of Pyruvate dehydrogenase E1 component subunit alpha, testis-specific form, mitochondrial OS=Homo sapiens GN=PDHA2 PE=1 SV=1 (P29803)	P29803	P29803	91403000000	65270000000	68677000000	135740000000	33525000000	32393000000	67742000000	143020000000	92	97	95	86	68	71	79	102	46	40	47	44	40	36	31	46
Cluster of Alpha(E)-catenin OS=Xenopus laevis GN=ctnna1 PE=2 SV=1 (Q91682)	Q91682	P35221	6710700000	6370300000	1677900000	2676300000	23288000000	25037000000	70192000000	35367000000	78	92	43	48	125	138	172	117	50	51	34	37	66	61	71	59
Uncharacterized protein (Fragment) OS=Xenopus tropicalis GN=myom1 PE=4 SV=1	F6RDC6	P52179	2323900000	1323600000	2569700000	2191600000	66187000000	59323000000	193910000000	185270000000	6	5	5	6	82	79	191	169	4	4	4	5	38	40	76	81
Cluster of Creatine kinase U-type, mitochondrial OS=Homo sapiens GN=CKMT1A PE=1 SV=1 (P12532)	P12532	P12532	120530000000	121840000000	114410000000	318470000000	270500000	198540000	16986000	294700000	125	118	118	130	8	4	1	4	56	46	60	61	8	4	1	4
Cluster of LIM domain-binding protein 3 OS=Homo sapiens GN=LDB3 PE=1 SV=2 (O75112)	O75112	O75112	77556000000	56602000000	102120000000	193580000000	58003000000	59962000000	50061000000	93326000000	130	131	136	155	47	50	46	57	54	60	63	77	23	23	18	27
Uncharacterized protein OS=Xenopus tropicalis GN=sptb PE=4 SV=1	F7AP31	Q01082	1704300000	933490000	477690000	1126800000	19635000000	15320000000	84994000000	129060000000	8	8	6	7	90	95	279	255	4	4	4	4	54	54	140	132
Cluster of Vitellogenin B1 OS=Xenopus laevis GN=vtgb1 PE=2 SV=1 (Q7SZF6)	Q7SZF6	P04114	23823000	158820000	268230000	26058000	44950000000	60780000000	64093000000	29645000000	4	10	10	2	193	251	157	94	4	10	10	2	110	122	80	63
Uncharacterized protein (Fragment) OS=Xenopus tropicalis PE=4 SV=1	F6YHV0	P12111	529760000	703130000	1030500000	1518600000	38351000000	24622000000	112830000000	137520000000	1	2	4	3	85	74	217	197	1	2	4	3	51	42	129	118
Cluster of Pyruvate dehydrogenase E1 component subunit beta, mitochondrial OS=Mus musculus GN=Pdhb PE=1 SV=1 (Q9D051)	Q9D051	P11177	82510000000	35201000000	64883000000	122450000000	31318000000	30871000000	76648000000	181260000000	74	69	73	92	72	75	76	92	34	27	37	40	37	37	34	42
Cluster of Cardiac troponin I OS=Xenopus laevis GN=LOC397803 PE=2 SV=1 (B7ZS52)	B7ZS52	P19429	0	0	0	0	307000000000	261930000000	269580000000	314240000000	0	0	0	0	124	98	82	65	0	0	0	0	66	55	44	42
Cluster of NAD(P) transhydrogenase, mitochondrial OS=Homo sapiens GN=NNT PE=1 SV=3 (Q13423)	Q13423	Q13423	298700000000	154680000000	189080000000	128140000000	27338000000	18718000000	49432000000	25308000000	238	199	136	146	44	40	43	34	116	99	76	84	24	22	24	18
Cluster of Myosin-9 OS=Mus musculus GN=Myh9 PE=1 SV=4 (Q8VDD5)	Q8VDD5	P35579	59859000000	51030000000	53306000000	70561000000	88389000000	39096000000	166960000000	169440000000	237	213	136	160	206	184	271	196	135	121	92	103	119	114	152	114
Cluster of Nascent polypeptide-associated complex subunit alpha, muscle-specific form OS=Homo sapiens GN=NACA PE=1 SV=1 (E9PAV3)	E9PAV3	E9PAV3	32999000000	53026000000	2780900000	2554200000	1509800000	553460000	1596200000	2284100000	179	247	10	12	8	8	9	10	113	127	7	9	5	5	5	7
Cluster of Laminin subunit alpha-2 OS=Homo sapiens GN=LAMA2 PE=1 SV=4 (P24043)	P24043	P24043	39354000000	27971000000	15228000000	13451000000	212190000	69667000	90937000	200520000	242	234	110	121	2	4	2	2	147	138	81	86	2	4	2	2
Cluster of NADH dehydrogenase [ubiquinone] iron-sulfur protein 2, mitochondrial OS=Mus musculus GN=Ndufs2 PE=1 SV=1 (Q91WD5)	Q91WD5	O75306	36926000000	17601000000	47571000000	122740000000	13206000000	24543000000	51765000000	245540000000	96	67	82	109	48	57	90	147	43	33	42	47	28	28	44	58
Cluster of Basement membrane-specific heparan sulfate proteoglycan core protein OS=Homo sapiens GN=HSPG2 PE=1 SV=4 (P98160)	P98160	P98160	28101000000	42722000000	11212000000	18468000000	821360000	267780000	1789000000	1220800000	263	332	86	109	4	5	8	7	161	178	63	69	3	4	5	5
Cluster of Neuroblast differentiation-associated protein AHNAK OS=Homo sapiens GN=AHNAK PE=1 SV=2 (Q09666)	Q09666	Q09666	36341000000	64887000000	35652000000	34058000000	461950000	1249800000	274230000	882070000	339	368	121	124	10	10	5	4	248	237	91	88	9	8	5	4
Cluster of Putative heat shock protein HSP 90-beta 2 OS=Homo sapiens GN=HSP90AB2P PE=1 SV=2 (Q58FF8)	Q58FF8	Q58FF8	33822000000	36427000000	38446000000	66064000000	12775000000	6990600000	16076000000	12057000000	141	185	138	169	81	71	110	82	85	91	78	88	52	47	65	54
Cluster of Trifunctional enzyme subunit beta, mitochondrial OS=Homo sapiens GN=HADHB PE=1 SV=3 (P55084)	P55084	P55084	291410000000	99316000000	165860000000	318150000000	7452500000	8805800000	5701100000	25338000000	175	121	121	157	11	12	11	12	70	49	60	73	7	6	5	8
Cluster of Clathrin heavy chain 1 OS=Homo sapiens GN=CLTC PE=1 SV=5 (Q00610)	Q00610	Q00610	21895000000	11456000000	7826200000	14860000000	12218000000	11376000000	35761000000	18079000000	145	159	80	117	131	172	204	123	88	90	56	72	80	108	120	79
Cluster of Myosin light polypeptide 6 OS=Homo sapiens GN=MYL6 PE=1 SV=2 (P60660)	P60660	P60660	22921000000	4958200000	24719000000	41317000000	485020000000	284620000000	387250000000	336880000000	33	16	34	47	183	161	133	120	16	9	19	20	89	66	50	56
Uncharacterized protein OS=Xenopus tropicalis GN=tn3 PE=4 SV=1	F7DH50	Q8WZ42	3524000000	4901100000	2441300000	5641600000	39657000000	17186000000	117970000000	107400000000	28	35	26	31	122	107	323	303	17	21	16	18	71	62	177	176
Cluster of Tubulin beta-3 chain OS=Homo sapiens GN=TUBB3 PE=1 SV=2 (Q13509)	Q13509	Q13509	31839000000	19358000000	11792000000	40616000000	45603000000	14255000000	35733000000	40723000000	95	93	81	122	149	133	161	151	45	47	48	68	76	65	79	81
Cluster of Fibronectin OS=Homo sapiens GN=FN1 PE=1 SV=4 (P02751)	P02751	P02751	34614000000	30123000000	7783700000	8207900000	471440000	132200000	175490000	1076000000	183	218	89	88	6	8	9	7	99	107	60	61	5	7	6	6
Cluster of Laminin subunit gamma-1 OS=Homo sapiens GN=LAMC1 PE=1 SV=3 (P11047)	P11047	P11047	27214000000	23652000000	33347000000	30173000000	4771700000	2370800000	6373500000	18100000000	156	179	144	150	16	21	16	27	87	92	90	89	10	12	12	14
Cluster of Transitional endoplasmic reticulum ATPase OS=Sus scrofa GN=VCP PE=1 SV=2 (F1SIH8)	F1SIH8	P55072	32441000000	14779000000	33977000000	56834000000	10359000000	4261800000	20709000000	52873000000	148	112	108	134	74	71	118	110	71	55	61	66	50	42	60	59
Cluster of Acetyl-CoA acetyltransferase, mitochondrial OS=Xenopus tropicalis GN=acat1 PE=3 SV=1 (F6U8E1)	F6U8E1	P24752	27547000000	4990500000	6192200000	7065000000	42510000000	58975000000	143010000000	267630000000	27	20	11	14	95	91	126	120	11	9	7	8	39	37	43	46
Cluster of Filamin-C OS=Homo sapiens GN=FLNC PE=1 SV=3 (Q14315)	Q14315	Q14315	34778000000	26001000000	76210000000	81567000000	31038000000	46432000000	108080000000	118680000000	192	222	269	273	77	128	149	122	129	132	166	167	53	73	89	80
Cluster of MGC69066 protein (Fragment) OS=Xenopus laevis GN=MGC69066 PE=2 SV=1 (Q6GN83)	Q6GN83	P01871	0	1909000	0	0	207930000000	121930000000	1677300000	367980000	0	1	0	0	248	194	11	6	0	1	0	0	127	87	10	6
Cluster of Moesin OS=Homo sapiens GN=MSN PE=1 SV=3 (P26038)	P26038	P26038	5373100000	8281300000	13715000000	26383000000	12519000000	13050000000	27393000000	42793000000	77	88	91	100	65	79	93	86	55	62	62	68	45	49	57	53
Cluster of Tubulin alpha-4A chain OS=Homo sapiens GN=TUBA4A PE=1 SV=1 (P68366)	P68366	P68366	18352000000	17577000000	15602000000	50084000000	37465000000	16656000000	38631000000	41421000000	70	67	64	111	101	75	121	115	39	37	38	59	57	43	66	61
Cluster of Uncharacterized protein OS=Xenopus tropicalis GN=uqcrc2 PE=4 SV=1 (F6YTK8)	F6YTK8	P22695	9671500000	6297500000	42680000000	93776000000	53953000000	108730000000	318900000000	695770000000	5	7	12	9	101	107	101	153	2	2	7	5	49	45	45	80
Cluster of MICOS complex subunit MIC60 OS=Homo sapiens GN=IMMT PE=1 SV=1 (Q16891)	Q16891	Q16891	73918000000	78529000000	56931000000	79930000000	4625700000	2659000000	8319300000	29255000000	126	139	102	109	13	15	20	19	61	61	54	57	6	5	10	11
Uncharacterized protein (Fragment) OS=Xenopus tropicalis PE=4 SV=1	F7E1A6	P52179	1536700000	1051400000	2177300000	3861600000	48645000000	47981000000	161080000000	160170000000	3	4	2	3	55	73	160	132	3	4	2	2	24	30	66	54
Cluster of Mitochondrial 2-oxoglutarate/malate carrier protein OS=Homo sapiens GN=SLC25A11 PE=1 SV=3 (Q02978)	Q02978	Q02978	51650000000	23869000000	47926000000	82852000000	29797000000	16936000000	75737000000	51033000000	48	42	53	65	50	39	75	48	27	23	26	33	23	26	33	25
Cluster of Malate dehydrogenase OS=Xenopus tropicalis GN=mdh2 PE=2 SV=1 (Q5MAT0)	Q5MAT0	P40926	67621000000	56930000000	32367000000	116480000000	351970000000	156980000000	385170000000	352020000000	23	21	28	29	122	116	135	117	13	8	19	17	58	45	51	58
Uncharacterized protein (Fragment) OS=Xenopus tropicalis GN=hspg2 PE=4 SV=1	F7CCA0	P98160	1189700000	1662300000	1353200000	1728200000	12852000000	8689800000	53156000000	62172000000	8	8	7	9	71	73	223	223	6	6	6	6	43	42	134	145
Cluster of Desmin OS=Mus musculus GN=Des PE=1 SV=3 (P31001)	P31001	P17661	97336000000	99821000000	130260000000	402160000000	135390000000	81584000000	225390000000	203700000000	135	129	137	156	44	38	58	45	61	53	65	77	24	20	20	21
Cluster of Citrate synthase, mitochondrial OS=Homo sapiens GN=CS PE=1 SV=2 (O75390)	O75390	O75390	133210000000	62225000000	28049000000	57314000000	37696000000	18334000000	91968000000	80674000000	86	85	59	66	53	41	78	114	45	44	43	43	32	27	38	62
Uncharacterized protein OS=Xenopus tropicalis GN=tln2 PE=4 SV=1	F6TBH4	Q9Y4G6	5929500000	3635800000	3435000000	3008700000	28667000000	27652000000	57203000000	49152000000	48	48	44	38	168	183	245	192	32	32	31	28	91	95	120	107
Cluster of Plectin OS=Homo sapiens GN=PLEC PE=1 SV=3 (Q15149)	Q15149	Q15149	10532000000	21091000000	8788300000	12119000000	1315500000	753080000	2280000000	3700800000	215	315	119	129	23	26	38	32	180	221	95	104	19	21	31	28
Cluster of LOC398587 protein (Fragment) OS=Xenopus laevis GN=LOC398587 PE=2 SV=1 (Q7ZWK4)	Q7ZWK4	Q15149	540020000	1214900000	1093000000	1931400000	14483000000	8013300000	26183000000	33322000000	19	28	15	21	171	172	298	255	16	17	12	19	132	131	220	192
Cluster of Spectrin alpha chain, erythrocytic 1 OS=Homo sapiens GN=SPTA1 PE=1 SV=5 (P02549)	P02549	P02549	53409000000	29024000000	1139600000	742440000	1621900000	819430000	922210000	4687500000	314	295	18	19	2	1	3	2	175	157	15	16	1	1	2	1
Cluster of Talin-1 OS=Homo sapiens GN=TLN1 PE=1 SV=3 (Q9Y490)	Q9Y490	Q9Y490	46014000000	22596000000	10486000000	10388000000	7887200000	8698200000	19365000000	18917000000	262	241	122	127	60	68	75	58	138	119	88	86	37	36	42	33
Cluster of Uncharacterized protein OS=Xenopus tropicalis GN=tnnc1 PE=4 SV=1 (F6PPI7)	F6PPI7	P63316	20763000000	5759700000	32084000000	93074000000	65655000000	46795000000	64488000000	87858000000	32	22	33	42	71	55	51	38	16	15	16	22	43	25	20	23
Cluster of Stress-70 protein, mitochondrial OS=Mus musculus GN=Hspa9 PE=1 SV=3 (P38647)	P38647	P38646	31843000000	28279000000	40851000000	50540000000	4257300000	2701500000	11138000000	14661000000	107	105	114	93	39	31	73	68	47	45	48	41	25	25	38	30
Cluster of Uncharacterized protein (Fragment) OS=Xenopus tropicalis GN=lamb2 PE=4 SV=1 (F6WW77)	F6WW77	P55268	640540000	381900000	1109900000	759080000	10168000000	8357900000	18845000000	31430000000	4	3	4	6	101	95	126	127	3	2	3	4	72	64	75	81
Cluster of Sarcalumenin OS=Homo sapiens GN=SRL PE=2 SV=2 (Q86TD4)	Q86TD4	Q86TD4	28397000000	24165000000	95200000000	201350000000	45993000	4546000	0	0	101	97	123	141	4	1	0	0	54	47	56	63	4	1	0	0
Cluster of Alpha-2-macroglobulin-like protein 1 OS=Homo sapiens GN=A2ML1 PE=1 SV=3 (A8K2U0)	A8K2U0	A8K2U0	0	0	123490000	0	18099000000	6207200000	58186000000	53656000000	0	0	1	0	160	125	301	238	0	0	1	0	109	88	182	147
Cluster of Pregnancy zone protein OS=Mus musculus GN=Pzp PE=1 SV=3 (Q61838)	Q61838	P01023	166540000000	52351000000	16736000000	13048000000	308690000	412400000	0	0	298	238	97	92	5	2	0	0	136	131	62	62	4	2	0	0
Uncharacterized protein OS=Xenopus tropicalis GN=vcl PE=4 SV=1	F7C4Z5	P18206	11517000000	3318800000	16006000000	10481000000	40979000000	42975000000	146840000000	136480000000	33	34	39	34	92	108	178	149	20	22	20	21	50	57	84	79
Uncharacterized protein OS=Xenopus tropicalis GN=flna PE=4 SV=1	F6R7N1	P21333	5345600000	5528000000	13133000000	11500000000	22526000000	27543000000	90912000000	107280000000	38	48	53	54	132	182	282	247	28	31	40	37	92	110	156	155
Cluster of Troponin T, cardiac muscle OS=Homo sapiens GN=TNNT2 PE=1 SV=3 (P45379)	P45379	P45379	102790000000	55184000000	112660000000	270760000000	20715000000	19223000000	33530000000	29171000000	98	82	86	103	9	5	8	8	44	39	40	48	6	4	6	6
Cluster of Elongation factor 2 OS=Homo sapiens GN=EEF2 PE=1 SV=4 (P13639)	P13639	P13639	34046000000	11726000000	19532000000	25131000000	11049000000	7110300000	16618000000	15668000000	111	114	83	99	91	79	114	96	61	62	49	54	61	61	59	64
Cluster of Fibrillin-1 OS=Homo sapiens GN=FBN1 PE=1 SV=3 (P35555)	P35555	P35555	9520100000	25044000000	13708000000	21525000000	6585900000	4272800000	1280500000	1943100000	162	195	137	172	67	57	31	43	97	111	98	117	50	40	27	39
Cluster of Protein Col6a3 OS=Mus musculus GN=Col6a3 PE=1 SV=1 (A0A087WS16)	A0A087WS16	P12111	27302000000	38677000000	16108000000	22897000000	0	179700000	0	0	131	187	39	42	0	2	0	0	85	111	25	23	0	2	0	0
Cluster of Cg14997-prov protein OS=Xenopus laevis GN=sqrdl PE=2 SV=1 (Q7SZ39)	Q7SZ39	Q9Y6N5	0	0	40545000	113170000	79706000000	63249000000	47747000000	58264000000	0	0	1	1	99	82	66	57	0	0	1	1	52	41	34	33
Cluster of Uncharacterized protein (Fragment) OS=Xenopus tropicalis GN=ank3 PE=4 SV=1 (F7BQ77)	F7BQ77	Q12955	1830100000	1145200000	5701800000	3746900000	10026000000	10274000000	55279000000	52109000000	47	47	64	61	89	95	170	139	41	41	52	51	55	55	79	75
Vitellogenin-A2 OS=Xenopus laevis PE=1 SV=1	P18709	P04114	69088000	166960000	357720000	1123900000	54350000000	61630000000	24314000000	15317000000	6	11	18	3	199	229	61	41	6	11	16	3	108	110	41	27
Cluster of Laminin subunit gamma-1 OS=Xenopus tropicalis GN=lamc1 PE=2 SV=1 (A0JP86)	A0JP86	P11047	2870600000	2405100000	5874900000	5751500000	15601000000	11162000000	36789000000	93629000000	15	16	20	20	66	81	127	176	12	10	14	14	43	45	69	94
Cluster of PDZ and LIM domain 5 transcript variant OS=Xenopus tropicalis GN=pdlim5 PE=2 SV=1 (B4ZJA9)	B4ZJA9	Q96HC4	3808500000	1823700000	3814500000	6916500000	75416000000	117100000000	192260000000	157490000000	13	7	11	11	79	104	158	134	6	3	8	6	39	42	66	74
Cluster of Cytochrome b-c1 complex subunit Rieske, mitochondrial OS=Homo sapiens GN=UQCRFS1 PE=1 SV=2 (P47985)	P47985	P47985	26000000000	13404000000	63755000000	124080000000	12918000000	10944000000	58697000000	226210000000	50	31	47	50	35	24	56	68	23	17	31	30	19	13	29	34
Cluster of Voltage-dependent anion-selective channel protein 2 OS=Homo sapiens GN=VDAC2 PE=1 SV=2 (P45880)	P45880	P45880	44554000000	24999000000	214490000000	313750000000	44071000000	46948000000	73674000000	242040000000	45	38	79	96	15	20	25	31	24	18	37	54	7	8	14	18
Cluster of Vinculin OS=Mus musculus GN=Vcl PE=1 SV=4 (Q64727)	Q64727	P18206	47607000000	18337000000	54907000000	39516000000	14345000000	15916000000	45181000000	37892000000	130	120	146	119	47	50	57	52	72	68	81	71	26	26	25	26
Cluster of LOC496216 protein (Fragment) OS=Xenopus laevis GN=LOC496216 PE=2 SV=1 (Q5M7F2)	Q5M7F2	Q9Y490	9088500000	4309100000	2312100000	2227800000	17043000000	15140000000	44343000000	36540000000	40	44	25	24	132	138	225	156	21	25	19	18	81	79	108	92
Uncharacterized protein OS=Xenopus tropicalis GN=XENTR_v90029249mg PE=4 SV=1	A0A1B8Y8N9	P02768	0	0	0	0	205240000000	59947000000	481160000000	782670000000	0	0	0	0	46	28	273	289	0	0	0	0	25	13	119	134
Cluster of Uncharacterized protein (Fragment) OS=Xenopus tropicalis GN=fga PE=4 SV=1 (F6SP35)	F6SP35	P02671	0	4402800	0	0	63380000000	16966000000	25607000000	25511000000	0	1	0	0	108	64	75	55	0	1	0	0	67	39	41	32
Cluster of Filamin-A OS=Homo sapiens GN=FLNA PE=1 SV=4 (P21333)	P21333	P21333	23072000000	19646000000	27772000000	20891000000	12219000000	12040000000	37285000000	48180000000	172	190	140	139	50	76	80	70	116	112	98	94	33	46	49	45
Cluster of Myosin regulatory light chain 2, ventricular/cardiac muscle isoform OS=Homo sapiens GN=MYL2 PE=1 SV=3 (P10916)	P10916	P10916	102810000000	26323000000	58896000000	190830000000	358980000	0	8484900000	7234000	126	85	85	111	3	0	12	1	57	36	37	39	2	0	9	1
Cluster of ATP synthase subunit gamma, mitochondrial OS=Homo sapiens GN=ATP5C1 PE=1 SV=1 (P36542)	P36542	P36542	124800000000	46573000000	21700000000	68340000000	28640000000	28718000000	72580000000	168950000000	21	42	24	22	43	44	47	55	13	20	15	13	26	25	22	28
Cluster of Carnitine O-acetyltransferase OS=Homo sapiens GN=CRAT PE=1 SV=5 (P43155)	P43155	P43155	95173000000	46408000000	63088000000	76748000000	1879400000	1763000000	1600800000	1392300000	111	85	71	84	7	7	3	4	49	36	38	42	5	7	2	3
Cluster of Calcium-binding mitochondrial carrier protein Aralar1 OS=Homo sapiens GN=SLC25A12 PE=1 SV=2 (O75746)	O75746	O75746	63915000000	43889000000	134990000000	192130000000	11406000000	12585000000	29761000000	51409000000	92	94	100	115	16	13	30	39	55	49	55	59	13	9	17	25
Cluster of Laminin subunit beta-2 OS=Homo sapiens GN=LAMB2 PE=1 SV=2 (P55268)	P55268	P55268	7611800000	8502800000	21338000000	15694000000	88586000	41103000	0	0	88	110	104	105	4	2	0	0	68	71	63	66	4	2	0	0
Uncharacterized protein OS=Xenopus tropicalis GN=myom2 PE=4 SV=1	F7DL16	P54296	10369000000	5314000000	9538600000	9120200000	15618000000	7216700000	87505000000	56691000000	10	14	9	9	35	33	146	117	6	6	4	4	27	25	78	69
Cluster of LOC398774 protein OS=Xenopus laevis GN=LOC398774 PE=2 SV=1 (Q4V801)	Q4V801	P01854	0	0	0	0	25161000000	363400000000	0	0	0	0	0	0	54	156	0	0	0	0	0	0	34	76	0	0
Cluster of Desmoplakin OS=Homo sapiens GN=DSP PE=1 SV=3 (P15924)	P15924	P15924	9873700000	17254000000	5673900000	6034200000	261270000	33958000	195380000	101970000	176	238	99	119	7	5	6	4	117	143	75	100	7	4	5	4
Cluster of Complement factor H OS=Mus musculus GN=Cfh PE=1 SV=1 (E9Q8I0)	E9Q8I0	P08603	43388000000	31566000000	0	0	0	0	0	0	142	179	0	0	0	0	0	0	71	74	0	0	0	0	0	0
Cluster of Hemoglobin subunit alpha OS=Homo sapiens GN=HBA1 PE=1 SV=2 (P69905)	P69905	P69905	393240000000	322400000000	9961600000	18307000000	0	0	0	0	144	106	10	8	0	0	0	0	74	47	7	7	0	0	0	0
Cluster of ATP-dependent 6-phosphofructokinase, muscle type OS=Mus musculus GN=Pfkm PE=1 SV=3 (P47857)	P47857	P08237	18520000000	12964000000	102550000000	121940000000	1432600000	1660500000	1842700000	507160000	75	91	110	128	37	24	32	17	40	44	49	64	27	18	20	12
Cluster of Uncharacterized protein OS=Xenopus tropicalis GN=fn1 PE=4 SV=1 (F7D3F1)	F7D3F1	P02751	187770000	299050000	403170000	228770000	9897400000	8509800000	7746400000	18288000000	7	5	4	4	104	101	98	96	5	4	3	3	78	76	72	68
Cluster of Phosphoglycerate kinase 2 OS=Homo sapiens GN=PGK2 PE=1 SV=3 (P07205)	P07205	P07205	22919000000	14682000000	15393000000	28022000000	29634000000	18039000000	35339000000	46594000000	64	50	68	69	68	68	74	90	34	20	33	29	39	33	35	47
Cluster of Laminin subunit beta-1 OS=Homo sapiens GN=LAMB1 PE=1 SV=2 (P07942)	P07942	P07942	16993000000	10872000000	9624000000	10437000000	468780000	624290000	911190000	3688700000	121	112	82	88	5	7	4	8	74	69	56	61	4	5	4	5
Cluster of Uncharacterized protein (Fragment) OS=Xenopus tropicalis GN=acadm PE=3 SV=1 (F7ER17)	F7ER17	P11310	11014000000	6936400000	7553800000	7192000000	53904000000	93201000000	133090000000	185100000000	13	12	28	16	85	84	91	88	6	5	14	10	41	40	40	38
Cluster of 60 kDa heat shock protein, mitochondrial OS=Homo sapiens GN=HSPD1 PE=1 SV=2 (P10809)	P10809	P10809	34189000000	23409000000	34626000000	47009000000	10695000000	6348700000	7359500000	5944400000	97	74	89	76	65	66	58	44	41	39	46	38	34	36	27	26
Very long-chain specific acyl-CoA dehydrogenase, mitochondrial OS=Mus musculus GN=Acadvl PE=1 SV=3	P50544	P49748	84198000000	60842000000	4952800000	7333500000	0	0	0	0	129	121	14	13	0	0	0	0	61	53	7	9	0	0	0	0
Cluster of Obscurin OS=Homo sapiens GN=OBSCN PE=1 SV=3 (Q5VST9)	Q5VST9	Q5VST9	9795300000	17083000000	2002700000	2835100000	113220000	372030000	464870000	290920000	210	237	28	34	2	3	4	4	175	181	24	29	2	3	4	3
Cluster of Cytochrome c1, heme protein, mitochondrial OS=Homo sapiens GN=CYC1 PE=1 SV=3 (P08574)	P08574	P08574	78108000000	34619000000	104800000000	206710000000	549120000	1024700000	987570000	0	49	46	54	76	3	3	8	0	19	17	27	41	2	2	5	0
Cluster of Trifunctional enzyme subunit alpha, mitochondrial OS=Homo sapiens GN=HADHA PE=1 SV=2 (P40939)	P40939	P40939	191140000000	77133000000	444740000000	570850000000	7513200000	12482000000	8956200000	13310000000	37	40	212	239	8	7	13	14	19	21	106	108	5	4	7	8
Cluster of Uncharacterized protein OS=Xenopus tropicalis GN=ndufa10 PE=4 SV=1 (F7E6H3)	F7E6H3	O95299	0	0	0	0	35057000000	38830000000	58411000000	244910000000	0	0	0	0	68	75	88	99	0	0	0	0	34	34	37	40
Uncharacterized protein (Fragment) OS=Xenopus tropicalis PE=4 SV=1	F6Z8Q2	P04114	0	0	0	0	1898400000	12862000000	24111000000	19234000000	0	0	0	0	45	137	266	209	0	0	0	0	35	72	170	153
Cluster of Nebulette OS=Homo sapiens GN=NEBL PE=1 SV=1 (O76041)	O76041	O76041	12327000000	10328000000	25983000000	19321000000	11370000000	10384000000	9984800000	9776500000	96	99	121	108	13	9	9	9	57	49	67	63	9	7	7	7
Cluster of Myosin light chain 1/3, skeletal muscle isoform OS=Homo sapiens GN=MYL1 PE=2 SV=3 (P05976)	P05976	P05976	105350000000	39964000000	72934000000	155160000000	193140000000	114380000000	127300000000	114550000000	99	61	70	88	53	42	40	43	48	29	37	37	33	22	21	23
Cluster of Uncharacterized protein OS=Xenopus tropicalis GN=hadhb PE=3 SV=1 (F6Q2T3)	F6Q2T3	P55084	42631000000	23151000000	34082000000	64636000000	32102000000	62732000000	59050000000	110920000000	23	17	24	24	64	68	84	107	13	9	14	15	34	32	30	51
Cluster of 3-ketoacyl-CoA thiolase, mitochondrial OS=Homo sapiens GN=ACAA2 PE=1 SV=2 (P42765)	P42765	P42765	105520000000	58457000000	11472000000	9567600000	0	0	0	4084200	121	94	25	16	0	0	0	2	43	34	13	8	0	0	0	2
Cluster of Calcium/calmodulin-dependent protein kinase type II subunit beta OS=Homo sapiens GN=CAMK2B PE=1 SV=3 (Q13554)	Q13554	Q13554	1434500000	2461400000	5162400000	19090000000	17276000000	13189000000	2873900000	2673900000	30	30	40	79	75	67	39	42	24	24	29	52	46	43	32	36
MICOS complex subunit MIC60 OS=Xenopus tropicalis GN=immt PE=3 SV=1	F6X1D9	Q16891	238380000	575280000	3606800000	6362100000	24178000000	21565000000	130350000000	277590000000	3	4	8	13	32	35	152	145	2	3	4	7	20	22	70	71
Cluster of Fermitin family homolog 2 OS=Mus musculus GN=Fermt2 PE=1 SV=1 (Q8CIB5)	Q8CIB5	Q96AC1	6208200000	2935100000	2302500000	3118500000	11286000000	7662700000	11562000000	4041100000	51	46	30	38	79	59	70	45	34	34	22	29	49	33	40	31
Cluster of ATP-dependent 6-phosphofructokinase, platelet type OS=Homo sapiens GN=PFKP PE=1 SV=2 (Q01813)	Q01813	Q01813	2060500000	742210000	4524700000	1618900000	72023000000	24456000000	49240000000	24063000000	30	31	18	15	143	123	139	96	26	21	13	11	69	55	60	45
Cluster of Sodium/calcium exchanger 1 OS=Homo sapiens GN=SLC8A1 PE=1 SV=3 (P32418)	P32418	P32418	2061900000	1784800000	458340000	968950000	9362600000	8741700000	36338000000	21987000000	25	26	19	20	49	52	96	80	20	21	15	16	33	29	44	44
Cluster of Annexin A2-A OS=Xenopus laevis GN=anxa2-a PE=2 SV=2 (P27006)	P27006	P07355	541940000	150550000	320060000	1127000000	83885000000	66869000000	21739000000	30376000000	6	5	3	7	91	84	49	53	4	3	2	4	42	39	26	27
Cluster of Fibrinogen B-beta subunit OS=Xenopus laevis GN=fgb PE=2 SV=1 (Q91589)	Q91589	P02675	2343500000	2291500000	715540000	1808000000	53943000000	13550000000	23784000000	25408000000	7	6	5	8	124	88	82	71	4	2	3	4	59	37	35	34
Cluster of MGC81889 protein OS=Xenopus laevis GN=rps27a PE=2 SV=1 (Q6GMC1)	Q6GMC1	P62979	11492000000	7291000000	4428000000	10222000000	13646000000	13630000000	16015000000	17290000000	18	14	13	15	19	19	19	17	11	10	8	8	12	11	13	11
Cluster of Microtubule-associated protein 4 OS=Homo sapiens GN=MAP4 PE=1 SV=3 (P27816)	P27816	P27816	14042000000	16504000000	7196700000	6377000000	0	0	0	0	128	164	21	19	0	0	0	0	78	104	18	13	0	0	0	0
Cluster of Prohibitin-2 OS=Homo sapiens GN=PHB2 PE=1 SV=2 (Q99623)	Q99623	Q99623	12474000000	6970800000	31533000000	63632000000	19128000000	20949000000	33222000000	108950000000	27	22	31	39	37	31	40	49	18	14	18	18	20	17	17	23
Cluster of Uncharacterized protein OS=Xenopus tropicalis GN=lmna PE=3 SV=1 (F6YQA9)	F6YQA9	P02545	8284300000	3354300000	4815400000	7724100000	51144000000	35684000000	33195000000	48058000000	23	23	25	25	107	95	90	94	13	11	14	12	51	47	49	50
Cluster of Uncharacterized protein OS=Xenopus tropicalis GN=myh10 PE=3 SV=1 (F6WUL2)	F6WUL2	P35580	40183000000	39683000000	48751000000	61622000000	84333000000	35823000000	168550000000	173100000000	49	36	59	54	162	145	249	183	34	23	38	37	100	89	123	103
Cluster of Uncharacterized protein OS=Xenopus tropicalis GN=lama5 PE=4 SV=1 (F6PJL9)	F6PJL9	O15230	14070000	42092000	92663000	151950000	3680900000	2130700000	20595000000	20006000000	4	2	4	6	48	37	173	172	4	2	4	5	38	32	108	114
Cluster of L-3-hydroxyacyl-Coenzyme A dehydrogenase, short chain OS=Xenopus tropicalis GN=hadh PE=2 SV=1 (Q5XGI2)	Q5XGI2	Q16836	0	631370000	5952800000	7924700000	38436000000	39462000000	158800000000	166880000000	0	1	6	4	57	64	105	85	0	1	4	3	28	26	43	40
LOC100101292 protein OS=Xenopus laevis GN=pdlim5 PE=2 SV=1	A5PKP0	Q96HC4	3808500000	1823700000	3814500000	6916500000	102300000000	138250000000	100100000000	95118000000	13	7	11	11	120	154	61	51	6	3	8	6	67	72	26	28
Cluster of Catenin beta-1 OS=Homo sapiens GN=CTNNB1 PE=1 SV=1 (P35222)	P35222	P35222	1769200000	1781300000	1740600000	3895500000	12758000000	8085000000	27528000000	15212000000	31	34	26	42	73	47	85	72	24	25	19	26	42	27	40	40
Uncharacterized protein OS=Xenopus tropicalis GN=sorbs2 PE=4 SV=1	F6YCQ7	O94875	2123800000	1343400000	3144500000	5489500000	49844000000	24897000000	110730000000	74753000000	10	11	12	11	61	52	114	94	8	9	10	7	31	24	45	42
Cluster of Fgg protein OS=Xenopus laevis GN=fgg PE=2 SV=1 (Q7SZ13)	Q7SZ13	P02679	0	0	0	0	60088000000	11426000000	22370000000	25453000000	0	0	0	0	107	58	61	65	0	0	0	0	49	31	35	32
Cluster of MGC81430 protein OS=Xenopus laevis GN=vdac3 PE=2 SV=1 (Q6GR11)	Q6GR11	Q9Y277	2184600000	1147900000	4171800000	4038800000	22852000000	20273000000	50088000000	130090000000	4	4	13	16	44	42	54	61	3	4	9	11	23	21	29	35
Cluster of Ankyrin-1 OS=Homo sapiens GN=ANK1 PE=1 SV=3 (P16157)	P16157	P16157	35850000000	10082000000	1704800000	2879300000	1663600000	1402400000	4108800000	4919700000	198	126	43	58	9	11	21	11	111	79	36	43	7	8	14	8
Cluster of Prohibitin OS=Mus musculus GN=Phb PE=1 SV=1 (P67778)	P67778	P35232	13579000000	5312300000	34029000000	72070000000	15143000000	12651000000	33207000000	134420000000	26	23	34	44	34	28	43	58	19	18	22	25	20	23	24	30
Uncharacterized protein (Fragment) OS=Xenopus tropicalis GN=synm PE=3 SV=1	F6X4Q0	O15061	0	0	0	0	2642500000	1346500000	37671000000	40132000000	0	0	0	0	21	24	128	128	0	0	0	0	12	15	72	70
Cluster of Hnrpk protein OS=Xenopus laevis GN=hnrnpk PE=2 SV=1 (Q7ZXK8)	Q7ZXK8	P61978	7675500000	4469900000	7203900000	13150000000	12515000000	18224000000	10589000000	11662000000	41	28	30	39	48	45	26	40	27	18	21	22	27	28	19	20
Uncharacterized protein OS=Xenopus tropicalis GN=nid1 PE=4 SV=1	F6VE55	P14543	859760000	1799200000	2517800000	2555300000	8211300000	6556200000	25739000000	35404000000	3	8	9	8	38	32	97	98	2	5	6	4	26	21	56	58
Cluster of Type XVIII collagen short variant OS=Xenopus laevis GN=col18a1 PE=2 SV=1 (Q8JFF7)	Q8JFF7	P39060	6164300	4412800	448660000	409330000	13423000000	12987000000	17555000000	43751000000	1	1	4	3	60	74	56	63	1	1	3	2	39	41	34	35
Cluster of Uncharacterized protein OS=Xenopus tropicalis GN=col6a2 PE=4 SV=1 (F7E5R6)	F7E5R6	P12110	0	891220000	2148000000	1977200000	17936000000	11746000000	31989000000	37062000000	0	5	5	6	60	51	76	54	0	3	4	4	32	26	34	28
Fibrinogen gamma chain OS=Mus musculus GN=Fgg PE=1 SV=1	Q3UER8	P02679	31934000000	30484000000	529940000	1902400000	0	0	0	0	71	104	8	8	0	0	0	0	32	43	5	5	0	0	0	0
Cytochrome b-c1 complex subunit 2, mitochondrial OS=Mus musculus GN=Uqcrc2 PE=1 SV=1	Q9DB77	P22695	196510000000	115470000000	59308000000	88393000000	2640800000	2395900000	16546000000	86329000000	125	103	16	12	6	5	9	15	46	37	7	4	3	2	3	8
Cluster of Cadherin-2 OS=Mus musculus GN=Cdh2 PE=1 SV=1 (D3YYT0)	D3YYT0	P19022	2582700000	1466500000	2501800000	2314400000	6226100000	3750900000	14904000000	9788100000	35	35	31	35	52	45	46	52	21	24	20	25	33	27	26	32
Cluster of E3 ubiquitin-protein ligase UBR4 OS=Homo sapiens GN=UBR4 PE=1 SV=1 (Q5T4S7)	Q5T4S7	Q5T4S7	1992300000	2050400000	212800000	385150000	323590000	1535400000	5103200000	2920100000	125	133	22	41	28	114	140	108	108	113	22	41	28	95	114	98
Cluster of Serine/threonine-protein phosphatase 2A 65 kDa regulatory subunit A alpha isoform OS=Mus musculus GN=Ppp2r1a PE=1 SV=3 (Q76MZ3)	Q76MZ3	P30153	5703400000	5964700000	2827600000	5479800000	6533500000	3193000000	6071400000	5522000000	45	51	43	42	65	59	71	60	31	31	30	28	40	37	40	42
Fibrinogen alpha chain OS=Mus musculus GN=Fga PE=1 SV=1	E9PV24	P02671	36651000000	37341000000	0	0	0	0	0	0	63	77	0	0	0	0	0	0	33	36	0	0	0	0	0	0
Cluster of Fibrinogen beta chain OS=Homo sapiens GN=FGB PE=1 SV=2 (P02675)	P02675	P02675	37393000000	39170000000	2043500000	7676500000	3310400000	506890000	1379600000	2013700000	101	98	14	21	7	6	8	6	45	41	7	11	3	3	3	2
Cluster of Nidogen-1 OS=Homo sapiens GN=NID1 PE=1 SV=3 (P14543)	P14543	P14543	25190000000	15758000000	9295800000	8141800000	2376600000	2293700000	3075400000	4563100000	88	102	31	37	9	8	10	9	51	56	19	23	6	5	7	6
Cluster of Leucine-rich PPR motif-containing protein, mitochondrial OS=Homo sapiens GN=LRPPRC PE=1 SV=3 (P42704)	P42704	P42704	19829000000	6428600000	18294000000	23376000000	377360000	210820000	592360000	424120000	128	111	89	125	3	4	3	2	77	72	56	71	3	4	3	2
Cluster of Cytochrome c OS=Homo sapiens GN=CYCS PE=1 SV=2 (P99999)	P99999	P99999	61452000000	23370000000	2302500000	7320000000	23891000000	22216000000	61621000000	93547000000	47	31	4	4	26	26	49	36	20	14	2	3	12	10	24	21
Cluster of Serine/threonine-protein phosphatase PP1-gamma catalytic subunit OS=Homo sapiens GN=PPP1CC PE=1 SV=1 (P36873)	P36873	P36873	1647000000	2169800000	1605800000	5223500000	9133900000	6798800000	10651000000	14834000000	28	22	27	33	50	41	46	49	20	17	21	20	32	27	27	30
Cluster of Histone H2A type 2-C OS=Homo sapiens GN=HIST2H2AC PE=1 SV=4 (Q16777)	Q16777	Q16777	21499000000	11309000000	6162600000	11779000000	24715000000	14804000000	62683000000	15538000000	52	24	13	25	52	51	53	31	30	15	10	16	31	31	31	23
Cluster of Vimentin OS=Homo sapiens GN=VIM PE=1 SV=4 (P08670)	P08670	P08670	35962000000	47153000000	54284000000	132920000000	84946000000	50969000000	89636000000	103440000000	94	98	107	121	37	30	31	30	51	49	54	55	15	13	13	12
Cluster of Glycogen debranching enzyme OS=Homo sapiens GN=AGL PE=1 SV=3 (P35573)	P35573	P35573	24576000000	8273800000	22689000000	31177000000	3124400000	2595200000	5354700000	2210400000	163	149	123	179	13	21	19	16	91	94	79	103	9	12	12	12
Cluster of Aspartate aminotransferase, mitochondrial OS=Xenopus tropicalis GN=got2 PE=2 SV=1 (Q28F67)	Q28F67	P00505	12474000000	1812100000	4034700000	14693000000	55093000000	29468000000	129980000000	71275000000	18	11	18	16	93	108	129	120	10	5	10	11	47	47	55	59
Cluster of MGC80746 protein OS=Xenopus laevis GN=MGC80746 PE=2 SV=1 (Q6DCU0)	Q6DCU0	Q13642	147380000	0	1044500000	3172500000	38954000000	29392000000	33518000000	36151000000	2	0	3	7	74	67	54	62	2	0	3	6	30	25	23	27
Cluster of Band 4.1-like protein 3 OS=Homo sapiens GN=EPB41L3 PE=1 SV=2 (Q9Y2J2)	Q9Y2J2	Q9Y2J2	183220000	16287000	1616100000	1616800000	6585600000	5972700000	15816000000	11740000000	3	1	23	24	47	39	81	50	3	1	22	22	30	29	49	32
Cluster of PXN-FBPL OS=Xenopus laevis GN=LOC398040 PE=2 SV=1 (B7ZSF5)	B7ZSF5	P02743	0	0	0	0	43455000000	39164000000	13867000000	9522800000	0	0	0	0	111	123	26	20	0	0	0	0	62	64	14	12
Cluster of EH domain-containing protein 2 OS=Homo sapiens GN=EHD2 PE=1 SV=2 (Q9NZN4)	Q9NZN4	Q9NZN4	39152000000	28706000000	7910400000	18366000000	5824100000	4226600000	6014300000	10347000000	98	87	53	64	9	8	13	14	50	35	31	34	5	6	8	7
Cluster of 78 kDa glucose-regulated protein OS=Homo sapiens GN=HSPA5 PE=1 SV=2 (P11021)	P11021	P11021	29661000000	25692000000	37437000000	44736000000	9231300000	6498000000	10816000000	19340000000	68	64	82	74	23	29	27	32	39	33	39	40	18	19	18	22
Uncharacterized protein OS=Xenopus tropicalis GN=cp PE=3 SV=1	F6WJ78	P00450	0	0	0	0	2417600000	1644200000	60462000000	112040000000	0	0	0	0	7	9	121	138	0	0	0	0	5	5	61	70
Cluster of Four and a half LIM domains protein 2 OS=Homo sapiens GN=FHL2 PE=1 SV=3 (Q14192)	Q14192	Q14192	21391000000	13101000000	13501000000	32661000000	49752000000	71263000000	57746000000	95327000000	63	54	24	29	25	27	14	14	33	28	14	15	18	16	12	10
Cluster of Succinyl-CoA:3-ketoacid coenzyme A transferase 2, mitochondrial OS=Homo sapiens GN=OXCT2 PE=2 SV=2 (Q9BYC2)	Q9BYC2	Q9BYC2	13935000000	9231700000	13831000000	27976000000	10775000000	7058000000	20042000000	25024000000	48	43	53	56	54	51	65	66	25	19	29	33	32	26	31	36
Cluster of Complement C3 OS=Homo sapiens GN=C3 PE=1 SV=2 (P01024)	P01024	P01024	19680000000	7871900000	18360000000	16584000000	3387200000	1256200000	1694100000	1356200000	124	96	119	102	5	5	2	2	84	69	78	69	5	4	2	2
Cluster of LOC398546 protein (Fragment) OS=Xenopus laevis GN=LOC398546 PE=2 SV=1 (Q32N35)	Q32N35	Q9NZN4	2976500000	2904100000	1036200000	1991800000	14142000000	15481000000	19384000000	65029000000	7	12	11	10	82	77	73	92	5	6	6	6	42	43	37	43
Cluster of Neurocan core protein OS=Homo sapiens GN=NCAN PE=1 SV=3 (O14594)	O14594	O14594	140850000	106720000	6114300000	6624200000	2559500000	3705000000	6047700000	10634000000	7	5	35	32	35	49	74	73	7	5	27	23	30	37	55	57
LOC100158443 protein (Fragment) OS=Xenopus laevis GN=a2m PE=2 SV=1	B2GTX0	P01023	0	0	0	0	59909000000	35659000000	4084900000	2371400000	0	0	0	0	184	191	21	16	0	0	0	0	110	104	16	10
Myoglobin OS=Mus musculus GN=Mb PE=1 SV=3	P04247	P02144	193270000000	103130000000	7196900000	11865000000	0	0	0	0	83	76	6	6	0	0	0	0	43	32	5	4	0	0	0	0
Cluster of Collagen alpha-1(VI) chain OS=Homo sapiens GN=COL6A1 PE=1 SV=3 (P12109)	P12109	P12109	11446000000	14482000000	20500000000	22767000000	226050000	154890000	0	0	48	55	40	44	3	3	0	0	31	32	25	25	2	2	0	0
Cluster of LIM and senescent cell antigen-like domains 1, isoform CRA_c OS=Mus musculus GN=Lims1 PE=1 SV=2 (Q9D7B2)	Q9D7B2	P48059	4986700000	2773600000	1024800000	3737200000	6906700000	8879300000	5146300000	9258200000	42	24	18	29	35	45	35	39	27	12	14	22	16	21	17	21
Cluster of Collagen alpha-1(I) chain OS=Homo sapiens GN=COL1A1 PE=1 SV=5 (P02452)	P02452	P02452	8507000000	10455000000	6346200000	3570300000	60565000000	40294000000	17330000000	99114000000	16	23	25	23	48	51	17	46	14	18	19	19	37	35	14	34
Acetyl-CoA acetyltransferase, mitochondrial OS=Mus musculus GN=Acat1 PE=1 SV=1	Q8QZT1	P24752	135490000000	89086000000	12500000000	34237000000	3145700000	5545100000	4601800000	16768000000	134	97	31	36	4	7	7	6	45	37	16	18	4	5	4	4
Cluster of Uncharacterized protein (Fragment) OS=Xenopus tropicalis GN=xirp1 PE=4 SV=1 (F6VE94)	F6VE94	A4UGR9	0	0	0	0	3178900000	2800800000	16289000000	11328000000	0	0	0	0	48	42	163	108	0	0	0	0	41	37	111	91
Cluster of Protein Vdac3-ps1 OS=Mus musculus GN=Vdac3-ps1 PE=4 SV=1 (A0A140T8V3)	A0A140T8V3	Q9Y277	46063000000	26167000000	81348000000	141710000000	0	0	2708700000	3269700000	44	35	65	73	0	0	3	3	23	17	33	39	0	0	2	2
Cluster of Murinoglobulin-1 OS=Mus musculus GN=Mug1 PE=1 SV=3 (P28665)	P28665	P01023	49348000000	13114000000	1313300000	1436500000	0	0	0	0	207	172	3	4	0	0	0	0	97	107	3	3	0	0	0	0
Cluster of Dihydrolipoamide acetyltransferase component of pyruvate dehydrogenase complex OS=Xenopus tropicalis GN=dbt PE=3 SV=1 (F7EQD7)	F7EQD7	P11182	2991100000	2296800000	2448700000	3576800000	12961000000	8610500000	9925200000	18948000000	21	21	20	18	51	42	48	55	15	15	15	12	24	21	23	21
Cluster of Collagen alpha-2(VI) chain OS=Homo sapiens GN=COL6A2 PE=1 SV=4 (P12110)	P12110	P12110	8803400000	8829700000	22004000000	34879000000	1558000000	3055700000	1434100000	1995900000	49	65	57	80	4	6	2	8	26	33	31	37	3	5	1	5
Uncharacterized protein OS=Xenopus tropicalis GN=pgm5 PE=3 SV=1	F6XHT5	Q15124	572940000	752700000	986440000	3348100000	14739000000	8838700000	30476000000	57052000000	8	6	7	8	50	43	89	77	5	4	4	4	23	20	33	33
Cluster of Prelamin-A/C OS=Mus musculus GN=Lmna PE=1 SV=2 (P48678)	P48678	P02545	31601000000	13737000000	15037000000	32644000000	8074100000	4557200000	9820100000	12778000000	94	74	84	84	23	22	27	25	47	42	45	44	11	10	14	14
Band 3 anion transport protein OS=Mus musculus GN=Slc4a1 PE=1 SV=1	P04919	P02730	44366000000	18718000000	0	0	0	0	0	0	105	80	0	0	0	0	0	0	56	43	0	0	0	0	0	0
Cluster of Calsequestrin-2 OS=Homo sapiens GN=CASQ2 PE=1 SV=2 (O14958)	O14958	O14958	36263000000	14132000000	57107000000	82357000000	0	0	0	0	55	46	49	55	0	0	0	0	28	22	26	29	0	0	0	0
Fructose-bisphosphate aldolase OS=Xenopus laevis GN=aldoc PE=2 SV=1	Q9PSX0	P09972	18330000000	12219000000	27309000000	88349000000	331020000000	151230000000	89836000000	51344000000	18	14	17	23	132	119	42	34	5	5	9	12	53	38	17	17
Cluster of LOC398686 protein (Fragment) OS=Xenopus laevis GN=LOC398686 PE=2 SV=1 (Q7T0X0)	Q7T0X0	P35611	580110000	703320000	430900000	565400000	8697700000	10034000000	16938000000	25386000000	11	10	5	6	73	66	70	62	9	9	5	6	52	47	46	41
Cluster of Plasminogen OS=Homo sapiens GN=PLG PE=1 SV=2 (P00747)	P00747	P00747	30417000000	27648000000	4089700000	3663200000	0	0	0	602520000	101	117	10	12	0	0	0	2	55	66	7	9	0	0	0	2
Cluster of Postn protein OS=Xenopus tropicalis GN=postn PE=2 SV=1 (A8WGZ4)	A8WGZ4	Q15063	87694000	103230000	42192000	115460000	4263600000	4660000000	33688000000	11727000000	3	3	3	2	31	27	118	72	2	3	3	2	20	17	51	40
Cluster of Dihydrolipoyl dehydrogenase (Fragment) OS=Xenopus tropicalis GN=dld PE=4 SV=1 (F7CCV9)	F7CCV9	P09622	6235000000	2606100000	8321400000	14317000000	23283000000	21683000000	38572000000	50286000000	10	10	15	14	57	56	70	70	6	6	9	8	32	28	30	35
Cluster of Methylmalonate-semialdehyde dehydrogenase [acylating], mitochondrial OS=Homo sapiens GN=ALDH6A1 PE=1 SV=2 (Q02252)	Q02252	Q02252	11537000000	7233500000	6080700000	13617000000	14129000000	6078400000	13352000000	16609000000	49	42	48	52	57	55	64	66	32	26	29	27	31	31	28	32
Cluster of Calcium-binding mitochondrial carrier protein Aralar2 OS=Mus musculus GN=Slc25a13 PE=1 SV=1 (Q9QXX4)	Q9QXX4	Q9UJS0	41440000000	29559000000	36572000000	47431000000	8332200000	10512000000	20650000000	33665000000	90	73	53	54	17	17	25	23	51	39	33	37	13	12	15	16
Cluster of T-complex protein 1 subunit beta OS=Homo sapiens GN=CCT2 PE=1 SV=4 (P78371)	P78371	P78371	12341000000	1119200000	3936800000	5256200000	5631500000	5990900000	8749600000	12636000000	26	23	31	28	45	43	49	56	21	17	21	21	27	28	30	34
Cluster of Cytochrome b-c1 complex subunit 2, mitochondrial OS=Homo sapiens GN=UQCRC2 PE=1 SV=3 (P22695)	P22695	P22695	54585000000	18735000000	362560000000	736040000000	3821500000	4524000000	14620000000	76840000000	26	17	147	191	6	6	8	11	7	5	84	98	4	4	4	6
Uncharacterized protein (Fragment) OS=Xenopus tropicalis PE=4 SV=1	F6ZV90	Q09666	0	25261000	0	0	12665000000	19390000000	18326000000	31112000000	0	2	0	0	33	39	64	49	0	2	0	0	21	23	43	35
MGC82568 protein OS=Xenopus laevis GN=tgm2 PE=2 SV=1	Q6INH7	P21980	0	0	0	0	51811000000	40521000000	26590000000	44154000000	0	0	0	0	129	111	34	45	0	0	0	0	69	52	18	22
Cluster of Ndufv1 protein OS=Xenopus laevis GN=ndufv1 PE=2 SV=1 (Q8AVD7)	Q8AVD7	P49821	22878000000	15087000000	34645000000	86088000000	38706000000	42282000000	144200000000	220140000000	22	30	39	47	70	63	88	89	9	14	17	18	37	25	37	40
Cluster of Uncharacterized protein (Fragment) OS=Xenopus tropicalis GN=atp5o PE=3 SV=1 (F6R862)	F6R862	P48047	21150000000	8691400000	14835000000	15801000000	29013000000	17757000000	74019000000	176510000000	3	4	4	3	60	47	58	48	2	3	3	2	27	21	24	22
Cluster of NADH dehydrogenase [ubiquinone] flavoprotein 1, mitochondrial OS=Mus musculus GN=Ndufv1 PE=1 SV=1 (D3YUM1)	D3YUM1	P49821	61357000000	46731000000	103740000000	273540000000	15650000000	14876000000	58815000000	84721000000	70	72	87	112	34	29	41	49	33	34	40	47	17	11	17	20
Cluster of E3 ubiquitin-protein ligase HUWE1 OS=Mus musculus GN=Huwe1 PE=1 SV=1 (A2AFQ0)	A2AFQ0	Q7Z6Z7	1412900000	1902700000	923750000	922540000	222950000	1819900000	3446000000	2321100000	82	100	43	60	17	99	92	64	68	88	43	51	16	73	68	61
Cluster of 14-3-3 protein epsilon OS=Homo sapiens GN=YWHAE PE=1 SV=1 (P62258)	P62258	P62258	4158800000	2264100000	12212000000	19428000000	30939000000	11052000000	22157000000	26599000000	23	16	47	44	52	40	46	49	16	11	23	23	26	23	28	23
Cluster of Dcn protein OS=Xenopus tropicalis GN=dcn PE=2 SV=1 (A4IIC2)	A4IIC2	P07585	0	7493200	213110000	0	12151000000	10775000000	25565000000	46031000000	0	1	2	0	38	37	42	46	0	1	2	0	20	19	22	20
Cluster of Uncharacterized protein OS=Xenopus tropicalis GN=slc25a13 PE=3 SV=1 (F7ATJ7)	F7ATJ7	Q9UJS0	18176000000	12444000000	30849000000	37818000000	18001000000	20147000000	60905000000	80708000000	28	21	26	18	64	64	87	85	20	14	17	12	37	39	45	42
Cluster of Uncharacterized protein (Fragment) OS=Xenopus tropicalis GN=arvcf PE=4 SV=1 (F6T2M6)	F6T2M6	O00192	0	0	0	24809000	5080900000	5687900000	15752000000	15545000000	0	0	0	3	49	51	79	67	0	0	0	3	33	31	43	39
Cluster of Uncharacterized protein OS=Xenopus tropicalis GN=myo1c PE=3 SV=1 (F7DYM9)	F7DYM9	O00159	762530000	307500000	255220000	598820000	8745300000	4148600000	9444200000	7326700000	8	7	7	7	79	81	83	66	7	6	6	6	55	52	53	47
Cluster of Uncharacterized protein OS=Xenopus tropicalis GN=XENTR_v90026857mg PE=4 SV=1 (A0A1B8XUQ4)	A0A1B8XUQ4	P04433	163210000	108260000	1122300	0	50152000000	144500000000	7740200000	670110000	3	1	1	0	50	63	23	14	3	1	1	0	28	30	14	10
Uncharacterized protein (Fragment) OS=Xenopus tropicalis GN=gsn PE=4 SV=1	F6QI79	P06396	0	0	0	0	5050600000	1071800000	84567000000	89874000000	0	0	0	0	24	15	135	120	0	0	0	0	14	8	52	58
Cluster of Cullin-associated NEDD8-dissociated protein 1 OS=Mus musculus GN=Cand1 PE=1 SV=2 (Q6ZQ38)	Q6ZQ38	Q86VP6	6947700000	1546900000	1804900000	1933500000	5038500000	2144000000	6472800000	7213400000	62	43	28	32	58	50	61	50	45	35	26	26	40	36	47	36
Uncharacterized protein (Fragment) OS=Xenopus tropicalis GN=fbn1 PE=4 SV=1	F6ZXW7	P35555	1934600000	4019900000	3487700000	4787200000	15029000000	10873000000	5974700000	5993700000	27	34	22	24	93	101	85	89	18	21	16	18	63	65	66	71
Cluster of Uncharacterized protein (Fragment) OS=Xenopus tropicalis GN=nebl PE=4 SV=1 (F6WLM1)	F6WLM1	O76041	575370000	1568400000	1524300000	2093900000	19023000000	24166000000	59255000000	65405000000	5	9	8	7	30	35	112	92	4	5	6	6	22	23	56	50
Cluster of Uncharacterized protein OS=Xenopus tropicalis GN=XENTR_v90025855mg PE=4 SV=1 (A0A1B8Y5Q6)	A0A1B8Y5Q6	A8K2U0	0	0	0	0	15912000000	6612800000	35752000000	25637000000	0	0	0	0	43	30	129	112	0	0	0	0	23	16	75	69
Cluster of Glucose-6-phosphate isomerase (Fragment) OS=Xenopus tropicalis GN=gpi PE=3 SV=1 (F6ZHL4)	F6ZHL4	P06744	3458400000	5291700000	9820200000	13695000000	67380000000	25466000000	104820000000	103910000000	15	19	26	26	93	114	134	128	6	7	11	12	47	45	53	60
Long-chain-fatty-acid--CoA ligase 1 OS=Mus musculus GN=Acsl1 PE=1 SV=2	P41216	P33121	55088000000	34635000000	8509900000	12247000000	656920000	187960000	3301900000	4390500000	93	84	20	22	8	5	13	12	45	39	11	13	6	5	7	6
Cluster of Acad9-prov protein OS=Xenopus laevis GN=acad9 PE=2 SV=1 (Q6DDF2)	Q6DDF2	Q9H845	383670000	205780000	883030000	2100700000	6730500000	7507000000	24322000000	81882000000	5	3	6	8	45	44	80	94	3	2	5	5	32	28	43	53
Cluster of Uncharacterized protein OS=Sus scrofa GN=COX5A PE=1 SV=1 (F1SJ34)	F1SJ34	P20674	25443000000	5413600000	17561000000	48997000000	11831000000	12252000000	29217000000	82444000000	37	26	35	42	30	26	34	34	17	14	20	24	16	13	18	18
Cluster of EH domain-containing protein 1 OS=Mus musculus GN=Ehd1 PE=1 SV=1 (Q9WVK4)	Q9WVK4	Q9H4M9	7724500000	6428100000	1084600000	3026100000	4617700000	3022700000	4969600000	9516400000	59	61	30	42	56	38	56	73	38	31	24	31	36	28	38	40
Cluster of Dihydrolipoyl dehydrogenase, mitochondrial OS=Homo sapiens GN=DLD PE=1 SV=2 (P09622)	P09622	P09622	40506000000	31876000000	32164000000	58899000000	4277200000	3878000000	4537000000	8457000000	64	61	53	64	20	15	13	13	33	30	31	33	12	10	9	10
Uncharacterized protein OS=Xenopus tropicalis GN=vtga2 PE=4 SV=1	F6W4K0	P04114	14373000	50004000	111390000	0	14331000000	14384000000	96733000000	43698000000	2	3	5	0	57	58	235	161	2	3	5	0	36	33	117	89
Cluster of Histone-lysine N-methyltransferase SMYD1 OS=Homo sapiens GN=SMYD1 PE=1 SV=1 (Q8NB12)	Q8NB12	Q8NB12	15464000000	6551700000	5141500000	19505000000	583480000	390060000	58342000	527230000	58	49	36	72	5	1	2	5	25	26	22	38	4	1	2	5
Cluster of Malate dehydrogenase, mitochondrial OS=Mus musculus GN=Mdh2 PE=1 SV=3 (P08249)	P08249	P40926	134450000000	113450000000	117350000000	313450000000	67002000000	33646000000	72673000000	81500000000	68	56	91	91	20	18	25	27	37	24	57	53	11	9	15	18
Cluster of Uncharacterized protein (Fragment) OS=Xenopus tropicalis GN=LOC100490887 PE=4 SV=1 (F6X3Y2)	F6X3Y2	Q13423	29801000000	9418400000	21992000000	9123600000	14152000000	11994000000	40399000000	16583000000	14	14	14	15	54	58	89	60	11	10	9	10	33	30	43	35
Cluster of Major vault protein OS=Xenopus laevis GN=mvp PE=2 SV=1 (Q6PF69)	Q6PF69	Q14764	0	348320000	0	0	13363000000	10296000000	6997100000	11087000000	0	3	0	0	70	56	56	47	0	2	0	0	44	38	35	35
Cluster of Epb7.2-prov protein OS=Xenopus laevis GN=stom PE=2 SV=1 (Q7ZYP2)	Q7ZYP2	P27105	778480000	380790000	1035000000	1579500000	10737000000	3475800000	23400000000	20059000000	11	7	9	15	49	25	47	32	8	6	7	10	22	12	24	15
Cluster of T-complex protein 1 subunit alpha OS=Homo sapiens GN=TCP1 PE=1 SV=1 (P17987)	P17987	P17987	1666700000	1046600000	5033500000	8699600000	7387400000	6920400000	4302500000	8882900000	36	17	42	37	48	38	41	29	28	15	29	27	34	27	26	21
Cluster of Serine protease inhibitor A3K OS=Mus musculus GN=Serpina3k PE=1 SV=2 (P07759)	P07759	P01011	43572000000	18643000000	0	0	0	0	0	0	88	78	0	0	0	0	0	0	49	39	0	0	0	0	0	0
Cluster of Uncharacterized protein OS=Xenopus tropicalis GN=myh11 PE=3 SV=1 (F6W6N1)	F6W6N1	P35749	39105000000	39534000000	45806000000	60467000000	80334000000	34243000000	158050000000	172300000000	54	45	40	46	124	113	202	177	36	25	23	30	78	80	122	103
Uncharacterized protein (Fragment) OS=Xenopus tropicalis GN=tgm2 PE=4 SV=1	F7DXE7	P21980	0	0	0	0	12423000000	8022300000	86994000000	117740000000	0	0	0	0	29	24	108	104	0	0	0	0	16	14	51	56
Cluster of Uncharacterized protein OS=Xenopus tropicalis GN=atp5f1 PE=4 SV=1 (F7CXE2)	F7CXE2	P24539	0	0	0	0	33450000000	20277000000	62752000000	244410000000	0	0	0	0	50	36	57	57	0	0	0	0	25	19	25	23
Programmed cell death 8 (Apoptosis-inducing factor) OS=Xenopus tropicalis GN=aifm1 PE=2 SV=1	Q28IZ0	O95831	0	971290000	4926100000	10196000000	7582100000	7909300000	29611000000	109380000000	0	4	10	7	26	27	61	75	0	2	5	4	15	15	29	33
Uncharacterized protein OS=Xenopus tropicalis PE=3 SV=1	F7AFZ1	P49748	0	0	0	0	8121600000	8830400000	24158000000	67923000000	0	0	0	0	26	23	50	52	0	0	0	0	14	13	26	25
Cluster of NADH dehydrogenase [ubiquinone] iron-sulfur protein 7, mitochondrial OS=Mus musculus GN=Ndufs7 PE=1 SV=1 (Q9DC70)	Q9DC70	O75251	9463700000	3701900000	10696000000	26376000000	4285000000	4617300000	10016000000	27601000000	31	20	25	44	19	19	33	30	17	12	11	22	9	9	13	12
Cluster of Cysteine and glycine-rich protein 3 OS=Mus musculus GN=Csrp3 PE=1 SV=1 (P50462)	P50462	P50461	106990000000	45193000000	118560000000	248350000000	10944000000	14605000000	9559000000	17359000000	58	37	60	69	11	12	12	14	22	14	24	31	5	4	3	6
Cluster of Uncharacterized protein OS=Sus scrofa GN=LOC100522732 PE=1 SV=2 (F1SLE7)	F1SLE7	O75923	2071400000	5095600000	4011600000	4199800000	72624000	110380000	1199300000	641800000	81	123	64	74	2	4	13	12	62	87	59	66	2	4	10	10
Cluster of MGC80234 protein OS=Xenopus laevis GN=crat.2 PE=2 SV=1 (Q6GQ98)	Q6GQ98	P43155	0	0	0	0	10128000000	16124000000	9177000000	26604000000	0	0	0	0	49	47	45	54	0	0	0	0	29	25	24	31
Cluster of 40S ribosomal protein SA OS=Homo sapiens GN=RPSA PE=1 SV=4 (P08865)	P08865	P08865	9401100000	14559000000	9035900000	27803000000	13043000000	6318200000	16767000000	19287000000	24	25	34	40	35	22	29	31	17	13	18	20	19	15	14	18
Cluster of Sorting and assembly machinery component 50 homolog A OS=Xenopus laevis GN=samm50-a PE=2 SV=1 (Q7ZWS5)	Q7ZWS5	Q9Y512	2644600000	3051200000	2608700000	8234200000	8573000000	6575800000	20576000000	35200000000	8	10	14	15	64	44	57	71	6	6	10	10	42	30	27	36
Cluster of Elongation factor Tu, mitochondrial OS=Mus musculus GN=Tufm PE=1 SV=1 (Q8BFR5)	Q8BFR5	P49411	15869000000	9240800000	28458000000	78770000000	1082000000	953380000	1103100000	2604500000	48	46	55	64	4	4	3	6	25	26	29	29	4	4	3	4
Uncharacterized protein OS=Sus scrofa GN=COL6A3 PE=1 SV=1	I3LUR7	P12111	5749100000	8794000000	66149000000	78347000000	340020000	173090000	19102000	0	26	39	172	186	2	1	2	0	16	24	108	109	2	1	2	0
Cluster of Acetyltransferase component of pyruvate dehydrogenase complex OS=Xenopus laevis GN=dlat PE=2 SV=1 (A0AUS4)	A0AUS4	P10515	12663000000	10377000000	29515000000	36525000000	19964000000	13743000000	41817000000	100300000000	18	16	14	16	50	47	53	83	10	10	7	8	25	23	22	40
Hemoglobin subunit beta-1 OS=Xenopus tropicalis GN=hbb1 PE=2 SV=2	P07429	P02100	0	0	0	0	437080000	8223800000	435610000000	496850000000	0	0	0	0	2	1	110	99	0	0	0	0	2	1	43	47
Cluster of Sorbin and SH3 domain-containing protein 1 OS=Homo sapiens GN=SORBS1 PE=1 SV=3 (Q9BX66)	Q9BX66	Q9BX66	4409600000	4514000000	2938800000	4847600000	6239300000	4031800000	8385400000	7564900000	53	73	46	50	8	15	13	11	40	43	36	41	4	8	7	5
Cluster of Uncharacterized protein OS=Xenopus tropicalis GN=ptrf PE=4 SV=1 (F6Q0Q6)	F6Q0Q6	Q6NZI2	2786800000	440470000	1593200000	3002200000	20266000000	8589700000	13443000000	29719000000	4	5	4	6	44	33	36	46	2	3	2	3	19	20	16	16
Cluster of Biglycan OS=Xenopus laevis GN=bgn PE=2 SV=1 (Q9IB75)	Q9IB75	P21810	9454300	44257000	951700000	1114000000	19125000000	20163000000	18121000000	13924000000	2	3	4	4	51	53	34	25	1	1	4	3	20	20	17	15
Cluster of Uncharacterized protein (Fragment) OS=Xenopus tropicalis GN=vim PE=2 SV=1 (Q5M8K3)	Q5M8K3	P08670	8541500000	11830000000	18058000000	38640000000	66002000000	42992000000	67516000000	97588000000	25	17	23	28	79	59	85	102	15	10	11	14	42	31	40	47
Cluster of Tgm2-prov protein OS=Xenopus laevis GN=tgm2 PE=2 SV=1 (Q7SZT2)	Q7SZT2	P21980	0	0	0	0	32663000000	24133000000	30439000000	54561000000	0	0	0	0	124	113	49	59	0	0	0	0	70	57	26	33
Cluster of Talin-2 OS=Homo sapiens GN=TLN2 PE=1 SV=4 (Q9Y4G6)	Q9Y4G6	Q9Y4G6	7266000000	5477800000	5735000000	5296100000	13001000000	13420000000	23731000000	22764000000	127	115	114	94	70	74	90	72	91	83	80	70	43	43	49	42
Cluster of Uncharacterized protein OS=Xenopus tropicalis GN=agl PE=4 SV=1 (F7D8W4)	F7D8W4	P35573	1793700000	401220000	3915300000	4095400000	9165300000	9210700000	31013000000	18606000000	7	7	20	23	78	110	165	111	6	5	10	10	50	57	85	73
Cluster of Uncharacterized protein OS=Xenopus tropicalis GN=nipsnap3a PE=4 SV=1 (F6ZBS9)	F6ZBS9	Q9UFN0	0	0	0	0	12819000000	19682000000	70936000000	181000000000	0	0	0	0	37	42	63	65	0	0	0	0	19	23	30	33
Cluster of Septin-7 OS=Homo sapiens GN=SEPT7 PE=1 SV=2 (Q16181)	Q16181	Q16181	4981400000	1982300000	3701000000	11660000000	6110100000	8290000000	4831400000	23065000000	35	25	29	39	37	29	26	57	23	18	19	23	22	19	16	28
Uncharacterized protein OS=Xenopus tropicalis GN=ptx PE=4 SV=1	F6UN55	P02743	0	28767000	0	0	7843300000	5971900000	71391000000	69170000000	0	2	0	0	18	16	145	127	0	2	0	0	10	10	65	64
Cluster of Proliferation-associated protein 2G4 OS=Homo sapiens GN=PA2G4 PE=1 SV=3 (Q9UQ80)	Q9UQ80	Q9UQ80	5466700000	3156200000	4072500000	13925000000	2636500000	4432600000	12223000000	10697000000	32	24	25	32	23	31	44	35	21	16	19	20	19	23	27	24
Ldb3-prov protein OS=Xenopus laevis GN=ldb3 PE=2 SV=1	Q7ZYP4	O75112	4309200000	0	8394700000	13676000000	156230000000	115510000000	52790000000	53881000000	12	0	10	10	86	70	39	32	4	0	4	5	37	27	14	15
Uncharacterized protein (Fragment) OS=Xenopus tropicalis GN=lama4 PE=4 SV=1	F6VWX9	Q16363	0	0	62851000	0	2694100000	2343100000	11307000000	19693000000	0	0	1	0	18	20	80	85	0	0	1	0	14	15	52	60
Cluster of L-lactate dehydrogenase C chain OS=Xenopus laevis GN=ldhc PE=2 SV=2 (P42121)	P42121	P07195	18193000000	8548600000	9839300000	45756000000	281880000000	92441000000	140790000000	154930000000	11	7	6	7	124	96	33	42	6	5	4	5	66	44	19	19
Cluster of von Willebrand factor A domain-containing protein 8 OS=Homo sapiens GN=VWA8 PE=1 SV=2 (A3KMH1)	A3KMH1	A3KMH1	25282000000	5356100000	2438500000	4362300000	105520000	44583000	89766000	36596000	168	98	40	49	6	4	3	2	107	72	36	42	6	4	3	2
Cluster of CAP-Gly domain-containing linker protein 1 OS=Homo sapiens GN=CLIP1 PE=1 SV=2 (P30622)	P30622	P30622	3274500000	1454500000	1258800000	1845100000	780980000	792420000	1999100000	1485300000	77	60	37	47	40	41	49	24	59	48	33	39	33	35	41	23
MGC83563 protein OS=Xenopus laevis GN=nnt PE=2 SV=1	Q66J07	Q13423	100200000000	51121000000	88002000000	42470000000	56849000000	36844000000	62516000000	29120000000	54	47	38	36	111	108	63	41	33	28	28	27	58	55	34	24
Cluster of Nuclease-sensitive element-binding protein 1 OS=Homo sapiens GN=YBX1 PE=1 SV=3 (P67809)	P67809	P67809	407410000	617900000	3092200000	7680200000	1841600000	1548800000	907440000	2740200000	20	25	36	44	27	25	16	23	17	19	27	27	23	23	11	15
Uncharacterized protein (Fragment) OS=Xenopus tropicalis GN=lamb1 PE=4 SV=1	F7BTF0	P07942	1557200000	562850000	935370000	981090000	3151200000	2498600000	8770600000	31328000000	7	6	7	8	35	42	87	147	4	4	6	7	25	29	58	83
Cluster of Uncharacterized protein OS=Xenopus tropicalis GN=kpnb1 PE=4 SV=1 (F7DQB5)	F7DQB5	Q14974	2871600000	1526400000	2656700000	2383600000	3563100000	885080000	3828300000	1741700000	39	42	34	37	44	35	58	32	25	26	24	25	29	25	31	22
Cluster of 26S proteasome non-ATPase regulatory subunit 2 OS=Mus musculus GN=Psmd2 PE=1 SV=1 (Q8VDM4)	Q8VDM4	Q13200	5968600000	1623800000	1912700000	2375600000	2969600000	901130000	2887800000	1689700000	70	43	28	36	51	30	48	31	42	32	22	30	38	25	29	25
Cluster of Poly [ADP-ribose] polymerase 3 OS=Homo sapiens GN=PARP3 PE=1 SV=3 (Q9Y6F1)	Q9Y6F1	Q9Y6F1	1878300000	483340000	26178000	19508000	7618500000	14807000000	1762100000	2208400000	18	10	5	4	45	50	31	22	17	9	5	4	33	35	25	21
Cluster of Uncharacterized protein (Fragment) OS=Xenopus tropicalis GN=ank2 PE=4 SV=1 (F6T8A8)	F6T8A8	Q01484	2175900000	1107900000	692600000	751390000	3364100000	2066000000	9653500000	6737900000	72	48	19	21	33	37	88	54	57	40	17	19	27	26	60	43
Cluster of Junctophilin-2 OS=Homo sapiens GN=JPH2 PE=1 SV=2 (Q9BR39)	Q9BR39	Q9BR39	8208800000	8363400000	1981300000	2252900000	1859500000	1656900000	3496700000	12039000000	48	55	12	15	13	11	23	29	27	25	9	11	10	10	17	17
Cluster of Heterogeneous nuclear ribonucleoproteins A2/B1 OS=Homo sapiens GN=HNRNPA2B1 PE=1 SV=2 (P22626)	P22626	P22626	15408000000	5143000000	7410700000	15258000000	506030000	1131900000	3909600000	7271100000	52	38	42	48	13	18	28	30	29	19	24	28	12	14	16	19
MGC53453 protein OS=Xenopus laevis GN=cfh PE=2 SV=1	Q7ZWL7	P08603	0	0	0	0	19162000000	51405000000	1169200000	2418400000	0	0	0	0	68	102	8	5	0	0	0	0	32	43	4	3
NADH dehydrogenase [ubiquinone] 1 alpha subcomplex subunit 9, mitochondrial OS=Mus musculus GN=Ndufa9 PE=1 SV=1	A0A0R3P9C8	Q16795	51073000000	25378000000	0	0	0	0	0	0	67	45	0	0	0	0	0	0	36	21	0	0	0	0	0	0
Cluster of Probable ubiquitin carboxyl-terminal hydrolase FAF-X OS=Homo sapiens GN=USP9X PE=1 SV=3 (Q93008)	Q93008	Q93008	4613700000	2045700000	193380000	220480000	488070000	610100000	2630000000	970080000	91	83	24	32	39	52	66	45	68	63	24	31	35	44	55	41
Cluster of Protein Ighg2b (Fragment) OS=Mus musculus GN=Ighg2b PE=1 SV=1 (A0A075B5P3)	A0A075B5P3	P01857	56834000000	29020000000	0	0	0	0	0	0	63	42	0	0	0	0	0	0	32	19	0	0	0	0	0	0
Cluster of Capzb-prov protein OS=Xenopus laevis GN=capzb PE=2 SV=1 (Q8AVW7)	Q8AVW7	P47756	2167200000	609260000	1593600000	5286100000	3425000000	1942800000	8137000000	3803100000	28	13	24	28	34	27	36	31	19	10	17	21	21	19	21	19
Cluster of LOC397912 protein OS=Xenopus laevis GN=LOC397912 PE=2 SV=1 (Q6DDM6)	Q6DDM6	Q03252	934390000	295880000	593270000	246170000	5814200000	3772000000	8418700000	11455000000	4	8	4	3	61	56	60	52	4	7	3	3	46	43	38	33
Cluster of Uncharacterized protein (Fragment) OS=Xenopus tropicalis GN=mfap4 PE=4 SV=1 (F7DXU7)	F7DXU7	P55083	0	0	0	0	22637000000	6241800000	61531000000	17661000000	0	0	0	0	45	23	49	32	0	0	0	0	21	11	19	17
2,4-dienoyl-CoA reductase, mitochondrial OS=Mus musculus GN=Decr1 PE=1 SV=1	Q9CQ62	Q16698	87000000000	27984000000	0	27211000000	0	0	0	0	91	43	0	3	0	0	0	0	36	16	0	3	0	0	0	0
Cluster of Uncharacterized protein OS=Xenopus tropicalis GN=cct7 PE=3 SV=1 (F7DX67)	F7DX67	Q99832	1029500000	688820000	2473500000	4298600000	5913800000	7443200000	3734900000	7874100000	24	16	27	27	32	42	32	29	18	14	20	19	19	27	23	21
Cluster of T-complex protein 1 subunit epsilon OS=Homo sapiens GN=CCT5 PE=1 SV=1 (P48643)	P48643	P48643	1366400000	978590000	2098200000	3193800000	6211700000	6328000000	4059600000	8301300000	27	18	25	28	45	46	38	36	23	16	21	21	31	31	25	20
Cytochrome c oxidase subunit 2 OS=Mus musculus GN=Mtco2 PE=1 SV=1	P00405	P00403	73220000000	37295000000	4433400000	30078000000	0	0	23947000	0	49	32	9	11	0	0	3	0	18	14	7	7	0	0	3	0
LOC446919 protein (Fragment) OS=Xenopus laevis GN=LOC446919 PE=2 SV=1	Q66L07	Q9UGM5	0	0	0	0	177430000000	38081000000	1460800000	1324000000	0	0	0	0	95	58	5	4	0	0	0	0	46	26	4	3
Cluster of Myosin-11 OS=Homo sapiens GN=MYH11 PE=1 SV=3 (P35749)	P35749	P35749	47611000000	43150000000	51293000000	64897000000	77315000000	32678000000	140020000000	151870000000	174	123	108	113	54	48	82	72	111	82	77	79	34	30	46	40
Cytochrome c oxidase subunit 4 isoform 1, mitochondrial OS=Mus musculus GN=Cox4i1 PE=1 SV=2	P19783	P13073	110810000000	37273000000	20861000000	47614000000	0	0	0	0	51	34	9	12	0	0	0	0	22	18	5	6	0	0	0	0
Cluster of Uncharacterized protein (Fragment) OS=Xenopus tropicalis GN=ndufs3 PE=3 SV=1 (F6XEK7)	F6XEK7	O75489	6821800000	2997100000	11237000000	19835000000	21907000000	15647000000	55545000000	177000000000	12	5	8	13	42	38	59	65	6	5	5	8	21	19	24	30
Cluster of Uncharacterized protein (Fragment) OS=Xenopus tropicalis GN=smyd1 PE=4 SV=1 (F7E0D7)	F7E0D7	Q8NB12	0	0	0	0	3449300000	3223800000	39854000000	25546000000	0	0	0	0	18	11	101	80	0	0	0	0	11	5	37	39
Cluster of Uncharacterized protein OS=Sus scrofa GN=DYNLL2 PE=1 SV=1 (F2Z536)	F2Z536	Q96FJ2	1042700000	150040000	356930000	1215000000	9932200000	10543000000	21237000000	18108000000	10	3	5	8	27	22	35	17	5	2	3	4	8	8	15	6
ATP synthase subunit O, mitochondrial OS=Mus musculus GN=Atp5o PE=1 SV=1	Q9DB20	P48047	113980000000	57060000000	14365000000	16114000000	0	0	0	0	65	51	4	4	0	0	0	0	25	16	3	3	0	0	0	0
Cluster of Propionyl-CoA carboxylase alpha chain, mitochondrial OS=Homo sapiens GN=PCCA PE=1 SV=4 (P05165)	P05165	P05165	8901700000	4608700000	5344300000	7295800000	3141000000	1751300000	5923800000	4883300000	63	57	37	40	31	37	44	41	38	35	27	24	22	27	28	26
Cluster of Dihydrolipoyllysine-residue succinyltransferase component of 2-oxoglutarate dehydrogenase complex, mitochondrial OS=Homo sapiens GN=DLST PE=1 SV=4 (P36957)	P36957	P36957	17498000000	21852000000	25233000000	38929000000	2729000000	457410000	3625100000	9281400000	45	46	46	43	8	5	11	10	23	22	28	25	6	4	6	4
Uncharacterized protein (Fragment) OS=Xenopus tropicalis GN=agrn PE=4 SV=1	F7C4H1	O00468	0	8489600	111850000	120120000	2896100000	3579400000	2206000000	7415100000	0	1	2	1	44	52	49	78	0	1	2	1	34	38	44	57
Cluster of LOC100127275 protein (Fragment) OS=Xenopus laevis GN=LOC100127275 PE=2 SV=1 (Q08B01)	Q08B01	O76041	7462700	0	0	0	31113000000	30985000000	9064600000	14972000000	1	0	0	0	52	63	22	15	1	0	0	0	27	31	13	9
Cluster of Hemoglobin subunit alpha-1 OS=Xenopus laevis GN=hba1 PE=2 SV=2 (P02012)	P02012	P69905	0	0	0	0	250720000000	63781000000	101400000000	85461000000	0	0	0	0	109	75	11	11	0	0	0	0	45	23	5	6
Cluster of 26S proteasome non-ATPase regulatory subunit 1 OS=Mus musculus GN=Psmd1 PE=1 SV=1 (Q3TXS7)	Q3TXS7	Q99460	5552000000	1053800000	843800000	928640000	2883700000	867860000	2727900000	944090000	70	34	34	38	49	40	59	30	38	25	29	33	36	29	36	25
Cluster of Histone H3.3 OS=Homo sapiens GN=H3F3A PE=1 SV=2 (P84243)	P84243	P84243	2781600000	1879900000	4175700000	1589900000	10127000000	10968000000	22419000000	40554000000	26	26	3	16	38	41	31	18	17	15	3	14	28	23	16	13
MGC80131 protein OS=Xenopus laevis GN=smyd1 PE=2 SV=1	Q6GQE2	Q8NB12	0	0	51348000	364530000	24187000000	26102000000	6610700000	4556500000	0	0	2	5	70	59	17	17	0	0	2	4	35	27	6	10
Cluster of Uncharacterized protein OS=Xenopus tropicalis GN=suclg1 PE=3 SV=1 (F6PQ34)	F6PQ34	P53597	19400000000	6569400000	18169000000	42922000000	23717000000	15175000000	25692000000	28259000000	16	15	39	49	40	36	37	35	7	6	20	25	19	14	15	20
Protein-glutamine gamma-glutamyltransferase 2 OS=Mus musculus GN=Tgm2 PE=1 SV=4	P21981	P21980	11185000000	15010000000	3408500000	7785600000	0	0	0	0	59	82	16	21	0	0	0	0	41	46	11	13	0	0	0	0
Cluster of 40S ribosomal protein S3 OS=Homo sapiens GN=RPS3 PE=1 SV=2 (P23396)	P23396	P23396	4558200000	2987800000	8296100000	16829000000	10966000000	3353500000	5290500000	6929000000	24	21	21	29	25	20	22	19	18	16	20	19	18	16	15	15
Cluster of Ig mu chain C region (Fragment) OS=Mus musculus GN=Ighm PE=1 SV=1 (A0A075B5P6)	A0A075B5P6	P01871	22020000000	37520000000	0	0	0	0	0	0	44	67	0	0	0	0	0	0	27	34	0	0	0	0	0	0
Cluster of Importin-5 OS=Homo sapiens GN=IPO5 PE=1 SV=4 (O00410)	O00410	O00410	4804100000	868080000	1719000000	1541700000	1179600000	546760000	1768000000	823250000	74	35	40	44	38	29	49	22	48	29	30	32	31	23	33	19
Cluster of Ehd4 protein OS=Xenopus laevis GN=ehd4 PE=2 SV=1 (Q7ZXE8)	Q7ZXE8	Q9H223	7562400000	7365300000	1112300000	2445600000	15979000000	14681000000	12405000000	20145000000	22	20	10	14	78	66	55	72	13	12	9	10	38	35	31	38
Cluster of Rpl5-a protein OS=Xenopus laevis GN=rpl5 PE=2 SV=1 (Q8AVX2)	Q8AVX2	P46777	1815400000	2512500000	3429900000	4411100000	8537400000	4282100000	4365500000	9347500000	22	20	16	19	38	31	25	24	14	13	11	15	21	18	14	12
Cluster of MICOS complex subunit OS=Xenopus tropicalis GN=chchd3 PE=2 SV=1 (Q28HB3)	Q28HB3	Q9NX63	0	0	1242500000	60452000	9120700000	7307100000	23612000000	30899000000	0	0	1	2	38	33	44	49	0	0	1	1	24	24	19	25
Cluster of Beta-parvin OS=Homo sapiens GN=PARVB PE=1 SV=1 (Q9HBI1)	Q9HBI1	Q9HBI1	5573400000	3259000000	1931000000	3655500000	4888800000	4642200000	6587800000	7246800000	28	27	15	12	25	27	30	29	19	16	11	9	16	16	16	20
Cluster of Long-chain specific acyl-CoA dehydrogenase, mitochondrial OS=Homo sapiens GN=ACADL PE=1 SV=2 (P28330)	P28330	P28330	63962000000	42282000000	17445000000	27482000000	1931800000	696150000	2000800000	7496300000	91	84	66	55	12	11	12	17	38	28	29	24	5	5	6	7
Cluster of 3-hydroxyacyl-CoA dehydrogenase type-2 OS=Homo sapiens GN=HSD17B10 PE=1 SV=3 (Q99714)	Q99714	Q99714	19774000000	8531900000	10466000000	23368000000	756100000	483050000	4536300000	4615100000	42	32	47	46	2	3	4	3	23	16	23	21	1	2	2	1
Cluster of Caveolin OS=Xenopus tropicalis GN=cav1 PE=2 SV=1 (Q5EBF9)	Q5EBF9	Q03135	1410600000	2791700000	14891000000	17179000000	12947000000	7531700000	8120300000	26080000000	13	12	18	31	26	16	19	20	9	9	10	14	14	10	10	11
Cluster of Myosin binding protein H OS=Xenopus tropicalis GN=mybph PE=2 SV=1 (Q5M901)	Q5M901	Q13203	0	0	0	0	1451300000	1267200000	25528000000	136500000000	0	0	0	0	18	16	60	77	0	0	0	0	14	16	33	38
Cluster of Hemoglobin subunit alpha OS=Xenopus tropicalis GN=hba-A PE=2 SV=2 (P07428)	P07428	P69905	0	0	0	0	55649000000	17514000000	470110000000	328900000000	0	0	0	0	10	7	92	78	0	0	0	0	5	3	40	43
Cluster of Uncharacterized protein (Fragment) OS=Xenopus tropicalis GN=nt5e PE=3 SV=1 (F7AYJ8)	F7AYJ8	P21589	3945800	0	0	0	1633000000	1922800000	26886000000	39524000000	1	0	0	0	11	13	69	55	1	0	0	0	9	10	30	27
Cluster of Polymerase I and transcript release factor OS=Homo sapiens GN=PTRF PE=1 SV=1 (Q6NZI2)	Q6NZI2	Q6NZI2	12126000000	13142000000	12478000000	22392000000	2961500000	751920000	1496400000	5491600000	33	44	30	31	4	3	5	6	16	16	12	14	2	2	2	3
Cluster of LOC495981 protein OS=Xenopus laevis GN=LOC495981 PE=2 SV=1 (Q5PQ49)	Q5PQ49	O14880	0	0	0	0	10496000000	6240700000	30384000000	34558000000	0	0	0	0	16	18	39	37	0	0	0	0	9	10	17	16
Cluster of Uncharacterized protein (Fragment) OS=Xenopus laevis PE=2 SV=1 (A1L2N8)	A1L2N8	P01871	0	0	0	0	60080000000	24486000000	31849000	14475000	0	0	0	0	96	64	2	1	0	0	0	0	64	34	2	1
Uncharacterized protein (Fragment) OS=Xenopus tropicalis GN=pzp PE=4 SV=1	F6TCS3	P01023	0	0	0	0	21165000000	10254000000	63305000000	38469000000	0	0	0	0	35	26	148	113	0	0	0	0	24	18	79	72
Cluster of Csrp3-A-prov protein OS=Xenopus laevis GN=csrp3 PE=2 SV=1 (Q9I8J5)	Q9I8J5	P50461	52995000000	19944000000	33420000000	88734000000	55718000000	56840000000	21348000000	53906000000	15	14	26	34	40	43	32	34	4	4	8	15	19	18	14	17
Cluster of Heterogeneous nuclear ribonucleoprotein A3 OS=Homo sapiens GN=HNRNPA3 PE=1 SV=2 (P51991)	P51991	P51991	6820800000	2495900000	1341200000	2200500000	1083500000	3495100000	3276100000	6466000000	38	29	15	22	20	25	35	33	21	15	10	15	13	16	20	20
Cluster of Malate dehydrogenase, cytoplasmic OS=Homo sapiens GN=MDH1 PE=1 SV=4 (P40925)	P40925	P40925	81489000000	46425000000	40789000000	83734000000	28121000000	12191000000	37327000000	25567000000	45	45	52	46	19	23	15	15	23	20	26	22	9	10	8	8
Cluster of EH domain-containing protein 4 OS=Homo sapiens GN=EHD4 PE=1 SV=1 (Q9H223)	Q9H223	Q9H223	24597000000	21734000000	3550500000	7361700000	6069400000	2565900000	6311600000	7361100000	65	69	35	37	23	15	18	22	37	33	26	25	13	9	10	12
Cluster of Uncharacterized protein OS=Xenopus tropicalis GN=npepl1 PE=2 SV=1 (Q4VA75)	Q4VA75	Q8NDH3	120150000	85685000	233360000	175890000	3624800000	5770700000	23709000000	22253000000	7	3	6	5	39	43	70	53	7	3	6	5	26	30	36	29
Cluster of Aspartate--tRNA ligase, cytoplasmic OS=Mus musculus GN=Dars PE=1 SV=2 (Q922B2)	Q922B2	P14868	2133200000	1996500000	522260000	1031500000	3498900000	2870800000	5075000000	3880200000	25	26	15	18	33	24	43	28	21	23	14	17	27	19	25	21
Cluster of Laminin subunit alpha-4 OS=Homo sapiens GN=LAMA4 PE=1 SV=4 (Q16363)	Q16363	Q16363	1796000000	1455900000	3729900000	7134500000	0	0	0	0	44	38	58	66	0	0	0	0	34	29	44	48	0	0	0	0
Cluster of Kinesin heavy chain isoform 5A OS=Homo sapiens GN=KIF5A PE=1 SV=2 (Q12840)	Q12840	Q12840	3494100000	1165600000	913380000	772910000	1072300000	968320000	1271500000	1245000000	61	37	28	25	38	26	33	28	40	29	25	23	28	22	26	24
Cluster of L-lactate dehydrogenase B chain OS=Homo sapiens GN=LDHB PE=1 SV=2 (P07195)	P07195	P07195	88302000000	40042000000	76052000000	179450000000	31354000000	4723800000	0	1461000000	62	49	79	75	8	10	0	9	26	23	36	35	6	6	0	8
Uncharacterized protein OS=Xenopus tropicalis GN=cyc1 PE=2 SV=1	Q6P4K0	P08574	0	0	90662000	209100000	8405900000	8412700000	89848000000	215970000000	0	0	2	7	8	5	69	77	0	0	2	5	3	3	22	31
Cluster of Enoyl-CoA hydratase, mitochondrial OS=Homo sapiens GN=ECHS1 PE=1 SV=4 (P30084)	P30084	P30084	14758000000	6677500000	6545500000	6953200000	11472000000	22292000000	12092000000	9643300000	29	23	39	26	26	37	22	19	18	13	23	15	14	22	14	13
Cluster of Phosphoglycerate mutase 1 OS=Homo sapiens GN=PGAM1 PE=1 SV=2 (P18669)	P18669	P18669	20431000000	7843500000	9834600000	22746000000	17714000000	5993700000	9833300000	4958600000	61	37	69	55	43	43	42	29	34	23	38	27	25	25	23	17
Uncharacterized protein OS=Xenopus tropicalis GN=sorbs1 PE=4 SV=1	F6VLM6	Q9BX66	818060000	671430000	1010700000	1903700000	12987000000	6128800000	18933000000	15558000000	4	4	4	5	23	25	70	53	3	3	3	3	15	16	41	35
Cluster of Uncharacterized protein (Fragment) OS=Xenopus tropicalis GN=rock1 PE=3 SV=1 (F6XP01)	F6XP01	Q13464	506810000	270370000	80061000	173810000	4665300000	3082600000	6651600000	13226000000	27	21	6	14	57	39	86	70	24	21	6	14	45	31	65	55
Cluster of Filamin-B OS=Homo sapiens GN=FLNB PE=1 SV=2 (O75369)	O75369	O75369	4720900000	5290900000	7629800000	7129300000	6240900000	10462000000	26474000000	27263000000	102	109	76	83	16	27	30	23	86	86	68	70	12	18	21	17
Cluster of Uncharacterized protein OS=Sus scrofa GN=TMOD1 PE=1 SV=1 (I3LJ88)	I3LJ88	Q5T7W7	3826900000	3829000000	3268000000	8283400000	1725600000	1393000000	2327300000	2978300000	42	50	40	52	13	9	17	16	26	27	28	31	11	6	11	12
Cluster of NADH dehydrogenase [ubiquinone] iron-sulfur protein 8, mitochondrial OS=Homo sapiens GN=NDUFS8 PE=1 SV=1 (O00217)	O00217	O00217	6365200000	2806600000	11942000000	23902000000	9078700000	8405000000	19275000000	71978000000	19	12	15	17	10	11	24	30	10	7	10	9	6	5	11	18
Cluster of Prolow-density lipoprotein receptor-related protein 1 OS=Homo sapiens GN=LRP1 PE=1 SV=2 (Q07954)	Q07954	Q07954	604320000	660560000	947430000	1262700000	234230000	532630000	1562500000	993370000	62	60	44	68	23	52	74	54	55	53	40	57	22	47	61	50
Cluster of 60S ribosomal protein L7 OS=Homo sapiens GN=RPL7 PE=1 SV=1 (P18124)	P18124	P18124	2397700000	4294700000	3621300000	15662000000	4638700000	6861100000	3998100000	12819000000	25	22	23	31	25	28	22	32	19	16	14	15	14	14	13	17
Cluster of Polyadenylate-binding protein OS=Mus musculus GN=Pabpc4 PE=1 SV=1 (A3KFU5)	A3KFU5	Q13310	2081000000	1599800000	1418700000	2205400000	1436000000	873880000	1220500000	2342500000	40	31	28	33	24	21	24	24	32	27	26	30	23	17	21	21
Troponin I, cardiac muscle OS=Mus musculus GN=Tnni3 PE=1 SV=2	P48787	P19429	67156000000	36675000000	36629000000	60639000000	0	0	0	0	54	52	21	20	0	0	0	0	23	25	10	7	0	0	0	0
Cluster of Cytoskeleton-associated protein 5 OS=Mus musculus GN=Ckap5 PE=1 SV=1 (A0A0R4J0K2)	A0A0R4J0K2	Q14008	3000100000	3709400000	1135500000	578510000	212550000	460310000	257590000	372260000	63	71	29	20	14	20	12	15	58	62	29	19	13	19	12	14
Uncharacterized protein OS=Xenopus tropicalis GN=acaa2 PE=3 SV=1	F6WHK1	P42765	0	0	0	0	12278000000	8874700000	83240000000	166780000000	0	0	0	0	24	23	79	107	0	0	0	0	12	10	29	42
Cluster of Histone H1.0-A OS=Xenopus laevis GN=h1f0-a PE=2 SV=3 (P22845)	P22845	P07305	24361000	2343600000	2059600000	5884500000	40134000000	36342000000	20375000000	17705000000	2	3	3	2	28	30	14	12	1	2	2	2	12	13	6	5
Cluster of NADH dehydrogenase [ubiquinone] 1 alpha subcomplex subunit 12 OS=Homo sapiens GN=NDUFA12 PE=1 SV=1 (Q9UI09)	Q9UI09	Q9UI09	18441000000	6187400000	18626000000	36450000000	89556000	0	0	0	37	26	31	42	1	0	0	0	18	13	18	19	1	0	0	0
Cluster of Dynactin subunit 1 OS=Homo sapiens GN=DCTN1 PE=1 SV=3 (Q14203)	Q14203	Q14203	6566300000	4409600000	1479900000	2055600000	329520000	464730000	897740000	647680000	82	80	31	54	8	9	9	8	55	55	26	42	7	9	8	8
Cluster of Junction plakoglobin OS=Mus musculus GN=Jup PE=1 SV=3 (Q02257)	Q02257	P14923	6669800000	5201800000	1424700000	3652500000	2092300000	826120000	3669800000	3742100000	62	68	31	42	12	11	24	13	38	37	27	31	8	8	17	9
Cluster of Aspartate aminotransferase OS=Xenopus laevis GN=got1 PE=2 SV=1 (Q7ZTK9)	Q7ZTK9	P17174	10628000000	7287000000	9905700000	11444000000	51834000000	24839000000	46884000000	43094000000	8	6	12	10	69	68	63	58	6	5	6	5	34	35	32	31
Uncharacterized protein OS=Xenopus tropicalis GN=col6a1 PE=4 SV=1	F7E9E4	P12109	0	0	0	0	14367000000	9199600000	52330000000	41812000000	0	0	0	0	28	26	89	59	0	0	0	0	18	15	41	33
Cluster of Alcohol dehydrogenase class I (Fragment) OS=Xenopus laevis GN=ADH1 PE=2 SV=1 (O93331)	O93331	P00325	0	48842000	0	0	76934000000	14140000000	14188000000	7750200000	0	2	0	0	93	69	40	36	0	2	0	0	45	32	24	24
Cluster of ATP synthase subunit d, mitochondrial OS=Homo sapiens GN=ATP5H PE=1 SV=3 (O75947)	O75947	O75947	75790000000	27742000000	960580000	9315500000	0	0	0	0	60	36	8	7	0	0	0	0	27	14	4	4	0	0	0	0
Cluster of Uncharacterized protein OS=Xenopus tropicalis GN=eprs PE=3 SV=1 (F6UWY6)	F6UWY6	P07814	1617300000	648140000	476550000	657740000	4301600000	3005000000	8502600000	12065000000	19	16	14	19	66	72	84	74	16	14	13	14	45	51	58	54
Cluster of Uncharacterized protein OS=Xenopus tropicalis GN=cyfip1 PE=4 SV=1 (F7A5M9)	F7A5M9	Q7L576	820520000	609880000	674280000	402670000	1500600000	1132200000	2438700000	1757200000	33	28	17	14	32	25	48	28	28	27	16	14	23	23	36	27
NADH dehydrogenase [ubiquinone] 1 alpha subcomplex subunit 10, mitochondrial OS=Mus musculus GN=Ndufa10 PE=1 SV=1	Q99LC3	O95299	51404000000	25600000000	19145000000	30901000000	0	0	0	0	60	51	14	9	0	0	0	0	29	23	7	5	0	0	0	0
Cluster of Spliceosome RNA helicase DDX39B OS=Homo sapiens GN=DDX39B PE=1 SV=1 (Q13838)	Q13838	Q13838	2719200000	652790000	910790000	1609600000	4514300000	2274200000	1780300000	1101400000	26	17	14	16	46	31	18	13	17	14	11	13	30	23	13	9
Cluster of Striated muscle preferentially expressed protein kinase OS=Homo sapiens GN=SPEG PE=1 SV=4 (Q15772)	Q15772	Q15772	1569400000	2094000000	198560000	289000000	0	0	0	0	60	80	17	19	0	0	0	0	57	69	17	19	0	0	0	0
Cluster of DNA damage-binding protein 1 OS=Xenopus laevis GN=ddb1 PE=2 SV=1 (Q6P6Z0)	Q6P6Z0	Q16531	2995300000	580390000	1791100000	1764200000	1063400000	774930000	2542600000	1591500000	52	22	36	35	26	31	43	26	39	21	30	31	26	27	37	25
Cluster of Ras suppressor protein 1 OS=Homo sapiens GN=RSU1 PE=1 SV=3 (Q15404)	Q15404	Q15404	5248200000	1457700000	1253400000	4176500000	6504400000	5812400000	9794800000	5686900000	28	17	11	13	20	20	21	18	15	10	7	9	10	11	10	10
Cluster of Sorbin and SH3 domain-containing protein 2 OS=Homo sapiens GN=SORBS2 PE=1 SV=3 (O94875)	O94875	O94875	7604500000	6162400000	6803000000	11543000000	23659000000	9730000000	27015000000	23701000000	51	62	38	40	15	17	19	17	40	44	27	28	9	9	11	9
Cluster of 40S ribosomal protein S4 OS=Sus scrofa GN=RPS4X PE=1 SV=2 (F1RQ91)	F1RQ91	P62701	953740000	1921200000	4428100000	11080000000	3515200000	1344200000	2769500000	5042500000	16	17	17	25	16	13	21	20	12	11	13	15	11	10	14	13
Uncharacterized protein OS=Xenopus tropicalis GN=nid2 PE=4 SV=1	F7B7J1	Q14112	0	0	0	3296900	4847600000	4692200000	22104000000	37315000000	0	0	0	1	34	35	99	112	0	0	0	1	20	20	60	59
Cluster of Uncharacterized protein OS=Xenopus tropicalis GN=ktn1 PE=4 SV=1 (F6ZPI0)	F6ZPI0	Q86UP2	0	0	0	0	349980000	1127600000	8487100000	32821000000	0	0	0	0	10	14	88	117	0	0	0	0	9	13	61	72
Cluster of Histone H1.2 OS=Homo sapiens GN=HIST1H1C PE=1 SV=2 (P16403)	P16403	P16403	25708000000	11576000000	17485000000	40116000000	3753500000	5213700000	2360300000	3268200000	47	29	23	29	2	4	2	5	27	15	13	16	2	3	2	4
Cluster of LOC494675 protein OS=Xenopus laevis GN=hcfc1 PE=2 SV=1 (Q640G9)	Q640G9	P51610	583570000	555950000	347880000	284000000	2166900000	4582100000	1655700000	2128700000	24	20	13	12	36	56	27	23	20	18	12	12	32	47	24	21
Cluster of Fumarate hydratase, mitochondrial OS=Homo sapiens GN=FH PE=1 SV=3 (P07954)	P07954	P07954	26917000000	21794000000	12702000000	23797000000	3067400000	1539600000	2248400000	3740600000	64	62	52	51	11	15	6	10	28	27	35	28	6	7	2	6
Tripartite motif-containing protein 72 OS=Mus musculus GN=Trim72 PE=1 SV=1	Q1XH17	Q6ZMU5	23966000000	14590000000	0	0	0	0	0	0	47	51	0	0	0	0	0	0	24	27	0	0	0	0	0	0
Cluster of Uncharacterized protein OS=Xenopus tropicalis GN=XENTR_v90026181mg PE=4 SV=1 (A0A1B8Y519)	A0A1B8Y519	Q9HBL0	286720000	0	0	253890000	2480300000	2831800000	9112300000	5304500000	4	0	0	3	39	48	86	63	3	0	0	3	30	37	56	51
Cluster of Myosin regulatory light chain 2, atrial isoform OS=Mus musculus GN=Myl7 PE=1 SV=1 (Q9QVP4)	Q9QVP4	Q01449	19745000000	3633400000	26339000000	32890000000	59713000000	37514000000	52833000000	55381000000	40	29	36	44	14	8	14	16	15	12	16	16	7	4	7	6
Ceruloplasmin OS=Mus musculus GN=Cp PE=1 SV=1	G3X9T8	P00450	27184000000	8090600000	939010000	783320000	5692000	0	28430000	23470000	124	106	6	6	1	0	2	2	65	61	4	4	1	0	2	2
Calpastatin OS=Sus scrofa GN=CAST PE=1 SV=1	Q6Q781	P20810	18120000	13889000	42096000000	62787000000	0	0	0	0	2	2	100	116	0	0	0	0	2	2	53	62	0	0	0	0
Cluster of PDZ and LIM domain protein 5 OS=Homo sapiens GN=PDLIM5 PE=1 SV=5 (Q96HC4)	Q96HC4	Q96HC4	27286000000	8661400000	19608000000	42841000000	27206000000	52626000000	45392000000	58868000000	61	46	40	45	22	29	27	25	31	23	25	23	9	10	10	10
MCG142036 OS=Mus musculus GN=Acad12 PE=1 SV=1	D3Z7X0	Q6JQN1	22058000000	11604000000	0	0	0	0	0	0	53	51	0	0	0	0	0	0	29	28	0	0	0	0	0	0
Hemoglobin subunit beta-1 OS=Xenopus laevis GN=hbb1 PE=2 SV=2	P02132	P69891	0	0	0	0	215010000000	85217000000	977000000	52315000000	0	0	0	0	69	47	4	4	0	0	0	0	37	22	3	2
Cluster of 40S ribosomal protein S8 OS=Homo sapiens GN=RPS8 PE=1 SV=2 (P62241)	P62241	P62241	2443000000	2796400000	5531200000	14728000000	8332600000	4349900000	5276100000	7741600000	16	14	14	19	20	11	13	15	12	8	10	8	11	9	8	8
Cluster of Lon protease homolog, mitochondrial OS=Homo sapiens GN=LONP1 PE=1 SV=2 (P36776)	P36776	P36776	19398000000	3858200000	12643000000	13695000000	479860000	209950000	948810000	520400000	110	63	56	59	9	11	19	9	57	38	39	36	9	11	13	8
Cluster of Thrombospondin-1 OS=Homo sapiens GN=THBS1 PE=1 SV=2 (P07996)	P07996	P07996	7925100000	1823600000	1167600000	1524000000	449640000	163170000	127780000	59134000	77	69	22	21	30	20	10	7	45	46	21	21	23	16	10	6
Uncharacterized protein OS=Xenopus tropicalis PE=4 SV=1	F7DGP3	Q6ZP82	0	0	0	0	2127200000	1141300000	7832300000	8671100000	0	0	0	0	14	17	51	45	0	0	0	0	9	9	32	27
Cluster of Malate dehydrogenase, cytoplasmic OS=Xenopus laevis GN=mdh1 PE=2 SV=1 (Q6PAB3)	Q6PAB3	P40925	9118800000	9986300000	21144000000	28368000000	75308000000	38069000000	100140000000	58337000000	8	10	17	7	48	56	61	57	6	8	11	5	20	23	29	27
ATP synthase F(0) complex subunit B1, mitochondrial OS=Mus musculus GN=Atp5f1 PE=1 SV=1	Q9CQQ7	P24539	113990000000	26540000000	14659000000	29934000000	0	0	0	0	74	39	8	18	0	0	0	0	32	21	6	8	0	0	0	0
Cluster of Sorting and assembly machinery component 50 homolog OS=Mus musculus GN=Samm50 PE=1 SV=1 (Q8BGH2)	Q8BGH2	Q9Y512	12864000000	9731100000	6309100000	20514000000	2565100000	2583200000	2917600000	12895000000	31	47	41	46	8	6	10	15	19	25	25	28	6	5	7	8
Cluster of Collagen alpha-1(XIV) chain OS=Homo sapiens GN=COL14A1 PE=1 SV=3 (Q05707)	Q05707	Q05707	393840000	683680000	31125000000	31324000000	0	0	0	532330000	20	35	97	122	0	0	0	4	18	30	54	70	0	0	0	3
Cluster of ATP-dependent RNA helicase DDX1 OS=Mus musculus GN=Ddx1 PE=1 SV=1 (Q91VR5)	Q91VR5	Q92499	2947400000	3138300000	2959800000	3799000000	435360000	480910000	518490000	1163400000	35	44	33	37	13	17	19	20	29	32	26	27	12	15	16	18
Cluster of LOC733171 protein (Fragment) OS=Xenopus laevis GN=LOC733171 PE=2 SV=1 (Q5EAT3)	Q5EAT3	Q9Y6C2	0	0	0	0	1185700000	662620000	7481100000	2831700000	0	0	0	0	25	29	67	46	0	0	0	0	19	19	43	33
Cluster of Bifunctional glutamate/proline--tRNA ligase OS=Homo sapiens GN=EPRS PE=1 SV=5 (P07814)	P07814	P07814	5521100000	2970000000	1764000000	2405400000	1145500000	1068800000	1683400000	2658900000	87	76	39	53	19	26	26	21	62	55	35	40	15	20	20	15
Cluster of Dynamin-1-like protein OS=Homo sapiens GN=DNM1L PE=1 SV=2 (O00429)	O00429	O00429	3138300000	1444500000	978250000	1108700000	1256300000	345730000	1094700000	879180000	58	46	30	31	39	26	34	25	39	28	25	25	29	21	24	23
Cluster of Mitochondrial carrier homolog 2 OS=Homo sapiens GN=MTCH2 PE=1 SV=1 (Q9Y6C9)	Q9Y6C9	Q9Y6C9	10014000000	4672200000	18223000000	39499000000	0	0	0	0	26	24	33	48	0	0	0	0	16	14	17	21	0	0	0	0
Uncharacterized protein OS=Xenopus tropicalis GN=itih2 PE=2 SV=1	Q496Y6	P19823	0	0	0	0	5836700000	2639300000	22655000000	13812000000	0	0	0	0	27	20	65	54	0	0	0	0	16	12	29	31
Cluster of Mthfd1-prov protein OS=Xenopus laevis GN=mthfd1 PE=2 SV=1 (Q7ZXF4)	Q7ZXF4	P11586	494100000	205900000	13960000	11928000	6850800000	15131000000	8035900000	11578000000	6	2	2	2	52	59	48	37	5	2	2	2	37	43	31	29
Cluster of CLIP-associating protein 1 OS=Homo sapiens GN=CLASP1 PE=1 SV=1 (Q7Z460)	Q7Z460	Q7Z460	1961700000	3356500000	244820000	184280000	249090000	400500000	565230000	366700000	44	77	18	15	21	24	25	21	38	56	17	15	21	22	23	21
Cluster of Uncharacterized protein OS=Sus scrofa GN=NDUFS3 PE=1 SV=1 (F1SIF2)	F1SIF2	O75489	16891000000	8831300000	51243000000	113020000000	2927300000	2406500000	6353700000	32850000000	41	21	50	70	7	7	13	13	22	13	21	30	5	6	9	10
Uncharacterized protein OS=Xenopus tropicalis GN=synpo2l PE=4 SV=1	F6YFM7	Q9H987	0	0	0	0	1901400000	697870000	15263000000	10163000000	0	0	0	0	12	7	76	62	0	0	0	0	9	6	40	38
Cluster of AFG3-like protein 2 OS=Homo sapiens GN=AFG3L2 PE=1 SV=2 (Q9Y4W6)	Q9Y4W6	Q9Y4W6	3810800000	4239700000	8912900000	15956000000	593890000	540550000	2400800000	16356000000	42	47	37	51	16	21	36	48	33	33	24	36	15	18	27	36
Cluster of Uncharacterized protein OS=Sus scrofa GN=ABLIM1 PE=1 SV=2 (F1S4V5)	F1S4V5	O14639	3036300000	2091000000	4549500000	8087000000	1791000000	1187900000	962350000	1067500000	51	52	65	73	18	13	10	13	38	39	43	47	13	10	8	9
Cluster of Atypical kinase COQ8A, mitochondrial OS=Homo sapiens GN=COQ8A PE=1 SV=1 (Q8NI60)	Q8NI60	Q8NI60	12322000000	9382700000	7975900000	24197000000	1094800000	694200000	0	249680000	49	41	27	46	3	4	0	2	31	22	20	28	3	4	0	2
Cluster of Cct8-prov protein OS=Xenopus laevis GN=cct8 PE=2 SV=1 (Q7ZTL5)	Q7ZTL5	P50990	218980000	149640000	1038300000	1611400000	6567300000	6823700000	4771100000	10796000000	5	1	14	11	43	45	46	49	5	1	8	7	31	31	32	33
Cluster of Ilf2-prov protein OS=Xenopus laevis GN=ilf2 PE=2 SV=1 (Q7ZY44)	Q7ZY44	Q12905	256980000	155150000	748910000	2434100000	6158100000	5066400000	3108000000	3721300000	7	4	12	15	31	25	19	24	7	4	9	11	16	15	13	16
Cluster of LOC733498 protein (Fragment) OS=Xenopus tropicalis GN=LOC733498 PE=2 SV=1 (Q0VFC3)	Q0VFC3	P10606	0	0	0	0	20865000000	13612000000	52630000000	211940000000	0	0	0	0	18	25	43	41	0	0	0	0	10	14	22	20
Cluster of 40S ribosomal protein S3a OS=Mus musculus GN=Rps3a PE=1 SV=3 (P97351)	P97351	P61247	3134100000	3316400000	2798900000	7951100000	5248200000	2501000000	3060700000	9427200000	20	23	17	25	27	20	24	21	15	12	11	15	14	11	12	12
Cluster of Uncharacterized protein OS=Xenopus tropicalis GN=decr1 PE=4 SV=1 (F6SN36)	F6SN36	Q16698	0	0	0	0	8821400000	8387800000	23523000000	36880000000	0	0	0	0	26	22	44	42	0	0	0	0	15	13	22	20
Cluster of LOC100036932 protein OS=Xenopus laevis GN=LOC100036932 PE=2 SV=1 (A1L2S0)	A1L2S0	Q9UKS6	0	0	0	0	6454500000	4151000000	2945900000	8212200000	0	0	0	0	41	34	34	30	0	0	0	0	25	22	25	19
Cluster of Protein NipSnap homolog 2 OS=Homo sapiens GN=GBAS PE=1 SV=1 (O75323)	O75323	O75323	9288000000	4320600000	4853600000	7921700000	3188900000	4411500000	13494000000	18190000000	28	25	22	19	16	19	31	40	12	15	13	11	11	12	17	23
LOC443574 protein OS=Xenopus laevis GN=slc25a12 PE=2 SV=1	Q52KY7	O75746	8269200000	7052300000	23391000000	24443000000	50382000000	63073000000	57400000000	87061000000	12	11	18	17	86	90	40	47	8	6	12	11	48	44	21	26
Cluster of Phosphoglucomutase-like protein 5 OS=Homo sapiens GN=PGM5 PE=1 SV=2 (Q15124)	Q15124	Q15124	3285700000	1839700000	8770900000	20606000000	6200100000	3518600000	3776900000	9046200000	39	26	49	61	20	16	8	9	28	19	31	34	7	6	3	4
Cluster of Uncharacterized protein OS=Xenopus tropicalis GN=gdi2 PE=4 SV=1 (F6V9Z8)	F6V9Z8	P50395	1616800000	1005000000	1927800000	3135400000	10386000000	3991700000	8945800000	8903200000	30	20	34	31	72	63	83	78	20	13	25	25	45	37	49	49
LOC397895 protein OS=Xenopus laevis GN=gsn PE=2 SV=1	Q5XHJ8	P06396	0	0	0	0	19857000000	4680800000	21797000000	25837000000	0	0	0	0	76	54	25	26	0	0	0	0	46	29	10	12
Cluster of Dihydropyrimidinase-related protein 3-B OS=Xenopus laevis GN=dpysl3-b PE=2 SV=1 (Q640K6)	Q640K6	Q14195	441080000	107920000	1926800000	2551300000	21461000000	9481800000	14581000000	13432000000	8	4	15	10	75	75	68	54	5	3	7	6	41	35	28	31
Cluster of Complement component factor H OS=Xenopus tropicalis GN=cfh PE=2 SV=1 (Q6P4Z0)	Q6P4Z0	P08603	0	0	0	0	1512600000	1990300000	17416000000	49422000000	0	0	0	0	7	7	86	111	0	0	0	0	6	7	43	44
Cluster of Alpha-1-antitrypsin 1-3 OS=Mus musculus GN=Serpina1c PE=1 SV=1 (A0A0R4J0X5)	A0A0R4J0X5	P01009	33442000000	15228000000	0	0	0	0	0	0	77	63	0	0	0	0	0	0	41	34	0	0	0	0	0	0
Cluster of 4-trimethylaminobutyraldehyde dehydrogenase OS=Homo sapiens GN=ALDH9A1 PE=1 SV=3 (P49189)	P49189	P49189	0	0	1496000000	1958700000	20502000000	12361000000	13485000000	13331000000	0	0	14	19	76	59	50	50	0	0	13	15	41	33	28	28
Cluster of Flot2 protein OS=Xenopus laevis GN=flot2 PE=2 SV=1 (Q7ZYI6)	Q7ZYI6	Q14254	26747000	35950000	371580000	1088800000	9429600000	9693600000	13079000000	7981300000	4	2	4	6	36	30	39	28	3	1	4	5	22	21	23	18
Cluster of eIF-2-alpha kinase activator GCN1 OS=Homo sapiens GN=GCN1 PE=1 SV=6 (Q92616)	Q92616	Q92616	983000000	448060000	39122000	67873000	463080000	348950000	1044600000	413320000	59	54	7	10	29	27	61	31	52	49	7	10	27	25	54	29
Cluster of Fourth component of complement OS=Xenopus laevis GN=c4a PE=2 SV=1 (Q91741)	Q91741	P0C0L5	0	0	0	0	9257900000	6031500000	935660000	635010000	0	0	0	0	88	77	14	15	0	0	0	0	64	55	12	12
Cluster of D-beta-hydroxybutyrate dehydrogenase, mitochondrial OS=Homo sapiens GN=BDH1 PE=1 SV=3 (Q02338)	Q02338	Q02338	22887000000	10398000000	5071100000	13096000000	734210000	320500000	1158200000	890200000	45	37	12	12	7	6	10	9	26	20	9	8	5	5	7	8
Cluster of Protein unc-45 homolog B OS=Xenopus tropicalis GN=unc45b PE=1 SV=1 (D7REX8)	D7REX8	Q8IWX7	279750000	310820000	262920000	496370000	2984500000	2307100000	4328900000	4821000000	4	5	5	5	52	41	59	42	4	4	5	4	40	34	41	33
Cluster of Isocitrate dehydrogenase [NAD] subunit gamma 1, mitochondrial OS=Mus musculus GN=Idh3g PE=1 SV=1 (P70404)	P70404	P51553	17425000000	7460100000	3192000000	13342000000	1904100000	1234800000	195730000	361780000	43	43	24	34	7	5	6	3	14	14	14	15	3	2	2	2
MICOS complex subunit MIC60 (Fragment) OS=Xenopus laevis GN=LOC100036792 PE=2 SV=1	A9ULU6	Q16891	2302800000	3339000000	0	0	38448000000	26080000000	16584000000	25230000000	9	10	0	0	71	71	23	18	4	4	0	0	37	36	11	9
Cluster of Sister chromatid cohesion protein PDS5 homolog B OS=Mus musculus GN=Pds5b PE=1 SV=1 (Q4VA53)	Q4VA53	Q9NTI5	1223500000	966980000	324290000	168440000	1723000000	2427000000	878360000	2360500000	27	38	11	11	41	43	27	30	23	30	11	11	30	37	24	25
Dihydrolipoyllysine-residue acetyltransferase component of pyruvate dehydrogenase complex, mitochondrial OS=Mus musculus GN=Dlat PE=1 SV=2	Q8BMF4	P10515	63388000000	58273000000	21434000000	31384000000	2281000000	2964600000	8210800000	26458000000	63	61	23	27	10	11	8	11	37	30	11	13	7	7	4	6
Cluster of Collagen alpha-5(IV) chain OS=Homo sapiens GN=COL4A5 PE=1 SV=2 (P29400)	P29400	P29400	2710600000	2336400000	897230000	1463300000	1899500000	1393600000	4866700000	3638100000	24	30	15	19	23	18	29	27	16	20	12	15	20	14	19	21
Cluster of Nidogen-2 OS=Homo sapiens GN=NID2 PE=1 SV=3 (Q14112)	Q14112	Q14112	1507700000	2468800000	9494000000	8306500000	1107700000	1377300000	1974600000	3657500000	31	37	56	65	3	3	3	4	28	31	39	45	2	2	2	3
Uncharacterized protein (Fragment) OS=Xenopus tropicalis PE=4 SV=1	F7A9C1	P04114	14373000	50004000	111390000	0	12236000000	13039000000	50672000000	25550000000	2	3	5	0	49	46	150	96	2	3	5	0	30	27	93	67
Uncharacterized protein (Fragment) OS=Xenopus tropicalis GN=crat.1 PE=3 SV=1	F7D7H8	P43155	7076900000	3440800000	8657500000	7347600000	8433600000	11511000000	9651700000	12725000000	10	7	8	8	21	30	44	43	5	3	6	6	12	17	23	26
Cluster of Glucose-6-phosphate isomerase OS=Homo sapiens GN=GPI PE=1 SV=4 (P06744)	P06744	P06744	20970000000	20477000000	27840000000	42899000000	17309000000	6549600000	31997000000	36240000000	77	72	78	93	28	30	31	33	33	32	38	42	12	10	15	15
Cluster of Coatomer subunit alpha OS=Homo sapiens GN=COPA PE=1 SV=2 (P53621)	P53621	P53621	2106900000	1092800000	720270000	703410000	1235300000	497250000	3386600000	1622500000	45	39	20	24	31	28	53	27	35	35	20	24	25	28	41	27
Cluster of Uncharacterized protein OS=Xenopus tropicalis GN=capn1 PE=3 SV=1 (F6TJS4)	F6TJS4	P07384	56019000	0	1125400000	1450700000	4671200000	1797800000	7607600000	12551000000	2	0	4	2	46	44	66	52	2	0	4	2	32	30	36	35
Cluster of Ubiquitin-like modifier-activating enzyme 1 OS=Mus musculus GN=Uba1 PE=1 SV=1 (Q02053)	Q02053	P22314	20412000000	5637200000	3738800000	3175000000	1306600000	778420000	2877900000	3180200000	102	79	46	41	12	16	17	16	56	42	32	27	10	10	12	11
Cluster of Blood vessel epicardial substance OS=Xenopus tropicalis GN=bves PE=2 SV=1 (B1H1G2)	B1H1G2	Q8NE79	0	0	0	0	4359900000	2658500000	8533300000	10189000000	0	0	0	0	22	22	26	21	0	0	0	0	11	12	11	11
Cluster of Electron transfer flavoprotein subunit alpha, mitochondrial OS=Mus musculus GN=Etfa PE=1 SV=2 (Q99LC5)	Q99LC5	P13804	81428000000	34776000000	11219000000	20870000000	2712900000	2178200000	4693200000	1268600000	45	47	50	44	16	12	13	6	22	18	26	20	10	5	6	4
Cluster of Ras-related protein Rab-1A OS=Homo sapiens GN=RAB1A PE=1 SV=3 (P62820)	P62820	P62820	1841700000	1492100000	1970500000	4275600000	4605500000	1311100000	4374700000	3380000000	35	23	57	37	36	24	38	51	28	20	45	29	27	21	33	41
Cluster of LOC398496 protein OS=Xenopus laevis GN=jup PE=2 SV=1 (Q6NU15)	Q6NU15	P14923	1407500000	1177900000	397270000	1509800000	5816000000	2782600000	4307600000	4295900000	19	23	8	10	56	56	47	33	11	11	8	8	36	35	31	22
Cluster of cAMP-dependent protein kinase type II-beta regulatory subunit OS=Homo sapiens GN=PRKAR2B PE=1 SV=3 (P31323)	P31323	P31323	437370000	279530000	5693900000	8011900000	2119200000	738490000	3798500000	6164900000	10	10	37	41	23	16	37	41	7	8	20	22	15	13	22	21
Prelp protein OS=Xenopus tropicalis GN=prelp PE=2 SV=1	A4IIL0	P51888	0	0	0	0	2578800000	2412600000	10140000000	14318000000	0	0	0	0	13	11	36	38	0	0	0	0	8	7	14	15
Cluster of Interleukin enhancer-binding factor 3 OS=Xenopus tropicalis GN=ilf3 PE=2 SV=1 (Q6GL57)	Q6GL57	Q12906	74777000	0	610400000	580050000	7580800000	8679400000	2407200000	7592000000	4	0	10	11	52	57	37	35	4	0	7	8	33	38	24	25
Cluster of Eukaryotic translation initiation factor 3 subunit B OS=Mus musculus GN=Eif3b PE=1 SV=1 (Q8JZQ9)	Q8JZQ9	P55884	2478000000	1765300000	887760000	703080000	976320000	552530000	1103600000	599040000	37	42	13	15	19	20	25	13	29	35	13	15	17	18	23	13
Cluster of Uncharacterized protein (Fragment) OS=Xenopus tropicalis GN=hsd17b10 PE=3 SV=1 (F7DFF3)	F7DFF3	Q99714	0	0	56538000	58796000	6537900000	3569600000	48059000000	69535000000	0	0	1	1	22	17	47	55	0	0	1	1	11	10	20	26
Cluster of Ras GTPase-activating-like protein IQGAP1 OS=Homo sapiens GN=IQGAP1 PE=1 SV=1 (P46940)	P46940	P46940	3589900000	1925700000	7585800000	7932700000	566560000	613420000	1520900000	765940000	83	66	80	93	16	19	24	11	66	56	59	67	14	18	19	10
Platelet glycoprotein 4 OS=Mus musculus GN=Cd36 PE=1 SV=2	Q08857	P16671	30698000000	20202000000	0	0	0	0	0	0	38	44	0	0	0	0	0	0	23	21	0	0	0	0	0	0
Cluster of Transforming acidic coiled-coil-containing protein 2 OS=Mus musculus GN=Tacc2 PE=1 SV=1 (E9Q8T1)	E9Q8T1	O95359	1576700000	2093000000	114150000	116950000	0	0	2018900	7465300	81	85	11	20	0	0	1	1	72	72	11	20	0	0	1	1
Cluster of NADH dehydrogenase [ubiquinone] flavoprotein 2, mitochondrial OS=Mus musculus GN=Ndufv2 PE=1 SV=2 (Q9D6J6)	Q9D6J6	P19404	9247700000	4546200000	17492000000	49734000000	0	0	0	979270000	27	24	38	48	0	0	0	3	14	12	18	21	0	0	0	2
Uncharacterized protein OS=Xenopus tropicalis GN=ndufv2 PE=4 SV=1	F6YWQ1	P19404	0	0	0	0	6022500000	4610900000	43086000000	76214000000	0	0	0	0	18	14	47	56	0	0	0	0	9	7	20	23
Cluster of 40S ribosomal protein S2 OS=Homo sapiens GN=RPS2 PE=1 SV=2 (P15880)	P15880	P15880	4404300000	2488200000	5965600000	15322000000	6569100000	2311500000	5556600000	9050000000	15	15	14	22	23	15	22	20	11	8	11	12	17	12	13	13
Cluster of Core histone macro-H2A OS=Xenopus laevis GN=h2afy2 PE=2 SV=1 (Q7T0S0)	Q7T0S0	Q9P0M6	59509000	0	0	426400000	9405500000	6119500000	3882700000	2543700000	2	0	0	2	44	44	29	22	2	0	0	2	28	29	16	15
Cluster of Protein-cysteine N-palmitoyltransferase HHAT-like protein OS=Mus musculus GN=Hhatl PE=1 SV=2 (Q9D1G3)	Q9D1G3	Q9HCP6	11961000000	5563000000	10716000000	7248300000	0	0	0	0	25	27	30	28	0	0	0	0	16	16	17	14	0	0	0	0
Cytochrome c oxidase subunit 2 OS=Xenopus tropicalis GN=cox2 PE=3 SV=1	Q5G7I7	P00403	0	0	0	0	5556900	0	147830000000	381180000000	0	0	0	0	1	0	42	54	0	0	0	0	1	0	27	35
Cluster of MGC116545 protein OS=Xenopus laevis GN=cyc1 PE=2 SV=1 (Q4FZM5)	Q4FZM5	P08574	0	0	0	0	28978000000	31814000000	16838000000	67021000000	0	0	0	0	49	44	11	13	0	0	0	0	19	13	5	8
Cluster of Electron transfer flavoprotein-ubiquinone oxidoreductase, mitochondrial OS=Mus musculus GN=Etfdh PE=1 SV=1 (Q921G7)	Q921G7	Q16134	29162000000	17084000000	14503000000	23475000000	776980000	298990000	382570000	816090000	61	59	53	64	6	5	3	3	35	31	28	34	5	4	3	2
Cluster of MGC80785 protein OS=Xenopus laevis GN=aldh2 PE=2 SV=1 (Q6DCT5)	Q6DCT5	P05091	279600000	865880000	15768000	0	29703000000	20304000000	15090000000	14251000000	3	3	1	0	63	59	43	46	3	3	1	0	36	30	25	31
Cluster of Neuronal-specific septin-3 OS=Homo sapiens GN=SEPT3 PE=1 SV=3 (Q9UH03)	Q9UH03	Q9UH03	3567100000	3308800000	1884700000	8412900000	3007700000	2276400000	3230500000	11619000000	32	30	27	37	30	29	39	59	28	20	21	30	25	24	31	40
Cluster of Annexin A6 OS=Homo sapiens GN=ANXA6 PE=1 SV=3 (P08133)	P08133	P08133	14567000000	6620200000	10045000000	19939000000	6238600000	2323900000	5836600000	6743300000	74	72	61	64	21	20	13	11	50	45	34	36	12	13	6	7
Cluster of LOC397751 protein OS=Xenopus laevis GN=LOC397751 PE=2 SV=1 (Q6IP29)	Q6IP29	P09651	1639300000	295070000	225910000	824740000	6963600000	13285000000	2870500000	3716500000	15	4	5	9	36	48	22	23	9	3	5	7	18	27	11	14
Cluster of Uncharacterized protein OS=Sus scrofa GN=CANX PE=1 SV=1 (F1S441)	F1S441	P27824	2230300000	4129400000	17269000000	26740000000	0	37639000	582620000	581020000	28	38	72	74	0	2	7	5	20	24	42	46	0	2	4	5
Cluster of Uncharacterized protein OS=Xenopus tropicalis GN=eif2s3 PE=4 SV=1 (F7CSF8)	F7CSF8	P41091	1773100000	1702900000	2410600000	4736000000	2538600000	3283400000	1508000000	2769100000	18	14	18	22	24	25	22	16	15	11	15	15	18	16	14	13
Cluster of Pre-mRNA-processing-splicing factor 8 OS=Homo sapiens GN=PRPF8 PE=1 SV=2 (Q6P2Q9)	Q6P2Q9	Q6P2Q9	4013500000	312070000	46361000	89992000	791660000	840030000	467600000	107040000	40	33	10	14	30	40	25	9	36	29	10	14	29	35	25	9
Cluster of Cytochrome c, somatic B OS=Xenopus laevis GN=cycs-b PE=3 SV=3 (Q6NTN0)	Q6NTN0	P99999	10935000000	1954100000	14797000000	51111000000	3928700000	4274200000	18406000000	19754000000	10	6	22	37	18	17	20	24	7	4	13	18	11	8	10	14
Uncharacterized protein OS=Xenopus tropicalis GN=nnt PE=4 SV=1	F7A4Q0	Q13423	85566000000	46975000000	65642000000	38088000000	31342000000	20992000000	101630000000	38109000000	49	44	43	41	49	48	128	79	30	24	29	27	30	29	58	40
Cluster of Unconventional myosin-Ic OS=Mus musculus GN=Myo1c PE=1 SV=2 (Q9WTI7)	Q9WTI7	O00159	2246100000	1845500000	2166400000	2935500000	1859500000	970940000	2218000000	2081200000	48	45	39	46	13	14	14	15	40	34	33	38	9	10	9	10
Cluster of Dynamin-like 120 kDa protein, mitochondrial OS=Mus musculus GN=Opa1 PE=1 SV=1 (P58281)	P58281	O60313	4254000000	4074700000	3855400000	5054300000	54337000	44050000	595440000	731230000	63	63	41	46	3	3	8	7	45	42	28	33	3	3	7	6
Cluster of Gap junction alpha-1 protein OS=Mus musculus GN=Gja1 PE=1 SV=2 (P23242)	P23242	P17302	3695300000	2311000000	614290000	3506300000	0	0	0	0	35	29	11	26	0	0	0	0	19	14	8	13	0	0	0	0
Cluster of ATP synthase, H+ transporting, mitochondrial F1F0 complex, subunit e OS=Xenopus tropicalis GN=atp5i PE=2 SV=1 (B3DLE6)	B3DLE6	P56385	12831000000	12434000000	14433000000	25755000000	5274300000	4300200000	8355500000	26753000000	11	8	8	11	9	10	20	21	7	5	6	6	5	5	10	8
Acetyl-Coenzyme A acyltransferase 2 OS=Sus scrofa GN=ACAA2 PE=1 SV=1	D0G0B3	P42765	4581200000	2221500000	55818000000	70151000000	0	0	0	0	2	7	95	91	0	0	0	0	2	5	35	35	0	0	0	0
Cluster of ATPase family AAA domain-containing protein 3A OS=Homo sapiens GN=ATAD3A PE=1 SV=2 (Q9NVI7)	Q9NVI7	Q9NVI7	1598600000	1381500000	1664800000	2125100000	1614800000	1916600000	997150000	5622100000	25	24	18	22	21	25	16	29	19	17	14	19	17	22	16	25
Cluster of Kelch-like protein 41 OS=Homo sapiens GN=KLHL41 PE=1 SV=2 (O60662)	O60662	O60662	1574500000	1079200000	1726600000	2650800000	1538700000	889570000	881640000	1655500000	26	18	18	26	20	21	18	18	18	16	16	19	17	17	16	15
Cluster of Alpha-crystallin B chain OS=Homo sapiens GN=CRYAB PE=1 SV=2 (P02511)	P02511	P02511	15199000000	5045800000	16507000000	76396000000	0	0	0	0	37	21	35	50	0	0	0	0	17	12	20	29	0	0	0	0
Cluster of Fatty acid-binding protein, heart OS=Homo sapiens GN=FABP3 PE=1 SV=4 (P05413)	P05413	P05413	72717000000	31250000000	14938000000	24163000000	0	0	0	0	39	28	27	27	0	0	0	0	15	11	17	16	0	0	0	0
Cluster of Uncharacterized protein (Fragment) OS=Xenopus tropicalis GN=ppp1r12a PE=4 SV=1 (F6ZNU5)	F6ZNU5	O14974	42816000	132240000	305630000	214640000	3117100000	2112900000	3480500000	6085700000	3	6	6	6	47	47	46	48	3	6	6	5	37	31	34	36
Cluster of MGC68823 protein OS=Xenopus laevis GN=cpne1 PE=2 SV=1 (Q6P7H2)	Q6P7H2	Q99829	78399000	30712000	688290000	1786800000	8981700000	3556200000	4795800000	4912000000	5	3	13	19	77	60	52	43	4	3	10	16	55	40	37	31
Cluster of Nebulin-related-anchoring protein OS=Homo sapiens GN=NRAP PE=1 SV=2 (Q86VF7)	Q86VF7	Q86VF7	2260900000	1333700000	782720000	779640000	0	0	40409000	0	70	49	33	31	0	0	1	0	61	44	31	30	0	0	1	0
Cluster of Uncharacterized protein OS=Xenopus tropicalis GN=XENTR_v90028364mg PE=4 SV=1 (A0A1B8Y0F5)	A0A1B8Y0F5	Q9HBU9	0	0	0	0	3240800000	1296700000	13467000000	12176000000	0	0	0	0	15	11	26	31	0	0	0	0	9	7	14	18
Cluster of Protein unc-45 homolog B OS=Homo sapiens GN=UNC45B PE=1 SV=1 (Q8IWX7)	Q8IWX7	Q8IWX7	2504200000	1819700000	2676100000	3617300000	910570000	634420000	750390000	388790000	47	51	36	35	6	5	6	4	38	41	33	33	5	5	5	3
Cluster of Structural maintenance of chromosomes protein 3 OS=Homo sapiens GN=SMC3 PE=1 SV=2 (Q9UQE7)	Q9UQE7	Q9UQE7	332430000	689920000	82005000	83606000	2531300000	3428000000	702160000	4424800000	21	31	9	10	40	48	25	43	19	26	9	10	33	39	23	35
Cluster of Tensin-1 OS=Homo sapiens GN=TNS1 PE=1 SV=2 (Q9HBL0)	Q9HBL0	Q9HBL0	1783500000	1793000000	732760000	1289700000	514790000	911960000	922870000	297850000	55	56	13	19	7	7	11	8	44	44	12	17	6	5	6	7
Medium-chain specific acyl-CoA dehydrogenase, mitochondrial OS=Mus musculus GN=Acadm PE=1 SV=1	P45952	P11310	52649000000	25724000000	1897000000	3766900000	7814000000	12050000000	20619000000	34305000000	68	64	8	8	14	10	16	18	38	29	4	5	6	4	5	8
Cluster of Alpha-centractin OS=Homo sapiens GN=ACTR1A PE=1 SV=1 (P61163)	P61163	P61163	2480400000	1795600000	453270000	2299100000	2395400000	1081100000	3321900000	1750700000	25	18	14	17	17	12	18	13	17	11	12	13	9	8	12	9
Cluster of Endoplasmin OS=Homo sapiens GN=HSP90B1 PE=1 SV=1 (P14625)	P14625	P14625	11280000000	4970100000	26451000000	25625000000	1829700000	1249800000	1849600000	1916400000	64	58	83	79	9	10	12	8	43	40	49	44	8	9	9	8
Cluster of 60S ribosomal protein L4 OS=Xenopus tropicalis GN=rpl4 PE=2 SV=1 (Q28G60)	Q28G60	P36578	1680200000	3254700000	3497600000	12566000000	11841000000	9285500000	7351600000	25872000000	11	12	15	16	45	32	35	39	9	8	9	9	26	18	20	21
Cluster of AP-2 complex subunit beta OS=Homo sapiens GN=AP2B1 PE=1 SV=1 (P63010)	P63010	P63010	4141200000	1520800000	3181900000	4634000000	2166600000	996730000	3086500000	2107800000	49	54	32	41	40	31	48	30	36	37	27	30	30	23	33	24
L-lactate dehydrogenase OS=Xenopus tropicalis GN=ldhb PE=2 SV=1	Q6PBE7	P07195	14841000000	5634700000	6651200000	19766000000	105280000000	22299000000	236690000000	257670000000	10	6	5	6	33	19	86	93	5	4	3	5	21	11	44	49
Cluster of Uncharacterized protein OS=Xenopus tropicalis GN=uba1 PE=4 SV=1 (F6UG64)	F6UG64	P22314	5181900000	1226100000	1114900000	1111800000	5363400000	2733700000	9119500000	7023300000	20	14	12	12	69	65	71	62	15	9	10	9	47	43	39	38
Cluster of Lmnb3 protein OS=Xenopus tropicalis GN=lmnb3 PE=2 SV=1 (A4IHY3)	A4IHY3	P02545	0	39189000	0	0	5153000000	3813700000	4326500000	1534800000	0	2	0	0	47	44	42	23	0	2	0	0	30	30	29	19
Cluster of H1A OS=Xenopus laevis GN=H1A PE=3 SV=1 (Q91369)	Q91369	P10412	0	0	0	0	24127000000	16801000000	2388600000	2593000000	0	0	0	0	40	34	3	3	0	0	0	0	24	17	3	2
Cluster of LOC100145083 protein OS=Xenopus tropicalis GN=rpl3 PE=2 SV=1 (B0BM43)	B0BM43	P39023	731520000	1288400000	637100000	1351900000	5673700000	3407700000	3818400000	3533400000	13	17	8	12	22	22	21	16	9	9	7	9	11	10	9	9
Cluster of Heat shock 70 kDa protein 4 OS=Mus musculus GN=Hspa4 PE=1 SV=1 (Q3U2G2)	Q3U2G2	P34932	14080000000	2644000000	3620100000	3166000000	249750000	179930000	863220000	409960000	93	55	50	51	4	8	12	7	55	32	34	37	4	5	8	5
Protein Tnxb OS=Mus musculus GN=Tnxb PE=1 SV=1	O35452	P22105	4258800000	3952800000	2582100000	2327800000	0	3194400	57042000	0	96	88	14	16	0	1	1	1	85	74	12	12	0	1	1	1
Cluster of Heat shock protein 27 OS=Xenopus laevis GN=hspb1 PE=2 SV=1 (Q66KY8)	Q66KY8	P04792	0	0	4618600000	10796000000	93604000000	40606000000	20507000000	23518000000	0	0	4	5	76	66	26	24	0	0	2	2	35	29	12	11
Uncharacterized protein (Fragment) OS=Xenopus tropicalis GN=ndufa9 PE=4 SV=1	F7EBL1	Q16795	0	0	0	0	9382500000	9525800000	80227000000	224280000000	0	0	0	0	20	21	68	87	0	0	0	0	10	11	27	39
Non-muscle caldesmon OS=Xenopus laevis PE=2 SV=1	F1DQN6	Q05682	0	0	0	0	9649900000	10828000000	906030000	7958100000	0	0	0	0	63	50	4	11	0	0	0	0	35	32	4	5
LOC495168 protein OS=Xenopus laevis GN=itih2 PE=2 SV=1	Q4FZX2	P19823	0	0	0	0	11568000000	7306600000	6288000000	4426800000	0	0	0	0	50	43	23	19	0	0	0	0	28	24	11	10
Cluster of U5 small nuclear ribonucleoprotein 200 kDa helicase OS=Homo sapiens GN=SNRNP200 PE=1 SV=2 (O75643)	O75643	O75643	428850000	289240000	34602000	263040000	666090000	916310000	341560000	154840000	31	25	5	17	31	46	22	12	29	24	5	17	28	40	22	12
Cluster of Cytochrome c oxidase subunit 1 OS=Mus musculus GN=Mtco1 PE=1 SV=2 (P00397)	P00397	P00395	17735000000	10503000000	18821000000	45470000000	1524400000	1295600000	2777000000	5317000000	30	27	34	56	6	6	15	11	15	14	24	34	4	4	10	6
Cluster of ATP-dependent RNA helicase DDX3X OS=Homo sapiens GN=DDX3X PE=1 SV=3 (O00571)	O00571	O00571	1740300000	1598500000	383750000	807520000	247020000	323150000	534530000	2074900000	28	30	14	19	12	11	14	21	21	21	13	18	10	11	12	19
Cluster of AP-2 complex subunit alpha-2 OS=Mus musculus GN=Ap2a2 PE=1 SV=2 (P17427)	P17427	O94973	3849700000	1622000000	1814800000	2227400000	2027400000	455870000	3208300000	2380100000	48	38	25	32	41	24	49	35	36	31	21	27	32	23	35	31
Cluster of Ugp2 protein OS=Xenopus tropicalis GN=ugp2 PE=2 SV=1 (Q68F95)	Q68F95	Q16851	1454000000	1849800000	956950000	1885400000	8542800000	2728300000	9671800000	13319000000	20	18	20	16	45	36	47	42	15	12	15	11	30	26	27	26
Cluster of Protein Ogdhl OS=Mus musculus GN=Ogdhl PE=1 SV=1 (E9Q7L0)	E9Q7L0	Q9ULD0	66592000000	23612000000	34097000000	13815000000	7534800000	11628000000	18172000000	33546000000	105	76	22	22	23	27	19	19	67	46	13	16	18	21	11	13
Cluster of Staphylococcal nuclease domain-containing protein 1 OS=Homo sapiens GN=SND1 PE=1 SV=1 (Q7KZF4)	Q7KZF4	Q7KZF4	5325400000	5186000000	5488800000	5018100000	1342100000	1663600000	3354700000	2913000000	71	57	42	45	14	17	16	10	43	39	31	34	11	14	12	9
Cluster of Flotillin 1 OS=Xenopus tropicalis GN=flot1 PE=2 SV=1 (Q28C82)	Q28C82	O75955	48921000	127790000	508530000	809920000	8325500000	5198900000	18094000000	12174000000	4	5	8	6	56	37	56	46	4	4	8	4	30	21	30	27
Cluster of Uncharacterized protein (Fragment) OS=Xenopus tropicalis GN=acsl1 PE=4 SV=1 (F6RDG4)	F6RDG4	P33121	13513000000	10593000000	10080000000	14454000000	2637100000	843520000	10155000000	12392000000	13	14	17	15	42	26	71	60	7	7	8	7	33	24	41	36
Cluster of Elongation factor 1-gamma OS=Mus musculus GN=Eef1g PE=1 SV=3 (Q9D8N0)	Q9D8N0	P26641	5667600000	3880400000	3937800000	8912200000	274490000	0	0	2635700000	27	26	29	27	4	0	0	3	19	18	22	21	3	0	0	3
Cytochrome c oxidase subunit IV isoform 2 OS=Xenopus tropicalis GN=cox4i2 PE=2 SV=1	Q28FR5	Q96KJ9	0	0	0	0	386390000	308900000	248450000000	340060000000	0	0	0	0	3	3	60	58	0	0	0	0	3	3	28	30
Cluster of NADH dehydrogenase [ubiquinone] 1 alpha subcomplex subunit 9, mitochondrial OS=Homo sapiens GN=NDUFA9 PE=1 SV=2 (Q16795)	Q16795	Q16795	3008000000	1501600000	61728000000	190990000000	0	0	0	0	4	7	55	87	0	0	0	0	3	5	29	41	0	0	0	0
Cluster of Acetyl-CoA carboxylase 2 OS=Homo sapiens GN=ACACB PE=1 SV=3 (O00763)	O00763	O00763	4054100000	1736200000	40823000	173410000	0	8436200	113470000	103800000	138	67	8	14	0	1	16	5	108	57	8	14	0	1	16	5
Uncharacterized protein (Fragment) OS=Xenopus tropicalis GN=xirp2 PE=4 SV=1	F6SLD1	A4UGR9	0	8316100	0	0	188430000	34012000	4470800000	6772600000	0	1	0	0	9	5	99	122	0	1	0	0	8	5	81	100
Uncharacterized protein OS=Sus scrofa PE=1 SV=2	F1SU03	P98160	1369000000	698900000	16369000000	25052000000	0	0	0	0	7	8	96	118	0	0	0	0	5	6	62	70	0	0	0	0
Cluster of Major vault protein OS=Homo sapiens GN=MVP PE=1 SV=4 (Q14764)	Q14764	Q14764	5645800000	4627200000	1299200000	1703900000	475040000	783660000	595150000	407960000	51	57	26	24	3	2	4	3	39	38	23	21	2	1	2	2
Cluster of Lamina-associated polypeptide 2, isoforms beta/gamma OS=Homo sapiens GN=TMPO PE=1 SV=2 (P42167)	P42167	P42167	4766400000	2845200000	3382700000	6730700000	0	0	0	8984200	46	42	26	25	0	0	1	1	37	27	18	18	0	0	1	1
NADH-ubiquinone oxidoreductase chain 4 OS=Mus musculus GN=Mtnd4 PE=1 SV=1	P03911	P03905	7446800000	5469500000	0	0	0	0	0	0	22	26	0	0	0	0	0	0	11	10	0	0	0	0	0	0
Cluster of XNop56 protein (Fragment) OS=Xenopus laevis GN=XNop56 PE=2 SV=1 (Q4V7X3)	Q4V7X3	O00567	0	5010100	0	0	3879000000	4573300000	1602900000	1637200000	0	2	0	0	40	40	25	20	0	2	0	0	25	23	19	15
Cluster of Eukaryotic translation initiation factor 4A isoform 2 OS=Sus scrofa GN=EIF4A2 PE=1 SV=1 (A6M930)	A6M930	Q14240	2573100000	1282300000	2970300000	4767100000	2315000000	1633200000	1566000000	3341900000	26	13	33	30	19	17	20	24	20	12	24	24	16	14	17	18
Cluster of MGC84307 protein OS=Xenopus laevis GN=cox4i2 PE=2 SV=1 (Q6DJG5)	Q6DJG5	Q96KJ9	0	0	0	0	60236000000	62399000000	59939000000	137380000000	0	0	0	0	47	39	8	10	0	0	0	0	21	19	5	7
Cluster of Cytoplasmic dynein 1 light intermediate chain 1 OS=Mus musculus GN=Dync1li1 PE=1 SV=1 (Q8R1Q8)	Q8R1Q8	Q9Y6G9	4894300000	5298200000	75560000	571970000	461910000	150090000	434410000	1340800000	48	31	6	17	16	10	10	14	35	20	6	16	13	9	7	10
Cluster of Acetyl-CoA acetyltransferase, mitochondrial OS=Homo sapiens GN=ACAT1 PE=1 SV=1 (P24752)	P24752	P24752	25341000000	22278000000	76390000000	204740000000	3175100000	4801600000	5100900000	36944000000	29	34	97	114	4	7	8	10	14	13	39	43	4	5	5	7
Cluster of 2,4-dienoyl-CoA reductase, mitochondrial OS=Homo sapiens GN=DECR1 PE=1 SV=1 (Q16698)	Q16698	Q16698	26723000000	8725600000	68682000000	283500000000	0	0	0	0	13	2	63	95	0	0	0	0	6	2	36	54	0	0	0	0
Protein Ighg2c (Fragment) OS=Mus musculus GN=Ighg2c PE=1 SV=1	A0A0A6YY53	P01857	29729000000	27397000000	0	0	0	0	0	0	36	46	0	0	0	0	0	0	16	17	0	0	0	0	0	0
Cluster of Serpin H1 OS=Homo sapiens GN=SERPINH1 PE=1 SV=2 (P50454)	P50454	P50454	3280500000	3015900000	4046700000	12195000000	0	0	0	0	23	30	25	39	0	0	0	0	16	18	18	20	0	0	0	0
Cluster of Kinectin OS=Mus musculus GN=Ktn1 PE=1 SV=1 (A0A087WQQ5)	A0A087WQQ5	Q86UP2	3075200000	4990200000	561660000	275730000	0	0	0	0	54	96	11	7	0	0	0	0	44	62	8	7	0	0	0	0
Cluster of CDGSH iron-sulfur domain-containing protein 1 OS=Homo sapiens GN=CISD1 PE=1 SV=1 (Q9NZ45)	Q9NZ45	Q9NZ45	9534000000	3809100000	1901900000	4292800000	3698000000	1889300000	3108600000	12139000000	26	12	7	8	9	10	14	12	11	5	2	3	3	4	8	5
Cluster of Myozenin-2 OS=Mus musculus GN=Myoz2 PE=1 SV=1 (Q9JJW5)	Q9JJW5	Q9NPC6	10809000000	5040900000	5495600000	20143000000	0	0	0	0	45	28	14	27	0	0	0	0	20	14	7	11	0	0	0	0
Cluster of E3 ubiquitin-protein ligase HECTD1 OS=Homo sapiens GN=HECTD1 PE=1 SV=3 (Q9ULT8)	Q9ULT8	Q9ULT8	1867500000	892790000	49995000	46698000	36792000	180690000	916070000	143990000	69	58	12	14	10	26	48	15	58	52	12	13	10	24	44	15
Cluster of Leucine-rich PPR motif-containing protein, mitochondrial OS=Xenopus tropicalis GN=lrpprc PE=4 SV=1 (F6YDP6)	F6YDP6	P42704	283120000	74773000	886660000	910250000	1988600000	1127500000	9017100000	6723300000	2	4	4	7	27	32	85	58	2	4	2	4	20	24	63	46
Cluster of Acyl-CoA dehydrogenase family member 11 OS=Homo sapiens GN=ACAD11 PE=1 SV=2 (Q709F0)	Q709F0	Q709F0	8411500000	6556700000	824520000	1010300000	0	0	10454000	52254000	55	51	9	13	0	0	1	1	36	33	9	13	0	0	1	1
Collagen alpha-1(VI) chain OS=Xenopus laevis GN=col6a1 PE=1 SV=1	Q801S8	P12109	0	0	0	0	22442000000	16166000000	20135000000	20456000000	0	0	0	0	59	61	31	22	0	0	0	0	34	35	16	14
Cluster of Uncharacterized protein (Fragment) OS=Xenopus tropicalis GN=npepps PE=4 SV=1 (F7DQ93)	F7DQ93	P55786	2152100000	460670000	2583400000	1577400000	8759200000	2883000000	25024000000	19496000000	15	9	17	14	73	54	105	89	10	8	12	11	52	40	48	53
Cluster of Carboxylesterase 1C OS=Mus musculus GN=Ces1c PE=1 SV=4 (P23953)	P23953	P23141	23666000000	18284000000	224230000	176520000	91309000	0	0	0	72	62	2	1	1	0	0	0	42	39	1	1	1	0	0	0
Cluster of cAMP-dependent protein kinase catalytic subunit alpha OS=Sus scrofa GN=PRKACA PE=1 SV=1 (F1SD45)	F1SD45	P17612	1143000000	456290000	1388400000	4195900000	3273500000	923300000	2662200000	1973300000	17	7	19	25	23	23	22	20	12	5	16	18	17	16	16	15
Cluster of Heterogeneous nuclear ribonucleoprotein U OS=Mus musculus GN=Hnrnpu PE=1 SV=1 (Q8VEK3)	Q8VEK3	Q00839	7915400000	4193700000	3457700000	3767500000	102410000	337870000	238890000	79927000	49	44	29	32	4	5	7	3	28	28	23	23	3	3	5	3
Cluster of MICOS complex subunit Mic19 OS=Mus musculus GN=Chchd3 PE=1 SV=1 (Q9CRB9)	Q9CRB9	Q9NX63	10334000000	6627400000	5136100000	10290000000	0	0	0	0	30	24	25	27	0	0	0	0	15	13	16	16	0	0	0	0
Cluster of Tripartite motif-containing protein 72 OS=Xenopus tropicalis GN=trim72 PE=2 SV=1 (Q640S6)	Q640S6	Q6ZMU5	0	0	0	0	5240500000	4539700000	28748000000	45200000000	0	0	0	0	24	18	74	82	0	0	0	0	14	10	30	38
Cluster of Myoferlin OS=Mus musculus GN=Myof PE=1 SV=2 (Q69ZN7)	Q69ZN7	Q9NZM1	646200000	321440000	66696000	143580000	722190000	411490000	4211800000	2094300000	33	26	8	18	29	34	83	62	30	24	8	18	26	28	68	55
Cluster of Heat shock protein beta-1 OS=Homo sapiens GN=HSPB1 PE=1 SV=2 (P04792)	P04792	P04792	1458900000	829780000	30750000000	80879000000	0	0	0	0	6	6	49	57	0	0	0	0	3	3	25	29	0	0	0	0
Cluster of LOC100158654 protein OS=Xenopus tropicalis GN=abat PE=2 SV=1 (B2GUT2)	B2GUT2	P80404	140210000	51510000	0	0	8594400000	4380800000	10369000000	9148700000	2	2	0	0	63	57	63	61	2	1	0	0	45	41	34	34
Cluster of MGC82978 protein OS=Xenopus laevis GN=aass PE=2 SV=1 (Q6GN76)	Q6GN76	Q9UDR5	0	0	565300000	331210000	7225700000	1788800000	6922000000	5031200000	0	0	4	4	73	45	74	47	0	0	3	3	45	30	39	36
Cluster of LOC100037109 protein (Fragment) OS=Xenopus laevis GN=LOC100037109 PE=2 SV=1 (A2BD73)	A2BD73	Q9Y6M9	0	0	812460000	0	6601000000	9265600000	20271000000	104330000000	0	0	2	0	20	23	38	39	0	0	2	0	13	13	16	17
Cluster of Coronin OS=Xenopus laevis GN=coro1c PE=2 SV=1 (Q9PWG7)	Q9PWG7	Q9ULV4	1408500000	898450000	1378300000	2501600000	2735000000	1443600000	3961400000	3893100000	17	10	16	18	27	13	18	16	15	10	14	15	19	12	11	11
Cluster of Methylcrotonoyl-CoA carboxylase subunit alpha, mitochondrial OS=Homo sapiens GN=MCCC1 PE=1 SV=3 (Q96RQ3)	Q96RQ3	Q96RQ3	6391300000	5253200000	984960000	2081700000	9610700	67194000	935140000	1037500000	66	45	10	11	2	5	13	9	37	28	8	8	1	2	6	6
Cytochrome c oxidase subunit 2 OS=Xenopus laevis GN=cox2 PE=3 SV=1	F6KDD8	P00403	0	0	0	0	50417000000	49902000000	165800000	1423700000	0	0	0	0	23	24	4	5	0	0	0	0	10	10	4	5
Cluster of Core histone macro-H2A.1 OS=Mus musculus GN=H2afy PE=1 SV=3 (Q9QZQ8)	Q9QZQ8	O75367	1084100000	875910000	617420000	3317000000	2243300000	848880000	1959600000	903230000	21	22	14	24	24	19	23	19	17	16	11	15	20	14	14	15
Cluster of Plasma membrane calcium-transporting ATPase 4 OS=Homo sapiens GN=ATP2B4 PE=1 SV=2 (P23634)	P23634	P23634	771600000	379150000	715860000	558950000	599030000	181210000	1059500000	1218600000	40	23	25	21	18	17	32	26	34	22	21	19	17	14	28	26
Cluster of Hydroxysteroid dehydrogenase-like protein 2 OS=Xenopus laevis GN=hsdl2 PE=2 SV=1 (Q6PAY8)	Q6PAY8	Q6YN16	0	85737000	1062300000	1426300000	9838600000	8165600000	7060100000	5594600000	0	2	4	3	33	27	26	30	0	2	4	3	21	19	19	21
Cluster of NADH dehydrogenase [ubiquinone] 1 alpha subcomplex subunit 13 OS=Homo sapiens GN=NDUFA13 PE=1 SV=3 (Q9P0J0)	Q9P0J0	Q9P0J0	9346700000	2892500000	5627900000	40742000000	0	0	0	0	38	18	20	34	0	0	0	0	18	9	11	17	0	0	0	0
Plakophilin 2 OS=Mus musculus GN=Pkp2 PE=1 SV=1	Q9CQ73	Q99959	5616400000	6575700000	678440000	1822200000	0	0	0	0	54	71	8	11	0	0	0	0	33	36	8	10	0	0	0	0
Cluster of Uncharacterized protein OS=Xenopus tropicalis GN=crip2 PE=2 SV=1 (A0JM28)	A0JM28	P52943	703640000	0	208070000	1489600000	5711400000	19834000000	26207000000	60262000000	2	0	2	4	13	20	26	39	2	0	2	4	8	11	13	18
Cluster of 2e999-prov protein OS=Xenopus laevis GN=snd1 PE=2 SV=1 (Q7ZY98)	Q7ZY98	Q7KZF4	1590300000	1101400000	2221800000	1623500000	4757300000	6265100000	8131900000	7532600000	20	14	15	17	49	50	52	34	13	11	11	13	36	41	36	24
Uncharacterized protein OS=Sus scrofa GN=LOC100627396 PE=1 SV=2	F1RX35	P02679	4301300000	5423200000	11658000000	28946000000	0	0	0	0	7	12	44	58	0	0	0	0	3	6	29	32	0	0	0	0
Cluster of Uncharacterized protein (Fragment) OS=Xenopus tropicalis GN=rpl12 PE=3 SV=1 (F7A7L1)	F7A7L1	P30050	2520300000	1813400000	1449400000	7255300000	6604500000	2655800000	7233100000	10138000000	10	10	10	12	12	7	13	17	6	5	6	5	6	4	6	6
MGC64316 protein OS=Xenopus laevis GN=ndufa9 PE=2 SV=1	Q7SZ14	Q16795	0	0	0	0	44256000000	42062000000	21480000000	65960000000	0	0	0	0	58	54	27	33	0	0	0	0	25	23	12	15
Cluster of Aspartate aminotransferase, mitochondrial OS=Homo sapiens GN=GOT2 PE=1 SV=3 (P00505)	P00505	P00505	124780000000	58968000000	28270000000	56451000000	5942700000	3498400000	14286000000	8622600000	123	103	61	63	13	14	23	17	46	37	29	31	8	8	11	10
Cluster of Dehydrogenase/reductase SDR family member 4 OS=Homo sapiens GN=DHRS4 PE=1 SV=3 (Q9BTZ2)	Q9BTZ2	Q9BTZ2	8374900000	1959600000	40374000000	95538000000	0	24612000	64374000	212600000	21	9	34	46	0	1	1	1	16	6	18	23	0	1	1	1
Uncharacterized protein (Fragment) OS=Xenopus tropicalis GN=akap2 PE=4 SV=1	F7EIU9	Q9Y2D5	0	0	0	0	113950000	502770000	7068900000	24822000000	0	0	0	0	9	11	65	85	0	0	0	0	6	9	36	45
Cluster of Protein kinase C and casein kinase substrate in neurons protein 3 OS=Homo sapiens GN=PACSIN3 PE=1 SV=2 (Q9UKS6)	Q9UKS6	Q9UKS6	3197200000	2219400000	7246300000	12117000000	0	0	184200000	260120000	26	25	40	37	0	0	1	1	17	16	25	20	0	0	1	1
Cluster of 40S ribosomal protein S7 OS=Mus musculus GN=Rps7 PE=2 SV=1 (P62082)	P62082	P62081	3689100000	806210000	2264200000	7836300000	3216300000	1809400000	3850300000	6548000000	18	10	7	20	17	12	19	16	8	5	6	11	9	6	9	8
Cluster of Uncharacterized protein OS=Xenopus tropicalis GN=iqgap1 PE=4 SV=1 (F6WBH7)	F6WBH7	P46940	930110000	463800000	1870400000	2044600000	2353900000	1576400000	4738200000	2101800000	31	22	23	32	74	78	85	45	23	21	21	25	59	65	64	39
LOC100135075 protein OS=Xenopus tropicalis GN=slmap PE=2 SV=1	A9JRJ0	Q14BN4	0	6656600	0	2799100	653670000	871150000	12953000000	29914000000	0	1	0	1	7	9	46	45	0	1	0	1	5	6	27	23
Cluster of LOC594871 protein OS=Xenopus laevis GN=LOC594871 PE=2 SV=1 (Q5U512)	Q5U512	P80748	0	0	0	0	27302000000	18904000000	79407000	11795000	0	0	0	0	42	41	2	2	0	0	0	0	31	24	2	2
Cluster of Eukaryotic translation initiation factor 3 subunit L OS=Homo sapiens GN=EIF3L PE=1 SV=1 (Q9Y262)	Q9Y262	Q9Y262	1099000000	601950000	565850000	970950000	741820000	416380000	765420000	285830000	22	16	13	20	18	16	19	10	19	14	12	17	16	12	15	10
Cluster of Nuclear mitotic apparatus protein 1 OS=Homo sapiens GN=NUMA1 PE=1 SV=2 (Q14980)	Q14980	Q14980	1450500000	1591900000	164940000	179080000	0	0	0	0	58	59	22	19	0	0	0	0	50	52	21	19	0	0	0	0
Cluster of ES1 protein homolog, mitochondrial OS=Homo sapiens GN=C21orf33 PE=1 SV=3 (P30042)	P30042	P30042	17084000000	6382100000	13319000000	42931000000	0	0	1029400000	555150000	34	26	31	40	0	0	3	3	16	15	15	17	0	0	2	3
Uncharacterized protein OS=Xenopus tropicalis GN=slc25a12 PE=3 SV=1	F6X4X7	O75746	10526000000	8016400000	25665000000	32344000000	35326000000	37269000000	99449000000	136620000000	19	19	26	35	36	37	94	113	13	10	17	20	22	20	46	57
Cluster of MGC69518 protein OS=Xenopus tropicalis GN=dnaja2 PE=2 SV=1 (Q6GLD0)	Q6GLD0	O60884	1954400000	1265400000	1066600000	1724000000	1183000000	494860000	626390000	1219200000	19	20	17	21	18	11	13	15	13	13	13	16	12	9	9	11
Uncharacterized protein OS=Xenopus tropicalis GN=mypn PE=4 SV=1	F7CQU1	Q86TC9	140480000	153780000	220530000	223100000	1053200000	948040000	4664700000	3836600000	3	4	2	3	20	17	55	49	3	4	2	3	15	13	38	37
Cluster of T-complex protein 1 subunit gamma OS=Xenopus laevis GN=cct3 PE=2 SV=2 (P50143)	P50143	P49368	798770000	1015900000	2644400000	4300400000	6152200000	9286600000	4593900000	11805000000	9	7	12	13	47	51	32	42	8	6	10	11	30	32	20	27
Cluster of Vacuolar protein sorting-associated protein 13C OS=Homo sapiens GN=VPS13C PE=1 SV=1 (Q709C8)	Q709C8	Q709C8	2105300000	1441700000	313460000	224190000	0	6681300	78496000	0	107	82	13	19	0	1	3	0	94	71	13	19	0	1	3	0
Cluster of NLR family member X1 OS=Homo sapiens GN=NLRX1 PE=1 SV=1 (Q86UT6)	Q86UT6	Q86UT6	1609800000	1169100000	4168900000	4319200000	0	23311000	0	0	39	35	33	31	0	1	0	0	33	27	29	25	0	1	0	0
LOC100036916 protein OS=Xenopus laevis GN=ptx3 PE=2 SV=1	A1L2Q0	P26022	0	0	0	0	4865700000	4994000000	4004200000	2738500000	0	0	0	0	39	38	7	9	0	0	0	0	23	21	4	6
Cluster of Serine hydroxymethyltransferase OS=Xenopus tropicalis GN=shmt1 PE=3 SV=1 (F7A2G7)	F7A2G7	P34896	231100000	19955000	0	263250000	1304200000	3835000000	9811400000	16319000000	4	1	0	2	22	21	43	42	4	1	0	2	16	15	26	23
Cluster of Uncharacterized protein (Fragment) OS=Sus scrofa GN=A2M PE=1 SV=1 (K7GQ48)	K7GQ48	P01023	0	0	27308000000	37309000000	0	0	0	0	0	0	114	143	0	0	0	0	0	0	76	91	0	0	0	0
Cluster of Lissencephaly-1 homolog OS=Xenopus tropicalis GN=pafah1b1 PE=2 SV=3 (Q6NZH4)	Q6NZH4	P43034	2247200000	878130000	519790000	874630000	1933200000	1572000000	1818100000	1675800000	14	13	19	13	19	15	23	21	10	8	14	12	12	12	15	15
Apoptosis-inducing factor 1, mitochondrial OS=Mus musculus GN=Aifm1 PE=1 SV=1	B1AU25	O95831	21740000000	14050000000	51200000000	76397000000	0	0	825640000	6654800000	51	53	36	37	0	0	2	5	31	26	15	18	0	0	2	3
Uncharacterized protein OS=Xenopus tropicalis GN=tmod1 PE=4 SV=1	F7AAF0	P28289	0	36682000	74497000	163930000	2824700000	1248300000	12503000000	5996200000	0	1	2	3	17	12	31	43	0	1	2	2	10	7	18	22
Cluster of Vacuolar protein sorting-associated protein 35 OS=Homo sapiens GN=VPS35 PE=1 SV=2 (Q96QK1)	Q96QK1	Q96QK1	1206000000	1498200000	807640000	1158100000	2152100000	673080000	3220600000	1897400000	27	36	22	28	34	28	33	25	19	25	20	23	25	21	22	19
Uncharacterized protein OS=Sus scrofa GN=ACADVL PE=1 SV=1	I3LLE3	P49748	6872500000	3069300000	35697000000	53999000000	1975700000	1388900000	274270000	7711300000	11	13	99	94	5	5	4	5	7	8	47	52	3	3	2	2
Cluster of Ras GTPase-activating protein-binding protein 1 OS=Mus musculus GN=G3bp1 PE=1 SV=1 (P97855)	P97855	Q13283	2671900000	1187900000	523030000	856680000	1172600000	1317300000	2465000000	5097700000	30	22	13	13	16	19	18	29	20	12	12	11	12	14	12	16
Cluster of Ribosomal protein OS=Mus musculus GN=Rpl10a PE=1 SV=1 (Q5XJF6)	Q5XJF6	P62906	1179700000	640670000	2186200000	5392300000	4964500000	1321400000	3536800000	15271000000	11	6	18	16	18	9	16	15	9	4	10	7	8	5	7	7
MGC64276 protein OS=Xenopus laevis GN=c9 PE=2 SV=1	Q7SYA0	P02748	0	0	0	0	13404000000	7700800000	325030000	448520000	0	0	0	0	62	62	6	6	0	0	0	0	33	29	3	4
NADH-ubiquinone oxidoreductase chain 5 OS=Mus musculus GN=Mtnd5 PE=1 SV=3	P03921	P03915	11491000000	7121200000	2341000000	2698900000	0	0	0	0	28	35	7	5	0	0	0	0	17	19	5	4	0	0	0	0
Carnitine O-palmitoyltransferase 2, mitochondrial OS=Mus musculus GN=Cpt2 PE=1 SV=2	P52825	P23786	15904000000	7959900000	4784600000	8816300000	0	0	0	0	74	64	10	13	0	0	0	0	41	34	7	7	0	0	0	0
Cluster of Alpha-parvin OS=Homo sapiens GN=PARVA PE=1 SV=1 (Q9NVD7)	Q9NVD7	Q9NVD7	1848000000	1207000000	2104700000	5421000000	3683800000	3313900000	4022800000	5810900000	20	11	15	21	16	19	15	21	15	8	10	12	10	12	9	15
Cluster of Integrin beta OS=Xenopus tropicalis GN=itgb1 PE=2 SV=1 (Q6P4X1)	Q6P4X1	P05556	901840000	227430000	780280000	566360000	2615000000	1450300000	3927100000	4878100000	5	5	5	6	32	34	38	33	4	4	3	5	25	25	29	26
Cluster of Hydroxyacyl-coenzyme A dehydrogenase, mitochondrial OS=Sus scrofa GN=HADH PE=1 SV=2 (P00348)	P00348	Q16836	8895000000	3336300000	16650000000	31610000000	2031300000	1456500000	6419400000	35713000000	30	22	39	41	2	2	5	5	16	12	25	25	2	2	4	4
Cluster of Protein-glutamine gamma-glutamyltransferase 2 OS=Homo sapiens GN=TGM2 PE=1 SV=2 (P21980)	P21980	P21980	3792900000	6168200000	16783000000	32645000000	0	0	0	0	14	15	59	79	0	0	0	0	10	10	40	49	0	0	0	0
Cluster of Microtubule-actin cross-linking factor 1, isoforms 1/2/3/5 OS=Homo sapiens GN=MACF1 PE=1 SV=4 (Q9UPN3)	Q9UPN3	Q9UPN3	609450000	951880000	96234000	301500000	82531000	72454000	608080000	3526200000	82	97	21	33	3	4	12	12	76	88	21	33	2	4	12	12
Cluster of Tyrosine--tRNA ligase, cytoplasmic OS=Xenopus laevis GN=yars PE=2 SV=1 (Q7ZX51)	Q7ZX51	P54577	125690000	0	77662000	39409000	2985000000	5742700000	1741000000	7572600000	1	0	4	1	42	43	25	45	1	0	4	1	29	26	19	30
Cluster of LOC494640 protein OS=Xenopus laevis GN=LOC494640 PE=2 SV=1 (Q641G6)	Q641G6	P16402	2695800000	273520000	3784000000	0	19091000000	14360000000	6121200000	5032400000	4	4	3	0	39	37	6	4	3	3	3	0	29	21	5	3
Cluster of Splicing factor 3B subunit 1 OS=Mus musculus GN=Sf3b1 PE=1 SV=1 (G5E866)	G5E866	O75533	596690000	398160000	196310000	260970000	540840000	815470000	273880000	512210000	25	25	13	14	20	23	13	11	22	23	12	13	16	22	12	9
Cluster of Fatty acid synthase OS=Homo sapiens GN=FASN PE=1 SV=3 (P49327)	P49327	P49327	11303000000	2730700000	60205000	82203000	0	0	0	0	135	90	3	7	0	0	0	0	92	72	3	7	0	0	0	0
von Willebrand factor OS=Xenopus tropicalis GN=vwf PE=2 SV=1	F5XVC3	P04275	0	24832000	0	0	578250000	356870000	2804100000	1687300000	0	1	0	0	16	17	61	42	0	1	0	0	16	16	49	40
Uncharacterized protein (Fragment) OS=Xenopus tropicalis PE=4 SV=1	F7CSP0	P01024	0	0	832580000	1368300000	14388000000	5077800000	11533000000	15217000000	0	0	3	3	39	36	69	66	0	0	3	3	27	19	49	44
Cluster of PDZ and LIM domain protein 1 OS=Mus musculus GN=Pdlim1 PE=1 SV=4 (O70400)	O70400	O00151	442290000	57364000	7455100000	14801000000	0	0	26846000	0	16	3	41	43	0	0	1	0	13	3	22	20	0	0	1	0
Cluster of Carnitine O-palmitoyltransferase 2, mitochondrial (Fragment) OS=Xenopus tropicalis GN=cpt2 PE=3 SV=1 (F6ZUC6)	F6ZUC6	P23786	0	0	0	1492600000	2007300000	1382300000	4301400000	14173000000	0	0	0	4	25	21	47	52	0	0	0	2	19	17	31	33
Collagen, type 1, alpha 2 OS=Xenopus tropicalis GN=col1a2 PE=2 SV=1	A0JM00	P08123	0	0	0	0	26432000000	22778000000	12646000000	99109000000	0	0	0	0	26	23	21	48	0	0	0	0	14	12	11	33
Uncharacterized protein OS=Xenopus tropicalis PE=3 SV=1	F6WQF1	P00747	0	745670000	274890000	278990000	2786500000	1405100000	3559500000	9544400000	0	2	1	2	20	18	48	53	0	2	1	1	14	13	31	36
Cluster of MGC82989 protein OS=Xenopus laevis GN=MGC82989 PE=2 SV=1 (Q6GN69)	Q6GN69	Q13418	4155700000	1412500000	690230000	3101800000	6881200000	8151300000	9430500000	14481000000	17	14	13	19	36	34	34	47	9	7	11	11	21	20	18	26
Cluster of T-complex protein 1 subunit delta OS=Xenopus laevis GN=cct4 PE=2 SV=1 (Q6GN66)	Q6GN66	P50991	313400000	271150000	1092900000	1484900000	5289500000	6661300000	5212300000	10281000000	9	7	7	9	41	40	30	33	7	6	5	7	27	25	22	23
Cluster of Cysteine-rich protein 2 OS=Homo sapiens GN=CRIP2 PE=1 SV=1 (P52943)	P52943	P52943	16690000000	6977600000	2478700000	13459000000	843240000	127190000	0	1518500000	29	15	9	31	2	2	0	3	13	9	7	18	2	2	0	3
Cluster of Uncharacterized protein (Fragment) OS=Xenopus tropicalis GN=tjp1 PE=4 SV=1 (F7AQ54)	F7AQ54	Q07157	631740000	867730000	340070000	272130000	264090000	467010000	748370000	651630000	30	42	16	13	15	21	30	21	29	36	14	12	15	19	26	21
Cluster of Uncharacterized protein (Fragment) OS=Xenopus tropicalis GN=plekha7 PE=4 SV=1 (F6ZFD8)	F6ZFD8	Q6IQ23	0	0	0	0	2074000000	1421100000	17179000000	10373000000	0	0	0	0	16	15	88	75	0	0	0	0	15	12	52	48
Cluster of Myotilin OS=Homo sapiens GN=MYOT PE=1 SV=2 (Q9UBF9)	Q9UBF9	Q9UBF9	1589600000	610210000	2812900000	9108100000	0	0	0	0	29	21	34	61	0	0	0	0	22	20	26	38	0	0	0	0
Cluster of Succinate dehydrogenase [ubiquinone] iron-sulfur subunit, mitochondrial OS=Mus musculus GN=Sdhb PE=1 SV=1 (Q9CQA3)	Q9CQA3	P21912	18077000000	8765900000	5343700000	6172300000	5832500000	1057800000	3200000000	2054400000	44	36	36	25	7	8	8	7	20	16	13	11	3	3	3	3
Cluster of Uncharacterized protein (Fragment) OS=Xenopus tropicalis GN=ap2a1 PE=4 SV=1 (F7DA66)	F7DA66	O95782	3774700000	1198200000	2399800000	2731500000	1244600000	342810000	2896200000	1896900000	51	33	29	32	27	18	46	27	41	28	26	27	22	18	34	24
Cluster of 2-oxoisovalerate dehydrogenase subunit beta, mitochondrial OS=Homo sapiens GN=BCKDHB PE=1 SV=2 (P21953)	P21953	P21953	2064800000	972530000	1639200000	7790300000	1606800000	1878000000	4046900000	3700700000	17	9	10	25	10	14	20	15	10	7	8	17	7	11	14	12
Cluster of Heterogeneous nuclear ribonucleoprotein H2 OS=Homo sapiens GN=HNRNPH2 PE=1 SV=1 (P55795)	P55795	P55795	2345000000	1009100000	448280000	1449700000	1280100000	1166000000	1506100000	1061600000	17	16	15	23	14	10	16	13	9	11	12	19	10	7	9	8
Apolipoprotein B mRNA editing enzyme, catalytic polypeptide-like 2 OS=Xenopus tropicalis GN=apobec2 PE=2 SV=1	Q6DIS6	Q9Y235	0	0	0	0	11621000000	4829300000	25742000000	37904000000	0	0	0	0	12	12	35	44	0	0	0	0	7	6	16	17
Cluster of Isocitrate dehydrogenase [NAD] subunit alpha, mitochondrial OS=Mus musculus GN=Idh3a PE=1 SV=1 (Q9D6R2)	Q9D6R2	P50213	33803000000	18649000000	13669000000	20773000000	6026100000	3047600000	7288300000	2729100000	48	39	51	38	11	9	15	11	26	21	28	22	5	3	6	6
Cluster of Guanine nucleotide binding protein (G protein), beta polypeptide OS=Xenopus tropicalis GN=gnb2l1 PE=2 SV=1 (Q6DIV0)	Q6DIV0	P63244	3730000000	3014900000	4443800000	13095000000	9858400000	4945300000	7813000000	10923000000	11	11	15	16	34	30	36	31	9	8	10	10	17	16	18	17
Cluster of MGC78950 protein OS=Xenopus laevis GN=nop58 PE=2 SV=1 (Q0P3Q8)	Q0P3Q8	Q9Y2X3	2654900	0	0	21398000	3056500000	2133300000	1137400000	2143800000	1	0	0	2	37	32	25	18	1	0	0	2	24	23	16	13
Cluster of MGC80941 protein OS=Xenopus laevis GN=upf1 PE=2 SV=1 (Q6GNR2)	Q6GNR2	Q92900	825030000	406550000	343390000	179310000	216750000	199920000	290100000	467620000	32	32	18	12	13	19	20	15	30	29	18	12	13	19	19	15
Cluster of Integrin beta-1 OS=Homo sapiens GN=ITGB1 PE=1 SV=2 (P05556)	P05556	P05556	4014800000	1787600000	4742500000	3296900000	453730000	336980000	692780000	816160000	36	37	36	34	6	7	5	6	25	25	27	26	6	6	4	5
Cluster of Isobutyryl-CoA dehydrogenase, mitochondrial OS=Homo sapiens GN=ACAD8 PE=1 SV=1 (Q9UKU7)	Q9UKU7	Q9UKU7	10807000000	5012900000	1054500000	1027200000	542570000	186940000	2121200000	2130300000	48	34	19	13	6	4	9	7	25	23	15	10	4	4	5	4
Cluster of Structural maintenance of chromosomes protein OS=Xenopus laevis GN=smc1a PE=2 SV=1 (Q7ZTJ9)	Q7ZTJ9	Q14683	342180000	581670000	113350000	92976000	1338300000	2153900000	473550000	3205900000	18	26	10	7	37	40	19	35	17	20	10	7	30	31	17	28
Calpastatin OS=Mus musculus GN=Cast PE=1 SV=1	Q8CE80	P20810	4324400000	3710200000	1096700000	4588300000	0	0	0	0	44	47	5	5	0	0	0	0	27	29	4	4	0	0	0	0
Cluster of LOC495303 protein OS=Xenopus laevis GN=vars PE=2 SV=1 (Q5U5C2)	Q5U5C2	P26640	89264000	57328000	0	0	930460000	1033100000	2149400000	3049000000	2	3	0	0	24	37	42	38	2	3	0	0	20	27	31	32
Cluster of Nucleoside diphosphate kinase OS=Mus musculus GN=Gm20390 PE=3 SV=1 (E9PZF0)	E9PZF0	P22392	14902000000	6269100000	2384400000	3421000000	7246400000	2885400000	8626300000	14324000000	27	19	23	17	18	15	20	19	16	9	15	10	11	9	12	12
Acaa2-prov protein OS=Xenopus laevis GN=acaa2 PE=2 SV=1	Q7ZTL1	P42765	0	0	0	0	22192000000	14797000000	39948000000	92666000000	0	0	0	0	62	53	25	39	0	0	0	0	28	22	9	17
Cluster of Vigilin OS=Mus musculus GN=Hdlbp PE=1 SV=1 (Q8VDJ3)	Q8VDJ3	Q00341	2674700000	4544600000	343980000	249800000	87549000	146500000	36950000	297820000	40	71	16	10	2	4	1	3	32	44	16	10	2	4	1	3
Cluster of Uncharacterized protein OS=Xenopus tropicalis GN=eef1g PE=4 SV=1 (F6V028)	F6V028	P26641	366830000	0	110240000	238430000	14234000000	12417000000	11437000000	24951000000	2	0	1	1	44	33	37	44	2	0	1	1	30	22	21	29
Cluster of 14-3-3 protein gamma OS=Mus musculus GN=Ywhag PE=1 SV=2 (P61982)	P61982	P61981	1396200000	1131400000	4652500000	7600900000	11564000000	4342400000	8406500000	13915000000	12	10	23	20	21	16	22	25	10	8	14	13	13	12	12	16
Cluster of LIM and SH3 domain protein 1 OS=Mus musculus GN=Lasp1 PE=1 SV=1 (Q61792)	Q61792	Q14847	448510000	381580000	522940000	2820100000	5037500000	4692800000	2204300000	6275000000	9	5	8	12	26	23	10	19	7	5	8	9	16	15	7	11
Cluster of Nucleoprotein TPR (Fragment) OS=Xenopus laevis GN=tpr PE=1 SV=1 (Q5EE04)	Q5EE04	P12270	104740000	22937000	27213000	28765000	997460000	2434800000	671460000	741950000	2	1	3	3	37	59	35	32	2	1	3	3	34	45	31	31
Cluster of Myozenin 2 OS=Xenopus tropicalis GN=myoz2 PE=2 SV=1 (Q5I0T4)	Q5I0T4	Q9NPC6	0	0	0	0	8090400000	5882100000	8355800000	8812400000	0	0	0	0	30	28	39	30	0	0	0	0	14	13	15	13
Cluster of L-lactate dehydrogenase A chain OS=Homo sapiens GN=LDHA PE=1 SV=2 (P00338)	P00338	P00338	51711000000	19170000000	12848000000	27112000000	55669000000	11916000000	55323000000	49060000000	47	39	25	26	52	43	22	24	28	22	17	17	32	25	13	12
Cluster of Transcriptional activator protein Pur-alpha OS=Homo sapiens GN=PURA PE=1 SV=2 (Q00577)	Q00577	Q00577	731250000	441510000	941200000	1626100000	4157100000	2109700000	3357100000	2326100000	8	8	12	13	24	17	14	13	6	6	8	8	15	10	9	10
Cluster of Heterogeneous nuclear ribonucleoprotein D-like-A OS=Xenopus laevis GN=hnrnpdl-a PE=2 SV=1 (Q7ZX83)	Q7ZX83	O14979	459120000	199670000	1728400000	4656200000	6941600000	8542200000	2810600000	2109300000	4	2	5	6	30	30	16	7	4	2	5	4	18	23	11	6
Histidine rich calcium binding protein, isoform CRA_a OS=Mus musculus GN=Hrc PE=1 SV=1	G5E8J6	P23327	8874100000	4108800000	0	0	0	0	0	0	56	60	0	0	0	0	0	1	17	24	0	0	0	0	0	1
Cluster of XGbeta1 protein OS=Xenopus laevis GN=gnb1 PE=2 SV=1 (Q5XH13)	Q5XH13	P62873	2300100000	890660000	2322500000	5834500000	4431800000	2147000000	5390700000	7655400000	18	17	19	26	25	21	35	35	14	14	13	20	18	17	26	21
MGC81355 protein OS=Xenopus laevis GN=pkp2 PE=2 SV=1	Q6GR18	Q99959	0	16954000	0	0	3589600000	2128000000	0	0	0	2	0	0	39	35	0	0	0	2	0	0	28	28	0	0
Cluster of Proteasome-associated protein ECM29 homolog OS=Homo sapiens GN=ECM29 PE=1 SV=2 (Q5VYK3)	Q5VYK3	Q5VYK3	3995500000	855850000	526580000	378290000	68092000	56294000	269250000	109430000	83	51	22	23	2	3	8	3	67	40	20	23	2	3	8	3
Uncharacterized protein OS=Sus scrofa GN=ACSL1 PE=1 SV=2	F1RSZ3	P33121	9720400000	5661500000	28323000000	37999000000	462240000	185180000	1257700000	1980400000	15	13	79	89	6	5	8	7	9	8	42	48	5	5	5	4
Cluster of Stress-induced-phosphoprotein 1 OS=Mus musculus GN=Stip1 PE=1 SV=1 (Q60864)	Q60864	P31948	2444400000	1221100000	6621100000	10990000000	160660000	111860000	167660000	366940000	40	14	42	33	9	6	4	6	31	12	31	25	8	6	4	6
Cluster of Uncharacterized protein OS=Xenopus tropicalis GN=mccc1 PE=4 SV=1 (F6YSD6)	F6YSD6	Q96RQ3	747860000	149810000	156740000	310590000	858910000	1668300000	6191500000	5149400000	13	6	4	5	17	28	55	40	6	5	3	4	11	17	27	22
Uncharacterized protein OS=Xenopus tropicalis GN=ahnak PE=4 SV=1	F6YTT2	Q09666	0	0	0	0	2570400000	4542700000	2720700000	5182600000	0	0	0	0	14	18	29	27	0	0	0	0	11	13	24	22
Cluster of Rho-associated protein kinase 2 OS=Mus musculus GN=Rock2 PE=1 SV=1 (P70336)	P70336	O75116	1027700000	759770000	173850000	296930000	1861500000	1284200000	2997300000	3319300000	39	42	12	19	31	25	47	32	32	39	12	19	29	23	40	29
Cluster of Kinesin-like protein KIF13B OS=Homo sapiens GN=KIF13B PE=1 SV=2 (Q9NQT8)	Q9NQT8	Q9NQT8	1075500000	280350000	27945000	108650000	953920000	399090000	1952300000	457340000	67	43	6	8	29	19	45	15	60	40	6	8	26	18	39	15
Uncharacterized protein OS=Sus scrofa GN=AIFM1 PE=1 SV=1	F1RTH3	O95831	8409300000	5997800000	143320000000	206490000000	0	0	825640000	6654800000	17	21	81	87	0	0	2	5	12	11	39	42	0	0	2	3
Annexin (Fragment) OS=Xenopus tropicalis GN=anxa6 PE=3 SV=1	F6UFF0	P08133	292080000	637220000	1716500000	3393400000	10919000000	3149600000	33062000000	31527000000	2	4	8	10	24	23	93	84	2	2	4	5	13	11	44	44
Cluster of Laminin subunit alpha-5 OS=Homo sapiens GN=LAMA5 PE=1 SV=8 (O15230)	O15230	O15230	561230000	944380000	200440000	415380000	299400000	256570000	699440000	730190000	48	48	9	11	5	3	5	5	43	42	8	11	5	3	4	5
Cluster of Acyl-Coenzyme A dehydrogenase, long chain OS=Xenopus tropicalis GN=acadl PE=2 SV=1 (Q28BK3)	Q28BK3	P28330	17894000000	10289000000	4395700000	5944400000	7269800000	4183900000	8693000000	30615000000	15	16	24	19	29	36	35	49	6	4	8	6	17	19	16	24
NADH dehydrogenase [ubiquinone] 1 beta subcomplex subunit 11, mitochondrial OS=Mus musculus GN=Ndufb11 PE=1 SV=2	O09111	Q9NX14	7137900000	1642300000	0	0	0	0	0	0	36	19	0	0	0	0	0	0	11	8	0	0	0	0	0	0
Cluster of Dolichyl-diphosphooligosaccharide--protein glycosyltransferase subunit 2 OS=Homo sapiens GN=RPN2 PE=1 SV=3 (P04844)	P04844	P04844	2991200000	3086500000	1960800000	2239600000	121800000	310140000	0	0	30	29	18	28	2	2	0	0	21	19	16	22	2	2	0	0
Cluster of Splicing factor, proline- and glutamine-rich OS=Homo sapiens GN=SFPQ PE=1 SV=2 (P23246)	P23246	P23246	5704800000	4087900000	6318100000	14778000000	510340000	2523000000	539120000	0	33	30	27	34	2	5	2	0	21	20	19	20	2	5	2	0
Cluster of Mitochondrial carrier homolog 2 OS=Xenopus tropicalis GN=mtch2 PE=2 SV=1 (Q6P818)	Q6P818	Q9Y6C9	0	0	0	0	2542600000	1871900000	7207800000	12900000000	0	0	0	0	25	19	29	26	0	0	0	0	14	13	15	16
Cluster of 40S ribosomal protein S18 OS=Homo sapiens GN=RPS18 PE=1 SV=3 (P62269)	P62269	P62269	2207400000	1935300000	2602600000	6924800000	3347800000	1445400000	2656400000	6296100000	13	9	12	12	11	8	10	12	10	7	8	9	7	6	7	8
Cluster of tRNA-splicing ligase RtcB homolog OS=Xenopus tropicalis GN=rtcb PE=2 SV=1 (Q561P3)	Q561P3	Q9Y3I0	1705100000	1852500000	1475600000	3663900000	80378000	111190000	399010000	1009600000	22	25	15	33	4	9	15	23	17	16	12	21	4	8	12	14
Alpha-1B-glycoprotein OS=Mus musculus GN=A1bg PE=1 SV=1	Q19LI2	P04217	26251000000	22089000000	0	0	0	0	0	0	47	67	0	0	0	0	0	0	24	28	0	0	0	0	0	0
Cluster of Calpain-1 catalytic subunit OS=Homo sapiens GN=CAPN1 PE=1 SV=1 (P07384)	P07384	P07384	1066900000	1717000000	6944500000	16389000000	355730000	350660000	50325000	858140000	31	35	37	46	4	5	3	3	29	28	29	31	3	4	2	3
Uncharacterized protein OS=Xenopus tropicalis GN=serpina1 PE=3 SV=1	F6S1C7	P01009	0	0	0	0	7052200000	2059800000	45250000000	62322000000	0	0	0	0	11	5	77	82	0	0	0	0	7	5	30	39
Cluster of Uncharacterized protein OS=Xenopus tropicalis GN=serpina3k PE=3 SV=1 (F7BFU3)	F7BFU3	P01009	0	0	0	0	4129900000	1087000000	48560000000	70295000000	0	0	0	0	8	4	76	90	0	0	0	0	5	4	32	40
Myb-binding protein 1A OS=Mus musculus GN=Mybbp1a PE=1 SV=2	Q7TPV4	Q9BQG0	2786400000	2322500000	0	0	0	0	0	0	61	61	0	0	0	0	0	0	44	37	0	0	0	0	0	0
Protein Igkc (Fragment) OS=Mus musculus GN=Igkc PE=1 SV=1	P01837	P01834	4773800000	3177800000	0	0	0	0	0	0	21	19	0	0	0	0	0	0	8	8	0	0	0	0	0	0
Col1a2-prov protein OS=Xenopus laevis GN=col1a2 PE=2 SV=1	Q801M5	P08123	0	0	1187600000	0	68946000000	40327000000	4290300000	46146000000	0	0	2	0	36	34	8	16	0	0	2	0	22	18	5	11
Uncharacterized protein OS=Xenopus tropicalis GN=ighx PE=4 SV=1	F7AB23	P01871	0	0	0	0	15463000000	9842600000	11124000000	3429000000	0	0	0	0	19	9	52	28	0	0	0	0	13	6	30	20
Cluster of Tyrosine 3-monooxygenase/tryptophan 5-monooxygenase activation protein, theta polypeptide OS=Xenopus tropicalis GN=ywhaq PE=2 SV=1 (Q5BL40)	Q5BL40	P27348	756730000	853840000	3560100000	5240100000	16419000000	6493300000	12762000000	11679000000	9	11	22	18	35	27	24	22	7	8	14	12	22	16	16	15
Tripartite motif-containing protein 72 OS=Xenopus laevis GN=trim72 PE=2 SV=1	Q6PGR9	Q6ZMU5	0	0	0	0	13014000000	14450000000	9484600000	18388000000	0	0	0	0	55	54	31	43	0	0	0	0	29	27	14	21
Cluster of T-complex protein 1 subunit theta OS=Homo sapiens GN=CCT8 PE=1 SV=4 (P50990)	P50990	P50990	2162500000	1734200000	5455400000	9298600000	1359400000	1771000000	444850000	1369100000	32	23	55	49	9	11	10	11	27	19	35	32	7	8	7	7
Cluster of Osmotic stress protein 94 kDa OS=Xenopus tropicalis GN=hspa4 PE=2 SV=1 (Q6P3M8)	Q6P3M8	P34932	2391200000	212040000	290060000	382740000	4255000000	1544200000	5242000000	3245900000	16	6	6	7	63	47	72	44	8	4	4	5	50	35	42	30
Cluster of C->U-editing enzyme APOBEC-2 OS=Homo sapiens GN=APOBEC2 PE=1 SV=1 (Q9Y235)	Q9Y235	Q9Y235	1803400000	1042900000	1993600000	8315800000	0	0	0	0	26	19	28	37	0	0	0	0	17	12	16	17	0	0	0	0
Uncharacterized protein OS=Sus scrofa GN=XIRP1 PE=1 SV=2	F1SJR2	Q702N8	135910000	91242000	6388100000	6151200000	0	0	0	0	5	4	77	82	0	0	0	0	5	4	62	66	0	0	0	0
Cluster of Presequence protease, mitochondrial OS=Xenopus laevis GN=pitrm1 PE=2 SV=1 (Q6PF24)	Q6PF24	Q5JRX3	104570000	0	0	0	3073200000	1818800000	2923200000	1768600000	2	0	0	0	42	49	57	41	2	0	0	0	34	37	37	31
Cluster of MGC78820 protein OS=Xenopus laevis GN=syncrip PE=2 SV=1 (Q6NS22)	Q6NS22	O60506	1133200000	415960000	4009700000	3966800000	3132200000	4438400000	2156400000	3369800000	15	13	26	27	34	30	23	23	12	10	19	20	24	22	16	18
MICOS complex subunit Mic27 OS=Mus musculus GN=Apool PE=1 SV=1	Q78IK4	Q6UXV4	13234000000	7178300000	58373000	0	0	0	0	0	32	24	1	0	0	0	0	0	18	14	1	0	0	0	0	0
Antithrombin OS=Xenopus laevis GN=serpinc1 PE=2 SV=1	Q8UVS0	P01008	0	0	0	0	17795000000	20104000000	4286000000	6723300000	0	0	0	0	52	49	19	22	0	0	0	0	28	27	13	15
Cluster of Uncharacterized protein (Fragment) OS=Xenopus tropicalis GN=rpl17 PE=3 SV=1 (F6X978)	F6X978	P18621	1421800000	285020000	1177900000	2891300000	2547400000	2857700000	3556700000	6257800000	13	4	7	13	10	9	18	17	9	3	5	8	7	8	10	10
Cluster of Myosin-10 OS=Mus musculus GN=Myh10 PE=1 SV=1 (Q3UH59)	Q3UH59	P35580	41304000000	40516000000	50061000000	64732000000	77067000000	32328000000	139950000000	151410000000	95	64	114	107	57	52	96	71	71	45	84	79	36	33	51	40
Cluster of Succinate-CoA ligase subunit beta (Fragment) OS=Xenopus tropicalis GN=sucla2 PE=3 SV=1 (F7DJC8)	F7DJC8	Q9P2R7	11053000000	7835900000	8346400000	26215000000	14191000000	7037100000	33293000000	17659000000	5	9	9	10	39	38	54	52	4	5	6	7	24	20	25	28
Cluster of 60S ribosomal protein L10-like OS=Homo sapiens GN=RPL10L PE=1 SV=3 (Q96L21)	Q96L21	Q96L21	571620000	602910000	266270000	2497700000	1647700000	756080000	3310900000	7766400000	15	13	10	18	16	13	22	22	10	8	8	11	12	9	12	12
Cluster of Huntingtin OS=Homo sapiens GN=HTT PE=1 SV=2 (P42858)	P42858	P42858	309730000	218110000	0	5536500	95769000	363960000	860730000	313130000	37	29	1	3	13	38	48	31	32	26	1	3	13	32	41	29
Cluster of Fermitin family homolog 3 OS=Mus musculus GN=Fermt3 PE=1 SV=1 (Q8K1B8)	Q8K1B8	Q86UX7	6418500000	2841600000	45070000	107610000	618150000	1113900000	705380000	365450000	44	33	6	7	2	1	2	1	34	27	6	7	2	1	2	1
Cluster of Uncharacterized protein (Fragment) OS=Xenopus tropicalis GN=XENTR_v900265691mg PE=4 SV=1 (A0A1B8XV71)	A0A1B8XV71	Q06033	0	0	0	0	3107000000	5224500000	2665100000	2759300000	0	0	0	0	17	20	24	16	0	0	0	0	10	10	14	11
Cluster of Serine/threonine-protein phosphatase 2A 56 kDa regulatory subunit alpha isoform OS=Mus musculus GN=Ppp2r5a PE=1 SV=1 (Q6PD03)	Q6PD03	Q15172	1050900000	850380000	272740000	454500000	1222000000	464200000	692100000	655660000	17	17	9	13	25	17	17	15	14	14	8	11	20	12	14	11
Uncharacterized protein (Fragment) OS=Xenopus tropicalis GN=hspb1 PE=3 SV=1	F6TYT7	P04792	0	0	4618600000	10796000000	27659000000	14140000000	78643000000	49525000000	0	0	4	5	28	21	61	48	0	0	2	2	14	10	27	23
Perilipin-4 OS=Mus musculus GN=Plin4 PE=1 SV=2	O88492	Q96Q06	4787000000	3464500000	172910000	158470000	0	0	0	0	45	40	3	3	0	0	0	0	33	29	3	2	0	0	0	0
LOC495240 protein OS=Xenopus laevis GN=akap2 PE=2 SV=1	Q5XG09	Q9Y2D5	0	0	0	0	3483500000	4902100000	634420000	2761700000	0	0	0	0	47	50	10	12	0	0	0	0	31	32	7	9
NADH dehydrogenase [ubiquinone] 1 beta subcomplex subunit 9 OS=Mus musculus GN=Ndufb9 PE=1 SV=3	Q9CQJ8	Q9Y6M9	16724000000	5227100000	1330600000	6337400000	0	0	0	0	33	22	7	12	0	0	0	0	16	13	5	5	0	0	0	0
Cluster of Four and a half LIM domains 1 protein, isoform C OS=Sus scrofa GN=fhl1C PE=1 SV=1 (Q9GJV4)	Q9GJV4	Q13642	2815600000	1061700000	10036000000	24452000000	1357800000	856850000	1107100000	759640000	24	13	30	31	5	3	4	6	17	10	19	16	3	2	2	2
Cluster of Cytochrome c oxidase subunit 6C OS=Mus musculus GN=Cox6c PE=1 SV=3 (Q9CPQ1)	Q9CPQ1	P09669	25029000000	9076500000	45619000000	49125000000	0	0	0	0	18	12	17	20	0	0	0	0	6	5	7	8	0	0	0	0
LOC495666 protein OS=Xenopus laevis GN=gnb2l1 PE=2 SV=1	Q5U275	P63244	11108000000	7809500000	9898200000	27387000000	4656600000	2440200000	3373300000	4661000000	38	29	33	41	14	11	14	13	19	15	18	20	8	7	9	9
Uncharacterized protein OS=Sus scrofa GN=ACADSB PE=1 SV=2	F1SED0	P45954	254400000	97879000	29198000000	67306000000	0	0	0	0	2	1	56	61	0	0	0	0	2	1	27	30	0	0	0	0
Cluster of Myoglobin OS=Homo sapiens GN=MB PE=1 SV=2 (P02144)	P02144	P02144	9894500000	2565700000	85958000000	166370000000	0	0	0	0	5	4	87	67	0	0	0	0	4	3	50	33	0	0	0	0
MGC85345 protein OS=Xenopus laevis GN=serpina3k PE=2 SV=1	Q66KX6	P01009	0	0	0	0	26394000000	9008600000	0	0	0	0	0	0	66	40	0	0	0	0	0	0	36	18	0	0
MGC84761 protein OS=Xenopus laevis GN=apobec2 PE=2 SV=1	Q6GLL0	Q9Y235	0	0	0	0	19921000000	12534000000	10382000000	4978500000	0	0	0	0	41	35	6	6	0	0	0	0	19	18	3	4
Amine oxidase [flavin-containing] B OS=Mus musculus GN=Maob PE=1 SV=4	Q8BW75	P27338	9402800000	5268900000	1387500000	4395000000	0	0	0	0	38	28	5	7	0	0	0	0	27	18	4	5	0	0	0	0
Cluster of 60S ribosomal protein L30 OS=Homo sapiens GN=RPL30 PE=1 SV=2 (P62888)	P62888	P62888	576710000	1417500000	942210000	3584000000	3844300000	1600200000	3069900000	4049700000	9	9	8	13	13	10	13	12	4	5	4	5	5	5	4	5
Cluster of Dolichyl-diphosphooligosaccharide--protein glycosyltransferase subunit 1 OS=Xenopus tropicalis GN=rpn1 PE=2 SV=1 (Q6P1S9)	Q6P1S9	P04843	271810000	323690000	287890000	767290000	2532900000	1891600000	4072600000	6828700000	4	8	5	5	31	29	32	27	3	6	4	5	28	24	26	19
Cluster of Uncharacterized protein (Fragment) OS=Xenopus tropicalis GN=svil PE=4 SV=1 (F7A101)	F7A101	O95425	0	0	16499000	7384800	318520000	38370000	4042300000	3651600000	0	0	2	2	10	6	73	60	0	0	2	2	10	6	59	50
Cluster of LOC432146 protein OS=Xenopus laevis GN=add3 PE=2 SV=1 (Q4KLW7)	Q4KLW7	Q9UEY8	0	0	0	0	6448600000	6203500000	1807700000	2328300000	0	0	0	0	46	44	12	14	0	0	0	0	29	24	7	9
Cluster of Protein enabled homolog OS=Homo sapiens GN=ENAH PE=1 SV=2 (Q8N8S7)	Q8N8S7	Q8N8S7	154320000	117690000	266640000	384770000	1218500000	1610800000	486590000	456500000	9	13	9	13	30	33	15	12	7	9	7	11	24	27	12	10
Cluster of Uncharacterized protein OS=Xenopus tropicalis GN=XENTR_v90029423mg PE=4 SV=1 (A0A1B8XYE1)	A0A1B8XYE1	P58107	91271000	405050000	40267000	135730000	760050000	246030000	3801300000	2768500000	3	4	2	3	4	12	134	104	3	3	2	2	4	11	114	91
Cluster of LOC495971 protein OS=Xenopus laevis GN=tgfbi PE=2 SV=1 (Q5PQ61)	Q5PQ61	Q15582	0	5182200	159470000	143340000	2681300000	1489400000	2179100000	1517000000	0	1	4	5	33	28	34	26	0	1	2	2	23	18	24	19
Cluster of Dolichyl-diphosphooligosaccharide--protein glycosyltransferase 48 kDa subunit OS=Mus musculus GN=Ddost PE=1 SV=2 (O54734)	O54734	P39656	1426400000	1093500000	1340800000	4224900000	1215900000	573110000	1647300000	2120000000	14	10	11	19	11	7	12	15	11	8	10	15	11	7	10	12
Cluster of ATPase family AAA domain-containing protein 1 OS=Homo sapiens GN=ATAD1 PE=1 SV=1 (Q8NBU5)	Q8NBU5	Q8NBU5	2235100000	1073400000	919950000	3454300000	460360000	338910000	1709800000	5994900000	21	14	10	15	4	6	14	22	13	11	9	12	4	5	12	16
Cluster of Metaxin 2 OS=Xenopus tropicalis GN=mtx2 PE=2 SV=1 (Q6GUH5)	Q6GUH5	O75431	1390500000	519150000	856650000	1127000000	4311900000	2930700000	10448000000	15115000000	2	4	4	5	27	19	30	35	2	3	3	4	19	15	16	20
Cluster of Microtubule-associated protein OS=Sus scrofa GN=MAPT PE=1 SV=2 (F1RRS8)	F1RRS8	P10636	3044600000	3862100000	191420000	290090000	0	0	0	8556000	30	45	8	13	0	0	0	1	23	30	8	12	0	0	0	1
Uncharacterized protein OS=Sus scrofa GN=LOC100154750 PE=4 SV=1	I3LAR5	E9PAV3	0	0	23292000000	13973000000	0	0	0	0	0	0	65	60	0	0	0	0	0	0	41	36	0	0	0	0
Cluster of Triosephosphate isomerase OS=Homo sapiens GN=TPI1 PE=1 SV=3 (P60174)	P60174	P60174	24131000000	6784500000	20205000000	39375000000	26107000000	8707000000	22772000000	11748000000	41	36	71	57	14	13	16	18	23	19	31	21	6	7	6	7
Cluster of Uncharacterized protein OS=Xenopus tropicalis GN=ipo7 PE=4 SV=1 (F6U3K7)	F6U3K7	O95373	2047000000	196390000	205960000	453800000	583270000	260070000	691960000	626720000	40	16	14	19	25	20	31	22	29	15	13	18	21	18	26	18
Cluster of Annexin OS=Sus scrofa GN=ANXA2 PE=1 SV=2 (F1S073)	F1S073	P07355	5150500000	1948200000	17025000000	23696000000	1576400000	3052200000	4031600000	1256600000	27	22	48	45	7	7	7	7	20	18	26	25	3	2	4	3
Cluster of NADH-ubiquinone oxidoreductase chain 1 OS=Homo sapiens GN=MT-ND1 PE=1 SV=1 (P03886)	P03886	P03886	4884300000	3463600000	3537800000	13017000000	2165900000	0	718400000	0	20	21	17	21	3	0	3	0	10	10	10	10	3	0	2	0
Cluster of Malignant T-cell-amplified sequence 1 OS=Homo sapiens GN=MCTS1 PE=1 SV=1 (Q9ULC4)	Q9ULC4	Q9ULC4	181980000	90190000	295090000	894280000	4512800000	3921100000	1894900000	3931200000	7	4	7	11	31	26	16	19	6	4	6	8	16	12	6	11
Microsomal glutathione S-transferase 3 OS=Mus musculus GN=Mgst3 PE=1 SV=1	Q9CPU4	O14880	6049400000	3034200000	0	0	0	0	0	0	20	12	0	0	0	0	0	0	7	7	0	0	0	0	0	0
Cluster of WD repeat-containing protein 1 OS=Xenopus tropicalis GN=wdr1 PE=2 SV=1 (Q6DIF4)	Q6DIF4	O75083	642680000	386530000	1764100000	2908400000	5392000000	2830400000	5382800000	5419700000	4	4	7	11	51	43	39	43	4	4	6	7	33	29	25	30
Cluster of Myo18a protein OS=Mus musculus GN=Myo18a PE=1 SV=1 (B2RRE2)	B2RRE2	Q92614	1044500000	983710000	194280000	294210000	229060000	0	196320000	80769000	37	44	11	14	6	0	3	3	36	41	11	14	6	0	3	3
Cluster of Aldehyde dehydrogenase OS=Xenopus tropicalis GN=aldh3a2 PE=3 SV=1 (F6X8Y6)	F6X8Y6	P51648	0	0	0	0	2019800000	768280000	3204100000	4988500000	0	0	0	0	31	21	22	38	0	0	0	0	21	12	15	21
Cluster of Uncharacterized protein OS=Sus scrofa GN=RPS5 PE=1 SV=1 (F2Z5E6)	F2Z5E6	P46782	1942800000	827210000	2557600000	4882100000	5239700000	1583600000	4398200000	7251300000	8	9	16	13	18	13	10	15	7	6	11	10	13	9	6	10
NADH dehydrogenase [ubiquinone] 1 beta subcomplex subunit 10 OS=Mus musculus GN=Ndufb10 PE=1 SV=3	Q9DCS9	O96000	9675900000	5836300000	0	0	0	0	0	0	28	21	0	0	0	0	0	0	14	11	0	0	0	0	0	0
Cluster of Ig gamma-1 chain C region secreted form (Fragment) OS=Mus musculus GN=Ighg1 PE=1 SV=1 (A0A075B5P4)	A0A075B5P4	P01859	9301100000	7174800000	0	0	0	0	0	0	34	29	0	0	0	0	0	0	12	14	0	0	0	0	0	0
Cluster of Cytoplasmic dynein 1 intermediate chain 2 OS=Mus musculus GN=Dync1i2 PE=1 SV=1 (O88487)	O88487	Q13409	4986400000	3741100000	709580000	1487200000	527800000	0	76810000	1037800000	35	34	13	17	4	0	2	7	23	22	10	13	4	0	2	5
Cluster of Hemoglobin subunit alpha OS=Sus scrofa GN=HBA PE=1 SV=1 (P01965)	P01965	P69905	84957000000	65863000000	81073000000	174130000000	0	0	0	0	20	15	58	64	0	0	0	0	12	9	33	34	0	0	0	0
Cluster of Uncharacterized protein (Fragment) OS=Xenopus tropicalis GN=c5 PE=4 SV=1 (F6W8L2)	F6W8L2	P01031	0	0	0	0	775890000	1517900000	2756700000	2008300000	0	0	0	0	15	22	58	38	0	0	0	0	13	14	47	34
Cluster of Inter-alpha-trypsin inhibitor heavy chain H4 OS=Sus scrofa GN=ITIH4 PE=1 SV=1 (P79263)	P79263	Q14624	0	71009000	42520000000	19553000000	0	0	0	0	0	1	103	90	0	0	0	0	0	1	64	47	0	0	0	0
Cluster of NADH dehydrogenase [ubiquinone] 1 alpha subcomplex subunit 10, mitochondrial OS=Homo sapiens GN=NDUFA10 PE=1 SV=1 (O95299)	O95299	O95299	25071000000	10620000000	46855000000	120850000000	0	0	0	0	12	10	69	70	0	0	0	0	6	6	31	32	0	0	0	0
Uncharacterized protein OS=Xenopus tropicalis GN=nes PE=3 SV=1	F7A714	P48681	0	0	0	0	445770000	368960000	5083800000	4964700000	0	1	0	0	9	11	71	55	0	1	0	0	8	8	53	48
Cluster of Cytochrome c oxidase subunit 1 OS=Xenopus tropicalis GN=cox1 PE=3 SV=1 (Q5G7I8)	Q5G7I8	P00395	3708900000	827610000	5147600000	2331900000	3727900000	4813900000	49336000000	11928000000	5	7	14	13	19	21	51	31	3	3	10	8	11	12	28	20
Cluster of Ubiquitin carboxyl-terminal hydrolase 7 OS=Homo sapiens GN=USP7 PE=1 SV=2 (Q93009)	Q93009	Q93009	260940000	28489000	7887300	31005000	1549500000	672190000	3154500000	2236100000	18	7	3	4	32	29	45	40	16	7	3	4	26	25	31	33
Cluster of MGC68780 protein OS=Xenopus laevis GN=tomm70a PE=2 SV=1 (Q6PAZ0)	Q6PAZ0	O94826	525550000	325670000	3000500000	3698700000	1854900000	3005100000	2593300000	11893000000	8	7	14	15	30	34	33	42	6	4	8	8	22	22	25	25
Cluster of LETM1 and EF-hand domain-containing protein 1, mitochondrial OS=Homo sapiens GN=LETM1 PE=1 SV=1 (O95202)	O95202	O95202	9400000000	5294900000	1299900000	2657000000	683340000	415810000	438400000	708260000	55	59	8	7	5	5	4	6	32	30	7	6	3	3	3	5
Cluster of Lamin-B1 OS=Mus musculus GN=Lmnb1 PE=1 SV=3 (P14733)	P14733	P20700	3680400000	1944300000	1283000000	1464300000	452730000	601830000	0	0	46	39	25	31	7	7	0	0	32	28	20	27	3	5	0	0
Cluster of Catenin alpha-3 OS=Homo sapiens GN=CTNNA3 PE=1 SV=2 (Q9UI47)	Q9UI47	Q9UI47	1518100000	754800000	1083200000	1938300000	0	556770000	2598100000	0	35	36	17	27	0	3	4	0	29	27	12	17	0	2	2	0
Fibrinogen beta chain OS=Sus scrofa GN=FGB PE=1 SV=2	F1RX37	P02675	6938600000	6360900000	7526500000	34040000000	3296200000	506890000	1379600000	2013700000	19	16	48	76	6	6	8	6	12	8	25	34	2	3	3	2
Cluster of MGC83244 protein OS=Xenopus laevis GN=tpp2 PE=2 SV=1 (Q6GQZ3)	Q6GQZ3	P29144	572740000	157770000	91504000	133480000	2010300000	2104200000	2358600000	1014400000	9	4	3	5	36	45	47	20	7	4	2	4	30	35	41	19
Cluster of Uncharacterized protein (Fragment) OS=Xenopus tropicalis GN=eea1 PE=4 SV=1 (F6R300)	F6R300	Q15075	49977000	28912000	22693000	123960000	2513300000	1720800000	6239000000	3243200000	2	2	2	4	47	41	77	42	2	2	2	4	34	31	57	36
Cluster of Isocitrate dehydrogenase [NAD] subunit beta, mitochondrial OS=Homo sapiens GN=IDH3B PE=1 SV=2 (O43837)	O43837	O43837	17692000000	9650800000	6079600000	12524000000	2317000000	642600000	1332300000	1419000000	57	40	38	34	12	9	13	9	24	19	19	16	7	6	5	5
Cluster of Cytochrome b-c1 complex subunit 7 OS=Homo sapiens GN=UQCRB PE=1 SV=2 (P14927)	P14927	P14927	10349000000	2959100000	4686600000	13593000000	0	0	0	0	28	12	12	12	0	0	0	0	14	7	8	7	0	0	0	0
Cluster of Nucleophosmin (Nucleolar phosphoprotein B23, numatrin) OS=Xenopus tropicalis GN=npm1 PE=2 SV=1 (Q6PBF8)	Q6PBF8	P06748	0	0	0	0	6127700000	5986500000	3847400000	12036000000	0	0	0	0	20	16	16	18	0	0	0	0	14	11	9	13
Calpastatin OS=Xenopus laevis GN=cast PE=2 SV=1	Q9I995	P20810	0	0	0	0	8578600000	8729800000	487540000	128930000	0	0	0	0	64	58	5	3	0	0	0	0	39	35	3	2
A-kinase anchor protein 12 OS=Mus musculus GN=Akap12 PE=1 SV=1	Q9WTQ5	Q02952	2830300000	1157000000	46496000	83178000	0	0	0	0	90	61	1	1	0	0	0	0	64	46	1	1	0	0	0	0
Cluster of MGC69114 protein OS=Xenopus laevis GN=tktl2 PE=2 SV=1 (Q9I8J7)	Q9I8J7	P29401	137190000	0	0	0	8004900000	3272400000	4799400000	6264200000	2	0	0	0	51	47	49	47	2	0	0	0	28	34	31	32
Cluster of 40S ribosomal protein S13 OS=Xenopus laevis GN=rps13 PE=3 SV=2 (P49393)	P49393	P62277	1376200000	1669700000	2720000000	4815200000	3675200000	1111900000	3162600000	5087000000	14	10	10	12	13	9	10	11	9	7	7	8	10	7	8	8
Cluster of Probable ATP-dependent RNA helicase DDX17 OS=Homo sapiens GN=DDX17 PE=1 SV=2 (Q92841)	Q92841	Q92841	3198500000	2240200000	3368400000	4820800000	751350000	1505800000	751360000	2279300000	27	20	27	32	17	24	14	17	23	18	23	26	16	22	14	17
Cluster of Clustered mitochondria protein homolog OS=Mus musculus GN=Cluh PE=1 SV=1 (A0A0R4J140)	A0A0R4J140	O75153	2753800000	1613600000	1067000000	1913400000	536820000	330360000	1042200000	462610000	62	48	28	39	13	8	10	6	44	36	24	32	10	6	9	6
Uncharacterized protein OS=Sus scrofa GN=FHL2 PE=1 SV=1	F1SU18	Q14192	1270600000	1259800000	15931000000	54622000000	10530000000	21572000000	26375000000	46803000000	3	4	37	53	7	7	6	7	2	2	18	24	5	5	5	5
Decorin OS=Mus musculus GN=Dcn PE=1 SV=1	P28654	P07585	4148000000	2517600000	1728100000	8214600000	0	0	0	2107600000	27	24	4	5	0	0	0	3	16	13	3	3	0	0	0	3
Cluster of 26S protease regulatory subunit 7 OS=Homo sapiens GN=PSMC2 PE=1 SV=3 (P35998)	P35998	P35998	752010000	369410000	469410000	1509400000	1327300000	451220000	713820000	1163500000	17	9	14	14	21	18	16	20	16	8	14	13	16	16	12	18
Cluster of Exportin-1 OS=Mus musculus GN=Xpo1 PE=1 SV=1 (Q6P5F9)	Q6P5F9	O14980	1557200000	230300000	978310000	953080000	312650000	121910000	486260000	196880000	44	17	28	26	18	15	30	11	33	16	23	22	17	14	23	10
Cluster of Selenium-binding protein 1 OS=Homo sapiens GN=SELENBP1 PE=1 SV=2 (Q13228)	Q13228	Q13228	11175000000	5792000000	3588600000	6748800000	850140000	206710000	146500000	362300000	59	43	41	42	3	5	2	5	36	27	27	31	3	4	2	5
Cluster of Uncharacterized protein OS=Xenopus tropicalis GN=nckap1 PE=4 SV=1 (F6RND8)	F6RND8	Q9Y2A7	324670000	235540000	162870000	118870000	558620000	483110000	1049400000	272610000	16	12	6	6	25	17	30	8	16	10	6	5	22	16	24	7
Cluster of Uncharacterized protein OS=Xenopus tropicalis GN=qars PE=3 SV=1 (F7EGP8)	F7EGP8	P47897	3011100000	39908000	0	17508000	2398000000	1322500000	2777500000	4485400000	6	4	0	3	45	24	44	35	6	4	0	3	36	22	31	29
Cluster of Vitronectin OS=Xenopus laevis GN=vtn PE=2 SV=1 (C5H606)	C5H606	P04004	0	0	0	0	4493300000	1034000000	1943900000	2869700000	0	0	0	0	19	11	15	14	0	0	0	0	13	9	12	12
Cluster of Glycylpeptide N-tetradecanoyltransferase 1 OS=Homo sapiens GN=NMT1 PE=1 SV=2 (P30419)	P30419	P30419	1572400000	1137600000	715080000	2998400000	263350000	76117000	574480000	1202400000	24	15	14	19	10	7	15	12	17	10	12	14	9	7	11	7
Cluster of Uncharacterized protein (Fragment) OS=Xenopus tropicalis GN=sept2-a PE=3 SV=1 (F6ZL92)	F6ZL92	Q15019	889820000	492400000	922760000	3097900000	2663000000	3147800000	4329000000	9529900000	8	6	10	16	28	32	36	53	5	5	7	8	23	20	22	33
Cluster of Inter-alpha-trypsin inhibitor heavy chain H4 OS=Homo sapiens GN=ITIH4 PE=1 SV=4 (Q14624)	Q14624	Q14624	10519000000	2577800000	1633600000	103010000	0	20834000	0	0	72	53	3	2	0	1	0	0	42	35	3	2	0	1	0	0
Cluster of Poly(rC)-binding protein 2 OS=Homo sapiens GN=PCBP2 PE=1 SV=1 (Q15366)	Q15366	Q15366	2427900000	405010000	1048000000	2663500000	1906000000	1434800000	2330800000	1950800000	16	8	10	14	18	13	16	13	13	7	8	11	14	11	14	13
Cluster of Dynactin subunit 1 OS=Xenopus laevis GN=dctn1 PE=2 SV=1 (Q6PCJ1)	Q6PCJ1	Q14203	1028100000	477790000	554410000	522490000	1218500000	1477600000	3155200000	2375700000	13	11	11	10	39	43	57	30	10	10	9	9	28	34	45	28
Cytochrome c oxidase subunit 5B, mitochondrial OS=Mus musculus GN=Cox5b PE=1 SV=1	P19536	P10606	32815000000	14411000000	0	61656000000	0	0	0	90949000	35	25	0	10	0	0	0	1	19	14	0	7	0	0	0	1
Cluster of Ribosomal protein S16 OS=Xenopus tropicalis GN=rps16 PE=2 SV=1 (Q5XGA8)	Q5XGA8	P62249	1299600000	899030000	1075800000	8578100000	3944700000	1130800000	3686000000	6507800000	11	8	5	14	12	8	11	11	7	6	4	9	6	5	8	6
Cluster of Uncharacterized protein (Fragment) OS=Xenopus tropicalis GN=maoa PE=4 SV=1 (F6V922)	F6V922	P21397	0	0	0	56810000	761900000	280110000	8272200000	9819100000	0	0	0	1	10	9	38	30	0	0	0	1	9	8	24	20
Cluster of SWI/SNF complex subunit SMARCC2 OS=Mus musculus GN=Smarcc2 PE=1 SV=1 (Q3UID0)	Q3UID0	Q8TAQ2	340560000	834820000	31575000	53048000	441800000	443110000	196500000	1663100000	17	36	2	5	21	24	10	20	13	27	2	5	18	20	9	18
Cluster of Tripeptidyl-peptidase 2 OS=Homo sapiens GN=TPP2 PE=1 SV=4 (P29144)	P29144	P29144	3814700000	1418000000	1953600000	1417000000	446360000	393800000	235820000	162050000	63	46	46	42	5	6	5	3	48	38	40	39	5	6	5	3
Cluster of Uncharacterized protein OS=Xenopus tropicalis GN=iars PE=3 SV=1 (F6RT79)	F6RT79	P41252	198750000	51361000	61993000	32435000	1106800000	1313100000	2377500000	2536700000	4	3	3	4	31	37	43	33	4	3	3	4	27	28	34	28
Cluster of Ferritin heavy chain OS=Homo sapiens GN=FTH1 PE=1 SV=2 (P02794)	P02794	P02794	22041000000	6000600000	994050000	1256900000	524120000	544770000	113070000	717700000	39	36	11	12	4	4	2	4	18	14	6	6	3	2	1	2
NADH dehydrogenase [ubiquinone] 1 alpha subcomplex subunit 8 OS=Mus musculus GN=Ndufa8 PE=1 SV=3	Q9DCJ5	P51970	22756000000	7796800000	2761300000	6826000000	0	0	0	0	28	19	3	7	0	0	0	0	13	9	2	3	0	0	0	0
Cluster of 60S ribosomal protein L27 OS=Xenopus tropicalis GN=rpl27 PE=2 SV=1 (Q28FP8)	Q28FP8	P61353	709060000	946260000	946580000	3599400000	2186800000	1138500000	1988400000	4804500000	13	5	6	12	11	9	12	15	9	4	5	7	7	5	5	6
Cluster of 116 kDa U5 small nuclear ribonucleoprotein component OS=Homo sapiens GN=EFTUD2 PE=1 SV=1 (Q15029)	Q15029	Q15029	2463900000	210960000	1217800000	1515200000	720720000	1093400000	1314000000	1200400000	20	19	9	9	21	26	21	12	17	17	9	9	17	21	19	11
Cluster of ATP-dependent RNA helicase A OS=Mus musculus GN=Dhx9 PE=1 SV=1 (E9QNN1)	E9QNN1	Q08211	1520500000	884530000	1655800000	2261500000	130090000	254290000	141890000	102050000	35	36	30	36	3	4	2	2	32	29	26	31	3	4	2	2
Cluster of Transforming growth factor-beta-induced protein ig-h3 OS=Mus musculus GN=Tgfbi PE=1 SV=1 (P82198)	P82198	Q15582	551930000	418660000	4986400000	10141000000	320470000	122540000	221390000	147920000	22	19	36	44	5	4	4	5	19	15	21	23	3	3	3	3
Cluster of Protein NDRG4-A OS=Xenopus laevis GN=ndrg4-a PE=2 SV=1 (Q640Z1)	Q640Z1	Q9ULP0	0	0	89027000	185410000	6393700000	2187300000	4200000000	3434500000	0	0	8	6	48	35	30	31	0	0	7	6	29	19	18	19
Cluster of AP-1 complex subunit beta-1 OS=Mus musculus GN=Ap1b1 PE=1 SV=2 (O35643)	O35643	Q10567	4676600000	1579500000	1941000000	3153500000	1768000000	578230000	1952400000	1784700000	50	41	24	29	31	18	40	27	41	29	19	21	23	14	29	23
Cluster of Dihydropyrimidinase-related protein 2 OS=Mus musculus GN=Dpysl2 PE=1 SV=2 (O08553)	O08553	Q16555	3450900000	1670400000	7121800000	8919500000	1762300000	634190000	1408500000	1444600000	46	27	43	46	12	12	12	11	28	17	25	29	7	6	6	7
Cluster of Aminomethyltransferase (Fragment) OS=Xenopus tropicalis GN=amt PE=3 SV=1 (F7EHJ3)	F7EHJ3	P48728	0	0	2320000	0	759770000	876700000	6975100000	12595000000	0	0	1	0	11	13	41	44	0	0	1	0	9	10	22	23
Cluster of Eukaryotic translation initiation factor 4 gamma 2 OS=Mus musculus GN=Eif4g2 PE=1 SV=1 (G3XA17)	G3XA17	P78344	1281100000	972790000	250170000	367710000	92491000	41969000	129570000	199040000	30	32	9	18	10	4	9	8	25	21	9	17	10	4	8	6
Cluster of Fragile X mental retardation syndrome-related protein 1 OS=Mus musculus GN=Fxr1 PE=1 SV=2 (Q61584)	Q61584	P51114	570730000	1400200000	420750000	708270000	302450000	189090000	310070000	345210000	17	27	20	17	14	17	11	11	15	20	18	16	11	13	8	9
Cluster of Nuclear pore complex protein Nup93 OS=Xenopus laevis GN=nup93 PE=2 SV=1 (Q7ZX96)	Q7ZX96	Q8N1F7	106430000	92576000	30604000	47331000	946850000	753330000	297300000	107990000	11	12	4	8	23	22	13	8	11	11	4	8	20	19	12	8
Cluster of Chromodomain-helicase-DNA-binding protein 4 OS=Homo sapiens GN=CHD4 PE=1 SV=2 (Q14839)	Q14839	Q14839	577540000	842260000	3671100	360650000	148600000	322260000	126080000	129940000	36	49	1	2	14	23	8	7	33	40	1	2	14	19	7	7
Cluster of Uncharacterized protein OS=Xenopus tropicalis GN=fam120c PE=4 SV=1 (F6Z3Q9)	F6Z3Q9	Q9NX05	30652000	0	0	0	1493900000	875670000	1357700000	3068000000	4	0	0	0	28	26	24	31	4	0	0	0	22	20	18	27
Cluster of Annexin (Fragment) OS=Xenopus tropicalis GN=anxa1 PE=3 SV=1 (F6T0E5)	F6T0E5	P08133	0	0	19323000	0	15739000000	2947300000	15523000000	11071000000	0	0	1	0	42	29	50	41	0	0	1	0	29	22	29	28
Fetub protein (Fragment) OS=Xenopus tropicalis GN=fetub PE=2 SV=1	A9ULL7	Q9UGM5	0	0	0	0	388190000	0	16288000000	13011000000	0	0	0	0	1	0	49	45	0	0	0	0	1	0	25	27
Cluster of Uncharacterized protein OS=Sus scrofa GN=PSMC3 PE=1 SV=1 (F1SID4)	F1SID4	P17980	249940000	526780000	152350000	512010000	1816100000	314350000	680060000	675760000	14	14	10	16	30	14	19	20	10	11	7	13	21	10	14	14
Hydroxysteroid dehydrogenase-like protein 2 OS=Mus musculus GN=Hsdl2 PE=1 SV=1	Q2TPA8	Q6YN16	7236200000	3901600000	1975400000	2936800000	0	0	0	0	49	37	11	8	0	0	0	0	31	23	8	5	0	0	0	0
Cytochrome c oxidase subunit 2 OS=Sus scrofa GN=COX2 PE=1 SV=1	Q69GF7	P00403	0	0	41763000000	170910000000	0	0	0	0	0	0	41	73	0	0	0	0	0	0	27	42	0	0	0	0
Cluster of Protein argonaute-2 OS=Mus musculus GN=Ago2 PE=1 SV=3 (Q8CJG0)	Q8CJG0	Q9UKV8	1631800000	565720000	1015400000	1273600000	486330000	359550000	1258200000	127510000	35	27	18	18	19	11	25	8	27	23	16	16	17	10	20	7
Cluster of Ribosomal protein S9 OS=Xenopus tropicalis GN=rps9 PE=2 SV=1 (Q6DFN8)	Q6DFN8	P46781	690690000	628640000	1844300000	8888200000	2295500000	879400000	901450000	4310300000	9	12	9	20	12	12	8	15	8	8	6	11	7	10	6	9
Annexin OS=Xenopus laevis GN=anxa6 PE=2 SV=1	Q6GNT0	P08133	462050000	552310000	568360000	939460000	14147000000	4217500000	7801700000	8182700000	3	4	6	6	67	62	27	18	2	3	3	4	39	36	14	11
Cluster of Reticulon OS=Xenopus tropicalis GN=rtn4 PE=4 SV=1 (F6QFI3)	F6QFI3	Q9NQC3	0	0	0	0	1317800000	605720000	28115000000	11742000000	0	0	0	0	6	8	89	65	0	0	0	0	4	7	56	46
Cluster of Serine/threonine-protein kinase mTOR OS=Homo sapiens GN=MTOR PE=1 SV=1 (P42345)	P42345	P42345	1388700000	413860000	14284000	22309000	105840000	57463000	282180000	36116000	77	38	2	7	10	8	26	5	63	36	2	7	10	8	25	5
Cluster of Eukaryotic translation initiation factor 4 gamma 1 OS=Homo sapiens GN=EIF4G1 PE=1 SV=4 (Q04637)	Q04637	Q04637	3549200000	1774700000	330260000	486570000	266240000	221130000	304380000	751520000	49	44	13	15	4	6	4	8	35	34	13	15	3	5	4	6
Cluster of LOC496165 protein OS=Xenopus laevis GN=etfa PE=2 SV=1 (Q3KQG0)	Q3KQG0	P13804	21707000000	7743600000	1162800000	877520000	18471000000	8004100000	22393000000	6838400000	22	18	6	5	50	39	43	36	9	6	2	3	28	20	20	20
Cluster of MGC83352 protein OS=Xenopus laevis GN=aldh7a1 PE=2 SV=1 (Q66J16)	Q66J16	P49419	0	0	877340000	740640000	8938800000	3309800000	11421000000	10689000000	0	0	7	4	40	37	53	49	0	0	5	3	25	23	27	27
Cluster of Uncharacterized protein OS=Xenopus tropicalis GN=dync1i2 PE=4 SV=1 (F7BCN5)	F7BCN5	Q13409	53725000	263550000	230610000	251000000	2258400000	1403300000	1290500000	5386600000	2	4	4	3	32	23	22	32	2	4	3	3	25	16	16	25
Cluster of Auh protein OS=Xenopus tropicalis GN=auh PE=2 SV=1 (B2GUS5)	B2GUS5	Q13825	272360000	62097000	0	385150000	2359300000	2882300000	15939000000	42292000000	6	3	0	3	17	17	37	30	5	3	0	3	12	11	18	14
Ribosome-binding protein 1 OS=Mus musculus GN=Rrbp1 PE=1 SV=1	A2AVJ7	Q9P2E9	1522700000	9991400000	331220000	560210000	0	0	0	0	31	53	6	8	0	0	0	0	28	40	6	6	0	0	0	0
Cluster of Succinate-CoA ligase subunit beta OS=Xenopus laevis GN=suclg2 PE=2 SV=1 (Q2VPG9)	Q2VPG9	Q96I99	598410000	679880000	3346700000	4316200000	7761600000	5982300000	7312500000	6376500000	5	6	12	12	37	37	40	40	4	6	8	7	24	27	26	25
Cluster of Voltage-dependent L-type calcium channel subunit alpha-1C OS=Homo sapiens GN=CACNA1C PE=1 SV=4 (Q13936)	Q13936	Q13936	284680000	406430000	47772000	55914000	118960000	81973000	1418500000	236260000	17	16	2	7	10	8	35	15	15	16	2	7	10	8	30	14
Cluster of Succinate dehydrogenase [ubiquinone] iron-sulfur subunit, mitochondrial OS=Xenopus tropicalis GN=sdhb PE=2 SV=1 (B0BM36)	B0BM36	P21912	5676400000	3391200000	1414200000	2010700000	11936000000	4183900000	8607100000	8505800000	10	10	9	7	41	32	35	34	5	4	3	3	23	17	18	19
Cluster of Inositol hexakisphosphate and diphosphoinositol-pentakisphosphate kinase 2 OS=Homo sapiens GN=PPIP5K2 PE=1 SV=3 (O43314)	O43314	O43314	885340000	1202400000	2286600000	67150000	52237000	0	182670000	68757000	33	41	6	5	8	0	15	5	28	32	6	5	8	0	12	5
Cluster of Microtubule-associated protein 1B OS=Homo sapiens GN=MAP1B PE=1 SV=2 (P46821)	P46821	P46821	168550000	384310000	1731200000	1757600000	42137000	0	13120000	0	23	35	60	47	3	0	2	0	22	32	54	45	3	0	2	0
Cluster of NADH dehydrogenase [ubiquinone] 1 beta subcomplex subunit 7 OS=Homo sapiens GN=NDUFB7 PE=1 SV=4 (P17568)	P17568	P17568	7442100000	2132300000	4843400000	17140000000	0	0	0	0	24	14	15	23	0	0	0	0	14	8	7	8	0	0	0	0
Cluster of Transmembrane protein 143 OS=Homo sapiens GN=TMEM143 PE=2 SV=1 (Q96AN5)	Q96AN5	Q96AN5	3335600000	1714000000	2636900000	3900700000	0	0	0	0	18	19	11	16	0	0	0	0	14	14	9	12	0	0	0	0
Peroxisomal multifunctional enzyme type 2 OS=Mus musculus GN=Hsd17b4 PE=1 SV=3	P51660	P51659	10376000000	7473400000	1541600000	1800100000	0	0	153770000	273280000	45	51	5	6	0	0	2	2	31	30	4	6	0	0	2	2
Cluster of rRNA 2'-O-methyltransferase fibrillarin OS=Homo sapiens GN=FBL PE=1 SV=2 (P22087)	P22087	P22087	160600000	97082000	17174000	180680000	3284300000	2394000000	1324500000	1769900000	7	4	2	4	15	16	18	12	6	4	2	4	11	10	14	9
Cluster of 26S proteasome non-ATPase regulatory subunit 11 OS=Homo sapiens GN=PSMD11 PE=1 SV=3 (O00231)	O00231	O00231	817850000	249630000	484150000	1288500000	1037300000	375050000	710620000	2235900000	17	12	18	18	16	13	18	19	13	11	16	16	15	12	15	17
Cluster of Malic enzyme OS=Xenopus laevis GN=me3 PE=2 SV=1 (Q5U525)	Q5U525	Q16798	160860000	0	251520000	224820000	5955800000	2625600000	4687400000	3119600000	3	0	6	3	51	47	48	48	2	0	6	2	29	24	24	29
Apolipoprotein B-100 OS=Mus musculus GN=Apob PE=1 SV=1	E9Q414	P04114	1543400000	501230000	115430000	232650000	0	0	0	0	93	53	4	6	0	0	0	0	82	49	4	5	0	0	0	0
Hemopexin OS=Mus musculus GN=Hpx PE=1 SV=2	Q91X72	P02790	19893000000	13469000000	136340000	4870200	0	0	0	0	47	48	2	2	0	0	0	0	26	24	1	1	0	0	0	0
Cluster of Voltage-dependent L-type calcium channel subunit beta-4 OS=Homo sapiens GN=CACNB4 PE=1 SV=2 (O00305)	O00305	O00305	356660000	338990000	234040000	474060000	882330000	1279400000	717440000	3179200000	13	13	10	9	22	13	15	23	11	11	9	9	16	10	12	19
Cluster of Uncharacterized protein OS=Sus scrofa GN=PGM1 PE=1 SV=2 (F1S814)	F1S814	P36871	19840000000	8988600000	16986000000	21672000000	3612400000	1959800000	3598400000	3062900000	75	52	65	61	19	24	24	16	41	32	32	36	10	14	12	10
Cluster of Uncharacterized protein (Fragment) OS=Xenopus tropicalis GN=bckdha PE=4 SV=1 (F7BVG6)	F7BVG6	P12694	2771800000	1781600000	564710000	2841900000	1852600000	2042000000	2388700000	2833800000	35	21	14	12	20	19	26	29	22	14	8	8	12	13	17	20
Cluster of Golgi apparatus protein 1 OS=Mus musculus GN=Glg1 PE=1 SV=1 (Q61543)	Q61543	Q92896	2071400000	2111100000	3549000000	3159900000	138830000	344620000	370090000	1552100000	38	54	36	46	4	7	7	10	28	39	28	38	4	6	5	9
Cluster of Tanabin OS=Xenopus laevis PE=2 SV=1 (Q01550)	Q01550	P48681	0	0	0	0	1817300000	1648400000	910580000	535130000	0	0	0	0	43	50	15	11	0	0	0	0	39	43	12	10
LOC495003 protein OS=Xenopus laevis GN=nid2 PE=2 SV=1	Q5XHG8	Q14112	311210000	562170000	1262600000	1512900000	9461300000	9355200000	11112000000	20768000000	2	3	3	4	61	65	33	38	2	2	2	2	44	45	24	21
Cluster of Acads protein OS=Xenopus laevis GN=acads PE=2 SV=1 (Q7T0Y5)	Q7T0Y5	P16219	3100700000	1945700000	2909100000	9994900000	5667500000	2501500000	7406400000	3132200000	7	7	9	12	30	30	34	28	3	3	4	6	18	16	18	18
Sodium/potassium-transporting ATPase subunit beta-1 OS=Mus musculus GN=Atp1b1 PE=1 SV=1	P14094	P05026	18030000000	10236000000	618370000	2268500000	0	0	0	0	31	24	5	4	0	0	0	0	15	10	2	2	0	0	0	0
Cluster of Putative oxidoreductase GLYR1 OS=Homo sapiens GN=GLYR1 PE=1 SV=3 (Q49A26)	Q49A26	Q49A26	82397000	161700000	11185000	62423000	2297100000	1249100000	1016000000	1262300000	6	6	2	3	25	15	18	19	6	5	2	3	14	10	10	14
Cluster of Uncharacterized protein (Fragment) OS=Xenopus tropicalis GN=mccc2 PE=4 SV=1 (F6SBZ2)	F6SBZ2	Q9HCC0	1131500000	1367100000	650100000	1275100000	1473500000	2369600000	4557100000	6938600000	5	9	8	10	26	27	42	47	4	5	6	7	17	16	23	23
Inter-alpha-trypsin inhibitor heavy chain H1 OS=Mus musculus GN=Itih1 PE=1 SV=2	Q61702	P19827	6490900000	1512100000	92988000	153950000	362890000	67089000	90198000	117760000	60	38	2	2	1	1	1	1	31	24	2	2	1	1	1	1
40S ribosomal protein S14 OS=Mus musculus GN=Rps14 PE=1 SV=3	P62264	P62263	1648900000	1527200000	2084200000	5796700000	3363700000	1242700000	1475400000	5004300000	15	6	5	12	14	6	11	9	10	4	5	9	10	5	7	7
Cluster of Uncharacterized protein OS=Xenopus tropicalis GN=XENTR_v90027049mg PE=4 SV=1 (A0A1B8Y3J1)	A0A1B8Y3J1	Q01432	1217600	172660000	0	1446800	4008000000	1065800000	2597400000	3281700000	1	12	0	1	31	23	42	31	1	12	0	1	23	16	29	26
Uncharacterized protein OS=Sus scrofa PE=1 SV=2	F1S643	P08603	21293000	35216000	16528000000	16015000000	0	0	0	0	1	1	83	84	0	0	0	0	1	1	40	44	0	0	0	0
Cluster of Eukaryotic translation initiation factor 3 subunit C OS=Homo sapiens GN=EIF3C PE=1 SV=1 (Q99613)	Q99613	Q99613	1988800000	1283300000	1482700000	1028100000	86405000	1338000000	133460000	0	30	30	25	22	6	3	3	0	18	24	19	19	4	2	2	0
von Willebrand factor OS=Mus musculus GN=Vwf PE=1 SV=2	E9QPU1	P04275	877280000	724180000	0	64537000	0	0	0	0	52	49	0	3	0	0	0	0	49	46	0	3	0	0	0	0
Cluster of Actin-related protein 3 OS=Homo sapiens GN=ACTR3 PE=1 SV=3 (P61158)	P61158	P61158	1318400000	1269700000	1185700000	1040800000	1024900000	1403600000	992600000	1664100000	17	10	20	10	13	14	11	14	15	10	16	9	10	11	10	9
Cluster of Calcium-binding mitochondrial carrier protein SCaMC-1-B OS=Xenopus laevis GN=slc25a24-b PE=2 SV=1 (Q7T0U6)	Q7T0U6	Q6NUK1	0	0	45299000	0	2615400000	1468800000	1678000000	2785000000	0	0	1	0	37	20	19	23	0	0	1	0	29	17	16	19
Uncharacterized protein OS=Xenopus tropicalis GN=dlst PE=4 SV=1	F6Y6U0	P36957	2961400000	2834100000	8541200000	14145000000	3063900000	690970000	15466000000	25026000000	6	7	13	13	13	9	41	38	3	4	7	7	8	6	20	17
Cluster of Heterogeneous nuclear ribonucleoprotein L OS=Homo sapiens GN=HNRNPL PE=1 SV=2 (P14866)	P14866	P14866	7806700000	1914200000	3906300000	7416000000	667490000	1054100000	570260000	444140000	48	30	26	32	8	5	5	5	26	17	16	18	5	3	4	3
Cluster of Cullin5 OS=Xenopus laevis GN=cul5 PE=2 SV=1 (A7VK04)	A7VK04	Q93034	491740000	186920000	415060000	556070000	664710000	291580000	814060000	556350000	24	10	15	18	21	17	23	13	22	9	15	16	18	16	21	12
Cluster of cAMP-dependent protein kinase type I-alpha regulatory subunit OS=Sus scrofa GN=PRKAR1A PE=1 SV=1 (F1RV23)	F1RV23	P10644	942580000	1166200000	2058600000	4012000000	759940000	356880000	825230000	1176400000	11	14	18	27	18	11	15	16	9	11	15	17	15	10	12	14
Uncharacterized protein (Fragment) OS=Xenopus tropicalis PE=4 SV=1	F7E3B5	Q5VST9	0	0	0	0	2109100000	2723000000	7258700000	4319700000	0	0	0	0	10	8	55	38	0	0	0	0	10	6	41	33
Cluster of Glycine--tRNA ligase OS=Homo sapiens GN=GARS PE=1 SV=3 (P41250)	P41250	P41250	494550000	454990000	648550000	657870000	1495800000	440180000	2522700000	1044400000	20	17	19	11	24	20	33	19	16	15	18	10	20	18	21	13
Dlst-prov protein OS=Xenopus laevis GN=dlst PE=2 SV=1	Q7ZXF6	P36957	2880300000	2794800000	7972200000	13249000000	15763000000	10634000000	3519500000	8654800000	4	5	8	8	36	28	7	7	2	3	5	5	21	17	5	4
Cluster of MGC86352 protein OS=Xenopus laevis GN=tars PE=2 SV=1 (Q642N9)	Q642N9	P26639	157410000	32603000	196630000	348160000	4872700000	4726400000	4345900000	11775000000	6	2	4	7	34	38	33	45	6	2	4	7	28	29	24	31
Cluster of Hnrpab-prov protein OS=Xenopus laevis GN=hnrnpab PE=1 SV=1 (Q7ZYE9)	Q7ZYE9	Q99729	101200000	13137000	323500000	695930000	2291800000	4283800000	1704000000	2322200000	3	1	5	6	23	21	21	13	2	1	5	4	17	16	15	10
Uncharacterized protein OS=Sus scrofa GN=TNNI3 PE=1 SV=1	I3L6R0	Q8N9W5	30507000000	6724200000	97206000000	198030000000	0	0	0	0	19	13	54	54	0	0	0	0	7	7	31	27	0	0	0	0
Cluster of ATP synthase subunit O, mitochondrial OS=Homo sapiens GN=ATP5O PE=1 SV=1 (P48047)	P48047	P48047	41022000000	21557000000	60221000000	98701000000	0	0	0	0	8	7	43	47	0	0	0	0	5	3	23	21	0	0	0	0
Cluster of 60S ribosomal protein L24 OS=Homo sapiens GN=RPL24 PE=1 SV=1 (P83731)	P83731	P83731	1372100000	765380000	520750000	4132500000	3187900000	1496600000	2597800000	5579600000	8	5	8	12	10	9	9	12	6	4	5	7	7	6	5	6
Cluster of Guanine nucleotide-binding protein G(i) subunit alpha-2 OS=Homo sapiens GN=GNAI2 PE=1 SV=3 (P04899)	P04899	P04899	2188500000	1264600000	1703500000	3869100000	1034600000	500740000	1756300000	2057900000	21	17	19	21	13	9	13	16	19	14	17	16	11	8	10	11
Cluster of Sideroflexin OS=Xenopus laevis GN=sfxn3 PE=2 SV=1 (Q7ZY10)	Q7ZY10	Q9H9B4	0	0	0	0	3030800000	1495800000	4295100000	7855000000	0	0	0	0	20	16	25	18	0	0	0	0	15	11	15	11
Cluster of C3 protein (Fragment) OS=Xenopus laevis GN=c3 PE=2 SV=1 (Q5I040)	Q5I040	P01024	0	0	0	0	24624000000	7621800000	3252300000	4095900000	0	0	0	0	68	58	18	14	0	0	0	0	36	27	8	7
Cluster of 40S ribosomal protein S6 OS=Mus musculus GN=Rps6 PE=1 SV=1 (P62754)	P62754	P62753	1645500000	2545800000	3115700000	6503900000	1280200000	1309500000	623590000	2144800000	12	12	9	11	10	8	6	5	10	9	5	6	7	5	6	4
Cluster of Heterogeneous nuclear ribonucleoprotein M OS=Mus musculus GN=Hnrnpm PE=1 SV=3 (Q9D0E1)	Q9D0E1	P52272	1972500000	670540000	1000500000	3026600000	0	0	0	0	30	16	23	27	0	0	0	0	22	14	19	21	0	0	0	0
Uncharacterized protein (Fragment) OS=Xenopus tropicalis GN=col12a1 PE=4 SV=1	F7AHZ4	Q99715	0	0	487500000	401890000	522910000	407380000	2241100000	6409400000	0	0	2	3	12	14	49	63	0	0	2	3	12	14	41	52
Complement C5 OS=Mus musculus GN=C5 PE=1 SV=2	P06684	P01031	809470000	2234000000	129040000	166040000	0	0	0	0	32	53	2	1	0	0	0	0	28	41	2	1	0	0	0	0
Cluster of Eukaryotic peptide chain release factor subunit 1 OS=Mus musculus GN=Etf1 PE=1 SV=4 (Q8BWY3)	Q8BWY3	P62495	730320000	632690000	1185200000	3869700000	195050000	190640000	725690000	1035200000	14	14	19	28	8	6	15	15	11	12	13	20	6	6	12	14
EH domain-binding protein 1-like protein 1 OS=Mus musculus GN=Ehbp1l1 PE=1 SV=1	E9QP49	Q8N3D4	2408600000	1015400000	0	0	0	0	5152500	15691000	75	61	0	0	0	0	1	1	55	48	0	0	0	0	1	1
Uncharacterized protein OS=Xenopus tropicalis GN=ptx3 PE=4 SV=1	F6VKJ0	P26022	0	0	0	0	2143300000	1725600000	18587000000	10738000000	0	0	0	0	10	7	36	31	0	0	0	0	4	4	20	21
NADH dehydrogenase [ubiquinone] 1 alpha subcomplex subunit 12 OS=Xenopus tropicalis GN=ndufa12 PE=2 SV=1	Q5XGC2	Q9UI09	0	0	0	0	2931400000	1580400000	10501000000	35852000000	0	0	0	0	11	10	27	28	0	0	0	0	7	7	13	17
Cluster of Collagen alpha-6(VI) chain OS=Mus musculus GN=Col6a6 PE=1 SV=2 (E9Q6A6)	E9Q6A6	A6NMZ7	1186600000	1361900000	403670000	224990000	0	0	0	0	37	47	4	6	0	0	0	0	33	38	4	5	0	0	0	0
Cluster of LOC100145371 protein OS=Xenopus tropicalis GN=cast PE=2 SV=1 (B1H1K0)	B1H1K0	P20810	0	0	0	0	932870000	2627500000	5397700000	18106000000	0	0	0	0	11	12	42	61	0	0	0	0	6	6	28	39
Cluster of Up-regulated during skeletal muscle growth protein 5 OS=Homo sapiens GN=USMG5 PE=1 SV=1 (Q96IX5)	Q96IX5	Q96IX5	7196100000	5611900000	8659300000	12758000000	0	0	0	0	10	13	12	14	0	0	0	0	6	6	5	7	0	0	0	0
Xin actin-binding repeat-containing protein 1 OS=Mus musculus GN=Xirp1 PE=1 SV=1	E9QQ93	Q702N8	1615100000	1165600000	309310000	495520000	0	0	0	0	47	39	9	7	0	0	0	0	35	31	7	7	0	0	0	0
Cluster of Protein flightless-1 homolog OS=Homo sapiens GN=FLII PE=1 SV=2 (Q13045)	Q13045	Q13045	114400000	88110000	166080000	464270000	326550000	91447000	1031200000	588250000	12	11	11	15	14	10	28	17	12	11	11	14	14	10	23	17
Cluster of Protein NDRG2 OS=Xenopus tropicalis GN=ndrg2 PE=2 SV=1 (Q66KM2)	Q66KM2	Q9UN36	4248800000	1471800000	345130000	428920000	12967000000	3660700000	12473000000	7604500000	8	9	6	6	47	34	37	36	3	3	3	3	25	17	16	20
Vimentin-4 OS=Xenopus laevis GN=vim4 PE=2 SV=1	P24790	P08670	7571000000	9491100000	16892000000	32367000000	51899000000	37203000000	31543000000	59815000000	17	11	19	21	73	55	33	35	10	7	8	10	39	31	17	19
Cluster of ER membrane protein complex subunit 1 OS=Homo sapiens GN=EMC1 PE=1 SV=1 (Q8N766)	Q8N766	Q8N766	2943500000	1840400000	1365300000	1851900000	33039000	0	0	0	33	34	17	27	1	0	0	0	26	24	16	21	1	0	0	0
Cluster of Nodal modulator 3 OS=Homo sapiens GN=NOMO3 PE=3 SV=2 (P69849)	P69849	P69849	1430000000	1476500000	315790000	329080000	0	7981200	12517000	0	46	41	12	11	0	1	2	0	35	33	12	11	0	1	2	0
Cluster of Uncharacterized protein OS=Sus scrofa GN=LOC100523213 PE=1 SV=2 (F1RL06)	F1RL06	B9A064	0	0	31211000000	72834000000	0	0	0	0	0	0	33	28	0	0	0	0	0	0	20	16	0	0	0	0
Cytochrome c oxidase subunit 4 isoform 1, mitochondrial OS=Sus scrofa GN=COX4I1 PE=1 SV=1	I3LER5	P13073	7543100000	1814200000	163570000000	341180000000	0	0	0	0	5	3	47	56	0	0	0	0	2	2	22	25	0	0	0	0
Beta-2-glycoprotein 1 OS=Mus musculus GN=Apoh PE=1 SV=1	Q01339	P02749	5238600000	3341800000	0	0	0	0	0	0	30	31	0	0	0	0	0	0	20	19	0	0	0	0	0	0
Cluster of Heterogeneous nuclear ribonucleoprotein D0 OS=Homo sapiens GN=HNRNPD PE=1 SV=1 (Q14103)	Q14103	Q14103	1534400000	585670000	4033300000	10700000000	3160900000	2539600000	2034500000	2303000000	13	6	23	18	18	14	10	9	11	6	15	12	12	11	8	8
Pyruvate dehydrogenase protein X component, mitochondrial OS=Mus musculus GN=Pdhx PE=1 SV=1	Q8BKZ9	O00330	6828600000	6228400000	745320000	1581800000	0	0	0	0	23	31	7	6	0	0	0	0	17	18	4	3	0	0	0	0
Cluster of IsoT protein OS=Xenopus laevis GN=usp5 PE=2 SV=1 (A0AUT2)	A0AUT2	P45974	1005700000	122380000	124190000	59166000	2881600000	1032900000	3304100000	2628700000	11	5	3	3	45	35	51	38	8	5	3	3	34	28	34	27
Cluster of Uncharacterized protein OS=Xenopus tropicalis GN=XENTR_v90027059mg PE=4 SV=1 (A0A1B8XUK4)	A0A1B8XUK4	Q96AQ6	0	0	0	0	856840000	1050400000	3544400000	8744100000	0	0	0	0	4	4	31	32	0	0	0	0	3	3	15	18
Acetyltransferase component of pyruvate dehydrogenase complex OS=Sus scrofa GN=DLAT PE=1 SV=2	F1SMB2	P10515	13850000000	10493000000	67382000000	99928000000	6339200000	3619000000	17374000000	38448000000	18	17	67	75	8	6	8	15	10	7	34	36	5	3	4	7
Isoleucine--tRNA ligase, mitochondrial OS=Mus musculus GN=Iars2 PE=1 SV=1	Q8BIJ6	Q9NSE4	20078000000	3533600000	1384500000	1596800000	0	3568000	0	0	101	65	9	17	0	1	0	0	49	36	6	11	0	1	0	0
Cluster of 60S ribosomal protein L6 OS=Xenopus laevis GN=rpl6 PE=2 SV=1 (Q6DJF7)	Q6DJF7	Q02878	523930000	1887500000	2698400000	2903000000	5350800000	3492000000	2906900000	4974300000	5	8	8	9	22	16	15	15	4	4	5	5	12	8	9	10
Cluster of Uncharacterized protein OS=Xenopus tropicalis GN=ndufb5 PE=2 SV=1 (A7MC41)	A7MC41	O43674	0	0	0	0	4289900000	4567100000	5889400000	62829000000	0	0	0	0	11	12	21	28	0	0	0	0	6	6	12	11
Cluster of ATP-binding cassette sub-family E member 1 OS=Mus musculus GN=Abce1 PE=1 SV=1 (P61222)	P61222	P61221	1317000000	359760000	471000000	1842000000	271390000	326880000	551140000	923810000	20	8	11	15	11	10	14	12	17	7	11	14	9	9	14	11
Uncharacterized protein OS=Xenopus tropicalis GN=sdpr PE=4 SV=1	F6XHG4	O95810	0	0	0	0	1078000000	346280000	3663800000	10952000000	0	0	0	0	8	5	23	33	0	0	0	0	6	4	14	20
Cullin-associated NEDD8-dissociated protein 2 OS=Mus musculus GN=Cand2 PE=1 SV=2	Q6ZQ73	O75155	7024900000	1408700000	136470000	91149000	172460000	0	509600000	501550000	79	56	4	5	1	0	4	4	52	37	4	5	1	0	4	4
Cluster of Uncharacterized protein (Fragment) OS=Xenopus tropicalis GN=rpl7a PE=4 SV=1 (F6UD20)	F6UD20	P62424	3355800000	3431800000	4919600000	9759700000	9771100000	6626900000	5455200000	25221000000	12	11	10	15	28	25	21	31	8	7	8	8	19	16	15	17
Cluster of 26S protease regulatory subunit 8 OS=Mus musculus GN=Psmc5 PE=1 SV=1 (P62196)	P62196	P62195	551770000	175030000	351340000	779260000	1018000000	707690000	841720000	1132200000	17	10	15	14	20	13	15	16	13	8	14	11	16	11	13	13
Kininogen-1 OS=Mus musculus GN=Kng1 PE=1 SV=1	A0A0R4J038	P01042	7739800000	3808400000	0	0	0	0	0	0	49	48	0	0	0	0	0	0	27	27	0	0	0	0	0	0
LOC100174801 protein OS=Xenopus laevis GN=LOC100174801 PE=2 SV=1	B3DLL8	#N/A	0	0	0	0	23150000000	446470000	12039000	0	0	0	0	0	38	12	1	0	0	0	0	0	23	10	1	0
Cluster of Protein kinase C and casein kinase substrate in neurons protein 2 OS=Homo sapiens GN=PACSIN2 PE=1 SV=2 (Q9UNF0)	Q9UNF0	Q9UNF0	1926300000	836630000	799590000	853120000	928620000	581140000	499020000	1655200000	21	15	14	15	17	11	11	15	15	13	12	13	15	11	10	11
Cluster of Eukaryotic translation initiation factor 2 subunit 2 OS=Mus musculus GN=Eif2s2 PE=1 SV=1 (Q99L45)	Q99L45	P20042	695230000	1096100000	1043400000	3764000000	403650000	588070000	250770000	1283900000	12	20	17	34	11	12	8	16	10	14	13	25	10	11	7	14
Cluster of Protein Ighv1-53 (Fragment) OS=Mus musculus GN=Ighv1-53 PE=4 SV=1 (A0A075B5W3)	A0A075B5W3	P23083	9284400000	8809600000	0	0	0	0	5711000	0	36	47	0	0	0	0	1	0	24	29	0	0	0	0	1	0
Cluster of Methyl-CpG-binding protein 2 OS=Xenopus laevis GN=mecp2 PE=2 SV=1 (Q9YGC6)	Q9YGC6	P51608	64540000	77885000	3529600	9757500	2147800000	962810000	633870000	1735500000	1	1	1	1	27	21	19	15	1	1	1	1	20	17	17	13
Cluster of Uncharacterized protein (Fragment) OS=Xenopus tropicalis GN=obsl1 PE=4 SV=1 (F7A4D4)	F7A4D4	O75147	0	0	0	0	749400000	613300000	3114200000	1569400000	0	0	0	0	17	20	45	28	0	0	0	0	13	14	36	26
Cluster of LIM domain only protein 7 OS=Homo sapiens GN=LMO7 PE=1 SV=3 (Q8WWI1)	Q8WWI1	Q8WWI1	535900000	459250000	407350000	490560000	0	0	0	0	25	28	10	12	0	0	0	0	24	25	9	11	0	0	0	0
PGC-1 and ERR-induced regulator in muscle protein 1 OS=Mus musculus GN=Perm1 PE=1 SV=2	Q149B8	Q5SV97	2238400000	1725000000	0	0	0	0	0	0	32	27	0	0	0	0	0	0	19	17	0	0	0	0	0	0
NADH dehydrogenase (Ubiquinone) 1 beta subcomplex, 6 OS=Xenopus tropicalis GN=ndufb6 PE=2 SV=1	Q28HL5	O95139	6515000000	523430000	1986200000	2732900000	1763700000	2179800000	22454000000	44616000000	3	3	3	3	7	8	29	31	2	2	3	2	5	5	16	18
Lumican OS=Xenopus tropicalis GN=lum PE=2 SV=1	Q640B1	P51884	0	0	0	0	3424500000	4869000000	19218000000	66160000000	0	0	0	0	14	15	28	36	0	0	0	0	6	7	13	15
Cluster of Amine oxidase OS=Xenopus tropicalis GN=aoc3 PE=3 SV=1 (F6V8J8)	F6V8J8	Q16853	0	0	0	0	1066700000	108200000	5410100000	3347100000	0	0	0	0	33	14	48	34	0	0	0	0	26	10	30	22
Uncharacterized protein OS=Xenopus tropicalis GN=XENTR_v90026974mg PE=4 SV=1	A0A1B8Y3Y4	P01023	0	0	0	0	19891000000	10553000000	35779000000	20640000000	0	0	0	0	48	45	118	84	0	0	0	0	35	31	73	52
Cluster of Uncharacterized protein OS=Xenopus tropicalis GN=ndufs4 PE=4 SV=1 (F7DKL5)	F7DKL5	O43181	1045800000	506150000	1610500000	2258400000	4308100000	2157800000	8083600000	17464000000	4	2	3	2	17	15	26	20	3	2	2	1	10	8	16	11
Cluster of DnaJ homolog subfamily B member 6 OS=Xenopus tropicalis GN=dnajb6 PE=4 SV=1 (G1K3K0)	G1K3K0	O75190	0	0	13339000	0	991720000	635020000	2971000000	1904900000	0	0	2	0	18	17	20	19	0	0	2	0	12	12	12	15
Cluster of 26S proteasome non-ATPase regulatory subunit 3 OS=Mus musculus GN=Psmd3 PE=1 SV=3 (P14685)	P14685	O43242	1194200000	276080000	336690000	1185700000	1384400000	504290000	833000000	956000000	18	11	16	19	16	15	14	14	15	10	15	17	14	14	11	12
Vitamin D-binding protein OS=Mus musculus GN=Gc PE=1 SV=2	P21614	P02774	5295800000	3361700000	0	0	0	0	0	0	44	43	0	0	0	0	0	0	27	28	0	0	0	0	0	0
Cluster of E3 ubiquitin-protein ligase TRIP12 OS=Mus musculus GN=Trip12 PE=1 SV=1 (A0A087WNZ7)	A0A087WNZ7	Q14669	422420000	258330000	1610100	5987300	97410000	186960000	107960000	347150000	33	22	1	4	6	16	9	14	28	20	1	4	6	16	9	14
Cluster of Uncharacterized protein (Fragment) OS=Xenopus tropicalis GN=shmt2 PE=3 SV=1 (F6XC86)	F6XC86	P34897	772360000	422840000	154650000	647600000	674540000	1109500000	9973400000	21029000000	6	4	3	2	12	15	47	53	6	4	3	2	8	14	27	31
Cluster of Nucleolin OS=Mus musculus GN=Ncl PE=1 SV=2 (P09405)	P09405	P19338	1853300000	2428000000	4579800000	3206700000	554190000	271690000	0	0	23	26	22	18	3	3	0	0	20	23	18	16	2	2	0	0
Cluster of Superoxide dismutase OS=Xenopus tropicalis GN=sod2 PE=2 SV=1 (Q6DJC5)	Q6DJC5	P04179	0	0	0	0	6253900000	2214300000	8828300000	4505400000	0	0	0	0	23	19	30	22	0	0	0	0	14	11	13	13
Cluster of Cullin-3 OS=Xenopus tropicalis GN=cul3 PE=2 SV=1 (A4IHP4)	A4IHP4	Q13618	388550000	147630000	91138000	206340000	865420000	343230000	698280000	678830000	12	12	7	8	16	13	23	15	12	12	7	8	15	13	22	15
Cluster of Heterochromatin protein 1-binding protein 3 OS=Mus musculus GN=Hp1bp3 PE=1 SV=1 (Q3TEA8)	Q3TEA8	Q5SSJ5	1932400000	2979300000	1499800000	849300000	3544600000	2380500000	2537400000	8259900000	31	27	9	9	8	9	6	9	22	21	8	6	5	7	4	6
Cluster of WD repeat-containing protein 1 OS=Homo sapiens GN=WDR1 PE=1 SV=4 (O75083)	O75083	O75083	4480600000	2571800000	3289400000	9945000000	662290000	350550000	1050000000	293250000	36	29	28	42	7	6	10	5	21	21	20	26	7	4	7	4
Cluster of Uncharacterized protein (Fragment) OS=Xenopus tropicalis GN=XENTR_v900303711mg PE=4 SV=1 (A0A1B8Y712)	A0A1B8Y712	Q86VF7	75065000	0	0	4978200	508890000	359490000	2641000000	1743700000	6	0	0	2	18	10	51	46	4	0	0	2	16	9	42	40
Cluster of Voltage-dependent calcium channel subunit alpha-2/delta-1 OS=Mus musculus GN=Cacna2d1 PE=1 SV=1 (O08532)	O08532	P54289	2285800000	630630000	1322900000	1961100000	0	75047000	0	0	33	30	35	42	0	3	0	0	30	28	27	32	0	3	0	0
Cluster of 40S ribosomal protein S10 OS=Homo sapiens GN=RPS10 PE=1 SV=1 (P46783)	P46783	P46783	975390000	375890000	1440700000	3758200000	1748400000	559470000	2527800000	4298300000	5	5	5	15	5	3	9	11	3	4	4	8	3	3	7	6
NADH dehydrogenase (Ubiquinone) 1 alpha subcomplex, 5 OS=Xenopus tropicalis GN=ndufa5 PE=2 SV=1	Q28BN5	Q16718	0	0	0	0	5165200000	4287900000	19071000000	36368000000	0	0	0	0	9	5	29	26	0	0	0	0	5	4	10	9
Cluster of Exocyst complex component 4 OS=Mus musculus GN=Exoc4 PE=1 SV=2 (O35382)	O35382	Q96A65	130450000	269640000	42101000	62993000	570140000	551690000	270220000	304140000	11	18	3	6	19	16	10	16	11	17	3	6	17	14	10	13
Cluster of Uncharacterized protein OS=Xenopus tropicalis GN=ighx PE=4 SV=1 (F7AY53)	F7AY53	P01854	0	0	0	0	0	4639000000	10206000000	2789600000	0	0	0	0	0	1	37	23	0	0	0	0	0	1	26	16
Cluster of Lipopolysaccharide-responsive and beige-like anchor protein OS=Mus musculus GN=Lrba PE=1 SV=1 (E9Q3Y4)	E9Q3Y4	P50851	948680000	394040000	41576000	53115000	10422000	265750000	566820000	171540000	52	39	5	9	3	26	32	16	43	35	4	9	3	23	28	16
Cluster of Coatomer subunit beta OS=Mus musculus GN=Copb1 PE=1 SV=1 (Q9JIF7)	Q9JIF7	P53618	1053200000	279460000	282810000	351150000	342350000	31365000	412160000	192350000	32	16	14	14	15	7	22	8	24	13	12	14	15	7	20	8
Uncharacterized protein OS=Sus scrofa GN=PDLIM5 PE=1 SV=2	F1RWW4	Q96HC4	8019600000	1819100000	28265000000	62818000000	19893000000	47703000000	39099000000	56682000000	11	7	57	71	16	20	18	18	6	5	36	37	4	5	4	5
Uncharacterized protein (Fragment) OS=Xenopus tropicalis GN=tnxb PE=4 SV=1	F6VGS1	P22105	0	0	0	0	432150000	1339500000	1819800000	3116900000	0	0	0	0	11	14	36	40	0	0	0	0	11	13	33	36
Cluster of Myosin light chain 4 OS=Homo sapiens GN=MYL4 PE=1 SV=3 (P12829)	P12829	P12829	15572000000	4880400000	16821000000	39437000000	148300000000	82860000000	93482000000	86714000000	31	14	27	37	26	22	22	21	18	8	17	14	12	8	8	10
Uncharacterized protein (Fragment) OS=Xenopus tropicalis GN=prx PE=4 SV=1	F6RA58	Q9BXM0	0	0	51225000	0	203490000	721870000	1268800000	5592500000	0	0	1	0	4	12	31	41	0	0	1	0	4	11	28	37
Dolichyl-diphosphooligosaccharide--protein glycosyltransferase subunit 1 OS=Mus musculus GN=Rpn1 PE=1 SV=1	Q91YQ5	P04843	5404300000	3707100000	1225000000	3271500000	619160000	626810000	507670000	1731300000	36	37	11	14	7	6	6	7	27	27	10	11	6	5	3	5
Uncharacterized protein (Fragment) OS=Xenopus tropicalis PE=3 SV=1	F6ZK28	Q13683	0	1294800	0	0	603010000	619360000	8872900000	5736600000	0	1	0	0	10	9	44	39	0	1	0	0	8	9	27	25
Cluster of Zinc finger RNA-binding protein OS=Xenopus laevis GN=zfr PE=2 SV=1 (Q6GPM1)	Q6GPM1	Q96KR1	108050000	71502000	0	5988200	638390000	1556900000	81930000	285290000	9	5	0	2	25	35	6	9	8	5	0	2	19	25	5	9
Cluster of H1fx protein OS=Xenopus laevis GN=h1fx PE=2 SV=1 (Q2VPN3)	Q2VPN3	Q92522	0	0	108300000	955510000	11317000000	8557300000	3684300000	5615400000	0	0	4	8	26	23	17	7	0	0	3	3	14	10	10	7
Uncharacterized protein (Fragment) OS=Xenopus tropicalis GN=myl6 PE=4 SV=1	F7ADU4	P60660	210170000	180960000	3305300000	1544000000	3930400000	1925100000	8184100000	12446000000	4	4	9	11	12	12	16	20	1	2	2	2	3	3	6	8
Uncharacterized protein (Fragment) OS=Xenopus laevis PE=2 SV=1	Q5U4L7	P20810	0	0	0	0	7827300000	8252200000	487540000	128930000	0	0	0	0	54	53	5	3	0	0	0	0	31	33	3	2
Cluster of Uncharacterized protein (Fragment) OS=Xenopus tropicalis GN=pacsin3 PE=4 SV=1 (F6W9X8)	F6W9X8	Q9UKS6	168550000	0	0	0	564480000	1186600000	2564600000	11008000000	1	0	0	0	13	15	28	32	1	0	0	0	11	12	22	21
Cluster of Serpind1 protein OS=Xenopus laevis GN=serpind1 PE=2 SV=1 (Q7ZWI7)	Q7ZWI7	P05546	0	0	0	0	5810100000	1285600000	868710000	927060000	0	0	0	0	39	32	16	18	0	0	0	0	24	21	11	12
Uncharacterized protein OS=Sus scrofa GN=SYNM PE=1 SV=1	I3LKP0	O15061	0	0	4036900000	5415700000	0	0	0	0	0	0	50	58	0	0	0	0	0	0	40	47	0	0	0	0
Cluster of Annexin OS=Xenopus laevis GN=anxa7 PE=2 SV=1 (Q6DCF9)	Q6DCF9	P20073	7077900	163930000	107590000	47887000	7771500000	2963800000	5911700000	7248300000	1	2	2	1	32	32	24	28	1	2	2	1	20	23	17	17
Complement C4-B OS=Mus musculus GN=C4b PE=1 SV=3	P01029	P0C0L4	2735200000	958870000	188190000	224830000	0	0	0	0	45	33	3	3	0	0	0	0	35	25	2	2	0	0	0	0
Cluster of 60S ribosomal protein L13a OS=Mus musculus GN=Rpl13a PE=1 SV=4 (P19253)	P19253	P40429	673100000	991490000	2381400000	4783200000	1558000000	1153000000	1783100000	4136800000	9	7	7	12	11	6	8	10	7	6	7	9	7	5	7	6
Cluster of Glycogen [starch] synthase OS=Sus scrofa GN=GYS1 PE=1 SV=1 (F1RIP1)	F1RIP1	P13807	2156800000	1549500000	2690100000	3836800000	102310000	32390000	158430000	94665000	40	35	42	45	2	3	3	3	31	26	29	31	2	3	3	3
Cluster of Ras-related protein Rap-1A OS=Mus musculus GN=Rap1a PE=1 SV=1 (P62835)	P62835	P62834	962360000	242660000	2073500000	5040600000	2752700000	943000000	4176800000	4727900000	13	7	15	17	15	9	24	19	9	5	10	10	10	7	15	11
Cluster of Uncharacterized protein OS=Xenopus tropicalis GN=cct6a PE=3 SV=1 (F7ABN1)	F7ABN1	P40227	439350000	379270000	1225600000	2022000000	4821500000	6320700000	5029900000	11149000000	8	7	9	14	27	27	33	34	5	6	7	10	22	19	22	24
Cluster of Coronin OS=Xenopus tropicalis GN=coro6 PE=2 SV=1 (B1H1C2)	B1H1C2	Q6QEF8	0	0	79902000	20516000	4644300000	2162900000	3084800000	2805800000	0	0	1	2	21	16	17	17	0	0	1	2	14	11	10	11
Cluster of Serine/threonine-protein phosphatase 2A catalytic subunit beta isoform OS=Homo sapiens GN=PPP2CB PE=1 SV=1 (P62714)	P62714	P62714	638590000	475040000	578740000	1582600000	2637700000	1167400000	1790800000	2150000000	17	11	16	17	17	20	12	25	12	9	12	12	13	14	9	17
Cluster of DNA topoisomerase 2-beta OS=Homo sapiens GN=TOP2B PE=1 SV=3 (Q02880)	Q02880	Q02880	390710000	511720000	844900000	760690000	91222000	37047000	0	189150000	20	37	29	26	5	5	0	9	19	33	27	21	5	5	0	9
Cluster of Alkaline phosphatase, placental-like OS=Homo sapiens GN=ALPPL2 PE=2 SV=4 (P10696)	P10696	P10696	4344300	18152000	0	0	1498200000	434560000	3090100000	1539500000	1	3	0	0	32	20	24	16	1	2	0	0	16	12	12	10
Cluster of Protein furry homolog OS=Mus musculus GN=Fry PE=1 SV=1 (E9Q8I9)	E9Q8I9	Q5TBA9	243350000	88305000	0	0	108410000	105750000	966270000	269730000	29	15	0	0	18	18	53	23	29	15	0	0	18	18	46	23
Cluster of Protein 4.1 OS=Homo sapiens GN=EPB41 PE=1 SV=4 (P11171)	P11171	P11171	2019700000	1631300000	88644000	188610000	0	0	297260000	659350000	33	22	6	8	0	0	5	2	26	19	6	8	0	0	4	2
Cluster of Protein Gm20547 OS=Mus musculus GN=Gm20547 PE=3 SV=1 (B8JJN0)	B8JJN0	P00751	2420100000	1705100000	532530000	328900000	0	0	0	0	52	40	3	3	0	0	0	0	42	33	2	2	0	0	0	0
Uncharacterized protein OS=Xenopus tropicalis GN=cand2 PE=4 SV=1	F7BNI2	Q86VP6	1296000000	84043000	252610000	179960000	825540000	280730000	5944400000	3317500000	9	3	5	5	19	16	74	44	6	2	4	4	17	14	53	37
Cluster of Afadin OS=Homo sapiens GN=AFDN PE=1 SV=3 (P55196)	P55196	P55196	38104000	21450000	32344000	38294000	426540000	320830000	499720000	449790000	9	5	3	6	21	23	22	17	9	5	3	6	19	21	20	16
Cluster of Signal transducer and activator of transcription 3 OS=Sus scrofa GN=STAT3 PE=1 SV=1 (Q19S50)	Q19S50	P40763	480250000	367810000	91035000	159680000	574480000	225790000	473670000	181600000	24	20	10	9	23	20	24	10	19	14	10	9	19	18	20	10
Cluster of Microtubule-associated protein 1A OS=Homo sapiens GN=MAP1A PE=1 SV=6 (P78559)	P78559	P78559	307140000	1212300000	186080000	160700000	0	0	9078000	0	28	51	10	12	0	0	1	0	27	47	10	12	0	0	1	0
Cluster of Long-chain fatty acid transport protein 1 OS=Homo sapiens GN=SLC27A1 PE=2 SV=1 (Q6PCB7)	Q6PCB7	Q6PCB7	1458900000	904280000	377690000	576680000	0	0	0	0	27	22	11	10	0	0	0	0	20	18	10	8	0	0	0	0
Cluster of ATP-citrate synthase OS=Homo sapiens GN=ACLY PE=1 SV=3 (P53396)	P53396	P53396	868710000	17995000	190450000	231980000	237950000	165670000	891210000	379070000	31	3	13	14	15	15	32	14	24	3	13	13	13	13	24	14
Mitochondrial carnitine/acylcarnitine carrier protein OS=Mus musculus GN=Slc25a20 PE=1 SV=1	Q9Z2Z6	O43772	14094000000	4240800000	1053000000	3497000000	0	0	147990000	0	40	22	10	16	0	0	4	0	22	17	8	9	0	0	2	0
Cluster of Methylcrotonoyl-CoA carboxylase beta chain, mitochondrial OS=Homo sapiens GN=MCCC2 PE=1 SV=1 (Q9HCC0)	Q9HCC0	Q9HCC0	4665100000	6441400000	633070000	1215700000	340770000	631580000	1034300000	1829300000	42	44	9	11	7	6	8	8	25	25	8	9	3	4	6	4
Cluster of Reticulon OS=Xenopus laevis GN=Nogo PE=2 SV=1 (Q5JBS0)	Q5JBS0	Q9NQC3	0	0	0	0	5423100000	3758700000	6782000000	2171500000	0	0	0	0	58	62	10	9	0	0	0	0	40	42	6	7
Uncharacterized protein OS=Xenopus tropicalis GN=fh PE=3 SV=1	F7DGZ1	P07954	108730000	47936000	1629600000	1679400000	7784300000	2852700000	10505000000	9971500000	3	1	10	3	28	20	39	51	3	1	9	2	15	10	15	29
Cluster of KN motif and ankyrin repeat domain-containing protein 2 OS=Homo sapiens GN=KANK2 PE=1 SV=1 (Q63ZY3)	Q63ZY3	Q63ZY3	110470000	124440000	46305000	114670000	253280000	123590000	1703300000	408390000	10	14	4	5	13	10	26	17	10	13	4	5	12	9	19	13
Cluster of Uncharacterized protein OS=Xenopus tropicalis GN=sfpq PE=4 SV=1 (F7BKE4)	F7BKE4	P23246	1026600000	681180000	294110000	1485900000	1497400000	4305000000	3959200000	10893000000	2	3	2	4	14	19	30	33	2	3	2	3	11	14	17	17
Cluster of MGC83130 protein OS=Xenopus laevis GN=MGC83130 PE=2 SV=1 (Q6NTP3)	Q6NTP3	P09669	0	0	0	0	10103000000	14806000000	62633000000	123810000000	0	0	0	0	15	16	19	17	0	0	0	0	7	6	8	9
Protein Ighg3 (Fragment) OS=Mus musculus GN=Ighg3 PE=4 SV=1	A0A075B5P5	P01857	3456000000	5816900000	0	0	0	0	0	0	23	21	0	0	0	0	0	0	14	14	0	0	0	0	0	0
Inter-alpha trypsin inhibitor, heavy chain 2 OS=Mus musculus GN=Itih2 PE=1 SV=1	G3X977	P19823	8114500000	2269000000	2260000000	1374800000	0	0	0	0	46	38	7	7	0	0	0	0	23	23	7	6	0	0	0	0
Cluster of Succinate-CoA ligase subunit beta OS=Sus scrofa GN=SUCLG2 PE=1 SV=2 (F1SFR6)	F1SFR6	Q96I99	3423700000	3664200000	9127900000	18593000000	1649300000	1833500000	1449000000	2365600000	25	27	50	48	8	6	8	11	15	20	28	24	6	5	6	7
Cluster of MGC82953 protein OS=Xenopus laevis GN=vat1 PE=2 SV=1 (Q6GN87)	Q6GN87	Q99536	0	0	0	0	4524400000	3054800000	3596900000	4105800000	0	0	0	0	33	28	35	31	0	0	0	0	21	16	19	16
Uncharacterized protein OS=Sus scrofa GN=CP PE=1 SV=1	K7GQB8	P00450	2356300000	664340000	18157000000	10210000000	0	0	0	0	12	9	99	88	0	0	0	0	7	5	58	50	0	0	0	0
Cluster of Eukaryotic translation initiation factor 5A OS=Xenopus laevis GN=eif5a PE=2 SV=1 (Q7ZXG3)	Q7ZXG3	P63241	1000900000	145200000	125990000	926040000	1265500000	422720000	1942700000	1312400000	14	6	7	7	19	12	18	17	9	5	6	6	10	8	11	12
GTP-binding nuclear protein Ran OS=Homo sapiens GN=RAN PE=1 SV=3	P62826	P62826	880430000	366020000	2150600000	3782200000	2194300000	462670000	4091100000	3114200000	11	6	15	9	7	5	16	10	7	6	11	7	7	4	11	9
Cluster of Eukaryotic translation initiation factor 3 subunit A OS=Xenopus tropicalis GN=eif3a PE=3 SV=1 (A0A1B8Y6R5)	A0A1B8Y6R5	Q14152	1413300000	1054600000	675100000	516090000	1427100000	754640000	2940800000	3088100000	23	26	10	13	45	36	50	33	17	19	10	12	30	29	36	29
Cluster of Adducin 1 (Alpha) OS=Sus scrofa GN=ADD1 PE=1 SV=2 (F1S8P9)	F1S8P9	P35611	1824200000	2188100000	737700000	1148800000	1994900000	1461200000	4875600000	6756500000	27	37	21	22	14	12	13	13	23	28	18	20	9	10	9	8
Cluster of Catalase OS=Homo sapiens GN=CAT PE=1 SV=3 (P04040)	P04040	P04040	5066900000	3129600000	6493600000	7992000000	1519700000	130250000	350570000	1999500000	42	25	55	45	9	4	6	10	25	18	32	27	6	4	6	8
Cluster of Vesicle-associated membrane protein-associated protein A OS=Homo sapiens GN=VAPA PE=1 SV=3 (Q9P0L0)	Q9P0L0	Q9P0L0	1991000000	1462700000	4292000000	12116000000	200060000	49185000	919520000	4179200000	24	11	9	12	6	3	11	13	11	6	5	6	5	3	6	7
Cluster of Eukaryotic translation initiation factor 3 subunit A OS=Mus musculus GN=Eif3a PE=1 SV=5 (P23116)	P23116	Q14152	3006100000	2379800000	1433900000	1166200000	278700000	64327000	966570000	2230500000	52	55	22	25	9	7	17	14	37	40	20	24	6	6	14	12
Cluster of Uncharacterized protein (Fragment) OS=Xenopus tropicalis GN=eif4g1 PE=4 SV=1 (F7CS15)	F7CS15	Q04637	495820000	230350000	35100000	13190000	766210000	614550000	1153800000	4000400000	14	9	2	2	24	27	24	40	10	6	2	2	21	24	20	36
Cluster of Uncharacterized protein OS=Xenopus tropicalis GN=mars PE=2 SV=1 (B4F6J9)	B4F6J9	P56192	0	0	0	69731000	941080000	232760000	1276200000	3455000000	0	0	0	2	33	19	33	29	0	0	0	2	27	16	22	23
Cluster of Ribosomal protein L15 OS=Mus musculus GN=Gm10020 PE=3 SV=1 (E9QAZ2)	E9QAZ2	P61313	456090000	1214300000	2348300000	3600600000	1459600000	1993000000	918180000	1358300000	9	9	11	8	10	9	6	8	8	8	10	6	6	7	5	8
Cluster of Adenosylhomocysteinase OS=Mus musculus GN=Ahcy PE=1 SV=3 (P50247)	P50247	P23526	2645100000	745920000	1271800000	1234100000	1804400000	1286500000	1774000000	1342900000	18	12	17	11	22	20	16	20	14	11	14	8	16	17	14	14
Cluster of Disco-interacting protein 2 homolog C OS=Homo sapiens GN=DIP2C PE=1 SV=2 (Q9Y2E4)	Q9Y2E4	Q9Y2E4	666040000	273480000	87682000	128920000	207530000	182010000	1348700000	301760000	34	17	11	13	13	14	29	9	31	16	11	13	11	13	25	9
Cluster of Propionyl-CoA carboxylase beta chain, mitochondrial OS=Homo sapiens GN=PCCB PE=1 SV=3 (P05166)	P05166	P05166	4391700000	2966200000	3161900000	6182200000	368970000	391420000	806240000	1593900000	36	31	36	43	5	8	13	12	23	20	23	24	4	6	8	9
Microtubule-associated protein OS=Xenopus tropicalis GN=map4 PE=4 SV=1	F6VEU3	P27816	0	0	0	0	253110000	320420000	3905900000	9866200000	0	0	0	0	4	4	36	42	0	0	0	0	4	4	27	29
NADH-ubiquinone oxidoreductase chain 5 OS=Xenopus tropicalis GN=nd5 PE=3 SV=1	Q5G7I0	P03915	0	0	0	0	245110000	312280000	14230000000	6028800000	0	0	0	0	5	5	41	33	0	0	0	0	4	5	23	22
Cluster of Oxysterol-binding protein 2 OS=Homo sapiens GN=OSBP2 PE=1 SV=2 (Q969R2)	Q969R2	Q969R2	1454200000	644930000	279330000	234070000	367590000	103820000	858040000	317280000	26	21	13	15	13	6	35	13	22	17	11	13	11	6	26	11
Cluster of Dystonin OS=Homo sapiens GN=DST PE=1 SV=4 (Q03001)	Q03001	Q03001	362570000	1233400000	23680000	42950000	125400000	3583600	111410000	45194000	54	61	8	5	3	2	6	5	53	58	8	5	3	2	5	5
Cluster of Cardiomyopathy-associated protein 5 OS=Mus musculus GN=Cmya5 PE=1 SV=1 (E9QLJ0)	E9QLJ0	Q8N3K9	209460000	746750000	263540000	269150000	0	7294200	0	0	32	51	1	2	0	1	0	0	30	47	1	2	0	1	0	0
Cluster of Microtubule-associated protein OS=Xenopus laevis GN=Mtap4 PE=2 SV=1 (B7ZRU8)	B7ZRU8	P27816	0	0	0	0	1888300000	2278700000	0	0	0	0	0	0	29	27	0	0	0	0	0	0	21	21	0	0
Uncharacterized protein (Fragment) OS=Xenopus tropicalis GN=hrg PE=4 SV=1	F6S4Q8	Q9UGM5	0	0	0	0	30193000000	6825600000	11969000000	14237000000	0	0	1	0	15	6	51	46	0	0	1	0	8	4	22	22
Cluster of Band 4.1-like protein 2 OS=Mus musculus GN=Epb41l2 PE=1 SV=2 (O70318)	O70318	O43491	981660000	539040000	968380000	1457700000	326780000	480190000	776480000	931410000	20	27	24	39	5	7	10	5	19	26	23	35	4	6	7	4
Cluster of Uncharacterized protein (Fragment) OS=Sus scrofa PE=1 SV=1 (K7GRK7)	K7GRK7	P22105	1001100000	558070000	14050000000	9045700000	0	0	0	0	9	6	111	80	0	0	0	0	6	4	92	67	0	0	0	0
ATP synthase subunit g, mitochondrial OS=Mus musculus GN=Atp5l PE=1 SV=1	Q9CPQ8	O75964	23854000000	11358000000	555720000	961620000	0	0	0	0	22	14	3	3	0	0	0	0	13	8	2	2	0	0	0	0
Cluster of Integrin-linked protein kinase OS=Homo sapiens GN=ILK PE=1 SV=2 (Q13418)	Q13418	Q13418	8398200000	3246500000	2878600000	7158700000	2283200000	2193100000	5334900000	6806400000	36	31	24	34	14	17	20	18	21	18	19	23	8	9	9	9
Cordon-bleu protein-like 1 OS=Mus musculus GN=Cobll1 PE=1 SV=1	B1AZ14	Q53SF7	641450000	1382400000	0	0	0	0	0	0	26	41	0	0	0	0	0	0	23	34	0	0	0	0	0	0
Cluster of Probable ATP-dependent RNA helicase DDX5 OS=Mus musculus GN=Ddx5 PE=1 SV=2 (Q61656)	Q61656	P17844	4342600000	2840900000	1895300000	1574400000	818320000	938030000	551790000	2263900000	30	27	14	14	15	17	13	19	24	23	13	14	14	15	12	18
BAG family molecular chaperone regulator 3 OS=Mus musculus GN=Bag3 PE=1 SV=2	Q9JLV1	O95817	2662500000	2055500000	73044000	228880000	0	0	0	0	36	43	5	5	0	0	0	0	22	27	5	5	0	0	0	0
Cluster of Dystrobrevin OS=Xenopus laevis GN=dtna PE=2 SV=1 (Q6NU81)	Q6NU81	Q9Y4J8	149040000	98432000	166940000	307360000	1651000000	1320700000	809000000	1120300000	7	4	6	4	28	23	15	16	6	3	5	4	20	18	11	11
Cluster of (E3-independent) E2 ubiquitin-conjugating enzyme OS=Homo sapiens GN=UBE2O PE=1 SV=3 (Q9C0C9)	Q9C0C9	Q9C0C9	4153900000	695580000	46820000	146560000	16643000	0	95147000	27159000	63	31	6	14	2	0	5	3	46	27	6	14	2	0	4	3
Cluster of Matrin-3 OS=Mus musculus GN=Matr3 PE=1 SV=1 (Q8K310)	Q8K310	P43243	1559500000	1230300000	548930000	706340000	0	6851200	0	0	29	27	24	22	0	1	0	0	22	20	19	17	0	1	0	0
Cluster of Hyaluronan and proteoglycan link protein 2 OS=Homo sapiens GN=HAPLN2 PE=2 SV=1 (Q9GZV7)	Q9GZV7	Q9GZV7	0	0	0	0	1460700000	1252300000	2146800000	1267800000	0	0	0	0	22	18	16	14	0	0	0	0	16	13	13	11
Cluster of Uncharacterized protein (Fragment) OS=Xenopus tropicalis GN=atp5d PE=3 SV=1 (F6TBL3)	F6TBL3	P30049	0	0	0	0	5320200000	2961000000	12190000000	18949000000	0	0	0	0	15	10	28	30	0	0	0	0	7	7	12	13
Ig gamma-2A chain C region, membrane-bound form OS=Mus musculus GN=Igh-1a PE=1 SV=3	P01865	P01857	16967000000	15532000000	0	0	0	0	0	0	26	30	0	0	0	0	0	0	12	12	0	0	0	0	0	0
Gelsolin OS=Mus musculus GN=Gsn PE=1 SV=3	P13020	P06396	5137000000	5123300000	8017800000	7084000000	0	0	0	0	41	43	21	18	0	0	0	0	28	26	13	12	0	0	0	0
LOC733439 protein (Fragment) OS=Xenopus laevis GN=LOC733439 PE=2 SV=1	Q2TAQ2	Q6IQ23	0	0	4677200	2764800	4253600000	2651300000	5973100000	4784000000	0	0	1	1	52	53	21	18	0	0	1	1	43	40	16	14
Cluster of Fus protein OS=Xenopus laevis GN=fus PE=2 SV=1 (Q7ZXQ2)	Q7ZXQ2	P35637	784110000	603720000	982830000	2494000000	866400000	2102700000	331900000	3626200000	14	9	8	13	13	19	10	12	9	7	7	10	8	13	7	6
Cluster of 60S ribosomal protein L4 OS=Mus musculus GN=Rpl4 PE=1 SV=3 (Q9D8E6)	Q9D8E6	P36578	2895000000	7291300000	6278100000	21165000000	6345000000	4639800000	4160700000	15759000000	31	33	31	34	13	10	14	17	24	19	21	18	8	7	8	9
Uncharacterized protein OS=Xenopus tropicalis GN=XENTR_v90026186mg PE=4 SV=1	A0A1B8Y504	O14639	675690000	429570000	775730000	1636500000	2510900000	1421400000	4242200000	2816600000	6	9	10	11	29	23	38	37	6	8	7	8	19	17	25	25
Glypican-1 OS=Mus musculus GN=Gpc1 PE=1 SV=1	Q9QZF2	P35052	3407800000	1865600000	33461000	139180000	0	0	0	0	32	26	1	2	0	0	0	0	19	15	1	2	0	0	0	0
Cluster of Glutamate dehydrogenase OS=Xenopus tropicalis GN=XENTR_v90026261mg PE=3 SV=1 (A0A1B8XVE0)	A0A1B8XVE0	P00367	2479500000	1624500000	2917300000	4813700000	10180000000	3855700000	12005000000	19050000000	25	20	26	25	48	39	71	69	13	10	15	14	25	23	33	33
Cluster of MGC154325 protein OS=Xenopus laevis GN=cenpv PE=2 SV=1 (Q0IHI8)	Q0IHI8	Q7Z7K6	0	0	0	0	4110300000	3275800000	1064800000	1301800000	0	0	0	0	13	16	12	8	0	0	0	0	9	11	8	5
Cluster of Uncharacterized protein (Fragment) OS=Xenopus tropicalis GN=LOC100145246 PE=4 SV=1 (F7DSM6)	F7DSM6	P01024	0	0	0	457200000	6881100000	2290200000	4837700000	3584700000	0	0	0	2	28	29	52	47	0	0	0	2	19	23	44	41
Cluster of Glutaminase kidney isoform, mitochondrial OS=Mus musculus GN=Gls PE=1 SV=1 (D3Z7P3)	D3Z7P3	O94925	264440000	41396000	43830000	222700000	732530000	289210000	3361500000	4392000000	11	4	5	8	15	8	36	41	9	4	5	6	11	6	23	26
NADH dehydrogenase [ubiquinone] 1 beta subcomplex subunit 5, mitochondrial OS=Mus musculus GN=Ndufb5 PE=1 SV=1	Q9CQH3	O43674	9998800000	4151500000	0	0	0	0	0	0	17	12	0	0	0	0	0	0	9	9	0	0	0	0	0	0
Cluster of 60S acidic ribosomal protein P0 OS=Xenopus tropicalis GN=rplp0 PE=2 SV=1 (Q6P8D0)	Q6P8D0	P05388	2552500000	4279300000	5543700000	9815200000	8489900000	4893600000	13256000000	26836000000	7	13	11	18	31	22	32	38	6	7	6	11	17	15	18	21
Cluster of Uncharacterized protein OS=Xenopus tropicalis GN=acad8 PE=3 SV=1 (F7CZ74)	F7CZ74	Q9UKU7	2064700000	1464900000	262440000	94299000	994610000	339010000	5979800000	12463000000	6	7	3	1	16	13	35	44	5	6	3	1	12	11	22	25
Cluster of Uncharacterized protein OS=Xenopus tropicalis GN=vwa5a PE=4 SV=1 (F6PX26)	F6PX26	O00534	0	0	0	0	3610500000	1605700000	6034400000	6436200000	0	0	0	0	16	19	65	47	0	0	0	0	13	14	39	33
Cluster of 26S proteasome non-ATPase regulatory subunit 6 OS=Mus musculus GN=Psmd6 PE=1 SV=1 (Q99JI4)	Q99JI4	Q15008	585120000	128300000	196560000	686340000	1074000000	275190000	741240000	385930000	19	5	13	18	19	13	14	11	14	4	10	15	17	12	12	9
Cluster of Pgm2-prov protein OS=Xenopus laevis GN=pgm1 PE=2 SV=1 (Q7ZYA3)	Q7ZYA3	P36871	6124900000	3762200000	6582600000	9823300000	7161500000	4289800000	7108000000	6113100000	24	22	28	30	51	56	53	36	13	12	14	15	31	31	32	24
Uncharacterized protein OS=Sus scrofa PE=1 SV=1	I3L806	P27816	0	0	6227900000	4287200000	0	0	0	0	0	0	52	55	0	0	0	0	0	0	44	41	0	0	0	0
Decorin OS=Sus scrofa GN=DCN PE=2 SV=1	Q9XSD9	P07585	62373000	143740000	19292000000	34090000000	69724000	16097000	57268000	16731000	1	2	35	38	2	2	1	2	1	2	18	18	2	2	1	2
Cluster of Delta-1-pyrroline-5-carboxylate dehydrogenase, mitochondrial OS=Homo sapiens GN=ALDH4A1 PE=1 SV=3 (P30038)	P30038	P30038	3956000000	2978500000	4850400000	11363000000	0	48270000	778720000	892730000	30	15	32	25	0	2	6	3	21	12	23	19	0	1	3	2
Cluster of Uncharacterized protein OS=Xenopus tropicalis GN=copb2 PE=4 SV=1 (F7A7Q0)	F7A7Q0	P35606	1432800000	308370000	248760000	251210000	326360000	107230000	707800000	375620000	29	16	11	14	10	9	21	12	23	15	11	13	10	9	18	11
Serum deprivation-response protein OS=Mus musculus GN=Sdpr PE=1 SV=3	Q63918	O95810	2335600000	3703900000	1452300000	2819900000	0	0	0	0	21	33	9	8	0	0	0	0	12	19	5	5	0	0	0	0
Cluster of MGC89958 protein OS=Xenopus tropicalis GN=rpl23a PE=2 SV=1 (Q6DEP9)	Q6DEP9	P62750	500680000	257230000	1917100000	6597700000	4708800000	2295100000	2584800000	8836100000	7	5	8	14	11	10	11	10	5	4	6	8	8	7	8	8
Cluster of LOC445827 protein (Fragment) OS=Xenopus laevis GN=LOC445827 PE=2 SV=1 (Q6DFI9)	Q6DFI9	P12081	21037000	0	254220000	647060000	984810000	1609300000	1781000000	6761200000	2	0	6	4	18	22	20	34	2	0	5	3	12	13	13	20
Uncharacterized protein OS=Xenopus tropicalis GN=ndufb10 PE=2 SV=1	A4QNF0	O96000	0	0	0	0	2739100000	4596400000	17098000000	68965000000	0	0	0	0	6	5	33	41	0	0	0	0	3	3	19	16
Bifunctional epoxide hydrolase 2 OS=Mus musculus GN=Ephx2 PE=1 SV=2	P34914	P34913	7145800000	3891300000	98773000	317840000	249540000	0	0	0	60	42	1	2	2	0	0	0	32	24	1	2	2	0	0	0
Succinate--CoA ligase [ADP-forming] subunit beta, mitochondrial OS=Mus musculus GN=Sucla2 PE=1 SV=2	Q9Z2I9	Q9P2R7	35515000000	24445000000	14801000000	35618000000	4618900000	1823700000	7182800000	4091300000	51	62	22	22	5	7	6	7	27	30	11	11	3	4	4	4
Cluster of 3-hydroxyisobutyrate dehydrogenase, mitochondrial OS=Homo sapiens GN=HIBADH PE=1 SV=2 (P31937)	P31937	P31937	1613400000	130720000	1450000000	2773700000	4951900000	1543100000	7041000000	3640300000	8	4	16	13	41	32	40	25	4	2	12	9	27	22	17	16
Cluster of Golgin subfamily A member 4 OS=Homo sapiens GN=GOLGA4 PE=1 SV=1 (Q13439)	Q13439	Q13439	1160300000	391010000	27152000	13970000	6905400	0	274830000	91166000	64	39	7	3	1	0	1	1	59	37	7	3	1	0	1	1
Cluster of Ras-related C3 botulinum toxin substrate 1 OS=Mus musculus GN=Rac1 PE=1 SV=1 (P63001)	P63001	P63000	1709500000	417380000	1030300000	2602100000	2968600000	1162900000	2645900000	5355400000	8	9	11	13	17	10	11	18	7	8	10	10	13	9	9	14
Pre-B-cell leukemia transcription factor-interacting protein 1 OS=Mus musculus GN=Pbxip1 PE=1 SV=2	Q3TVI8	Q96AQ6	2380300000	2330600000	312930000	311960000	0	0	0	0	28	38	3	4	0	0	0	0	23	28	3	4	0	0	0	0
Cluster of DnaJ homolog subfamily C member 11 OS=Mus musculus GN=Dnajc11 PE=1 SV=2 (Q5U458)	Q5U458	Q9NVH1	2315700000	1824100000	1533300000	1803500000	221880000	278360000	180690000	264080000	27	22	20	16	4	4	6	4	19	16	17	13	3	3	5	4
Cluster of Programmed cell death 6-interacting protein OS=Mus musculus GN=Pdcd6ip PE=1 SV=3 (Q9WU78)	Q9WU78	Q8WUM4	6685700000	1074100000	1281700000	1255300000	227370000	42847000	341080000	198580000	56	33	25	31	4	2	7	4	42	24	23	25	3	2	6	4
Cluster of Uncharacterized protein (Fragment) OS=Xenopus tropicalis GN=XENTR_v900307801mg PE=4 SV=1 (A0A1B8Y6J5)	A0A1B8Y6J5	O75369	2814400000	2613600000	4842900000	4041200000	4944000000	8745800000	24215000000	21559000000	20	21	24	25	20	42	87	67	16	15	20	19	17	33	69	58
Cluster of 40S ribosomal protein S17 OS=Homo sapiens GN=RPS17 PE=1 SV=2 (P08708)	P08708	P08708	486760000	651390000	407790000	1419500000	2596700000	766570000	758480000	1166300000	12	8	7	14	16	12	13	11	7	4	5	8	7	7	6	7
60S ribosomal protein L11 OS=Homo sapiens GN=RPL11 PE=1 SV=2	P62913	P62913	1542700000	1153600000	1064400000	3693900000	4167300000	1471500000	2751300000	5877400000	5	4	5	9	6	3	6	7	5	3	3	5	4	3	5	4
Cluster of Nuclear pore complex-associated intranuclear coiled-coil protein TPR OS=Mus musculus GN=Tpr PE=1 SV=1 (Q7M739)	Q7M739	P12270	851710000	327330000	201440000	100020000	27475000	197270000	171620000	119270000	39	33	16	13	3	5	5	4	36	27	16	13	3	5	3	4
Cluster of Mitogen-activated protein kinase 1 OS=Homo sapiens GN=MAPK1 PE=1 SV=3 (P28482)	P28482	P28482	420380000	81788000	348010000	278150000	2119900000	828450000	1870800000	2357400000	19	8	17	13	21	25	18	27	18	6	16	13	16	19	12	20
Cluster of RNA-binding motif protein, X chromosome OS=Homo sapiens GN=RBMX PE=1 SV=3 (P38159)	P38159	P38159	186250000	189150000	209320000	1305700000	1291900000	1398400000	506340000	111090000	5	6	10	14	15	14	7	4	5	6	8	10	12	11	7	3
NADH dehydrogenase [ubiquinone] 1 beta subcomplex subunit 8, mitochondrial OS=Mus musculus GN=Ndufb8 PE=1 SV=1	Q9D6J5	O95169	10107000000	4306400000	0	365340000	2329100000	2294100000	4850500000	16217000000	26	15	0	1	2	2	4	4	10	7	0	1	1	1	2	2
Cluster of Uncharacterized protein OS=Xenopus tropicalis GN=capza2 PE=3 SV=1 (F6UQ81)	F6UQ81	P47755	746790000	861020000	325960000	2821300000	2869200000	1855400000	5708900000	2446400000	7	8	9	13	28	25	27	24	4	4	6	7	20	16	14	14
Cluster of Uncharacterized protein OS=Xenopus tropicalis GN=lars PE=3 SV=1 (F7CI57)	F7CI57	Q9P2J5	184850000	14260000	34767000	18714000	788500000	297030000	1540200000	3334100000	6	4	1	1	30	22	34	38	5	4	1	1	24	20	26	29
Cluster of DNA-(apurinic or apyrimidinic site) lyase OS=Xenopus tropicalis GN=apex1 PE=3 SV=1 (F6SJE6)	F6SJE6	P27695	0	0	0	0	714510000	962780000	2429500000	5071300000	0	0	0	0	14	18	29	25	0	0	0	0	12	16	20	18
NADH dehydrogenase (Ubiquinone) 1 alpha subcomplex, 13 OS=Xenopus tropicalis GN=ndufa13 PE=2 SV=1	Q6PBF2	Q9P0J0	0	0	0	0	373650000	405500000	28792000000	89021000000	0	0	0	0	3	1	31	31	0	0	0	0	3	1	16	17
Cluster of Ubiquitin carboxyl-terminal hydrolase 24 OS=Homo sapiens GN=USP24 PE=1 SV=3 (Q9UPU5)	Q9UPU5	Q9UPU5	1485800000	520340000	230970000	157800000	111090000	113600000	307690000	70844000	55	47	20	15	8	7	14	4	47	39	20	15	8	6	13	4
Cluster of Ankyrin repeat domain-containing protein 1 OS=Mus musculus GN=Ankrd1 PE=1 SV=1 (Q9CR42)	Q9CR42	Q15327	2400800000	781600000	694810000	2244900000	0	0	0	0	32	16	12	15	0	0	0	0	19	13	10	10	0	0	0	0
Uncharacterized protein OS=Xenopus tropicalis GN=ppp1r12b PE=2 SV=1	A0JM93	O60237	0	0	0	0	172800000	22979000	3363000000	7768200000	0	0	0	0	3	1	26	26	0	0	0	0	3	1	13	14
Trans-2-enoyl-CoA reductase, mitochondrial OS=Xenopus tropicalis GN=mecr PE=2 SV=1	Q28GQ2	Q9BV79	147870000	0	264090000	108310000	217840000	513900000	6577300000	13118000000	1	0	1	1	3	10	22	27	1	0	1	1	3	9	14	16
MGC83094 protein OS=Xenopus laevis GN=tpp1 PE=2 SV=1	Q6NTQ6	O14773	0	0	0	0	5244200000	2365800000	1984900000	437070000	0	0	0	0	24	18	9	6	0	0	0	0	14	11	7	5
Cluster of T-complex protein 1 subunit gamma OS=Mus musculus GN=Cct3 PE=1 SV=1 (P80318)	P80318	P49368	2168800000	1996300000	4526600000	7856900000	2940700000	4160100000	2180700000	6521000000	32	23	33	36	11	16	11	16	22	17	28	30	9	12	8	12
Cluster of Chloride intracellular channel protein OS=Xenopus laevis GN=clic6 PE=2 SV=1 (Q7T0U3)	Q7T0U3	Q9NZA1	307700000	98730000	218270000	537420000	2605400000	1962000000	2082300000	2163200000	7	3	5	4	25	23	23	20	7	3	5	4	15	15	14	14
Uncharacterized protein OS=Sus scrofa GN=LOC102158263 PE=1 SV=2	F1RX36	P02671	0	0	5910800000	11581000000	0	0	0	0	0	0	20	22	0	0	0	0	0	0	12	12	0	0	0	0
Cluster of Beta-sarcoglycan OS=Mus musculus GN=Sgcb PE=1 SV=1 (P82349)	P82349	Q16585	851120000	571710000	1365500000	2587600000	89931000	200080000	0	156430000	19	18	19	14	3	3	0	2	12	9	13	10	2	2	0	1
Cluster of T-complex protein 1 subunit delta OS=Homo sapiens GN=CCT4 PE=1 SV=4 (P50991)	P50991	P50991	1525300000	1407500000	3706800000	6281100000	1664100000	1617900000	2807900000	5165200000	28	21	26	32	10	11	11	13	19	17	21	25	8	8	8	10
Cluster of Valine--tRNA ligase OS=Homo sapiens GN=VARS PE=1 SV=4 (P26640)	P26640	P26640	2538700000	792800000	343520000	327230000	0	30620000	66609000	189760000	43	35	13	12	0	2	2	3	36	31	12	12	0	2	2	3
Cluster of High mobility group protein-1 OS=Xenopus laevis GN=HMG-1 PE=2 SV=1 (Q91596)	Q91596	P09429	0	0	0	0	4776200000	5445500000	5051200000	5197600000	0	0	0	0	23	20	26	18	0	0	0	0	14	10	15	9
Uncharacterized protein OS=Xenopus tropicalis PE=4 SV=1	F6Z9R3	P22033	673490000	488320000	436080000	1749400000	709190000	394840000	5267100000	14102000000	6	7	3	9	13	10	38	40	6	6	3	7	11	9	23	26
Cluster of Isocitrate dehydrogenase [NAD] subunit, mitochondrial OS=Xenopus tropicalis GN=idh3a PE=3 SV=1 (F6SJ48)	F6SJ48	P50213	6713700000	4043100000	2229800000	3571000000	14388000000	6515200000	17505000000	7659200000	14	12	21	14	34	28	36	30	8	6	10	6	19	14	21	20
Cluster of LOC100049142 protein (Fragment) OS=Xenopus laevis GN=LOC100049142 PE=2 SV=1 (A4IFX5)	A4IFX5	P52272	237430000	0	48435000	36475000	1323600000	1011800000	768520000	1380800000	1	0	2	2	26	23	15	19	1	0	2	2	20	19	14	18
Cluster of NADH-ubiquinone oxidoreductase chain 1 OS=Xenopus tropicalis GN=nd1 PE=3 SV=1 (Q5G7J0)	Q5G7J0	P03886	0	0	488790000	0	7266200000	3960900000	7960100000	4373600000	0	0	4	0	14	11	25	21	0	0	3	0	9	8	9	10
Cluster of Uncharacterized protein OS=Xenopus tropicalis GN=kank3 PE=4 SV=1 (F6YHM7)	F6YHM7	Q14678	0	0	0	0	357330000	126030000	1682800000	1897500000	0	0	0	0	8	4	34	28	0	0	0	0	7	4	23	20
Cluster of Metaxin-2 OS=Mus musculus GN=Mtx2 PE=1 SV=1 (O88441)	O88441	O75431	5739800000	2088300000	1343300000	2181900000	920450000	896680000	1451400000	4020100000	19	21	11	16	3	3	3	5	13	16	9	12	2	2	2	3
Cluster of 14-3-3 protein zeta/delta OS=Homo sapiens GN=YWHAZ PE=1 SV=1 (P63104)	P63104	P63104	3004600000	1706000000	6526500000	10098000000	8199700000	3270100000	0	6668200000	14	13	32	28	10	7	0	9	10	9	17	17	6	5	0	6
Cluster of FH1/FH2 domain-containing protein 3 OS=Homo sapiens GN=FHOD3 PE=1 SV=2 (Q2V2M9)	Q2V2M9	Q2V2M9	411790000	1109800000	49174000	70578000	0	2906200	0	0	19	37	9	10	0	1	0	0	17	32	9	10	0	1	0	0
Cluster of LOC100145605 protein OS=Xenopus tropicalis GN=txnrd2 PE=2 SV=1 (B1H3E0)	B1H3E0	Q9NNW7	0	0	101020000	0	304130000	604740000	3794500000	3095900000	0	0	2	0	6	16	33	25	0	0	2	0	4	13	20	20
Cluster of Cullin-1 OS=Homo sapiens GN=CUL1 PE=1 SV=2 (Q13616)	Q13616	Q13616	692060000	196420000	41672000	164820000	558480000	314570000	325680000	96196000	16	14	7	10	17	15	17	6	15	13	7	9	15	14	16	6
MGC89905 protein OS=Xenopus tropicalis GN=serpinc1 PE=2 SV=1	Q66IF8	P01008	0	0	0	0	11365000000	9476000000	8777600000	11799000000	0	0	0	0	32	21	51	50	0	0	0	0	15	16	28	33
Cluster of Alpha-1-syntrophin OS=Homo sapiens GN=SNTA1 PE=1 SV=1 (Q13424)	Q13424	Q13424	585060000	647960000	598490000	2362300000	0	0	0	0	17	17	16	26	0	0	0	0	15	13	13	18	0	0	0	0
Cluster of MGC82361 protein OS=Xenopus laevis GN=atp5h PE=2 SV=1 (Q6IRP7)	Q6IRP7	O75947	0	0	0	0	17896000000	12266000000	4886400000	12425000000	0	0	0	0	25	17	9	8	0	0	0	0	11	11	5	4
NADH dehydrogenase [ubiquinone] 1 alpha subcomplex subunit 2 OS=Xenopus tropicalis GN=ndufa2 PE=2 SV=1	A4IH72	O43678	0	0	0	0	3458900000	2457000000	9974300000	37955000000	0	0	0	0	9	8	19	25	0	0	0	0	5	5	8	11
Cluster of Eukaryotic translation initiation factor 3 subunit E OS=Mus musculus GN=Eif3e PE=1 SV=1 (P60229)	P60229	P60228	631650000	145490000	369040000	960660000	368020000	258420000	242730000	461020000	13	8	10	14	10	7	9	10	11	7	9	13	9	7	7	8
Cluster of Matrilin 2 OS=Xenopus tropicalis GN=matn2 PE=2 SV=1 (Q6P3N7)	Q6P3N7	O00339	0	0	6087000	45121000	508340000	626250000	1871400000	1814400000	0	0	1	1	12	12	30	29	0	0	1	1	11	10	24	23
Cluster of Uncharacterized protein (Fragment) OS=Xenopus tropicalis GN=hapln3 PE=4 SV=1 (F6PXV1)	F6PXV1	Q96S86	0	0	0	0	446900000	236630000	3580500000	3165900000	0	0	0	0	13	9	20	22	0	0	0	0	12	9	16	18
Ribosomal protein L19 OS=Xenopus tropicalis GN=rpl19 PE=3 SV=1	F7EA23	P84098	457340000	1595100000	1469700000	2782600000	1180800000	1717800000	966060000	5741200000	4	6	4	7	5	7	5	11	2	4	3	4	3	4	3	7
Cluster of Brefeldin A-inhibited guanine nucleotide-exchange protein 2 OS=Mus musculus GN=Arfgef2 PE=1 SV=1 (A2A5R2)	A2A5R2	Q9Y6D5	1138600000	107250000	2639800	3573100	91768000	80719000	93039000	14065000	61	18	2	2	13	10	11	2	54	17	2	2	10	10	10	2
Cluster of Biglycan OS=Mus musculus GN=Bgn PE=1 SV=1 (P28653)	P28653	P21810	854010000	1052400000	3234000000	5966600000	683280000	994370000	0	0	15	17	18	20	9	11	0	0	12	11	14	13	3	4	0	0
Cluster of Ubiquinone biosynthesis protein COQ9, mitochondrial OS=Homo sapiens GN=COQ9 PE=1 SV=1 (O75208)	O75208	O75208	6951900000	2981600000	6612200000	8391500000	0	0	0	0	14	18	22	24	0	0	0	0	7	9	9	10	0	0	0	0
Cluster of Uncharacterized protein OS=Sus scrofa GN=NSF PE=1 SV=2 (F1RRS3)	F1RRS3	P46459	394990000	141080000	195020000	383390000	424680000	141320000	716730000	1121800000	14	9	16	16	11	11	27	17	13	8	16	15	11	11	23	16
Uncharacterized protein OS=Sus scrofa GN=NDUFB10 PE=1 SV=1	I3LDC3	O96000	131130000	0	33955000000	99070000000	0	0	0	0	1	0	42	50	0	0	0	0	1	0	21	26	0	0	0	0
Cluster of Uncharacterized protein (Fragment) OS=Xenopus tropicalis GN=col4a6 PE=4 SV=1 (F6REA3)	F6REA3	Q14031	4510600	0	0	0	1730000000	1654100000	2492700000	1630100000	1	0	0	0	9	8	15	10	1	0	0	0	7	7	10	9
Cluster of Cofilin-1-A OS=Xenopus laevis GN=cfl1-a PE=1 SV=3 (P45695)	P45695	P23528	0	0	0	0	13345000000	4539900000	14033000000	6925600000	0	0	0	0	25	22	23	24	0	0	0	0	17	15	14	16
Uncharacterized protein OS=Sus scrofa GN=CPT2 PE=1 SV=1	F1S764	P23786	3858000000	2422300000	17503000000	32762000000	0	0	0	0	13	13	55	69	0	0	0	0	8	8	38	39	0	0	0	0
Lumican OS=Mus musculus GN=Lum PE=1 SV=2	P51885	P51884	5124100000	1612400000	10740000000	9921400000	0	0	0	0	19	15	6	5	0	0	0	0	14	12	3	3	0	0	0	0
Cluster of Uncharacterized protein OS=Xenopus tropicalis GN=pccb PE=4 SV=1 (F6T2S5)	F6T2S5	P05166	675720000	327630000	1081200000	2187300000	1928700000	1232000000	2965300000	4198200000	5	4	11	11	27	27	47	46	4	3	8	7	20	21	26	28
Uncharacterized protein (Fragment) OS=Xenopus tropicalis GN=adamtsl4 PE=4 SV=1	F7BL46	Q6UY14	0	0	0	0	197840000	616690000	595910000	2606900000	0	0	0	0	10	19	14	28	0	0	0	0	7	13	12	19
Cytochrome c oxidase subunit VIIa polypeptide 2 like (Prov) OS=Xenopus tropicalis GN=cox7a2l PE=2 SV=1	Q07FY4	O14548	0	0	0	0	893800000	623880000	24003000000	16804000000	0	0	0	0	4	4	20	17	0	0	0	0	2	2	5	6
Cluster of Aspartyl/asparaginyl beta-hydroxylase OS=Mus musculus GN=Asph PE=1 SV=1 (A2AL85)	A2AL85	Q12797	2419800000	2875400000	989520000	2143900000	0	0	74350000	0	25	38	11	9	0	0	2	0	24	25	9	8	0	0	2	0
Uncharacterized protein (Fragment) OS=Xenopus tropicalis GN=psmc1 PE=3 SV=1	F6ZPI8	P62191	583190000	295440000	372800000	686710000	1329200000	612750000	886110000	941240000	10	7	9	11	13	11	17	16	9	5	8	10	12	8	14	12
Uncharacterized protein OS=Sus scrofa PE=1 SV=1	I3LRR4	P56181	0	0	10262000000	33434000000	0	0	0	0	0	0	35	40	0	0	0	0	0	0	23	25	0	0	0	0
MGC68953 protein OS=Xenopus laevis GN=vwa5a PE=2 SV=1	Q6PF43	O00534	0	0	0	0	6800500000	3654600000	2614100000	2545400000	0	0	0	0	41	51	21	16	0	0	0	0	33	34	14	11
Uncharacterized protein OS=Sus scrofa GN=LUM PE=1 SV=1	F1SQ09	P51884	885720000	378780000	26998000000	37742000000	0	0	0	0	3	3	36	38	0	0	0	0	3	3	16	17	0	0	0	0
Uncharacterized protein OS=Xenopus tropicalis GN=ogn PE=4 SV=1	F6QZJ8	P20774	0	0	0	0	13298000000	9037500000	15068000000	15890000000	0	0	0	0	20	20	47	37	0	0	0	0	11	11	22	22
Cluster of Sister chromatid cohesion protein PDS5 homolog A OS=Mus musculus GN=Pds5a PE=1 SV=1 (E9QPI5)	E9QPI5	Q29RF7	211950000	321490000	11323000	42567000	649770000	842980000	428600000	936860000	11	18	4	3	15	19	9	23	11	14	4	3	13	16	9	20
Cluster of Ectonucleotidase enpp6 OS=Xenopus tropicalis GN=enpp6 PE=2 SV=1 (D3TZC6)	D3TZC6	Q6UWR7	0	2423300	0	0	20854000	0	6742000000	4960700000	0	1	0	0	2	0	30	22	0	1	0	0	2	0	15	14
Cluster of Complement C4-A OS=Homo sapiens GN=C4A PE=1 SV=2 (P0C0L4)	P0C0L4	P0C0L4	562480000	146920000	4451400000	3311000000	0	0	0	0	3	5	66	56	0	0	0	0	3	4	51	47	0	0	0	0
Uncharacterized protein OS=Xenopus tropicalis GN=atp5j2 PE=4 SV=1	F7CE84	P56134	0	0	0	0	4371600000	2050300000	27344000000	75087000000	0	0	0	0	5	5	14	15	0	0	0	0	1	1	6	7
ATP synthase subunit f, mitochondrial OS=Mus musculus GN=Atp5j2 PE=1 SV=3	P56135	P56134	32564000000	16558000000	0	0	0	0	0	0	11	8	0	0	0	0	0	0	6	4	0	0	0	0	0	0
LOC100145662 protein OS=Xenopus tropicalis GN=cul9 PE=2 SV=1	Q08BT7	Q8IWT3	0	0	0	0	279100000	240560000	1570900000	490960000	0	0	0	0	15	21	54	28	0	0	0	0	14	18	46	28
Cluster of Cytochrome b-c1 complex subunit 9 OS=Mus musculus GN=Uqcr10 PE=1 SV=1 (Q8R1I1)	Q8R1I1	Q9UDW1	8818600000	6024200000	18161000000	44500000000	0	0	0	0	12	9	10	11	0	0	0	0	6	5	6	7	0	0	0	0
Cluster of Uncharacterized protein OS=Xenopus tropicalis GN=hnrnpl PE=4 SV=1 (F6V4Z5)	F6V4Z5	P14866	2181600000	925390000	1516300000	3547000000	1896300000	2843000000	1391500000	1524900000	12	8	10	10	23	23	19	13	7	6	6	6	15	15	12	10
Cluster of Cadherin-13 OS=Mus musculus GN=Cdh13 PE=1 SV=2 (Q9WTR5)	Q9WTR5	P55290	1712000000	512790000	7599300000	6530600000	0	0	30849000	19231000	16	10	24	25	0	0	2	1	13	8	17	18	0	0	2	1
Cluster of Heat shock 70 kDa protein 12B OS=Mus musculus GN=Hspa12b PE=1 SV=1 (Q9CZJ2)	Q9CZJ2	Q96MM6	1792100000	853360000	551110000	466520000	8756400	7136500	72461000	0	34	24	13	15	1	1	2	0	28	21	13	15	1	1	2	0
Cluster of V-type proton ATPase catalytic subunit A OS=Mus musculus GN=Atp6v1a PE=1 SV=2 (P50516)	P50516	P38606	1006500000	138350000	538150000	729900000	711240000	315230000	285370000	598130000	25	9	15	15	20	18	16	12	20	8	11	12	15	12	11	11
Cluster of Uncharacterized protein OS=Xenopus tropicalis GN=rpn2 PE=4 SV=1 (F7DXK5)	F7DXK5	P04844	181750000	256480000	0	0	1367400000	1250600000	1851400000	2447500000	1	1	0	0	18	14	22	18	1	1	0	0	13	9	16	14
Cluster of Protein LYRIC OS=Homo sapiens GN=MTDH PE=1 SV=2 (Q86UE4)	Q86UE4	Q86UE4	589300000	1154100000	1717300000	2873300000	0	0	0	0	18	28	23	20	0	0	0	0	14	22	18	15	0	0	0	0
Cluster of Inosine-5'-monophosphate dehydrogenase OS=Sus scrofa GN=IMPDH2 PE=1 SV=2 (F1SKI5)	F1SKI5	P12268	30145000	50519000	121990000	435010000	1406300000	1358000000	602030000	986420000	3	3	8	20	23	22	13	15	2	3	8	16	16	17	10	12
Cluster of Uncharacterized protein OS=Xenopus tropicalis GN=XENTR_v90029515mg PE=3 SV=1 (A0A1B8Y816)	A0A1B8Y816	P16402	2859100000	207260000	2535300000	7909500000	4321400000	5377900000	20825000000	12044000000	7	4	4	4	5	4	34	23	5	3	4	3	5	3	25	17
Cluster of Uncharacterized protein OS=Xenopus tropicalis GN=bckdk PE=4 SV=1 (F7EDQ5)	F7EDQ5	O14874	109010000	0	164720000	359860000	1069100000	1331700000	1580300000	3666000000	2	0	3	4	20	19	19	23	2	0	3	3	10	9	8	10
Cluster of Cysteine and glycine-rich protein 1 OS=Homo sapiens GN=CSRP1 PE=1 SV=3 (P21291)	P21291	P21291	2299000000	937840000	5696000000	18796000000	0	0	0	189720000	15	10	18	25	0	0	0	2	10	7	11	13	0	0	0	2
Cluster of Malonyl-CoA decarboxylase, mitochondrial OS=Homo sapiens GN=MLYCD PE=1 SV=3 (O95822)	O95822	O95822	1680200000	1079800000	704330000	1204300000	0	0	0	0	21	19	6	7	0	0	0	0	20	16	5	6	0	0	0	0
Cluster of TBC1 domain family member 4 OS=Mus musculus GN=Tbc1d4 PE=1 SV=1 (E0CX53)	E0CX53	O60343	546570000	242480000	16616000	44997000	124440000	23792000	1695200000	576160000	23	20	4	8	11	3	39	18	16	18	4	8	11	3	29	18
Cluster of Uncharacterized protein OS=Sus scrofa GN=PEBP1 PE=1 SV=1 (F1RKG8)	F1RKG8	P30086	5133500000	1679300000	6438800000	10888000000	2089600000	624490000	2467600000	823750000	21	10	33	28	13	9	10	10	12	8	20	16	9	8	6	5
MICOS complex subunit (Fragment) OS=Xenopus tropicalis GN=apool PE=4 SV=1	F7B6V1	Q6UXV4	0	0	0	0	484960000	377870000	6605700000	12356000000	0	0	0	0	5	2	28	40	0	0	0	0	3	1	18	22
Aspartate aminotransferase, mitochondrial OS=Sus scrofa GN=GOT2 PE=1 SV=2	P00506	P00505	49542000000	27220000000	54592000000	106280000000	2910800000	2523400000	9453400000	7490200000	68	47	98	109	9	10	18	12	21	18	49	51	6	6	9	8
Ferritin OS=Mus musculus GN=Ftl1-ps1 PE=1 SV=1	Q9CPX4	P02792	6231700000	3768300000	0	47630000	0	5064400	0	0	29	26	0	2	0	1	0	0	13	12	0	1	0	1	0	0
Cluster of Uncharacterized protein OS=Sus scrofa GN=CALD1 PE=1 SV=1 (I3L7S4)	I3L7S4	Q05682	74483000	98167000	16365000000	14385000000	0	0	0	2537200000	3	5	73	58	0	0	0	2	3	4	37	29	0	0	0	2
Uncharacterized protein OS=Xenopus tropicalis GN=dsp PE=4 SV=1	F6R4V1	P15924	162800000	860280000	293120000	373820000	1326700000	1248400000	0	70438000	4	13	3	8	36	33	0	2	3	9	2	7	35	30	0	1
Uncharacterized protein OS=Xenopus tropicalis PE=4 SV=1	F6VFS1	Q709C8	104570000	63291000	0	13691000	5311700	133350000	1684000000	558180000	4	3	0	2	2	16	74	37	4	2	0	2	2	16	64	35
Uncharacterized protein OS=Sus scrofa GN=AHNAK PE=1 SV=1	I3L5D5	Q09666	10732000000	20901000000	25426000000	25144000000	656660000	360780000	0	0	24	27	82	79	6	3	0	0	19	17	64	57	4	2	0	0
Lmnb1-prov protein OS=Xenopus laevis GN=lmnb1 PE=2 SV=1	Q8AVZ3	P20700	1190100000	301830000	697240000	213910000	4379100000	2977000000	1998700000	1770800000	8	5	5	4	50	49	14	18	6	4	4	4	27	29	10	14
Cluster of Uncharacterized protein (Fragment) OS=Xenopus tropicalis GN=ivd PE=3 SV=1 (F6VHN6)	F6VHN6	P26440	2662400000	801410000	1439600000	1892100000	2273700000	2053800000	9499900000	10361000000	5	4	15	12	20	21	32	40	5	4	10	7	14	14	17	26
Cluster of Uncharacterized protein OS=Xenopus tropicalis GN=ndufs6 PE=4 SV=1 (F6ZWK3)	F6ZWK3	O75380	1529400000	667910000	0	1650600000	4834900000	5956700000	14565000000	46482000000	3	2	0	3	13	13	26	27	2	2	0	2	7	8	11	9
NADH-ubiquinone oxidoreductase chain 5 OS=Xenopus laevis GN=nad5 PE=3 SV=1	F6KDE5	P03915	0	0	0	0	4926700000	6754100000	676550000	774410000	0	0	0	0	20	22	9	8	0	0	0	0	14	14	6	7
Cluster of Scaffold attachment factor A OS=Xenopus laevis GN=hnrnpu PE=2 SV=1 (Q9YHY5)	Q9YHY5	Q00839	1529300000	856690000	1066500000	1129000000	393400000	1089800000	1243000000	2284200000	10	10	8	10	18	29	28	22	7	7	8	8	16	21	22	17
Cluster of F-actin-capping protein subunit alpha-2 OS=Mus musculus GN=Capza2 PE=1 SV=3 (P47754)	P47754	P47755	2067400000	1751300000	1028700000	5856900000	1438600000	1006500000	3214700000	1691900000	19	21	20	29	12	8	11	14	15	16	16	19	7	4	5	6
Cluster of LIM and calponin homology domains-containing protein 1 OS=Homo sapiens GN=LIMCH1 PE=1 SV=4 (Q9UPQ0)	Q9UPQ0	Q9UPQ0	1090200000	738150000	3413800	87107000	54344000	0	16300000	19773000	39	33	1	5	4	0	1	2	31	27	1	5	4	0	1	2
Cluster of MGC83969 protein OS=Xenopus laevis GN=prdx3 PE=2 SV=1 (Q6GM49)	Q6GM49	P30048	0	0	971390000	0	8277300000	3181200000	9557500000	7109700000	0	0	3	0	30	25	27	25	0	0	2	0	15	12	12	12
Cytochrome c oxidase subunit 6A, mitochondrial OS=Xenopus tropicalis GN=cox6a2 PE=2 SV=1	Q6DJA1	P12074	0	0	0	0	0	0	9008500000	35827000000	0	0	0	0	0	0	39	40	0	0	0	0	0	0	17	17
MGC64418 protein OS=Xenopus laevis GN=apob PE=2 SV=1	Q7SYX5	P04114	0	0	0	0	875470000	3826800000	714230000	667160000	0	0	0	0	26	47	7	7	0	0	0	0	17	28	6	4
Cluster of G protein alpha subunit OS=Xenopus laevis GN=LOC397896 PE=2 SV=1 (B7ZR87)	B7ZR87	P09471	810740000	391270000	913190000	2003400000	2535700000	1362500000	4227200000	4930400000	5	3	10	11	14	14	21	22	5	3	9	8	12	9	13	17
Cluster of Dynamin-2 OS=Mus musculus GN=Dnm2 PE=1 SV=2 (P39054)	P39054	P50570	2680000000	1700000000	531800000	809580000	805000000	442400000	377110000	334730000	46	40	16	21	17	16	17	12	37	32	16	20	15	14	16	11
Agrin OS=Mus musculus GN=Agrn PE=1 SV=1	M0QWP1	O00468	545660000	518540000	124950000	332540000	0	143030000	0	0	38	35	4	6	0	3	0	0	35	32	4	5	0	2	0	0
Carbonic anhydrase 2 OS=Mus musculus GN=Ca2 PE=1 SV=4	P00920	P00918	36403000000	14187000000	34748000	124590000	0	0	0	0	47	29	1	2	0	0	0	0	19	13	1	1	0	0	0	0
Lamin-B2 OS=Mus musculus GN=Lmnb2 PE=1 SV=2	P21619	Q03252	3171600000	1186900000	654600000	422750000	0	402710000	1276700000	537690000	45	31	8	6	0	3	4	3	34	25	6	5	0	3	3	3
Cluster of 60S ribosomal protein L23 OS=Sus scrofa GN=RPL23 PE=1 SV=1 (P62831)	P62831	P62829	680680000	197420000	659920000	2823200000	2666400000	805250000	1922000000	2813400000	8	4	4	9	11	7	10	7	5	2	4	6	7	4	6	6
Cluster of Ubiquitin carboxyl-terminal hydrolase 5 OS=Mus musculus GN=Usp5 PE=1 SV=1 (P56399)	P56399	P45974	5667200000	1230700000	616780000	660850000	266220000	116960000	388620000	348260000	52	37	23	19	6	4	9	7	34	25	20	17	5	4	8	5
Cluster of Pyruvate carboxylase, mitochondrial OS=Homo sapiens GN=PC PE=1 SV=2 (P11498)	P11498	P11498	5357100000	1315000000	553890000	410450000	146370000	46219000	75826000	26449000	64	39	19	16	6	6	3	2	43	33	17	15	5	6	3	1
Cluster of Ferritin OS=Xenopus laevis GN=MGC68606 PE=2 SV=1 (Q6PG53)	Q6PG53	P02794	0	0	0	0	12610000000	1036900000	723180000	177780000	0	0	0	0	40	19	6	5	0	0	0	0	16	11	3	3
Acetyl-coenzyme A synthetase (Fragment) OS=Xenopus tropicalis GN=acss1 PE=3 SV=1	F6WMT2	Q9NUB1	457930000	501850000	0	904500000	2430200000	829210000	3288500000	2438800000	4	6	0	4	26	16	38	28	2	2	0	3	17	11	22	19
Cluster of 26S protease regulatory subunit 6B OS=Homo sapiens GN=PSMC4 PE=1 SV=2 (P43686)	P43686	P43686	172190000	77449000	78232000	437180000	1187800000	468460000	509300000	408210000	6	6	7	10	20	12	22	9	5	6	7	10	14	9	18	9
Cluster of Myosin-14 OS=Mus musculus GN=Myh14 PE=1 SV=1 (K3W4R2)	K3W4R2	Q7Z406	38010000000	38709000000	45890000000	59962000000	73256000000	30907000000	126670000000	138520000000	49	57	47	56	30	24	33	31	37	41	35	41	18	13	19	15
Cluster of Enoyl coenzyme A hydratase 1, peroxisomal OS=Xenopus tropicalis GN=ech1 PE=2 SV=1 (Q28H32)	Q28H32	Q13011	0	0	461510000	765300000	1026800000	257310000	7759200000	13293000000	0	0	3	3	11	4	30	25	0	0	3	3	8	4	18	16
Cluster of Xenopus Bf B OS=Xenopus laevis GN=cfb PE=2 SV=1 (Q91701)	Q91701	P00751	0	0	0	0	4812500000	1156700000	443770000	512150000	0	0	0	0	51	38	7	7	0	0	0	0	36	25	6	6
Cytochrome c oxidase subunit NDUFA4 OS=Mus musculus GN=Ndufa4 PE=1 SV=1	A0A0N4SVQ1	O00483	29752000000	36132000000	5291600000	5232300000	0	0	0	0	21	12	4	4	0	0	0	0	11	7	2	2	0	0	0	0
Heterogeneous nuclear ribonucleoprotein A1 OS=Homo sapiens GN=HNRNPA1 PE=1 SV=5	P09651	P09651	2844000000	1049800000	2267700000	4631800000	930130000	2062500000	2267500000	1635800000	27	14	22	32	4	5	10	11	19	10	16	19	2	4	6	8
Cluster of Proteasome subunit alpha type OS=Xenopus tropicalis GN=psma7 PE=2 SV=1 (Q6P8E6)	Q6P8E6	O14818	588860000	127370000	721050000	1086100000	1933800000	1289600000	2699300000	2081300000	7	4	15	11	15	16	18	17	5	4	9	9	9	10	12	11
MGC68456 protein OS=Xenopus laevis GN=MGC68456 PE=2 SV=1	Q6PAE2	P08603	0	0	0	0	5662900000	11047000000	0	2449700000	0	0	0	0	34	50	0	2	0	0	0	0	21	27	0	2
NADH dehydrogenase [ubiquinone] 1 alpha subcomplex subunit 6 OS=Mus musculus GN=Ndufa6 PE=1 SV=1	Q9CQZ5	P56556	8593200000	3347400000	7205600000	9151900000	0	0	0	0	11	13	5	8	0	0	0	0	6	5	3	6	0	0	0	0
Cluster of Exportin-7 OS=Homo sapiens GN=XPO7 PE=1 SV=3 (Q9UIA9)	Q9UIA9	Q9UIA9	990630000	160110000	277190000	217400000	315280000	104980000	372820000	139270000	26	11	14	12	15	13	18	8	23	11	14	12	14	12	17	8
Cluster of UDP-glucose:glycoprotein glucosyltransferase 1 OS=Mus musculus GN=Uggt1 PE=1 SV=4 (Q6P5E4)	Q6P5E4	Q9NYU2	1148900000	486410000	612320000	904170000	30700000	108210000	341170000	71309000	45	35	21	25	2	6	7	4	36	32	20	23	2	6	6	4
Cluster of Acetyl-coenzyme A synthetase 2-like, mitochondrial OS=Homo sapiens GN=ACSS1 PE=1 SV=2 (Q9NUB1)	Q9NUB1	Q9NUB1	11650000000	6198300000	2882600000	4675200000	385460000	208150000	485480000	567020000	59	49	13	10	6	4	6	6	33	25	8	7	4	4	3	3
NADH dehydrogenase [ubiquinone] 1 alpha subcomplex subunit 8 OS=Xenopus tropicalis GN=ndufa8 PE=2 SV=1	A4IHB3	P51970	0	0	0	0	1146100000	1318800000	22468000000	79396000000	0	0	0	0	4	5	27	40	0	0	0	0	2	2	13	14
Cluster of Prolyl endopeptidase OS=Xenopus tropicalis GN=prep PE=2 SV=1 (Q6P4W3)	Q6P4W3	P48147	67173000	12948000	90268000	98966000	1786600000	353130000	1569000000	1235800000	3	1	4	4	31	22	38	24	3	1	3	3	25	19	25	19
Cluster of Uncharacterized protein (Fragment) OS=Xenopus tropicalis GN=pdpr PE=3 SV=1 (F6PWC2)	F6PWC2	Q8NCN5	125040000	22284000	512900000	352790000	1911300000	788790000	2067100000	1384500000	4	1	8	6	33	36	40	27	4	1	8	5	25	30	29	21
Cluster of Protein transport protein Sec23A OS=Xenopus tropicalis GN=sec23a PE=4 SV=1 (F7E2V1)	F7E2V1	Q15436	242630000	217800000	143510000	250420000	289840000	86158000	423470000	198650000	14	14	10	14	16	6	18	16	12	14	9	13	11	6	15	16
Cytochrome b-c1 complex subunit 8 OS=Mus musculus GN=Uqcrq PE=1 SV=3	Q9CQ69	O14949	12718000000	7285400000	0	0	0	0	0	0	10	17	0	0	0	0	0	0	5	8	0	0	0	0	0	0
Basal cell adhesion molecule OS=Mus musculus GN=Bcam PE=1 SV=1	Q9R069	P50895	2410600000	2203500000	0	0	0	0	0	0	24	30	0	0	0	0	0	0	19	18	0	0	0	0	0	0
Uncharacterized protein (Fragment) OS=Xenopus tropicalis GN=c14orf159 PE=4 SV=1	F6RC66	Q7Z3D6	0	0	0	0	320480000	315490000	5127800000	4863300000	0	0	0	0	6	9	50	43	0	0	0	0	5	8	26	28
Uncharacterized protein OS=Xenopus tropicalis GN=cacna2d1 PE=4 SV=1	F6SR24	P54289	31824000	9316700	46568000	62731000	915580000	388870000	3725800000	3712400000	2	1	3	1	18	18	40	34	1	1	2	1	14	15	30	26
Cluster of ATP-dependent RNA helicase ddx6 OS=Xenopus laevis GN=ddx6 PE=1 SV=2 (P54824)	P54824	P26196	62308000	349740000	1054800000	2095800000	507170000	106390000	412910000	696440000	7	9	14	14	10	8	9	5	7	6	10	11	9	7	7	5
Cluster of Phosphatidylinositol 4-kinase alpha OS=Homo sapiens GN=PI4KA PE=1 SV=4 (P42356)	P42356	P42356	1240600000	451650000	69702000	29314000	258100000	202110000	587710000	131910000	57	33	9	8	13	12	21	6	50	30	9	8	12	11	18	6
Cluster of Protein phosphatase 1 regulatory subunit 12B OS=Homo sapiens GN=PPP1R12B PE=1 SV=2 (O60237)	O60237	O60237	749470000	849120000	197480000	118420000	0	0	0	323290000	25	36	5	5	0	0	0	3	22	29	5	5	0	0	0	2
Cluster of Integrin alpha-7 OS=Homo sapiens GN=ITGA7 PE=1 SV=3 (Q13683)	Q13683	Q13683	1717400000	832120000	1021900000	764140000	0	0	0	0	31	20	13	11	0	0	0	0	27	16	9	9	0	0	0	0
Uncharacterized protein (Fragment) OS=Xenopus tropicalis GN=XENTR_v90030278mg PE=4 SV=1	A0A1B8XX51	P00387	0	0	0	0	2408300000	671970000	16592000000	27794000000	0	0	0	0	7	5	29	41	0	0	0	0	6	4	19	23
Uncharacterized protein OS=Xenopus tropicalis GN=ace PE=3 SV=1	F6PS42	P12821	30516000	0	8549200	29856000	47778000	93559000	8275300000	3532300000	1	0	1	2	4	8	68	38	1	0	1	1	3	6	49	33
Uncharacterized protein OS=Xenopus tropicalis PE=4 SV=1	F6SZG1	O75923	41025000	51882000	23033000	0	95870000	91435000	5976900000	1725000000	3	4	2	2	4	6	50	27	2	3	2	2	4	6	32	22
Uncharacterized protein (Fragment) OS=Xenopus tropicalis GN=hp1bp3 PE=4 SV=1	F7DLX8	Q5SSJ5	520310000	526750000	1546600000	967510000	5851600000	3619700000	7124800000	24432000000	3	3	8	7	14	16	23	35	3	3	7	5	10	11	16	23
Cluster of Methylmalonyl-CoA mutase, mitochondrial OS=Mus musculus GN=Mut PE=1 SV=2 (P16332)	P16332	P22033	2987700000	1677800000	1855700000	6631200000	497680000	381850000	1712500000	6343100000	37	30	14	33	10	9	14	14	24	21	13	24	9	8	11	11
Cluster of Phenylalanine--tRNA ligase beta subunit OS=Homo sapiens GN=FARSB PE=1 SV=3 (Q9NSD9)	Q9NSD9	Q9NSD9	2387900000	1709300000	1917000000	3452800000	0	65161000	0	454980000	24	24	17	23	0	2	0	5	20	20	15	20	0	2	0	5
Cluster of E3 ubiquitin-protein ligase TRIM63 OS=Homo sapiens GN=TRIM63 PE=1 SV=1 (Q969Q1)	Q969Q1	Q969Q1	81391000	158220000	214260000	325860000	369340000	115700000	343230000	601440000	11	14	8	21	8	6	14	16	11	14	8	18	8	6	14	15
Cluster of Uncharacterized protein (Fragment) OS=Xenopus tropicalis GN=prph PE=3 SV=1 (F6X2U3)	F6X2U3	P41219	2802300000	0	5705100000	20303000000	32702000000	24021000000	21870000000	31862000000	10	0	9	11	17	20	36	35	6	0	5	7	12	15	26	28
Cluster of Peroxiredoxin-2 OS=Homo sapiens GN=PRDX2 PE=1 SV=5 (P32119)	P32119	P32119	25086000000	4359400000	3338200000	6066500000	0	0	12165000	0	28	20	29	17	0	0	2	0	15	12	20	13	0	0	2	0
Cluster of Uncharacterized protein (Fragment) OS=Xenopus tropicalis GN=pecr PE=4 SV=1 (F7ENQ1)	F7ENQ1	Q9BY49	0	0	0	0	185180000	70899000	4563400000	10117000000	0	0	0	0	7	6	34	35	0	0	0	0	6	6	20	19
Cluster of MGC86445 protein OS=Xenopus laevis GN=MGC86445 PE=2 SV=1 (Q66KF3)	Q66KF3	Q9NQW1	0	0	0	0	997180000	352450000	1761500000	725340000	0	0	0	0	27	25	37	17	0	0	0	0	23	20	26	15
Protein disulfide-isomerase OS=Sus scrofa GN=grp-58 PE=1 SV=1	E1CAJ5	P30101	1033700000	582760000	10916000000	23443000000	0	233820000	0	0	8	6	46	55	0	3	0	0	8	5	34	37	0	2	0	0
Uncharacterized protein OS=Xenopus tropicalis PE=4 SV=1	F7A555	O15031	0	0	1191500	4885500	156580000	94768000	2992600000	2401700000	0	0	1	1	9	7	67	52	0	0	1	1	8	6	49	45
von Willebrand factor A domain-containing protein 5A OS=Mus musculus GN=Vwa5a PE=1 SV=2	Q99KC8	O00534	1093200000	775470000	0	0	5150600	15297000	0	41915000	29	27	0	0	1	1	0	2	23	20	0	0	1	1	0	1
Cluster of Uncharacterized protein OS=Xenopus tropicalis GN=kiaa0368 PE=4 SV=1 (F6Z0S4)	F6Z0S4	Q5VYK3	473000000	60490000	90630000	90715000	416130000	395590000	1663600000	444830000	9	6	4	4	25	31	47	19	7	6	4	4	22	25	40	19
Cluster of LOC445856 protein (Fragment) OS=Xenopus laevis GN=LOC445856 PE=2 SV=1 (Q6DDY7)	Q6DDY7	Q96RL7	41051000	16350000	0	1719800	58140000	232600000	1703600000	730760000	4	2	0	1	5	25	59	42	3	2	0	1	5	22	50	40
Cluster of 5-oxoprolinase OS=Mus musculus GN=Oplah PE=1 SV=1 (Q8K010)	Q8K010	O14841	3859100000	1011800000	159390000	79681000	0	0	0	7667000	51	42	14	12	0	0	0	2	37	32	12	10	0	0	0	2
Cluster of Adenylosuccinate lyase OS=Xenopus tropicalis GN=adsl PE=2 SV=1 (Q6GLC2)	Q6GLC2	P30566	333660000	0	0	0	4704700000	1842300000	3032500000	3284900000	2	0	0	0	30	24	35	26	2	0	0	0	21	18	25	21
Cluster of Uncharacterized protein (Fragment) OS=Xenopus tropicalis GN=aldh16a1 PE=3 SV=1 (F6WD75)	F6WD75	Q8IZ83	0	0	0	0	733440000	1195300000	3734500000	2870800000	0	0	0	0	27	22	41	28	0	0	0	0	25	18	29	22
MGC64527 protein OS=Xenopus laevis GN=lum PE=2 SV=1	Q7SYS8	P51884	0	0	0	0	13256000000	15874000000	5851600000	27283000000	0	0	0	0	20	20	8	12	0	0	0	0	10	9	4	5
Cluster of Dihydropyrimidinase-related protein 3 OS=Mus musculus GN=Dpysl3 PE=1 SV=1 (E9PWE8)	E9PWE8	Q14195	1120400000	329610000	4475000000	8254500000	7105500000	3337400000	5407800000	5384500000	28	12	44	51	17	18	19	18	20	9	26	31	8	9	9	11
Cluster of Catalase OS=Xenopus tropicalis GN=cat.2 PE=2 SV=1 (Q05B04)	Q05B04	P04040	691850000	463860000	1116000000	801350000	3374600000	516320000	2968800000	5965900000	9	4	10	4	31	20	36	46	7	4	8	3	22	16	22	27
Collagen alpha-1(XV) chain OS=Mus musculus GN=Col15a1 PE=1 SV=1	A2AJY2	P39059	1684800000	1418200000	221380000	1146700000	0	0	0	0	20	24	5	7	0	0	0	0	15	18	5	5	0	0	0	0
MCG5603 OS=Mus musculus GN=Ndufa11 PE=1 SV=1	G5E814	Q86Y39	9201300000	4593800000	469310000	2343600000	0	0	0	0	21	12	2	4	0	0	0	0	10	7	1	2	0	0	0	0
Cluster of MGC80562 protein OS=Xenopus laevis GN=sf3a1 PE=2 SV=1 (Q6GPA9)	Q6GPA9	Q15459	173780000	318070000	133190000	106400000	263760000	257700000	136850000	248280000	11	18	6	9	11	13	7	7	10	16	6	8	10	11	7	7
Cluster of Protein disulfide-isomerase OS=Xenopus laevis GN=p4hb PE=2 SV=1 (Q6DD55)	Q6DD55	P07237	75512000	102070000	194530000	396750000	2236900000	1516500000	4054300000	4947400000	3	3	4	4	27	31	38	33	3	2	3	3	23	23	26	23
Cluster of MGC114738 protein OS=Xenopus laevis GN=lpp PE=2 SV=1 (Q52L12)	Q52L12	Q93052	0	0	120200000	207620000	1456600000	438290000	1676000000	1417500000	0	0	3	3	24	18	25	20	0	0	3	3	16	14	17	15
Cluster of Protein Ighv7-1 (Fragment) OS=Mus musculus GN=Ighv7-1 PE=1 SV=2 (A0A075B5S2)	A0A075B5S2	A0A0B4J1Y9	192270000	530750000	52571000000	110290000000	0	0	0	0	4	6	10	13	0	0	0	0	4	4	4	8	0	0	0	0
Cluster of MGC82006 protein OS=Xenopus laevis GN=emilin2 PE=2 SV=1 (Q66KH7)	Q66KH7	Q9BXX0	0	0	0	0	405180000	210410000	460350000	1170900000	0	0	0	0	14	12	18	17	0	0	0	0	14	11	18	16
Uncharacterized protein OS=Sus scrofa GN=SYNPO2L PE=4 SV=2	F1SU55	Q9H987	178450000	365430000	4031000000	6187000000	151970000	0	0	48671000	6	6	42	46	1	0	0	1	5	4	31	30	1	0	0	1
Uncharacterized protein OS=Xenopus tropicalis GN=myo18a PE=3 SV=1	F7EJE8	Q92614	108020000	61094000	0	0	363370000	220490000	453080000	542420000	5	5	0	0	16	11	23	20	5	5	0	0	15	10	23	20
Cluster of 1-acyl-sn-glycerol-3-phosphate acyltransferase gamma OS=Homo sapiens GN=AGPAT3 PE=1 SV=1 (Q9NRZ7)	Q9NRZ7	Q9NRZ7	1804800000	1035900000	64339000	66411000	141140000	42108000	380350000	264740000	16	12	2	1	2	2	5	6	12	10	2	1	2	2	5	5
Cluster of Glycerol kinase OS=Mus musculus GN=Gk PE=1 SV=2 (Q64516)	Q64516	P32189	1145600000	926870000	4632800000	7260100000	0	0	709690000	1356300000	18	18	21	23	0	0	3	8	16	15	17	19	0	0	3	6
Cluster of Proteasome subunit alpha type OS=Xenopus laevis GN=psma1 PE=2 SV=1 (Q58E21)	Q58E21	P25786	642510000	69435000	582420000	905270000	1682600000	634420000	1120800000	1262700000	12	3	14	8	19	17	12	8	8	3	10	7	11	10	7	7
Cluster of PRP19/PSO4 homolog (S. cerevisiae) OS=Xenopus tropicalis GN=prpf19 PE=2 SV=1 (Q6GLG2)	Q6GLG2	Q9UMS4	0	0	0	72895000	1485900000	880590000	1291900000	1403800000	0	0	0	1	22	17	20	17	0	0	0	1	14	12	12	12
LOC100145491 protein OS=Xenopus tropicalis GN=mlycd PE=2 SV=1	B1H2V1	O95822	80915000	51564000	7447200	11430000	562540000	459140000	1601900000	3735700000	1	1	1	1	9	8	26	26	1	1	1	1	8	6	21	20
DnaJ homolog subfamily A member 3, mitochondrial OS=Mus musculus GN=Dnaja3 PE=1 SV=1	Q99M87	Q96EY1	2514700000	2251500000	299170000	442620000	57696000	0	107180000	0	28	25	4	5	4	0	2	0	18	16	3	3	3	0	2	0
Cluster of Prdx6-prov protein OS=Xenopus laevis GN=prdx6-prov PE=2 SV=1 (Q7SYT1)	Q7SYT1	P30041	0	0	625550000	781340000	6744500000	1597200000	3743700000	3247800000	0	0	2	3	32	20	17	23	0	0	2	2	21	14	13	15
Uncharacterized protein OS=Sus scrofa GN=ATP5F1 PE=1 SV=1	F1SBN7	P24539	55323000000	11432000000	51953000000	89539000000	0	0	0	0	21	16	41	47	0	0	0	0	8	6	21	23	0	0	0	0
Cluster of GNAS complex locus OS=Sus scrofa GN=GNAS PE=1 SV=1 (A5GFU6)	A5GFU6	P63092	1819700000	750430000	1594700000	3685600000	238220000	199590000	955240000	1832900000	14	11	12	15	4	3	4	14	12	11	11	13	4	3	3	13
NADH dehydrogenase [ubiquinone] 1 beta subcomplex subunit 8, mitochondrial OS=Sus scrofa GN=NDUFB8 PE=1 SV=1	F1RWL7	O95169	0	0	18131000000	43234000000	46108000	41100000	78834000	0	0	0	24	26	2	1	1	0	0	0	12	12	2	1	1	0
Dihydrolipoamide acetyltransferase component of pyruvate dehydrogenase complex OS=Xenopus tropicalis GN=pdhx PE=3 SV=1	F6PYY9	O00330	0	0	0	0	882380000	614060000	5505400000	19833000000	0	0	0	0	5	6	31	37	0	0	0	0	3	4	19	21
Cytochrome c oxidase subunit 5B, mitochondrial OS=Sus scrofa GN=COX5B PE=2 SV=1	Q5S3G4	P10606	13524000000	5595600000	54959000000	213900000000	0	0	0	0	10	10	35	38	0	0	0	0	6	6	18	17	0	0	0	0
Cluster of Serine/threonine-protein kinase WNK2 OS=Homo sapiens GN=WNK2 PE=1 SV=4 (Q9Y3S1)	Q9Y3S1	Q9Y3S1	676980000	276850000	66600000	97674000	6805100	17104000	409890000	85733000	32	24	5	8	1	3	22	9	29	23	5	8	1	3	19	9
Cluster of Mitochondrial import receptor subunit TOM70 OS=Homo sapiens GN=TOMM70 PE=1 SV=1 (O94826)	O94826	O94826	2116200000	823830000	11106000000	9714500000	227440000	478160000	530710000	1435300000	34	25	45	40	7	11	7	14	21	18	25	20	6	6	4	7
Cluster of Leucine--tRNA ligase, cytoplasmic OS=Homo sapiens GN=LARS PE=1 SV=2 (Q9P2J5)	Q9P2J5	Q9P2J5	1233600000	387000000	214160000	115930000	153580000	215050000	240450000	789580000	39	26	11	9	7	7	6	9	35	24	11	9	6	7	5	8
Cluster of Eukaryotic translation initiation factor 3 subunit C OS=Xenopus tropicalis GN=eif3c PE=3 SV=1 (A0A1B8XV82)	A0A1B8XV82	Q99613	402470000	45306000	163500000	64262000	567880000	2062900000	790170000	787400000	6	3	4	4	21	27	22	13	3	2	3	4	15	22	16	12
Cluster of Protein Cald1 OS=Mus musculus GN=Cald1 PE=1 SV=1 (E9QA16)	E9QA16	Q05682	1539400000	2628300000	2699500000	2745900000	0	0	0	0	20	38	15	8	0	0	0	0	13	25	10	5	0	0	0	0
LOC100124848 protein (Fragment) OS=Xenopus tropicalis GN=LOC100124848 PE=2 SV=1	A4IHI2	Q05682	0	0	0	0	0	39014000	2676100000	15257000000	0	0	0	0	0	3	23	38	0	0	0	0	0	2	14	19
Cluster of Uncharacterized protein (Fragment) OS=Xenopus tropicalis GN=pdp1 PE=3 SV=1 (F7ETR8)	F7ETR8	Q9P0J1	77171000	38617000	284400000	486620000	1337900000	483440000	1076300000	1251400000	5	4	14	11	19	17	21	17	5	4	11	8	16	14	13	14
Cluster of 40S ribosomal protein S12 OS=Sus scrofa GN=RPS12 PE=2 SV=2 (P46405)	P46405	P25398	415970000	751180000	105460000	2636400000	543500000	251910000	722500000	2882200000	11	12	5	12	11	7	12	9	6	7	5	8	8	5	7	8
Cluster of Cofilin-2 OS=Xenopus laevis GN=cfl2 PE=2 SV=1 (Q5XHH8)	Q5XHH8	Q9Y281	143390000	112590000	741700000	1098700000	6507600000	1818700000	14061000000	4958900000	5	2	12	8	17	14	30	22	4	2	5	3	11	9	15	12
Cluster of Actin-related protein 2 OS=Mus musculus GN=Actr2 PE=1 SV=1 (P61161)	P61161	P61160	471640000	112690000	320540000	1404500000	611570000	408220000	271460000	255130000	15	4	12	12	9	9	10	11	11	4	9	8	8	9	8	8
Cluster of Spondin-1 OS=Homo sapiens GN=SPON1 PE=1 SV=2 (Q9HCB6)	Q9HCB6	Q9HCB6	32804000	13515000	4935800000	3835000000	66698000	9267200	31617000	134520000	4	3	28	27	6	3	5	5	4	3	23	23	6	3	5	5
Cluster of STE20-like serine/threonine-protein kinase OS=Mus musculus GN=Slk PE=1 SV=2 (O54988)	O54988	Q9H2G2	3210900000	663170000	304410000	509100000	60947000	43823000	100020000	119930000	51	33	17	24	2	3	2	3	39	29	16	17	2	2	2	3
Cluster of Non-POU domain-containing octamer-binding protein OS=Homo sapiens GN=NONO PE=1 SV=4 (Q15233)	Q15233	Q15233	2979800000	824610000	334000000	1120200000	391500000	1280100000	369360000	0	36	16	12	19	3	2	2	0	20	11	10	11	2	2	2	0
Cluster of Uncharacterized protein OS=Sus scrofa GN=MECP2 PE=1 SV=1 (K7GM47)	K7GM47	P51608	374190000	556390000	1121500000	2641700000	480130000	0	0	0	17	23	17	15	3	0	0	0	15	18	14	13	2	0	0	0
Cluster of Peptidyl-glycine alpha-amidating monooxygenase OS=Mus musculus GN=Pam PE=1 SV=2 (P97467)	P97467	P19021	1024600000	614130000	237010000	108640000	0	0	0	0	33	21	11	11	0	0	0	0	24	19	11	9	0	0	0	0
Cluster of LOC397792 protein OS=Xenopus laevis GN=LOC397792 PE=2 SV=1 (B7ZS59)	B7ZS59	P01009	0	0	0	0	14651000000	3339300000	13041000000	22304000000	0	0	0	0	46	28	7	9	0	0	0	0	25	18	3	5
Sodium/potassium-transporting ATPase subunit beta OS=Xenopus tropicalis GN=atp1b1 PE=2 SV=1	Q5CZK9	P05026	0	0	0	0	779040000	556730000	6314400000	25227000000	0	0	0	0	6	3	26	31	0	0	0	0	2	2	14	15
Cluster of Ribosomal protein S6 kinase alpha-3 OS=Homo sapiens GN=RPS6KA3 PE=1 SV=1 (P51812)	P51812	P51812	402470000	96506000	396410000	9572300	491440000	218230000	688600000	81332000	22	18	3	3	18	15	26	3	21	18	3	3	16	12	22	3
Cluster of Calreticulin OS=Homo sapiens GN=CALR PE=1 SV=1 (P27797)	P27797	P27797	1522200000	879520000	4012300000	13854000000	510810000	187350000	603190000	616020000	20	14	21	43	3	4	3	4	13	8	15	28	2	3	2	2
Cluster of 60S ribosomal protein L3-like OS=Homo sapiens GN=RPL3L PE=2 SV=3 (Q92901)	Q92901	Q92901	1735700000	3554800000	1267000000	1960200000	779570000	363950000	546470000	181040000	13	16	10	12	4	3	2	2	9	7	8	10	2	2	2	2
Cluster of MGC81784 protein OS=Xenopus laevis GN=aldh18a1 PE=2 SV=1 (Q6GMF0)	Q6GMF0	P54886	0	0	134650000	54677000	1290100000	740680000	1461900000	982990000	0	0	6	6	19	23	36	21	0	0	6	6	17	17	25	16
Cluster of Synaptopodin OS=Homo sapiens GN=SYNPO PE=1 SV=2 (Q8N3V7)	Q8N3V7	Q8N3V7	467350000	755690000	112700000	217890000	0	0	0	0	22	24	7	5	0	0	0	0	17	18	5	5	0	0	0	0
Cluster of Solute carrier family 12 member 7 OS=Mus musculus GN=Slc12a7 PE=1 SV=1 (Q9WVL3)	Q9WVL3	Q9Y666	1083900000	611450000	250870000	244250000	0	0	0	0	26	17	6	5	0	0	0	0	19	16	6	5	0	0	0	0
Cluster of Insulin-degrading enzyme (Fragment) OS=Mus musculus GN=Ide PE=1 SV=1 (F6RPJ9)	F6RPJ9	P14735	1470400000	226160000	304120000	373400000	56494000	106940000	217440000	127160000	34	11	11	17	7	10	11	8	28	11	11	17	7	10	9	8
Uncharacterized protein (Fragment) OS=Xenopus tropicalis GN=acsf2 PE=4 SV=1	F6Z7N5	Q96CM8	0	0	0	0	2408300000	1008800000	5230300000	4403100000	0	0	0	0	12	11	37	34	0	0	0	0	7	7	23	24
Cluster of Dual specificity mitogen-activated protein kinase kinase 1 OS=Homo sapiens GN=MAP2K1 PE=1 SV=2 (Q02750)	Q02750	Q02750	168020000	112870000	341410000	362410000	757800000	490520000	1169300000	1019200000	5	5	14	11	15	14	17	18	5	5	11	10	10	9	11	12
Cluster of Splicing factor 3B subunit 3 OS=Homo sapiens GN=SF3B3 PE=1 SV=4 (Q15393)	Q15393	Q15393	370400000	97150000	189440000	118050000	174180000	130090000	302590000	65807000	17	8	7	10	10	6	9	4	17	8	7	10	8	5	9	4
NADH dehydrogenase [ubiquinone] 1 beta subcomplex subunit 4 OS=Mus musculus GN=Ndufb4 PE=1 SV=3	Q9CQC7	O95168	13771000000	4529800000	3770200000	5941200000	0	0	0	0	18	10	4	5	0	0	0	0	11	6	2	2	0	0	0	0
Cluster of EEF1D protein OS=Xenopus laevis GN=EEF1D PE=2 SV=1 (Q91733)	Q91733	P29692	0	0	0	49932000	2283300000	2328100000	1894100000	3785700000	0	0	0	2	20	22	13	25	0	0	0	2	13	14	8	12
Uncharacterized protein OS=Sus scrofa GN=HRC PE=1 SV=2	F1RIN7	P23327	0	0	4104300000	9463700000	0	0	0	0	0	0	39	48	0	0	0	0	0	0	17	19	0	0	0	0
Cluster of Uncharacterized protein OS=Xenopus tropicalis GN=pdcd6ip PE=4 SV=1 (F7CC50)	F7CC50	Q8WUM4	834490000	70675000	423250000	305300000	1387800000	593200000	2050100000	1080400000	7	4	4	8	26	23	40	26	7	4	4	6	24	20	26	22
Cluster of Density-regulated protein OS=Xenopus tropicalis GN=denr PE=2 SV=1 (Q6DFN7)	Q6DFN7	O43583	6549700	0	118600000	382510000	1860000000	2942700000	1706300000	2396200000	2	0	2	2	20	20	16	19	2	0	2	2	13	12	12	11
Cluster of Transketolase OS=Xenopus laevis GN=tkt PE=2 SV=1 (Q6PAD4)	Q6PAD4	P29401	137190000	0	0	0	4617100000	2838000000	3630800000	3023500000	2	0	0	0	33	32	37	22	2	0	0	0	20	24	27	19
Cluster of Rho-related GTP-binding protein RhoB OS=Homo sapiens GN=RHOB PE=1 SV=1 (P62745)	P62745	P62745	255670000	304900000	280780000	942560000	3081400000	936440000	1467200000	2206000000	8	4	11	13	15	16	16	15	7	3	8	9	12	11	12	9
Cluster of Ephx2-prov protein OS=Xenopus laevis GN=ephx2 PE=2 SV=1 (Q6DCH2)	Q6DCH2	P34913	0	213470000	0	0	4649500000	1718300000	381200000	370580000	0	2	0	0	41	37	17	16	0	2	0	0	26	22	13	13
Gelsolin (Fragment) OS=Sus scrofa GN=GSN PE=1 SV=1	P20305	P06396	1643500000	1973800000	17171000000	17257000000	0	0	122690000	0	13	15	50	55	0	0	4	0	9	10	31	34	0	0	3	0
Presequence protease, mitochondrial OS=Mus musculus GN=Pitrm1 PE=1 SV=1	Q8K411	Q5JRX3	5132100000	479070000	90177000	99391000	67234000	73693000	0	58833000	73	24	3	3	1	2	1	2	46	17	3	3	1	1	1	1
Cluster of Heterogeneous nuclear ribonucleoprotein C (C1/C2) OS=Xenopus tropicalis GN=hnrnpc PE=2 SV=1 (Q6DET1)	Q6DET1	O60812	190670000	197890000	149810000	520980000	2533000000	2040100000	727340000	505080000	3	3	4	6	22	21	12	6	2	2	4	5	14	17	10	6
Cluster of Hnrnph3 protein OS=Xenopus tropicalis GN=hnrnph3 PE=2 SV=1 (B2GUJ1)	B2GUJ1	P31943	37006000	19579000	132890000	342860000	961730000	718210000	736950000	1468900000	1	2	2	2	15	11	16	15	1	2	2	2	10	6	13	11
Flot1c protein OS=Xenopus laevis GN=flot1 PE=2 SV=1	Q8AWZ4	O75955	20344000	100750000	265500000	584560000	9735600000	4702300000	6876300000	3555900000	3	3	5	8	57	36	20	17	3	2	5	6	28	21	12	10
Cluster of Lysine--tRNA ligase OS=Xenopus tropicalis GN=kars PE=3 SV=1 (F7B675)	F7B675	Q15046	96494000	65040000	111690000	153410000	748560000	1070700000	1244600000	2937700000	3	3	2	3	17	18	21	22	3	3	2	3	16	16	18	16
Cluster of Protein Coq10a OS=Mus musculus GN=Coq10a PE=1 SV=1 (E9Q3H6)	E9Q3H6	Q96MF6	8087500000	793900000	711670000	1065400000	2563200	26344000	0	0	22	7	7	12	1	1	0	0	13	7	6	7	1	1	0	0
Cluster of Adenylyl cyclase-associated protein OS=Xenopus tropicalis GN=cap1 PE=2 SV=1 (Q6NVM4)	Q6NVM4	Q01518	199690000	37488000	118760000	654420000	1995500000	513530000	1805500000	2266000000	2	1	4	5	23	19	29	26	2	1	4	5	21	17	20	19
Cluster of 6-phosphogluconate dehydrogenase, decarboxylating OS=Xenopus laevis GN=pgd PE=2 SV=1 (Q6PB25)	Q6PB25	P52209	60898000	9860700	0	54922000	5874200000	2072300000	1852600000	1864200000	2	1	0	1	35	30	20	16	1	1	0	1	23	19	11	13
Cluster of Coronin-1B OS=Mus musculus GN=Coro1b PE=1 SV=1 (Q9WUM3)	Q9WUM3	Q9BR76	1552100000	898360000	1835300000	2684800000	286120000	86799000	107400000	100510000	17	9	17	20	4	2	2	2	11	7	15	16	1	1	1	1
Cluster of Uncharacterized protein (Fragment) OS=Xenopus tropicalis GN=dhrs4 PE=4 SV=1 (F7A1E4)	F7A1E4	Q9BTZ2	0	0	0	0	986140000	3906900000	2494300000	6060700000	0	0	0	0	10	16	17	23	0	0	0	0	7	11	13	13
Cluster of Calpain-2 catalytic subunit OS=Homo sapiens GN=CAPN2 PE=1 SV=6 (P17655)	P17655	P17655	876840000	553680000	2409100000	5470900000	0	0	0	0	22	17	23	26	0	0	0	0	18	15	18	17	0	0	0	0
Cluster of Uncharacterized protein (Fragment) OS=Xenopus tropicalis GN=akap12 PE=4 SV=1 (F6V108)	F6V108	Q02952	0	0	0	0	0	75394000	3276800000	1524200000	0	0	0	0	0	3	57	43	0	0	0	0	0	3	34	34
Cluster of Microsomal glutathione S-transferase 3 OS=Homo sapiens GN=MGST3 PE=1 SV=1 (O14880)	O14880	O14880	0	0	17357000000	28424000000	0	0	0	0	0	0	25	38	0	0	0	0	0	0	9	20	0	0	0	0
Uncharacterized protein OS=Sus scrofa PE=1 SV=2	F1RZW0	Q5VWP3	10521000	6401700	1535900000	2670700000	0	0	0	0	1	1	30	30	0	0	0	0	1	1	26	25	0	0	0	0
Wolframin OS=Mus musculus GN=Wfs1 PE=1 SV=1	P56695	O76024	1514100000	920580000	195310000	296170000	0	25927000	124530000	0	24	21	3	5	0	1	3	0	20	18	3	4	0	1	3	0
Mitochondrial NADH dehydrogenase ubiquinone 1 alpha subcomplex 13 OS=Xenopus laevis GN=ndufa13 PE=2 SV=1	Q66KN4	Q9P0J0	0	0	0	0	9335400000	6723500000	1339800000	559570000	0	0	0	0	25	14	2	4	0	0	0	0	15	9	2	3
Cluster of Mitochondrial pyruvate carrier 2 OS=Homo sapiens GN=MPC2 PE=1 SV=1 (O95563)	O95563	O95563	4295000000	3370100000	5486000000	7967800000	689260000	304190000	3066800000	1979000000	12	14	12	15	4	3	4	4	6	8	7	9	2	2	2	2
Cluster of Cytochrome c oxidase subunit Vib polypeptide 1 (Ubiquitous) OS=Xenopus tropicalis GN=cox6b1 PE=2 SV=1 (Q6DEQ9)	Q6DEQ9	P14854	0	0	0	0	1455400000	1841800000	24640000000	79987000000	0	0	0	0	6	7	17	20	0	0	0	0	4	4	8	9
Uncharacterized protein OS=Xenopus tropicalis GN=dst PE=4 SV=1	F7CGH6	Q9UPN3	30281000	100610000	6226000	0	19378000	43642000	632490000	354050000	5	6	1	0	5	10	70	43	5	6	1	0	5	10	67	43
Erythrocyte membrane protein band 4.2 OS=Mus musculus GN=Epb42 PE=1 SV=3	P49222	P16452	2334200000	1064000000	0	26232000	0	0	0	0	32	19	0	2	0	0	0	0	24	17	0	2	0	0	0	0
Cluster of 60S ribosomal protein L32 OS=Mus musculus GN=Rpl32 PE=1 SV=2 (P62911)	P62911	P62910	570840000	713640000	364100000	1427000000	1273800000	805550000	752220000	1808100000	7	4	5	7	7	6	7	8	4	2	3	4	5	4	4	4
Cluster of ATP-dependent RNA helicase A-like protein OS=Xenopus laevis GN=dhx9 PE=2 SV=1 (Q68FK8)	Q68FK8	Q08211	418630000	112010000	318460000	877580000	648180000	972810000	491560000	202130000	8	8	6	5	22	27	15	8	8	7	6	5	21	24	14	8
Cluster of Uncharacterized protein OS=Xenopus tropicalis GN=acad10 PE=4 SV=1 (F7A0B2)	F7A0B2	Q6JQN1	0	0	132390000	0	181370000	60702000	2397600000	1703000000	0	0	1	0	7	3	39	34	0	0	1	0	7	3	28	24
Xnf7 protein (Fragment) OS=Xenopus laevis GN=xnf7 PE=2 SV=1	A3KMT7	Q86WT6	0	0	0	0	1871700000	5637000000	185510000	115750000	0	0	0	0	36	54	8	4	0	0	0	0	27	33	7	3
Uncharacterized protein OS=Xenopus tropicalis GN=LOC100497391 PE=4 SV=1	F6Q8U9	Q9HCC0	305780000	684410000	0	0	434280000	724060000	2249700000	3043500000	1	1	0	0	11	12	24	23	1	1	0	0	9	10	16	17
Uncharacterized protein OS=Xenopus tropicalis GN=c3 PE=4 SV=1	F7CXW4	P01024	593860000	0	823720000	0	21384000000	7269700000	12254000000	13054000000	2	0	3	0	51	59	97	71	2	0	3	0	27	28	65	45
Cluster of Puromycin-sensitive aminopeptidase OS=Homo sapiens GN=NPEPPS PE=1 SV=2 (P55786)	P55786	P55786	6358600000	1116400000	7555800000	4624400000	2956300000	1011500000	10707000000	7185200000	54	28	46	40	23	14	33	28	38	22	32	31	18	12	16	16
Cluster of Uncharacterized protein (Fragment) OS=Xenopus tropicalis GN=nono PE=4 SV=1 (F6UXS0)	F6UXS0	Q15233	745380000	276560000	42176000	161530000	1122500000	3476800000	880010000	1379600000	3	3	2	2	18	34	12	15	2	2	1	1	13	21	9	10
Cluster of High mobility group B3b protein OS=Xenopus laevis GN=hmgb3 PE=2 SV=1 (Q1XCD9)	Q1XCD9	O15347	11303000	0	0	0	2912000000	2609600000	1774000000	1191800000	1	0	0	0	26	14	15	12	1	0	0	0	19	11	12	8
Cluster of Large proline-rich protein bag6-A OS=Xenopus laevis GN=Bag6-a PE=2 SV=1 (Q9YHD3)	Q9YHD3	P46379	0	0	0	0	472260000	340200000	2415000000	508750000	0	0	0	0	22	26	42	14	0	0	0	0	17	20	26	11
Cluster of NADH dehydrogenase (Ubiquinone) 1 alpha subcomplex, 4 OS=Xenopus tropicalis GN=ndufa4 PE=2 SV=1 (A4IHM5)	A4IHM5	O00483	0	0	0	0	6119400000	5646300000	18984000000	124540000000	0	0	0	0	10	10	14	19	0	0	0	0	6	6	9	10
Cluster of ATP-dependent RNA helicase SUPV3L1, mitochondrial OS=Homo sapiens GN=SUPV3L1 PE=1 SV=1 (Q8IYB8)	Q8IYB8	Q8IYB8	845920000	771150000	995320000	1883500000	0	0	0	0	27	26	17	22	0	0	0	0	24	23	14	20	0	0	0	0
Cluster of Poly [ADP-ribose] polymerase 1 OS=Homo sapiens GN=PARP1 PE=1 SV=4 (P09874)	P09874	P09874	779990000	520490000	534480000	278400000	119430000	162850000	41132000	47256000	25	28	12	13	4	3	2	2	20	24	11	13	3	2	2	2
Cluster of Splicing factor U2AF 65 kDa subunit OS=Homo sapiens GN=U2AF2 PE=1 SV=4 (P26368)	P26368	P26368	181390000	329460000	732970000	1759900000	190050000	239120000	233680000	181670000	5	7	12	12	8	8	6	6	5	5	8	7	5	7	5	6
Cluster of Cell division control protein 42 homolog OS=Homo sapiens GN=CDC42 PE=1 SV=2 (P60953)	P60953	P60953	984120000	286710000	816650000	1254100000	2593200000	566160000	2815000000	2254400000	8	5	14	14	10	5	11	13	7	4	10	10	7	4	9	11
Cluster of NADP-dependent malic enzyme, mitochondrial OS=Mus musculus GN=Me3 PE=1 SV=2 (Q8BMF3)	Q8BMF3	Q16798	2129600000	1751300000	1752800000	1935000000	277870000	213170000	990680000	508340000	35	31	22	23	4	4	7	9	21	22	19	18	3	3	5	7
Cluster of Collagen alpha-2(IV) chain OS=Mus musculus GN=Col4a2 PE=1 SV=4 (P08122)	P08122	P08572	1936200000	1960500000	534410000	904770000	0	0	335900000	150150000	22	19	8	13	0	0	3	3	15	13	6	10	0	0	2	2
Cluster of Uncharacterized protein OS=Xenopus tropicalis GN=prdx5 PE=4 SV=1 (F7ESR7)	F7ESR7	P30044	700610000	0	0	0	10090000000	2376400000	13331000000	8074800000	2	0	0	0	18	12	25	20	2	0	0	0	11	7	12	11
Cluster of MGC53561 protein OS=Xenopus laevis GN=rad23b PE=2 SV=1 (Q7ZT10)	Q7ZT10	P54727	182020000	35404000	418770000	1060200000	1417900000	486450000	1369900000	1016500000	5	2	11	11	22	22	19	17	4	1	7	8	15	17	14	12
Cluster of ATP-binding cassette sub-family F member 1 OS=Mus musculus GN=Abcf1 PE=1 SV=1 (Q6P542)	Q6P542	Q8NE71	789050000	940280000	305890000	233800000	65860000	33790000	194700000	193170000	24	26	14	14	2	1	5	5	21	20	13	14	2	1	3	4
Cluster of Coronin-1A OS=Homo sapiens GN=CORO1A PE=1 SV=4 (P31146)	P31146	P31146	2337800000	2070000000	263260000	979750000	0	0	0	0	17	18	8	10	0	0	0	0	15	12	7	9	0	0	0	0
Cluster of Ras-interacting protein 1 OS=Mus musculus GN=Rasip1 PE=1 SV=3 (Q3U0S6)	Q3U0S6	Q5U651	480340000	788780000	79396000	145560000	0	0	0	0	18	22	3	9	0	0	0	0	17	20	3	9	0	0	0	0
Cluster of Signal transducer and activator of transcription 1-alpha/beta OS=Homo sapiens GN=STAT1 PE=1 SV=2 (P42224)	P42224	P42224	58653000	175930000	783380000	1249600000	53763000	34191000	130740000	25578000	7	10	26	30	4	5	9	3	7	10	23	25	3	5	9	3
Monocarboxylate transporter 1 OS=Mus musculus GN=Slc16a1 PE=1 SV=1	P53986	P53985	2321800000	3308800000	0	0	4003500	0	16138000	7024600	11	16	0	0	1	0	1	1	7	9	0	0	1	0	1	1
Protein phosphatase 1 regulatory subunit 3A OS=Mus musculus GN=Ppp1r3a PE=1 SV=2	Q99MR9	Q16821	990550000	710160000	0	2689700	0	0	0	0	29	35	0	1	0	0	0	0	23	28	0	1	0	0	0	0
Cluster of Proteasome subunit alpha type-6 OS=Mus musculus GN=Psma6 PE=1 SV=1 (Q9QUM9)	Q9QUM9	P60900	662710000	220690000	638180000	534170000	1762300000	785830000	1140000000	1423400000	11	5	17	11	16	7	8	11	10	5	10	9	13	7	6	8
Cluster of cGMP-dependent protein kinase 1 OS=Mus musculus GN=Prkg1 PE=1 SV=1 (P0C605)	P0C605	Q13976	85150000	17807000	19756000	16344000	987730000	374870000	913280000	638580000	7	1	3	2	20	14	24	14	7	1	3	2	18	12	18	13
Cluster of 14-3-3 protein beta/alpha OS=Xenopus tropicalis GN=ywhab PE=2 SV=1 (Q5XGC8)	Q5XGC8	P31946	0	0	1904600000	2822900000	14107000000	4769600000	8323400000	10135000000	0	0	9	6	31	20	20	22	0	0	6	4	20	13	15	14
Cluster of MGC68605 protein OS=Xenopus laevis GN=hsd17b6 PE=2 SV=1 (Q6PA40)	Q6PA40	O14756	0	0	0	0	1929400000	855680000	1483000000	8432700000	0	0	0	0	16	15	18	22	0	0	0	0	14	13	14	17
Cluster of Darmin protein (Fragment) OS=Xenopus laevis GN=darmin PE=2 SV=1 (Q7ZXA6)	Q7ZXA6	Q96KP4	0	0	0	0	5294700000	653200000	547140000	1501500000	0	0	0	0	36	21	18	28	0	0	0	0	20	14	11	22
Uncharacterized protein OS=Xenopus tropicalis GN=lmnb1 PE=3 SV=1	F7EGF8	P20700	847200000	0	579460000	275940000	2377200000	1020600000	4212100000	5497400000	4	0	4	4	26	23	43	46	3	0	3	4	15	15	30	35
NADH-cytochrome b5 reductase OS=Xenopus laevis GN=cyb5r3 PE=2 SV=1	Q7ZX29	P00387	0	0	0	0	13079000000	5825200000	5374100000	4593600000	0	0	0	0	30	16	11	12	0	0	0	0	22	13	7	9
MCG124046 OS=Mus musculus GN=Prss1 PE=1 SV=1	Q9Z1R9	Q8NHM4	1171300000	1393400000	2018300000	5033200000	1250700000	4601700000	676010000	4790200000	2	5	4	7	5	5	7	6	2	1	2	4	3	2	3	4
Cluster of Rab GDP dissociation inhibitor beta OS=Mus musculus GN=Gdi2 PE=1 SV=1 (Q61598)	Q61598	P50395	3253700000	1896600000	2353000000	4562000000	3581800000	1115300000	3422100000	2179200000	45	33	41	38	19	14	18	21	29	21	28	28	14	9	12	15
Cluster of AP2-associated protein kinase 1 OS=Mus musculus GN=Aak1 PE=1 SV=2 (Q3UHJ0)	Q3UHJ0	Q2M2I8	552930000	217160000	551440000	197420000	0	0	0	0	24	18	15	15	0	0	0	1	21	15	14	13	0	0	0	1
Cluster of Ca2+/calmodulin-dependent protein kinase I-like protein OS=Xenopus laevis GN=pnck PE=2 SV=1 (Q7T2H4)	Q7T2H4	Q6P2M8	0	0	0	0	7427500000	2199700000	3530000000	2006300000	0	0	0	0	23	30	25	26	0	0	0	0	14	16	14	15
Cluster of SH3 domain-binding glutamic acid-rich protein OS=Mus musculus GN=Sh3bgr PE=1 SV=1 (Q9WUZ7)	Q9WUZ7	P55822	1016800000	296690000	1134700000	4041400000	0	0	0	0	12	8	15	22	0	0	0	0	8	4	9	13	0	0	0	0
Uncharacterized protein (Fragment) OS=Xenopus tropicalis GN=opa1 PE=3 SV=1	F6UYE4	O60313	693220000	681070000	1281700000	1739900000	804250000	303450000	1602800000	3117000000	15	15	10	14	21	12	34	33	11	11	9	13	16	11	25	28
MICOS complex subunit Mic26 OS=Mus musculus GN=Apoo PE=1 SV=2	Q9DCZ4	Q9BUR5	11072000000	4442000000	0	137720000	0	0	0	0	20	12	0	1	0	0	0	0	11	8	0	1	0	0	0	0
Cluster of C-1-tetrahydrofolate synthase, cytoplasmic OS=Homo sapiens GN=MTHFD1 PE=1 SV=3 (P11586)	P11586	P11586	5095100000	1163600000	59956000	11928000	999200000	2280800000	1558100000	1283900000	49	26	7	2	5	6	5	5	35	23	7	2	4	6	4	5
Cluster of Microtubule-associated tumor suppressor 1 OS=Homo sapiens GN=MTUS1 PE=1 SV=2 (Q9ULD2)	Q9ULD2	Q9ULD2	21939000	0	0	0	891530000	435920000	562160000	1309600000	1	0	0	0	19	14	12	20	1	0	0	0	17	14	10	17
Uncharacterized protein OS=Xenopus tropicalis GN=LOC496762 PE=4 SV=1	F7B5M4	P0CF74	0	0	0	0	8152000000	4192700000	799320000	263290000	0	0	0	0	27	23	10	6	0	0	0	0	14	12	8	5
Aspartate aminotransferase, cytoplasmic OS=Mus musculus GN=Got1 PE=1 SV=3	P05201	P17174	56350000000	26171000000	14376000000	22516000000	9967900000	6004200000	9686900000	13718000000	60	49	29	30	11	6	10	7	33	27	14	14	6	4	6	5
Novel protein similar to cytochrome c oxidase subunit Vb OS=Xenopus tropicalis GN=cox5b.1 PE=2 SV=1	Q28FU1	P10606	0	0	0	0	0	0	7673200000	33199000000	0	0	0	0	0	0	27	29	0	0	0	0	0	0	17	18
LOC446968 protein (Fragment) OS=Xenopus laevis GN=LOC446968 PE=2 SV=1	Q642N7	P21397	0	0	0	0	95194000	42997000	1936200000	5593300000	0	0	0	0	6	3	19	20	0	0	0	0	4	3	12	12
Cluster of Eukaryotic translation initiation factor 3 subunit D OS=Xenopus laevis GN=eif3d PE=2 SV=1 (Q7ZTM9)	Q7ZTM9	O15371	731710000	220070000	272330000	231640000	248910000	316180000	88896000	204190000	20	8	9	10	7	9	8	6	15	6	9	9	7	8	7	6
Cluster of XEB1B OS=Xenopus laevis GN=mapre1 PE=2 SV=1 (Q8UW77)	Q8UW77	Q15691	341550000	122150000	89114000	272070000	1477300000	587270000	1632800000	2453800000	9	6	6	8	20	10	14	18	8	5	4	7	15	9	9	12
Cluster of Glycogen synthase kinase-3 beta OS=Mus musculus GN=Gsk3b PE=1 SV=1 (E9QAQ5)	E9QAQ5	P49841	563540000	390440000	455950000	1201600000	174450000	104180000	76163000	206290000	13	13	11	16	10	5	6	12	11	10	11	12	10	5	5	10
Cluster of Isoleucine--tRNA ligase, cytoplasmic OS=Mus musculus GN=Iars PE=1 SV=2 (Q8BU30)	Q8BU30	P41252	1043600000	537980000	195170000	143050000	74767000	225220000	289340000	454890000	42	31	11	12	4	5	6	4	33	27	11	12	4	5	6	4
Cluster of OCIA domain-containing protein 1 OS=Homo sapiens GN=OCIAD1 PE=1 SV=1 (Q9NX40)	Q9NX40	Q9NX40	1056500000	688550000	684480000	2007800000	0	0	0	0	18	15	6	9	0	0	0	0	12	10	2	4	0	0	0	0
Cluster of Branched-chain-amino-acid aminotransferase OS=Xenopus tropicalis GN=bcat2 PE=3 SV=1 (F7DES6)	F7DES6	P54687	468480000	0	0	0	3373200000	1334500000	6291800000	3692500000	0	0	0	0	27	22	34	30	0	0	0	0	22	19	22	23
Ferrochelatase, mitochondrial OS=Mus musculus GN=Fech PE=1 SV=2	P22315	P22830	2684100000	1721000000	439620000	751620000	95729000	104890000	268240000	782170000	31	23	6	5	3	3	5	5	17	13	3	3	2	2	3	3
182 kDa tankyrase-1-binding protein OS=Mus musculus GN=Tnks1bp1 PE=1 SV=2	P58871	Q9C0C2	436050000	418540000	11522000	26227000	0	0	0	0	32	37	2	3	0	0	0	0	31	36	2	3	0	0	0	0
Ambp protein OS=Xenopus laevis GN=ambp PE=2 SV=1	Q7SZ46	P02760	0	0	0	0	3051700000	1431400000	189530000	136920000	0	0	0	0	27	23	5	3	0	0	0	0	15	11	4	2
Cluster of ADP ribosylation factor 1 OS=Xenopus laevis GN=arf1 PE=2 SV=1 (Q8AVF6)	Q8AVF6	P84077	1228500000	172630000	242060000	707520000	2487900000	613320000	2317400000	1337900000	17	8	12	14	15	11	12	16	12	7	9	12	11	8	9	12
ATP synthase subunit delta, mitochondrial OS=Mus musculus GN=Atp5d PE=1 SV=1	Q9D3D9	P30049	25413000000	4683400000	0	0	0	0	0	0	19	12	0	0	0	0	0	0	11	6	0	0	0	0	0	0
Cluster of Ubiquitin-associated protein 2-like OS=Homo sapiens GN=UBAP2L PE=1 SV=2 (Q14157)	Q14157	Q14157	487980000	1648000000	172770000	148260000	37369000	27527000	55174000	134470000	17	43	11	12	2	4	2	4	11	28	10	11	2	4	2	4
Cluster of NADH dehydrogenase [ubiquinone] 1 beta subcomplex subunit 6 OS=Mus musculus GN=Ndufb6 PE=1 SV=3 (Q3UIU2)	Q3UIU2	O95139	8938100000	1049100000	8174400000	15776000000	0	0	2848300000	3712200000	23	11	15	17	0	0	3	4	11	7	10	10	0	0	2	3
Cluster of Nup155-prov protein OS=Xenopus laevis GN=nup155 PE=2 SV=1 (Q7ZWL0)	Q7ZWL0	O75694	1958800	0	3080600	2642500	532740000	699410000	634790000	215160000	1	0	1	1	22	17	18	13	1	0	1	1	18	15	16	13
Uncharacterized protein OS=Xenopus tropicalis GN=ndufb7 PE=2 SV=1	A4II52	P17568	0	0	0	0	304300000	219740000	4647800000	21128000000	0	0	0	0	3	2	20	32	0	0	0	0	2	1	6	13
Uncharacterized protein OS=Xenopus tropicalis GN=ndufa3 PE=4 SV=1	F6ZQX8	O95167	0	0	0	0	1057800000	1211400000	6387000000	15924000000	0	0	0	0	5	4	15	19	0	0	0	0	3	2	5	7
Cluster of Tyrosine-protein phosphatase non-receptor type 11 OS=Mus musculus GN=Ptpn11 PE=1 SV=2 (P35235)	P35235	Q06124	1661100000	495180000	128430000	180240000	196880000	146410000	97784000	209360000	30	17	9	6	8	6	7	6	24	15	9	6	8	6	7	6
Cluster of Alanine--tRNA ligase, cytoplasmic OS=Xenopus tropicalis GN=aars PE=3 SV=1 (F6PWR4)	F6PWR4	P49588	665330000	16354000	72916000	102610000	1306000000	896450000	1325400000	362100000	5	2	4	3	32	35	43	14	4	2	4	3	27	29	29	13
Cluster of Protein NDRG2 OS=Homo sapiens GN=NDRG2 PE=1 SV=2 (Q9UN36)	Q9UN36	Q9UN36	9627900000	4893600000	966590000	2330600000	4525400000	1618800000	5242400000	4711400000	42	32	18	18	16	9	11	10	20	15	11	12	6	2	3	4
Cluster of MGC83295 protein OS=Xenopus laevis GN=nup205 PE=2 SV=1 (Q642R6)	Q642R6	Q92621	0	0	0	0	329650000	419690000	326310000	78711000	0	0	0	0	25	25	18	8	0	0	0	0	23	21	17	8
Uncharacterized protein OS=Xenopus tropicalis GN=set PE=3 SV=1	F6RJH1	Q01105	81282000	11233000	975720000	3187300000	553160000	1028700000	2173200000	2650400000	3	1	6	13	7	8	10	13	2	1	5	7	6	6	7	7
Xanthine dehydrogenase/oxidase OS=Mus musculus GN=Xdh PE=1 SV=5	Q00519	P47989	2719600000	1166200000	68242000	149190000	0	0	0	0	56	51	2	4	0	0	0	0	37	36	2	4	0	0	0	0
ATP-binding cassette sub-family B member 8, mitochondrial OS=Mus musculus GN=Abcb8 PE=1 SV=1	Q9CXJ4	Q9NUT2	2225500000	2438400000	424740000	508680000	0	0	0	0	25	26	6	4	0	0	0	0	20	22	6	4	0	0	0	0
Cluster of Mitochondrial import inner membrane translocase subunit TIM44 OS=Homo sapiens GN=TIMM44 PE=1 SV=2 (O43615)	O43615	O43615	1318400000	204480000	1852100000	6747100000	0	0	67558000	11907000	18	6	28	31	0	0	2	1	12	5	21	23	0	0	2	1
Cluster of Ncoa5-prov protein OS=Xenopus laevis GN=ncoa5 PE=2 SV=1 (Q7ZXM5)	Q7ZXM5	Q9HCD5	0	0	0	0	1175200000	1672800000	637240000	1121400000	0	0	0	0	21	22	7	9	0	0	0	0	17	16	5	8
Cluster of MGC83056 protein OS=Xenopus laevis GN=MGC83056 PE=2 SV=1 (Q6AZP0)	Q6AZP0	O94776	322070000	244300000	13367000	50589000	563900000	265240000	29706000	162520000	18	16	3	6	13	8	4	11	15	14	3	6	13	8	4	10
Cluster of LOC100158425 protein OS=Xenopus laevis GN=hnrnpr PE=2 SV=1 (B1WBC3)	B1WBC3	O43390	751360000	177640000	2137000000	2002100000	2963400000	5118500000	1321900000	3318700000	9	5	9	10	25	27	15	19	8	5	8	8	18	18	12	16
Cluster of Protein Plcb4 (Fragment) OS=Mus musculus GN=Plcb4 PE=1 SV=1 (A2AT93)	A2AT93	Q15147	662240000	549600000	97566000	69433000	0	16190000	12679000	0	28	31	8	7	0	1	1	0	26	26	8	7	0	1	1	0
Cluster of Catenin delta-1 OS=Mus musculus GN=Ctnnd1 PE=1 SV=1 (E9Q8Z5)	E9Q8Z5	O60716	331100000	331410000	406830000	414750000	0	0	0	0	20	19	15	17	0	0	0	0	19	17	13	15	0	0	0	0
Uncharacterized protein OS=Sus scrofa GN=MAVS PE=1 SV=2	F1S8C6	Q7Z434	0	0	6676200000	6922000000	0	0	0	0	0	0	33	43	0	0	0	0	0	0	19	27	0	0	0	0
Cluster of Uncharacterized protein OS=Sus scrofa GN=RPS25 PE=1 SV=2 (F2Z5G8)	F2Z5G8	P62851	1112100000	423590000	2122300000	3678100000	1255300000	1129900000	997380000	1566100000	4	6	5	6	8	3	5	5	4	4	4	4	5	3	3	4
Cluster of ELKS/Rab6-interacting/CAST family member 1 OS=Mus musculus GN=Erc1 PE=1 SV=1 (F8VPM7)	F8VPM7	Q8IUD2	219860000	322030000	98313000	33417000	244920000	252700000	262370000	2231700000	7	11	6	5	8	11	13	22	7	11	6	5	8	10	11	18
Aspartate aminotransferase, cytoplasmic OS=Sus scrofa GN=GOT1 PE=1 SV=3	P00503	P17174	15714000000	8431400000	33696000000	61716000000	6391900000	4413900000	5391100000	10043000000	29	20	69	78	9	5	8	5	18	13	38	37	5	3	5	4
Cystatin domain fetuin-like protein OS=Xenopus laevis GN=hrg PE=2 SV=1	Q7SYH2	Q9UGM5	0	0	0	0	12234000000	2257500000	0	0	0	0	0	0	30	24	0	0	0	0	0	0	19	14	0	0
Succinate dehydrogenase cytochrome b560 subunit, mitochondrial OS=Mus musculus GN=Sdhc PE=1 SV=1	Q9CZB0	Q99643	6539400000	3783600000	759930000	1557900000	928170000	173760000	0	0	14	18	2	1	1	1	0	0	7	8	1	1	1	1	0	0
Cluster of Nuclear protein localization protein 4 homolog OS=Mus musculus GN=Nploc4 PE=1 SV=3 (P60670)	P60670	Q8TAT6	232550000	41795000	61769000	222010000	558570000	452310000	459360000	1153600000	9	3	1	10	12	16	14	17	7	3	1	8	12	15	13	17
Cluster of Ferritin OS=Xenopus laevis GN=ftmt PE=2 SV=1 (Q7ZXM8)	Q7ZXM8	P02794	7827300000	1889200000	234400000	211660000	2629800000	2705900000	544210000	1309500000	6	7	1	3	25	23	11	15	4	2	1	2	11	10	5	6
Cluster of Trimeric intracellular cation channel type A OS=Homo sapiens GN=TMEM38A PE=1 SV=1 (Q9H6F2)	Q9H6F2	Q9H6F2	4691300000	2297700000	197710000	221540000	86544000	0	32828000	0	15	17	4	4	2	0	1	0	7	10	4	4	1	0	1	0
Cluster of General transcription factor II-I OS=Mus musculus GN=Gtf2i PE=1 SV=1 (Q3UHU8)	Q3UHU8	P78347	1004400000	737160000	44411000	3325000	0	0	0	0	24	29	1	3	0	0	0	0	22	23	1	3	0	0	0	0
NADH-cytochrome b5 reductase OS=Sus scrofa GN=CYB5R1 PE=1 SV=1	F1S4N2	Q9UHQ9	13414000	3091100	11117000000	24887000000	0	0	0	0	2	1	32	44	0	0	0	0	2	1	19	27	0	0	0	0
Cluster of Uncharacterized protein OS=Sus scrofa GN=CSNK2A1 PE=1 SV=1 (F2Z5I5)	F2Z5I5	P68400	419820000	157290000	533630000	2321600000	326800000	266240000	232340000	472550000	11	6	7	19	7	7	7	8	10	5	6	13	7	7	6	7
FCN protein (Fragment) OS=Xenopus laevis GN=FCN PE=2 SV=1	Q7ZT75	O00602	0	0	0	0	13251000000	4114800000	0	61258000	0	0	0	0	21	14	0	1	0	0	0	0	13	9	0	1
MICOS complex subunit OS=Xenopus laevis GN=apool PE=2 SV=1	Q3KQH5	Q6UXV4	0	0	0	0	5728400000	3284000000	801970000	2261300000	0	0	0	0	25	14	5	7	0	0	0	0	15	9	3	5
Electron transfer flavoprotein subunit beta OS=Mus musculus GN=Etfb PE=1 SV=3	Q9DCW4	P38117	38043000000	20146000000	7229700000	8492000000	554250000	473870000	3857400000	2242300000	36	27	19	14	6	5	4	6	21	12	9	8	2	3	2	3
Cluster of DENN domain-containing protein 4C OS=Mus musculus GN=Dennd4c PE=1 SV=1 (A6H8H2)	A6H8H2	Q5VZ89	831440000	135190000	4565800	1182700	71896000	49920000	236320000	39895000	43	18	2	2	5	5	16	5	40	17	2	2	5	5	16	5
Cluster of Myosin regulatory light polypeptide 9 OS=Homo sapiens GN=MYL9 PE=1 SV=4 (P24844)	P24844	P24844	156150000	1747800	279450000	519230000	599850000	164840000	1228400000	1434800000	9	1	10	12	19	7	14	12	8	1	7	8	14	4	8	10
Cluster of Eukaryotic translation initiation factor 5B OS=Mus musculus GN=Eif5b PE=1 SV=2 (Q05D44)	Q05D44	O60841	925100000	1005500000	336800000	386160000	32742000	288850000	299590000	876320000	18	35	15	13	2	4	4	7	14	29	14	12	2	4	3	6
Cluster of Twinfilin-2 OS=Mus musculus GN=Twf2 PE=1 SV=1 (Q9Z0P5)	Q9Z0P5	Q6IBS0	1006800000	433300000	399150000	2071700000	0	0	0	58276000	18	11	11	13	0	0	0	2	13	8	7	9	0	0	0	2
Cluster of LOC100135111 protein (Fragment) OS=Xenopus tropicalis GN=LOC100135111 PE=2 SV=1 (A9JRZ9)	A9JRZ9	P30042	0	0	0	0	3812600000	1569000000	8626300000	4774300000	0	0	0	0	21	13	23	18	0	0	0	0	11	9	12	11
Cluster of FYVE and coiled-coil domain-containing protein 1 OS=Mus musculus GN=Fyco1 PE=1 SV=1 (Q8VDC1)	Q8VDC1	Q9BQS8	1704200000	404920000	0	26099000	0	0	0	0	47	26	0	5	0	0	0	0	37	24	0	5	0	0	0	0
Cluster of Leiomodin-2 OS=Homo sapiens GN=LMOD2 PE=1 SV=2 (Q6P5Q4)	Q6P5Q4	Q6P5Q4	447030000	455910000	381750000	819370000	33705000	61638000	531890000	266310000	24	25	17	18	1	3	6	5	19	17	14	16	1	3	4	3
Cluster of Protein Igkv1-117 (Fragment) OS=Mus musculus GN=Igkv1-117 PE=4 SV=2 (A0A140T8M0)	A0A140T8M0	A2NJV5	888410000	541100000	8780000000	11432000000	0	0	0	0	3	6	42	24	0	0	0	0	3	5	27	16	0	0	0	0
Cluster of Macrophage mannose receptor 1 OS=Homo sapiens GN=MRC1 PE=1 SV=1 (P22897)	P22897	P22897	1793200000	393810000	132780000	451620000	0	0	0	0	50	22	10	22	0	0	0	0	41	21	10	21	0	0	0	0
Uncharacterized protein OS=Sus scrofa GN=NDUFB9 PE=1 SV=2	F1RRP9	Q9Y6M9	2068800000	51334000	37661000000	92472000000	0	0	0	0	5	4	30	42	0	0	0	0	3	4	17	19	0	0	0	0
60S ribosomal protein L7a OS=Homo sapiens GN=RPL7A PE=1 SV=2	P62424	P62424	5714900000	5445600000	7805100000	13855000000	4937800000	4003900000	2702400000	14781000000	26	22	22	31	9	8	9	15	18	15	16	17	5	6	6	7
MGC52578 protein OS=Xenopus laevis GN=MGC52578 PE=2 SV=1	Q7ZXK5	P26583	0	0	0	0	11325000000	17451000000	1492600000	760690000	0	0	0	0	28	24	4	2	0	0	0	0	19	16	3	1
NADH dehydrogenase [ubiquinone] 1 subunit C2 OS=Mus musculus GN=Ndufc2 PE=1 SV=1	Q9CQ54	O95298	8536100000	1884700000	0	0	0	0	0	0	19	13	0	0	0	0	0	0	12	9	0	0	0	0	0	0
Cluster of Aconitate hydratase OS=Xenopus laevis GN=aco1 PE=2 SV=1 (Q7ZY37)	Q7ZY37	P21399	1295100000	410890000	147300000	1037700000	1686900000	526520000	966980000	689450000	14	7	6	4	41	27	29	18	9	6	6	4	28	24	23	16
Cluster of Aldehyde dehydrogenase, mitochondrial OS=Mus musculus GN=Aldh2 PE=1 SV=1 (P47738)	P47738	P05091	6626500000	7864800000	79102000	165280000	3964200000	928870000	2318100000	1574800000	29	33	5	5	8	7	5	8	24	25	5	5	6	4	5	7
Cluster of Prothrombin OS=Xenopus laevis GN=lpa-prov PE=2 SV=1 (Q6DFJ5)	Q6DFJ5	P00734	217720000	307620000	181220000	200010000	8293300000	2037800000	4136800000	3755800000	7	8	3	3	53	48	45	36	4	4	3	2	31	26	23	21
Uncharacterized protein OS=Xenopus tropicalis GN=col3a1 PE=2 SV=1	B5DES3	P02461	11548000	0	0	24579000	2844400000	2064100000	1832600000	9525400000	1	0	0	1	14	11	12	17	1	0	0	1	11	9	8	10
Cluster of Proteasome subunit alpha type OS=Sus scrofa GN=PSMA4 PE=1 SV=1 (F2Z528)	F2Z528	P25789	560850000	85238000	290110000	371730000	1630600000	549240000	1312400000	198390000	10	3	9	7	16	15	13	8	9	3	7	4	10	11	10	6
Uncharacterized protein (Fragment) OS=Xenopus tropicalis GN=apeh PE=4 SV=1	F7EDX7	P13798	0	0	0	0	1124500000	173500000	2440500000	1156700000	0	0	0	0	20	10	42	28	0	0	0	0	14	8	27	22
Cluster of AP-2 complex subunit mu OS=Xenopus laevis GN=ap2m1 PE=2 SV=1 (Q801Q8)	Q801Q8	Q96CW1	621980000	295860000	109140000	428500000	388090000	56333000	387300000	209670000	11	5	7	11	13	7	14	10	9	4	5	8	9	5	10	8
Cluster of Isocitrate dehydrogenase [NAD] subunit, mitochondrial OS=Xenopus laevis GN=idh3g PE=2 SV=1 (Q6GM62)	Q6GM62	P51553	1265700000	557190000	0	2087700000	4779800000	2999700000	5274300000	2639200000	8	7	0	5	23	26	26	18	3	2	0	2	12	12	13	11
Cluster of Methylmalonic aciduria type A protein, mitochondrial OS=Homo sapiens GN=MMAA PE=1 SV=1 (Q8IVH4)	Q8IVH4	Q8IVH4	1680000000	612690000	1500100000	5971600000	9146600	20559000	0	0	17	10	9	20	1	1	0	0	15	9	9	14	1	1	0	0
Cluster of Torsin-1A-interacting protein 1 OS=Homo sapiens GN=TOR1AIP1 PE=1 SV=2 (Q5JTV8)	Q5JTV8	Q5JTV8	807140000	379540000	170670000	336880000	0	0	56125000	48283000	20	16	8	5	0	0	1	1	15	14	8	5	0	0	1	1
NADH dehydrogenase [ubiquinone] iron-sulfur protein 5 (Fragment) OS=Mus musculus GN=Ndufs5 PE=1 SV=1	B1ARW4	O43920	3578300000	1983300000	0	0	0	0	0	0	20	8	0	0	0	0	0	0	7	4	0	0	0	0	0	0
Cluster of Mitochondrial 10-formyltetrahydrofolate dehydrogenase OS=Homo sapiens GN=ALDH1L2 PE=1 SV=2 (Q3SY69)	Q3SY69	Q3SY69	290800000	42512000	255160000	439080000	129740000	89890000	1308600000	864510000	21	7	14	16	5	9	36	22	20	7	14	16	5	9	31	21
Transcription intermediary factor 1-beta OS=Mus musculus GN=Trim28 PE=1 SV=3	Q62318	Q13263	739810000	1042300000	3955800	24554000	0	0	0	0	25	26	1	4	0	0	0	0	20	20	1	3	0	0	0	0
Catenin delta-1 OS=Xenopus laevis GN=ctnnd1 PE=1 SV=1	Q8AXM9	O60716	0	0	0	0	1374700000	1166700000	158890000	239350000	0	0	0	0	37	28	8	7	0	0	0	0	27	25	7	6
Cluster of GTP-binding protein RAD OS=Homo sapiens GN=RRAD PE=1 SV=2 (P55042)	P55042	P55042	15845000	54807000	225930000	291460000	1420600000	678970000	1884500000	1162300000	3	2	7	3	12	11	10	11	3	2	6	3	11	9	7	9
Cluster of Apoptosis inhibitor 5-B OS=Xenopus laevis GN=api5-b PE=2 SV=1 (Q7ZY79)	Q7ZY79	Q9BZZ5	481760000	325310000	119470000	451100000	2933900000	4258700000	789360000	2404400000	6	4	4	4	26	31	10	15	4	3	3	3	18	24	7	14
Cluster of Adenylosuccinate synthetase isozyme 1 B OS=Xenopus laevis GN=adssl1-b PE=2 SV=1 (Q68F20)	Q68F20	Q8N142	306660000	767680000	68628000	73976000	5269700000	1931700000	307100000	141120000	5	6	2	3	40	30	11	8	5	5	2	2	24	19	9	8
Cluster of Hydroxysteroid dehydrogenase-like protein 2 OS=Homo sapiens GN=HSDL2 PE=1 SV=1 (Q6YN16)	Q6YN16	Q6YN16	1405800000	656990000	10384000000	13560000000	161220000	752310000	724420000	693890000	10	7	43	39	2	3	4	2	9	6	31	25	2	3	4	2
Cluster of Heterogeneous nuclear ribonucleoprotein U-like protein 2 OS=Mus musculus GN=Hnrnpul2 PE=1 SV=2 (Q00PI9)	Q00PI9	Q1KMD3	761410000	557520000	361290000	419310000	0	0	0	0	23	20	14	14	0	0	0	0	18	18	12	13	0	0	0	0
Uncharacterized protein OS=Sus scrofa GN=PRELP PE=1 SV=2	F1S6B4	P51888	87255000	12752000	6645200000	20748000000	0	0	0	0	5	2	30	43	0	0	0	0	3	1	14	22	0	0	0	0
Uncharacterized protein OS=Sus scrofa GN=PLIN4 PE=1 SV=2	F1S7K4	Q96Q06	30827000	91560000	7567300000	6054400000	0	0	0	0	2	3	33	31	0	0	0	0	2	2	24	22	0	0	0	0
Uncharacterized protein OS=Xenopus tropicalis GN=dnajc13 PE=4 SV=1	F6Y7G7	O75165	153190000	45560000	13857000	16201000	448840000	356290000	612310000	45968000	9	8	2	4	13	19	30	8	9	8	2	4	13	19	29	8
Uncharacterized protein OS=Xenopus tropicalis PE=3 SV=1	F7AJT5	O43847	0	0	0	0	0	41999000	5443200000	2989000000	0	0	0	0	0	2	53	37	0	0	0	0	0	2	37	28
Cluster of Eukaryotic initiation factor 4A-III OS=Mus musculus GN=Eif4a3 PE=1 SV=3 (Q91VC3)	Q91VC3	P38919	537220000	158170000	848180000	1852700000	1596800000	803300000	379880000	1316800000	14	9	10	13	19	6	9	12	12	9	9	12	16	5	7	10
Cluster of Prolyl endopeptidase OS=Mus musculus GN=Prep PE=1 SV=1 (Q9QUR6)	Q9QUR6	P48147	1228700000	389200000	887380000	912090000	296340000	20951000	163010000	0	31	23	36	33	5	3	4	0	26	18	27	28	4	3	2	0
Cluster of Uncharacterized protein OS=Sus scrofa GN=HYOU1 PE=1 SV=1 (F1SAI8)	F1SAI8	Q9Y4L1	919160000	366080000	1100900000	1120600000	22073000	6900400	0	37153000	33	24	29	29	1	1	0	2	24	18	24	24	1	1	0	1
Cluster of Microsomal glutathione S-transferase 1 OS=Sus scrofa GN=MGST1 PE=2 SV=3 (P79382)	P79382	P10620	610050000	177380000	3847400000	9009600000	0	0	0	0	6	3	18	23	0	0	0	0	4	3	14	15	0	0	0	0
Cluster of Caprin-1 OS=Mus musculus GN=Caprin1 PE=1 SV=2 (Q60865)	Q60865	Q14444	1636600000	1474200000	359440000	420080000	0	0	0	0	20	23	7	7	0	0	0	0	13	15	7	7	0	0	0	0
Acetyl-coenzyme A synthetase OS=Sus scrofa GN=ACSS1 PE=1 SV=2	F1SAS2	Q9NUB1	2479100000	996220000	9377700000	20792000000	0	0	0	0	10	11	44	47	0	0	0	0	7	5	33	32	0	0	0	0
MICOS complex subunit mic25 OS=Xenopus tropicalis GN=chchd6 PE=2 SV=2	Q5FVV3	Q9BRQ6	0	0	0	0	139190000	90816000	3088500000	7200100000	0	0	0	0	2	1	22	23	0	0	0	0	2	1	13	11
Cluster of Phosphoglycerate mutase OS=Xenopus laevis GN=pgam2 PE=2 SV=1 (Q7SYX4)	Q7SYX4	P15259	2293900000	414510000	2476000000	5533600000	22893000000	6325000000	4833800000	2952100000	6	5	16	5	37	27	22	19	6	5	11	4	17	16	16	13
Cluster of Pik4ca-prov protein OS=Xenopus laevis GN=pi4ka PE=2 SV=1 (Q6DDG3)	Q6DDG3	P42356	414200000	198510000	12929000	1794500	624960000	448630000	1341100000	460580000	18	13	2	3	31	32	45	19	15	11	2	3	29	30	40	19
LETM1 and EF-hand domain-containing protein 1, mitochondrial OS=Xenopus tropicalis GN=letm1 PE=2 SV=1	Q0VA06	O95202	2455300000	758780000	289550000	1567100000	1061100000	1168300000	1733300000	4482800000	7	10	4	4	13	15	30	24	3	3	3	3	11	11	22	20
Cluster of AP-3 complex subunit delta-1 OS=Mus musculus GN=Ap3d1 PE=1 SV=1 (O54774)	O54774	O14617	316330000	101530000	29029000	24789000	147640000	22159000	543070000	147690000	24	14	3	3	15	3	20	8	21	11	3	3	12	3	17	8
Cluster of Uncharacterized protein OS=Xenopus tropicalis GN=prkaa2 PE=4 SV=1 (F6R539)	F6R539	P54646	262660000	83943000	71558000	266300000	1626100000	424580000	2142000000	1623400000	10	3	6	7	20	13	37	25	9	3	6	7	12	10	19	18
Cluster of Isocitrate dehydrogenase [NAD] subunit, mitochondrial OS=Xenopus laevis GN=idh3b PE=2 SV=1 (Q6IP15)	Q6IP15	O43837	4919200000	3416400000	3959000000	9534000000	7485300000	3854300000	4636200000	3192200000	15	13	16	13	29	24	30	31	8	6	9	7	16	14	15	16
Cluster of ATP-dependent 6-phosphofructokinase, liver type OS=Mus musculus GN=Pfkl PE=1 SV=4 (P12382)	P12382	P17858	3797200000	1585000000	12100000000	10511000000	13173000000	3193900000	6420500000	2447700000	25	31	34	38	25	19	21	17	20	19	22	27	10	11	9	8
Cluster of Angiotensin-converting enzyme OS=Homo sapiens GN=ACE PE=1 SV=1 (P12821)	P12821	P12821	882620000	396630000	255830000	744290000	0	0	1087900000	325080000	33	30	11	21	0	0	6	2	28	27	11	19	0	0	6	2
Cluster of Uncharacterized protein OS=Xenopus tropicalis GN=ralgapa1 PE=4 SV=1 (F7EC44)	F7EC44	Q6GYQ0	10346000	11844000	0	0	312170000	660790000	343800000	131390000	2	4	0	0	14	30	15	5	2	4	0	0	13	27	14	5
Cluster of Tubulointerstitial nephritis antigen-like OS=Homo sapiens GN=TINAGL1 PE=1 SV=1 (Q9GZM7)	Q9GZM7	Q9GZM7	81428000	100720000	1116400000	4269500000	0	8142200	0	0	8	6	19	34	0	2	0	0	8	6	14	21	0	2	0	0
Cluster of Cysteine and glycine-rich protein 1 OS=Xenopus tropicalis GN=csrp1 PE=2 SV=1 (Q6DEQ0)	Q6DEQ0	P21291	0	0	0	0	480500000	249490000	2923500000	12297000000	0	0	0	0	6	8	16	15	0	0	0	0	6	6	10	10
Cluster of LOC100036907 protein (Fragment) OS=Xenopus laevis GN=LOC100036907 PE=2 SV=1 (A1L2P1)	A1L2P1	Q9UGM3	0	0	0	0	3637100000	895090000	143250000	104260000	0	0	0	0	37	26	9	7	0	0	0	0	23	19	9	7
Cluster of Nexilin OS=Mus musculus GN=Nexn PE=1 SV=1 (A0A0G2JGI1)	A0A0G2JGI1	Q0ZGT2	839780000	1200400000	253670000	451940000	0	0	0	0	24	27	2	4	0	0	0	0	15	19	2	3	0	0	0	0
Uncharacterized protein (Fragment) OS=Sus scrofa GN=IGKC PE=1 SV=3	F1STC5	P01834	0	0	9938800000	23341000000	0	0	0	0	0	0	28	28	0	0	0	0	0	0	20	17	0	0	0	0
Solute carrier family 2, facilitated glucose transporter member 4 OS=Mus musculus GN=Slc2a4 PE=1 SV=3	P14142	P14672	1439100000	1300900000	3539400	2612000	0	0	0	0	14	15	2	2	0	0	0	0	11	9	2	2	0	0	0	0
Cluster of 5'-AMP-activated protein kinase subunit beta-2 OS=Homo sapiens GN=PRKAB2 PE=1 SV=1 (O43741)	O43741	O43741	45493000	4705700	6585600	59398000	1774900000	552550000	1926400000	669280000	4	1	2	9	17	14	21	21	4	1	2	8	13	11	15	14
Complement C5a anaphylatoxin OS=Sus scrofa GN=C5 PE=1 SV=2	F1SME1	P01031	0	20088000	4006500000	4259300000	0	0	0	0	0	1	41	50	0	0	0	0	0	1	35	41	0	0	0	0
Uncharacterized protein (Fragment) OS=Xenopus tropicalis GN=ndufa11 PE=4 SV=1	F6Z4V1	Q86Y39	0	0	0	0	1063900000	303100000	4925800000	11322000000	0	0	0	0	5	3	17	21	0	0	0	0	3	3	7	11
Vacuolar protein sorting-associated protein 13A OS=Mus musculus GN=Vps13a PE=1 SV=1	Q5H8C4	Q96RL7	777030000	361620000	3242900	8441200	0	0	0	0	62	33	1	3	0	0	0	0	52	32	1	3	0	0	0	0
Cluster of Uncharacterized protein OS=Xenopus tropicalis GN=nexn PE=4 SV=1 (F6S3L8)	F6S3L8	Q0ZGT2	0	0	0	0	727570000	929060000	2054200000	9105200000	0	0	0	0	6	6	32	27	0	0	0	0	5	5	20	16
Cluster of Ferritin heavy chain B OS=Xenopus laevis GN=fth1-b PE=2 SV=2 (P17663)	P17663	P02794	0	0	0	0	4677000000	977360000	870480000	310960000	0	0	0	0	33	20	20	5	0	0	0	0	14	10	9	4
Triosephosphate isomerase OS=Xenopus tropicalis GN=tpi1 PE=2 SV=1	B0BM40	P60174	6296900000	1184700000	4381400000	10286000000	47482000000	16494000000	59384000000	33641000000	8	7	17	16	26	22	52	50	5	4	7	5	11	11	23	24
Uncharacterized protein (Fragment) OS=Xenopus tropicalis GN=fhl3 PE=4 SV=1	F7DTI2	Q13643	0	0	0	0	20539000000	22275000000	98350000	103160000	0	0	0	0	6	6	2	3	0	0	0	0	3	3	2	3
Uncharacterized protein OS=Xenopus tropicalis GN=ctsh PE=3 SV=1	F7EM02	P25774	0	0	0	0	0	0	7111900000	14311000000	0	0	0	0	0	0	11	21	0	0	0	0	0	0	7	14
Cluster of NADPH--cytochrome P450 reductase OS=Mus musculus GN=Por PE=1 SV=2 (P37040)	P37040	P16435	699450000	225590000	120800000	309300000	9407100	2388600	66966000	333000000	22	13	7	12	2	1	7	12	19	12	7	12	2	1	7	11
Cluster of Uncharacterized protein (Fragment) OS=Xenopus tropicalis GN=blvra PE=4 SV=1 (F6YDT2)	F6YDT2	P53004	0	0	0	0	39319000	42799000	4048500000	7141600000	0	0	0	0	2	4	29	28	0	0	0	0	2	3	14	19
Cluster of Methionine aminopeptidase 1 OS=Xenopus tropicalis GN=metap1 PE=2 SV=1 (Q5I0A0)	Q5I0A0	P53582	348030000	320550000	243800000	696200000	34858000	124620000	1203900000	1247500000	11	7	7	8	2	3	14	14	10	6	7	6	2	3	9	10
Cluster of Lysine--tRNA ligase OS=Homo sapiens GN=KARS PE=1 SV=3 (Q15046)	Q15046	Q15046	966330000	380430000	410760000	1148600000	80962000	180980000	52910000	372140000	23	14	13	15	4	4	2	4	21	13	12	15	3	4	2	3
Cluster of Dynactin subunit 2 OS=Mus musculus GN=Dctn2 PE=1 SV=3 (Q99KJ8)	Q99KJ8	Q13561	1021600000	1423200000	221790000	956460000	213680000	0	0	97361000	18	18	11	17	2	0	0	3	15	12	10	12	2	0	0	2
Cluster of Transcriptional activator protein Pur-beta-B OS=Xenopus laevis GN=purb-b PE=2 SV=3 (Q8AVS4)	Q8AVS4	Q96QR8	0	0	221700000	525040000	3174600000	1705900000	2477200000	2797500000	0	0	3	4	20	19	16	17	0	0	2	2	13	13	10	11
Cluster of Dual 3',5'-cyclic-AMP and -GMP phosphodiesterase 11A OS=Homo sapiens GN=PDE11A PE=1 SV=2 (Q9HCR9)	Q9HCR9	Q9HCR9	0	0	0	0	583560000	83874000	1334300000	645140000	0	0	0	0	22	8	40	20	0	0	0	0	19	7	31	18
Cluster of 40S ribosomal protein S20 OS=Sus scrofa GN=RPS20 PE=1 SV=1 (A1XQU9)	A1XQU9	P60866	631850000	666250000	1607500000	4940800000	1668900000	267320000	1826500000	1826100000	7	5	7	9	10	5	8	5	4	4	4	5	6	5	5	3
Uncharacterized protein OS=Sus scrofa GN=PKP2 PE=4 SV=2	F1SGD2	Q99959	1571800000	2164800000	2002200000	5648500000	0	0	0	0	12	20	36	49	0	0	0	0	10	11	32	38	0	0	0	0
Short-chain specific acyl-CoA dehydrogenase, mitochondrial OS=Mus musculus GN=Acads PE=1 SV=2	Q07417	P16219	19891000000	9675100000	3405700000	12827000000	653070000	546990000	1895600000	1046200000	45	38	16	19	5	4	6	5	22	17	9	10	3	3	3	3
Probable threonine--tRNA ligase 2, cytoplasmic OS=Xenopus tropicalis GN=tarsl2 PE=2 SV=1	Q0V9S0	A2RTX5	97317000	20568000	0	33856000	1646000000	819960000	2443600000	5849100000	5	1	0	2	17	13	31	24	5	1	0	2	15	12	25	22
Cluster of Ogt-prov protein OS=Xenopus laevis GN=ogt PE=2 SV=1 (Q641I4)	Q641I4	O15294	553540000	83576000	23502000	37371000	131720000	35329000	141770000	44197000	24	9	4	6	11	4	10	5	22	9	4	6	11	4	9	5
MGC69046 protein OS=Xenopus laevis GN=col3a1 PE=2 SV=1	Q6P9I2	P02461	0	24418000	0	24579000	13496000000	8083100000	45042000	117340000	0	1	0	1	18	20	1	3	0	1	0	1	14	15	1	2
MGC52972 protein OS=Xenopus laevis GN=cobl PE=2 SV=1	Q7ZWX3	O75128	0	0	0	0	2047700000	872730000	150140000	166240000	0	0	0	0	32	26	3	3	0	0	0	0	20	19	3	3
Cluster of Arhgap1 protein OS=Xenopus tropicalis GN=arhgap1 PE=2 SV=1 (Q66IH1)	Q66IH1	Q07960	4359300	4272200	72718000	348260000	823340000	180170000	3314400000	3201900000	1	1	6	10	15	7	32	31	1	1	6	10	15	6	21	23
Cluster of Mitofusin-1 OS=Mus musculus GN=Mfn1 PE=1 SV=3 (Q811U4)	Q811U4	Q8IWA4	333100000	588130000	0	27973000	27347000	22432000	68741000	14680000	21	30	0	2	3	3	6	2	17	21	0	2	3	3	5	2
Cluster of Methylglutaconyl-CoA hydratase, mitochondrial OS=Mus musculus GN=Auh PE=1 SV=1 (A0A0R4J023)	A0A0R4J023	Q13825	4179700000	1817000000	1360700000	4849200000	0	0	530530000	0	17	12	10	13	0	0	3	0	12	10	8	8	0	0	2	0
Cluster of Arginine--tRNA ligase, cytoplasmic OS=Homo sapiens GN=RARS PE=1 SV=2 (P54136)	P54136	P54136	642300000	248210000	412610000	812750000	0	0	0	0	23	11	16	19	0	0	0	0	19	10	15	17	0	0	0	0
Cluster of NADH-cytochrome b5 reductase 3 OS=Homo sapiens GN=CYB5R3 PE=1 SV=3 (P00387)	P00387	P00387	1666900000	348500000	1228800000	2531100000	0	0	0	0	19	8	20	20	0	0	0	0	13	5	15	14	0	0	0	0
Cluster of DNA-(apurinic or apyrimidinic site) lyase OS=Homo sapiens GN=APEX1 PE=1 SV=2 (P27695)	P27695	P27695	422160000	423880000	1545100000	6259600000	0	0	0	0	11	11	21	28	0	0	0	0	10	8	15	19	0	0	0	0
Glutaryl-Coenzyme A dehydrogenase OS=Xenopus tropicalis GN=gcdh PE=2 SV=1	A4QND3	Q92947	158670000	302360000	0	0	325940000	217650000	6133800000	3843400000	1	2	0	0	5	4	35	26	1	2	0	0	2	2	13	16
Cluster of Uncharacterized protein OS=Xenopus tropicalis GN=myh14 PE=3 SV=1 (F6WU78)	F6WU78	P35580	38903000000	38841000000	46880000000	60256000000	75590000000	32267000000	138630000000	147210000000	41	37	37	35	60	65	99	57	26	23	26	25	43	43	68	37
Cluster of Serine hydroxymethyltransferase OS=Mus musculus GN=Shmt2 PE=1 SV=1 (Q9CZN7)	Q9CZN7	P34897	2681400000	945210000	432650000	2832800000	279520000	1102300000	2407500000	7169400000	31	16	8	12	6	5	14	14	23	11	8	10	4	5	9	10
Cluster of Double-strand-break repair protein rad21 homolog OS=Homo sapiens GN=RAD21 PE=1 SV=2 (O60216)	O60216	O60216	41231000	37333000	0	11429000	444870000	333580000	213770000	290520000	4	6	0	4	22	14	7	8	4	6	0	4	20	13	7	7
Cluster of Vacuolar protein sorting-associated protein 13D OS=Homo sapiens GN=VPS13D PE=1 SV=2 (Q5THJ4)	Q5THJ4	Q5THJ4	125940000	417460000	0	1193000	0	568230000	9933700	190610000	28	32	0	1	0	5	2	2	28	31	0	1	0	5	2	2
Cluster of Uncharacterized protein OS=Xenopus tropicalis GN=cdc42bpb PE=3 SV=1 (F7A5W1)	F7A5W1	Q9Y5S2	37459000	34441000	0	0	683790000	763540000	350990000	106430000	2	2	0	0	25	24	17	5	2	2	0	0	24	22	17	5
Histidine-rich glycoprotein OS=Mus musculus GN=Hrg PE=1 SV=1	A0A0R4J039	P04196	1225500000	1905900000	0	0	0	0	0	0	17	21	0	0	0	0	0	0	13	15	0	0	0	0	0	0
Uncharacterized protein OS=Sus scrofa GN=LOC100153899 PE=1 SV=2	F1SCC6	P01011	0	0	24069000000	38470000000	0	0	0	0	0	0	57	56	0	0	0	0	0	0	32	30	0	0	0	0
Uncharacterized protein (Fragment) OS=Xenopus tropicalis GN=add3 PE=4 SV=1	F6ZGA3	Q9UEY8	0	0	0	0	644900000	826320000	3035200000	3545200000	0	0	0	0	5	8	28	35	0	0	0	0	4	5	14	21
Cluster of Ubiquitin-protein ligase E3A OS=Mus musculus GN=Ube3a PE=1 SV=2 (O08759)	O08759	Q05086	979580000	139200000	110900000	113860000	216480000	53587000	318840000	242560000	21	11	10	9	9	9	15	11	20	10	9	8	9	9	14	9
Enoyl-CoA delta isomerase 1, mitochondrial OS=Mus musculus GN=Eci1 PE=1 SV=2	P42125	P42126	15991000000	6903700000	0	0	0	0	0	0	28	22	0	0	0	0	0	0	18	13	0	0	0	0	0	0
Saccharopine dehydrogenase-like oxidoreductase OS=Mus musculus GN=Sccpdh PE=1 SV=1	Q8R127	Q8NBX0	1502000000	1180000000	0	0	0	376700000	0	0	19	15	0	0	0	2	0	0	14	9	0	0	0	2	0	0
Cluster of Elongation factor 1-gamma-B OS=Xenopus laevis GN=eef1g-b PE=2 SV=1 (Q91375)	Q91375	P26641	366830000	0	0	0	14908000000	12725000000	3819200000	6439600000	2	0	0	0	36	36	10	10	2	0	0	0	25	23	6	8
Uncharacterized protein OS=Sus scrofa GN=ECI2 PE=1 SV=2	F1RWZ4	O75521	122420000	0	4918800000	7754700000	0	0	0	0	1	0	26	27	0	0	0	0	1	0	15	15	0	0	0	0
Cluster of Importin subunit alpha-4 OS=Mus musculus GN=Kpna3 PE=1 SV=1 (O35344)	O35344	O00505	562650000	84271000	294080000	918980000	679000000	191040000	526070000	489240000	10	4	9	13	15	13	13	13	10	4	8	12	14	11	11	12
Cluster of Ras-related protein Rab-2A OS=Homo sapiens GN=RAB2A PE=1 SV=1 (P61019)	P61019	P61019	185800000	68170000	775320000	950560000	659040000	54787000	870190000	799550000	7	3	21	14	10	5	15	15	6	3	13	9	9	5	12	11
Mcpt1-prov protein (Fragment) OS=Xenopus tropicalis GN=gzmh PE=2 SV=1	Q5M8H1	P20718	0	0	0	0	0	0	7454700000	6383600000	0	0	0	0	0	0	26	22	0	0	0	0	0	0	13	11
Cluster of Serine/threonine-protein kinase TAO1 OS=Homo sapiens GN=TAOK1 PE=1 SV=1 (Q7L7X3)	Q7L7X3	Q7L7X3	792960000	289800000	130110000	130100000	121550000	226870000	86187000	431860000	18	13	6	7	7	10	7	14	15	13	6	7	6	7	6	13
Cluster of Signal transducer and activator of transcription 5B OS=Mus musculus GN=Stat5b PE=1 SV=1 (P42232)	P42232	P51692	171690000	91227000	7583300	60348000	388220000	103910000	582840000	212210000	14	8	2	7	16	13	19	11	12	8	2	7	15	11	17	10
Cluster of Uncharacterized protein OS=Xenopus tropicalis GN=rpl21 PE=4 SV=1 (F6QG21)	F6QG21	P46778	268120000	350650000	301390000	269790000	1572300000	646670000	1452300000	2175800000	2	2	1	1	11	5	10	10	1	1	1	1	6	3	4	6
Cluster of Septin-8-A OS=Xenopus laevis GN=sept8-a PE=2 SV=1 (Q6AXA6)	Q6AXA6	Q92599	0	0	852450000	2760300000	2188900000	2055400000	1728400000	6655300000	0	0	4	4	25	20	21	39	0	0	3	3	16	14	14	24
Cluster of Cytoskeleton-associated protein 4 OS=Homo sapiens GN=CKAP4 PE=1 SV=2 (Q07065)	Q07065	Q07065	1839500000	2017500000	1492700000	3169100000	0	0	0	0	25	24	15	16	0	0	0	0	19	16	8	9	0	0	0	0
Cluster of Uncharacterized protein (Fragment) OS=Xenopus tropicalis GN=pdk1 PE=4 SV=1 (F6QN91)	F6QN91	Q15118	0	0	0	0	524750000	165540000	908280000	2656500000	0	0	0	0	7	8	14	22	0	0	0	0	7	8	11	17
Cluster of Regulator of G-protein signaling 7 OS=Homo sapiens GN=RGS7 PE=1 SV=3 (P49802)	P49802	P49802	0	0	0	0	586200000	247400000	1081300000	1120800000	0	0	0	0	10	10	16	16	0	0	0	0	9	9	12	11
MICOS complex subunit OS=Sus scrofa GN=APOOL PE=1 SV=2	F1S1Q7	Q6UXV4	0	0	8297600000	12517000000	0	0	0	0	0	0	29	29	0	0	0	0	0	0	15	16	0	0	0	0
Cluster of Glutamate dehydrogenase 2, mitochondrial OS=Homo sapiens GN=GLUD2 PE=1 SV=2 (P49448)	P49448	P49448	5721900000	3233900000	5102100000	7928500000	6412800000	2705500000	5342900000	10444000000	48	35	43	42	28	27	35	33	27	21	27	26	14	14	16	16
Cluster of Uncharacterized protein (Fragment) OS=Xenopus tropicalis GN=alpk3 PE=4 SV=1 (F6X3M7)	F6X3M7	Q96L96	0	0	0	0	177530000	88903000	728640000	1207400000	0	0	0	0	6	6	29	23	0	0	0	0	4	5	25	20
Cluster of Protein Ighv1-81 (Fragment) OS=Mus musculus GN=Ighv1-81 PE=4 SV=1 (A0A075B5Y4)	A0A075B5Y4	P01742	3004000000	3864700000	0	0	0	0	0	0	25	30	0	0	0	0	0	0	18	19	0	0	0	0	0	0
NADH dehydrogenase [ubiquinone] 1 alpha subcomplex subunit 8 OS=Sus scrofa GN=NDUFA8 PE=1 SV=2	F1SLR1	P51970	167690000	619940000	25782000000	75874000000	0	0	0	0	2	3	19	31	0	0	0	0	2	2	10	15	0	0	0	0
Uncharacterized protein (Fragment) OS=Xenopus tropicalis GN=atp5h PE=4 SV=1	F6W0P9	O75947	0	0	0	0	333940000	292460000	23059000000	33559000000	0	0	0	0	4	2	23	21	0	0	0	0	2	2	12	11
Cluster of Isocitrate dehydrogenase [NADP] cytoplasmic OS=Mus musculus GN=Idh1 PE=1 SV=2 (O88844)	O88844	O75874	5463200000	5806200000	1539400000	2298600000	3852300000	2276300000	9381800000	8383800000	15	15	20	19	13	14	12	15	14	15	16	15	10	11	10	13
Cluster of Vha55 protein OS=Xenopus laevis GN=atp6v1b2 PE=2 SV=1 (Q7ZTJ4)	Q7ZTJ4	P21281	170040000	260100000	316800000	549680000	871210000	441980000	338870000	639170000	6	5	11	8	18	18	12	11	6	5	10	7	14	14	8	9
Cluster of Phosphatidylinositol-binding clathrin assembly protein (Fragment) OS=Mus musculus GN=Picalm PE=1 SV=1 (A0A140LHQ8)	A0A140LHQ8	Q13492	653400000	490880000	222590000	367250000	126170000	311270000	86469000	254680000	17	14	7	8	5	9	3	6	13	12	6	7	5	7	3	5
Cluster of ATP-binding cassette sub-family C member 9 OS=Mus musculus GN=Abcc9 PE=1 SV=2 (P70170)	P70170	O60706	341950000	241970000	6688100	3231400	99613000	27380000	50506000	38035000	23	17	1	1	7	3	2	3	21	16	1	1	7	3	2	3
Cluster of Heat shock 70 kDa protein 4L OS=Mus musculus GN=Hspa4l PE=1 SV=2 (P48722)	P48722	O95757	3419100000	573100000	8141200	149830000	0	137730000	516560000	292890000	57	27	2	4	0	3	3	2	41	23	2	4	0	2	2	2
Cluster of Peroxiredoxin-5, mitochondrial OS=Mus musculus GN=Prdx5 PE=1 SV=1 (H3BJQ7)	H3BJQ7	P30044	11317000000	7244900000	19902000	54773000	1426600000	7909500	1906400000	900510000	23	22	3	4	3	1	4	2	14	11	3	4	2	1	2	2
Cluster of Mitochondrial import receptor subunit TOM40 homolog OS=Xenopus laevis GN=tomm40 PE=2 SV=1 (Q7ZTM6)	Q7ZTM6	O96008	0	0	57301000	565980000	720450000	902910000	4748100000	4979100000	0	0	3	4	10	10	24	20	0	0	3	3	6	6	14	14
Cluster of Leucine-rich repeat-containing protein 59 OS=Mus musculus GN=Lrrc59 PE=1 SV=1 (Q922Q8)	Q922Q8	Q96AG4	1434000000	864920000	1119100000	2277800000	0	0	3246300	0	18	7	12	14	0	0	1	0	12	6	9	10	0	0	1	0
GMP reductase OS=Xenopus tropicalis GN=gmpr PE=3 SV=1	F6PWI3	P36959	66205000	0	74042000	70814000	2229100000	1857000000	2333300000	8343200000	3	0	1	2	11	8	16	16	3	0	1	2	7	6	11	10
ATP synthase subunit a OS=Mus musculus GN=Mtatp6 PE=1 SV=1	P00848	P00846	951720000	2877000000	0	0	0	0	0	0	16	21	0	0	0	0	0	0	9	10	0	0	0	0	0	0
Antithrombin-III OS=Mus musculus GN=Serpinc1 PE=1 SV=1	P32261	P01008	3981300000	2652900000	301060000	1629800000	0	0	0	0	40	34	8	12	0	0	0	0	23	22	7	8	0	0	0	0
Beta-taxilin OS=Mus musculus GN=Txlnb PE=1 SV=2	Q8VBT1	Q8N3L3	4507200000	728720000	101250000	146400000	0	0	12613000	8652600	47	25	6	6	0	0	1	1	28	17	5	6	0	0	1	1
Synaptopodin-2 OS=Mus musculus GN=Synpo2 PE=1 SV=2	Q91YE8	Q9UMS6	450200000	509320000	99744000	134920000	0	0	0	0	26	30	3	5	0	0	0	0	23	23	3	5	0	0	0	0
Short/branched chain specific acyl-CoA dehydrogenase, mitochondrial OS=Mus musculus GN=Acadsb PE=1 SV=1	Q9DBL1	P45954	2772500000	1126700000	5228800000	5897000000	0	0	502100000	103010000	22	13	3	3	0	0	2	2	15	8	2	3	0	0	2	2
Cluster of Myosin light chain kinase, smooth muscle OS=Homo sapiens GN=MYLK PE=1 SV=4 (Q15746)	Q15746	Q15746	462480000	334330000	753730000	547340000	25241000	30132000	133860000	30386000	16	18	18	17	3	2	2	1	15	17	14	16	3	2	2	1
Cluster of Ubiquitin carboxyl-terminal hydrolase 10 OS=Homo sapiens GN=USP10 PE=1 SV=2 (Q14694)	Q14694	Q14694	290590000	482020000	0	33425000	25746000	208430000	173830000	61120000	9	14	0	3	2	10	11	5	8	12	0	3	2	10	10	5
Cluster of Fubp1 protein OS=Xenopus laevis GN=fubp1 PE=2 SV=1 (Q7ZXS1)	Q7ZXS1	Q96AE4	43131000	0	200660000	19245000	427910000	1040700000	298270000	734040000	4	0	4	2	17	27	15	7	4	0	3	2	16	22	13	7
Cluster of MGC154222 protein OS=Xenopus laevis GN=dync1li2 PE=2 SV=1 (Q0P3S2)	Q0P3S2	O43237	257310000	0	0	280510000	1165200000	1227300000	1544400000	1624900000	4	0	0	5	28	28	10	12	3	0	0	4	22	20	6	8
Cluster of Betaine--homocysteine S-methyltransferase 1 OS=Xenopus laevis GN=bhmt PE=2 SV=1 (Q5XGM3)	Q5XGM3	Q93088	7905000	0	0	0	6995600000	5144900000	5360900	238990000	1	0	0	0	24	33	2	7	1	0	0	0	13	19	2	6
Cluster of Uncharacterized protein OS=Xenopus tropicalis GN=vapb PE=2 SV=1 (Q6P7K7)	Q6P7K7	O95292	0	0	0	0	1914800000	1364900000	2369900000	8708200000	0	0	0	0	9	6	14	14	0	0	0	0	8	5	8	8
Cluster of LOC495491 protein OS=Xenopus laevis GN=LOC495491 PE=2 SV=1 (Q5U4I5)	Q5U4I5	Q9ULA0	0	0	0	0	3040300000	962180000	504320000	820090000	0	0	0	0	28	25	12	15	0	0	0	0	20	17	11	10
Cluster of Peptidyl-glycine alpha-amidating monooxygenase A OS=Xenopus laevis GN=pam-a PE=1 SV=3 (P08478)	P08478	P19021	0	0	0	0	563810000	313510000	473810000	304810000	0	0	0	0	14	19	16	6	0	0	0	0	13	18	13	6
Cluster of Fatty acid-binding protein, adipocyte OS=Mus musculus GN=Fabp4 PE=1 SV=3 (P04117)	P04117	P15090	12935000000	3035000000	1551500000	1678500000	0	0	0	0	30	17	14	9	0	0	0	0	16	12	9	7	0	0	0	0
Cluster of Uncharacterized protein OS=Sus scrofa GN=SEC22B PE=1 SV=1 (F1SB09)	F1SB09	O75396	217440000	67462000	155310000	226510000	483910000	126620000	647780000	2694700000	6	3	6	7	10	6	10	16	5	3	5	7	6	5	9	13
Uncharacterized protein (Fragment) OS=Xenopus tropicalis GN=iars2 PE=3 SV=1	F6SNW5	Q9NSE4	0	0	49581000	0	58739000	186470000	1995900000	809380000	0	0	1	0	6	12	43	19	0	0	1	0	6	10	30	19
Uncharacterized protein OS=Xenopus tropicalis GN=MGC89178 PE=4 SV=1	F7A3R4	Q96RW7	0	0	0	0	0	0	6019600000	3818400000	0	0	0	0	0	0	47	34	0	0	0	0	0	0	21	20
Cluster of Actin-related protein 2/3 complex subunit 2 OS=Mus musculus GN=Arpc2 PE=1 SV=3 (Q9CVB6)	Q9CVB6	O15144	629830000	166440000	383620000	896890000	565140000	245450000	249250000	671820000	10	7	10	13	8	6	5	8	8	6	8	10	8	6	5	6
Cluster of Neurobeachin OS=Homo sapiens GN=NBEA PE=1 SV=3 (Q8NFP9)	Q8NFP9	Q8NFP9	166940000	52023000	0	26113000	7772300	143260000	1095800000	376800000	17	10	0	6	2	15	45	22	17	10	0	6	2	13	39	22
Cluster of Methionine aminopeptidase 2 OS=Sus scrofa GN=METAP2 PE=1 SV=1 (I3LSP1)	I3LSP1	P50579	758340000	711780000	583870000	1967900000	0	43803000	375820000	1166400000	19	20	11	24	0	3	9	12	16	12	10	19	0	3	7	8
Cluster of Poly [ADP-ribose] polymerase 1 (Fragment) OS=Xenopus laevis GN=parp1 PE=2 SV=1 (P31669)	P31669	P09874	0	0	0	104600000	1069200000	1735700000	89657000	175410000	0	0	0	2	25	30	6	6	0	0	0	2	22	24	6	6
MGC68522 protein OS=Xenopus laevis PE=2 SV=1	Q6PBB8	P02647	0	0	0	0	18277000000	4676600000	0	1248000000	0	0	0	0	37	27	0	2	0	0	0	0	14	15	0	2
Cluster of Nars-prov protein OS=Xenopus laevis GN=nars PE=2 SV=1 (Q6DD18)	Q6DD18	O43776	15439000	35761000	336670000	896000000	607560000	676330000	992260000	975870000	2	2	6	5	13	19	14	13	1	2	4	3	10	15	13	11
Uncharacterized protein OS=Xenopus tropicalis GN=c8b PE=4 SV=1	F6R5H7	P07358	0	0	0	0	589870000	134860000	690330000	1277300000	0	0	0	0	11	4	18	20	0	0	0	0	8	3	14	14
A-kinase anchor protein 1, mitochondrial OS=Mus musculus GN=Akap1 PE=1 SV=4	O08715	Q92667	711430000	1021100000	0	6536600	0	0	0	0	16	26	0	1	0	0	0	0	16	19	0	1	0	0	0	0
Cluster of 60S ribosomal protein L38 OS=Homo sapiens GN=RPL38 PE=1 SV=2 (P63173)	P63173	P63173	480250000	114930000	331950000	1604300000	600280000	133900000	729730000	2910600000	4	4	3	8	4	2	5	8	4	4	3	5	4	2	3	5
Cluster of 60S ribosomal protein L13 OS=Xenopus laevis GN=LOC100049095 PE=2 SV=1 (A3KMT6)	A3KMT6	P26373	1626300000	1586900000	2033600000	5408400000	223480000	85456000	389860000	3389500000	9	7	8	8	1	2	4	7	7	5	6	6	1	2	3	5
Cluster of Reticulon-4 OS=Homo sapiens GN=RTN4 PE=1 SV=2 (Q9NQC3)	Q9NQC3	Q9NQC3	628100000	339120000	207690000	551520000	56903000	0	68135000	366830000	27	26	5	9	1	0	1	2	23	21	4	6	1	0	1	2
Cluster of Uncharacterized protein OS=Sus scrofa GN=FAM98A PE=1 SV=1 (F1S408)	F1S408	Q8NCA5	291690000	398250000	1081800000	3562100000	12319000	0	0	0	16	12	15	15	1	0	0	0	13	10	13	11	1	0	0	0
Cluster of Cytosol aminopeptidase OS=Homo sapiens GN=LAP3 PE=1 SV=3 (P28838)	P28838	P28838	1590000000	1272600000	3724500000	5743600000	169650000	0	0	0	28	15	30	29	2	0	0	0	21	13	16	19	2	0	0	0
Cluster of Gravin-like OS=Xenopus laevis GN=akap12 PE=2 SV=1 (Q9DDN8)	Q9DDN8	Q02952	0	0	0	0	197690000	851380000	783110000	176950000	0	0	0	0	24	55	5	4	0	0	0	0	23	46	4	4
Cluster of Uncharacterized protein OS=Sus scrofa GN=LOC396685 PE=1 SV=1 (F1SCD0)	F1SCD0	P01011	0	0	36094000000	47075000000	0	0	0	0	0	0	52	53	0	0	0	0	0	0	32	32	0	0	0	0
Uncharacterized protein OS=Sus scrofa GN=CFI PE=1 SV=1	K7GPW1	P05156	0	0	5412500000	7813800000	0	0	0	0	0	0	35	39	0	0	0	0	0	0	25	27	0	0	0	0
Cluster of Eukaryotic translation initiation factor 3 subunit G OS=Homo sapiens GN=EIF3G PE=1 SV=2 (O75821)	O75821	O75821	236880000	386500000	192060000	292360000	296750000	297110000	334230000	364490000	8	7	4	8	6	4	7	8	6	6	4	7	6	4	5	6
Glutathione S-transferase P 1 OS=Mus musculus GN=Gstp1 PE=1 SV=2	P19157	P09211	10544000000	2432800000	0	0	0	1967900	0	0	27	27	0	0	0	1	0	0	11	13	0	0	0	1	0	0
Cluster of Dolichyl-diphosphooligosaccharide--protein glycosyltransferase subunit STT3A OS=Homo sapiens GN=STT3A PE=1 SV=2 (P46977)	P46977	P46977	382520000	383620000	540180000	601570000	177150000	193370000	285960000	83534000	5	8	7	11	7	6	8	4	5	8	6	8	6	5	7	4
Cluster of 26S protease regulatory subunit 10B OS=Homo sapiens GN=PSMC6 PE=1 SV=1 (P62333)	P62333	P62333	351580000	114840000	215340000	217870000	784510000	294100000	498950000	287660000	7	3	8	6	14	11	8	9	7	3	7	6	11	9	7	9
Cluster of LOC496142 protein (Fragment) OS=Xenopus laevis GN=LOC496142 PE=2 SV=1 (Q3B8L8)	Q3B8L8	Q8NCW5	0	0	0	0	6267800000	1635800000	2638000000	986170000	0	0	0	0	25	22	20	14	0	0	0	0	15	12	12	10
Cluster of Wu:fj06d02 protein OS=Xenopus laevis GN=wu:fj06d02 PE=2 SV=1 (Q3B8I6)	Q3B8I6	P24534	0	0	0	0	9893500000	3415500000	1494600000	531820000	0	0	0	0	35	20	4	4	0	0	0	0	21	11	4	2
Uncharacterized protein OS=Sus scrofa GN=NCEH1 PE=1 SV=1	F1SH10	Q6PIU2	53006000	129230000	4995500000	8697800000	0	0	0	0	1	1	28	27	0	0	0	0	1	1	18	16	0	0	0	0
Lamin-L(I) OS=Xenopus laevis PE=2 SV=1	P09010	P20700	1062100000	301830000	697240000	240430000	3484000000	1969400000	2379500000	2791100000	6	5	5	4	49	43	16	17	4	4	4	4	32	32	13	14
Cluster of Exportin-2 OS=Homo sapiens GN=CSE1L PE=1 SV=3 (P55060)	P55060	P55060	3839500000	373910000	951660000	1186000000	246580000	76815000	135740000	162870000	43	19	26	30	7	7	6	5	33	17	23	26	7	6	5	5
Cluster of Acyl carrier protein OS=Xenopus tropicalis GN=ndufab1 PE=3 SV=1 (F6W420)	F6W420	O14561	0	0	458280000	1368400000	3119300000	2369000000	6681000000	11072000000	0	0	3	4	8	9	15	21	0	0	2	3	5	4	7	12
Uncharacterized protein OS=Xenopus tropicalis GN=epb41l2 PE=4 SV=1	K9J7Y0	O43491	0	0	77670000	218020000	930340000	750520000	2993400000	2303500000	0	0	3	5	6	10	40	27	0	0	3	5	5	10	29	21
Cluster of N-alpha-acetyltransferase 25, NatB auxiliary subunit OS=Mus musculus GN=Naa25 PE=1 SV=1 (Q8BWZ3)	Q8BWZ3	Q14CX7	496930000	440420000	80022000	37768000	15355000	6783700	28320000	0	18	22	4	4	2	2	3	0	18	19	4	4	2	2	3	0
Cluster of Palladin OS=Mus musculus GN=Palld PE=1 SV=2 (Q9ET54)	Q9ET54	Q8WX93	741260000	752220000	312370000	495810000	281200000	82346000	482030000	738770000	20	29	12	10	4	2	5	4	17	28	10	10	4	2	5	4
Cluster of MCG115602 OS=Mus musculus GN=Dnajc13 PE=1 SV=1 (G3X922)	G3X922	O75165	689920000	185900000	44008000	45647000	78300000	75433000	65500000	0	45	26	5	8	4	6	3	0	40	26	5	8	4	6	3	0
Cluster of Peroxiredoxin 6 OS=Mus musculus GN=Prdx6 PE=1 SV=1 (Q6GT24)	Q6GT24	P30041	3522900000	1126400000	2158400000	4713500000	0	13064000	1237700000	1278300000	24	17	26	31	0	1	1	3	16	11	16	19	0	1	1	2
Cluster of Uncharacterized protein OS=Xenopus tropicalis GN=aimp1 PE=4 SV=1 (F6SGB7)	F6SGB7	Q12904	0	50600000	0	0	699770000	691690000	719070000	1069200000	0	1	0	0	14	11	14	13	0	1	0	0	13	10	9	11
Sarcolemmal membrane-associated protein OS=Mus musculus GN=Slmap PE=1 SV=1	D3Z7V3	Q14BN4	1887800000	896490000	1550000000	1444600000	0	0	0	0	24	19	10	7	0	0	0	0	17	13	7	6	0	0	0	0
Uncharacterized protein OS=Sus scrofa GN=ACSF2 PE=1 SV=2	F1RT96	Q96CM8	65403000	0	5175100000	8389000000	0	0	0	0	1	0	28	24	0	0	0	0	1	0	21	20	0	0	0	0
Uncharacterized protein OS=Xenopus tropicalis GN=cfh PE=4 SV=1	F6Q0T2	P08603	0	0	0	0	3723000000	6050900000	7868000000	6713000000	0	0	0	0	12	11	51	21	0	0	0	0	6	6	29	14
Uncharacterized protein OS=Xenopus tropicalis GN=hdlbp PE=4 SV=1	F6U0X4	Q00341	309780000	789790000	49005000	0	309730000	350120000	1184700000	1400200000	4	4	2	0	12	11	25	20	4	3	2	0	11	11	22	19
Uncharacterized protein OS=Xenopus tropicalis GN=map1b PE=4 SV=1	F7BYV6	P46821	0	0	0	94703000	313010000	161730000	320460000	384100000	0	0	2	5	13	9	20	18	0	0	2	5	11	7	18	15
Cluster of Histone deacetylase 2 OS=Homo sapiens GN=HDAC2 PE=1 SV=2 (Q92769)	Q92769	Q92769	344500000	223510000	9661100	63711000	447470000	227550000	306440000	268040000	14	9	2	5	16	8	8	4	12	8	2	5	13	6	7	3
Cluster of Peptidyl-prolyl cis-trans isomerase A-like 4C OS=Homo sapiens GN=PPIAL4C PE=2 SV=1 (A0A0B4J2A2)	A0A0B4J2A2	A0A0B4J2A2	2770300000	808360000	589150000	1874900000	70523000	0	375430000	74103000	21	12	13	19	3	1	6	4	14	8	9	10	3	1	5	3
Cluster of Electron transfer flavoprotein-ubiquinone oxidoreductase, mitochondrial OS=Xenopus tropicalis GN=etfdh PE=3 SV=1 (F6RD81)	F6RD81	Q16134	2647000000	2562600000	3325900000	3771200000	2627000000	1394400000	2367600000	3707300000	15	10	18	17	24	20	25	31	4	4	6	8	20	16	19	23
Cluster of S-formylglutathione hydrolase OS=Xenopus laevis GN=MGC84363 PE=2 SV=1 (Q642Q6)	Q642Q6	P10768	0	0	0	286740000	4000700000	1352900000	3397800000	2073900000	0	0	0	2	22	20	26	20	0	0	0	2	14	13	14	14
Cluster of ER membrane protein complex subunit 1 OS=Xenopus laevis GN=emc1 PE=2 SV=1 (Q6NRB9)	Q6NRB9	Q8N766	0	0	0	0	464280000	328540000	1606000000	1129600000	0	0	0	0	15	10	20	12	0	0	0	0	13	9	15	10
60S ribosomal protein L8 OS=Xenopus laevis GN=rpl8 PE=2 SV=3	P41116	P62917	1967400000	0	177350000	3066400000	4882200000	2970700000	4570700000	9198200000	10	0	3	6	18	11	13	15	5	0	2	3	8	6	7	8
MGC85294 protein OS=Xenopus laevis GN=MGC85294 PE=2 SV=1	Q66KZ5	P20774	0	0	0	0	17078000000	11994000000	10520000000	9037700000	0	0	0	0	45	38	21	16	0	0	0	0	29	24	12	9
Cluster of Pre-mRNA-splicing factor ATP-dependent RNA helicase DHX15 OS=Homo sapiens GN=DHX15 PE=1 SV=2 (O43143)	O43143	O43143	65339000	68808000	53956000	237830000	166230000	35000000	106880000	14726000	6	8	6	18	8	4	9	3	6	7	6	15	7	3	7	2
Cluster of 60S ribosomal protein L35 OS=Homo sapiens GN=RPL35 PE=1 SV=2 (P42766)	P42766	P42766	662200000	571010000	918770000	2633000000	2219600000	691510000	632860000	1355600000	5	3	1	4	6	3	5	5	3	2	1	3	3	2	4	3
Cluster of Elongation factor G, mitochondrial OS=Mus musculus GN=Gfm1 PE=1 SV=1 (Q8K0D5)	Q8K0D5	Q96RP9	1201300000	995780000	579300000	1793300000	0	0	83140000	0	29	27	12	18	0	0	4	0	23	23	12	15	0	0	3	0
Cluster of Uncharacterized protein OS=Xenopus tropicalis GN=ssbp1 PE=2 SV=1 (Q08D46)	Q08D46	Q04837	0	0	0	0	247590000	271360000	1776300000	2136800000	0	0	0	0	10	7	18	12	0	0	0	0	7	5	12	9
Cluster of Translation factor Guf1, mitochondrial OS=Mus musculus GN=Guf1 PE=1 SV=1 (Q8C3X4)	Q8C3X4	Q8N442	1339600000	861730000	179800000	112730000	0	0	0	0	25	14	6	5	0	0	0	0	19	12	5	5	0	0	0	0
Cluster of Elongation factor 1-delta OS=Mus musculus GN=Eef1d PE=1 SV=1 (Q80T06)	Q80T06	P29692	2440900000	1701600000	130400000	0	0	0	0	0	21	17	3	0	0	0	0	0	14	10	3	0	0	0	0	0
Cluster of Methionine--tRNA ligase, cytoplasmic OS=Mus musculus GN=Mars PE=1 SV=1 (E9QB02)	E9QB02	P56192	977660000	380180000	127810000	155200000	121200000	0	71924000	288220000	28	19	11	12	2	0	3	3	24	17	11	12	2	0	3	3
Cluster of Probable E3 ubiquitin-protein ligase HECTD4 OS=Homo sapiens GN=HECTD4 PE=1 SV=5 (Q9Y4D8)	Q9Y4D8	Q9Y4D8	177560000	566110000	0	0	0	0	2251400	1475200	25	41	0	0	1	1	1	1	25	40	0	0	1	1	1	1
Cluster of MGC53500 protein OS=Xenopus laevis GN=mpp1 PE=2 SV=1 (Q801S6)	Q801S6	Q00013	0	0	0	0	647770000	182240000	393290000	633920000	0	0	0	0	16	11	13	13	0	0	0	0	12	9	9	11
Cluster of Uncharacterized protein OS=Xenopus tropicalis GN=cntn1 PE=4 SV=1 (F6Z0H2)	F6Z0H2	Q12860	0	0	0	0	307620000	71804000	816050000	709840000	0	0	0	0	13	8	25	18	0	0	0	0	13	8	19	15
LOC549928 protein OS=Xenopus tropicalis GN=ndufs5 PE=2 SV=1	A4QNJ5	O43920	0	0	0	0	399150000	684180000	9128900000	28103000000	0	0	1	0	2	3	25	27	0	0	1	0	1	1	12	16
Uncharacterized protein (Fragment) OS=Xenopus tropicalis GN=cald1 PE=4 SV=1	F6YSG7	Q05682	0	74960000	356870000	0	1847400000	1222400000	3216200000	38229000000	0	1	2	0	5	5	24	42	0	1	2	0	4	4	19	21
Myoz2-prov protein OS=Xenopus laevis PE=2 SV=1	Q8AVF9	Q9NPC6	0	0	0	0	6688000000	6045800000	3548600000	5180700000	0	0	0	0	26	25	14	12	0	0	0	0	14	12	6	4
Acyl-CoA dehydrogenase family member 9, mitochondrial OS=Mus musculus GN=Acad9 PE=1 SV=2	Q8JZN5	Q9H845	2779100000	1603600000	1462600000	3321100000	895850000	1142700000	7081700000	12363000000	31	22	8	10	3	4	6	7	23	16	6	6	2	3	3	4
Cluster of Uncharacterized protein OS=Xenopus tropicalis GN=canx PE=3 SV=1 (F7DHS2)	F7DHS2	P27824	0	36027000	4623200000	6709400000	773330000	271490000	2079900000	1951400000	0	3	12	17	18	14	32	25	0	2	9	11	15	12	21	22
Cluster of RNA-binding protein VgRBP71 OS=Xenopus laevis GN=Khsrp PE=2 SV=1 (Q8AX85)	Q8AX85	Q92945	0	6922300	20372000	70830000	476620000	566730000	487320000	1028000000	0	2	2	2	17	15	14	14	0	2	2	2	15	13	13	12
Cluster of MGC53360 protein OS=Xenopus laevis GN=ctsb PE=2 SV=1 (Q7ZXM4)	Q7ZXM4	P07858	0	0	0	0	5864300000	542010000	319870000	122430000	0	0	0	0	26	11	5	5	0	0	0	0	13	8	3	4
Cluster of Uncharacterized protein OS=Sus scrofa GN=NES PE=1 SV=1 (I3LNY6)	I3LNY6	P48681	0	0	790780000	1325400000	0	0	0	0	0	0	39	47	0	0	0	0	0	0	37	45	0	0	0	0
LOC100101298 protein OS=Xenopus laevis GN=dnm2 PE=2 SV=1	A5PKP8	P50570	1595700000	1613800000	241910000	357360000	1873900000	661810000	658760000	411350000	20	18	8	8	37	31	25	13	17	16	8	8	30	25	24	13
Uncharacterized protein OS=Xenopus tropicalis GN=glg1 PE=4 SV=1	F6PW80	Q92896	623910000	533520000	1251800000	787470000	253380000	814660000	921740000	4673500000	12	14	8	12	12	19	26	45	8	10	6	10	12	16	19	36
Uncharacterized protein OS=Xenopus tropicalis GN=c4a PE=4 SV=1	F7B2M2	P0C0L5	0	0	0	0	3301100000	2066800000	2720000000	2056400000	0	0	0	0	23	24	57	41	0	0	0	0	16	18	44	36
Uncharacterized protein OS=Sus scrofa GN=SDPR PE=1 SV=1	I3LDR9	O95810	0	1233000000	4711400000	8839800000	0	0	0	1215000000	0	5	38	33	0	0	0	2	0	3	18	16	0	0	0	2
Cluster of Proteasome subunit alpha type-2 OS=Homo sapiens GN=PSMA2 PE=1 SV=2 (P25787)	P25787	P25787	381020000	64345000	194450000	286470000	1366100000	305850000	733210000	420010000	5	3	9	5	17	9	9	9	4	2	7	4	11	7	7	8
Cluster of Uncharacterized protein (Fragment) OS=Xenopus tropicalis GN=lmcd1 PE=4 SV=1 (F6UHN0)	F6UHN0	Q9NZU5	0	0	0	0	1008900000	575160000	2336700000	6237300000	0	0	0	0	14	17	23	23	0	0	0	0	10	10	16	19
Cluster of Tetratricopeptide repeat protein 37 OS=Xenopus laevis GN=ttc37 PE=2 SV=1 (Q6DFB8)	Q6DFB8	Q6PGP7	0	0	0	0	332440000	211270000	164430000	29820000	0	0	0	0	17	14	13	5	0	0	0	0	17	14	12	5
Uncharacterized protein OS=Xenopus tropicalis GN=sgcb PE=2 SV=1	B3DM44	Q16585	79900000	0	294660000	472060000	632880000	776840000	428360000	2371300000	2	0	3	4	10	9	10	18	2	0	3	3	6	6	8	12
Cluster of V-type proton ATPase subunit a OS=Sus scrofa GN=ATP6V0A1 PE=1 SV=2 (F1S1D6)	F1S1D6	Q93050	99082000	56731000	111040000	162450000	115050000	163810000	150080000	38157000	9	10	7	12	7	7	8	3	9	9	7	10	7	7	8	3
Uncharacterized protein (Fragment) OS=Xenopus tropicalis GN=tinagl1 PE=3 SV=1	F6U204	Q9GZM7	0	0	0	0	352720000	196730000	422420000	178340000	0	0	0	0	8	8	12	14	0	0	0	0	7	7	9	10
Uncharacterized protein OS=Sus scrofa GN=BCAM PE=1 SV=1	I3L9I6	P50895	0	0	5750900000	9061800000	0	0	0	0	0	0	31	33	0	0	0	0	0	0	22	21	0	0	0	0
Cluster of RAB5A, member RAS oncogene family OS=Xenopus tropicalis GN=rab5a PE=2 SV=1 (Q66JD2)	Q66JD2	P20339	354490000	191350000	667990000	1106200000	626740000	288120000	429720000	1198100000	7	6	14	13	9	6	12	15	7	6	13	12	9	6	11	15
Cluster of Developmentally-regulated GTP-binding protein 1 OS=Homo sapiens GN=DRG1 PE=1 SV=1 (Q9Y295)	Q9Y295	Q9Y295	270330000	487360000	214100000	285880000	289630000	237850000	103660000	129030000	10	7	9	9	10	9	5	6	10	5	7	9	9	8	5	6
Cluster of 60S acidic ribosomal protein P0 OS=Mus musculus GN=Rplp0 PE=1 SV=3 (P14869)	P14869	P05388	3259900000	5335200000	6641600000	12088000000	7665100000	4746300000	7060000000	16271000000	21	24	22	29	16	15	11	15	15	15	11	17	9	9	7	9
Cluster of 14-3-3 protein zeta OS=Xenopus tropicalis GN=ywhaz PE=2 SV=1 (Q6P4Z5)	Q6P4Z5	P63104	229110000	675770000	2468500000	3133600000	11198000000	4676100000	5758800000	9937100000	3	4	12	8	21	15	15	22	2	3	8	5	13	10	10	15
Cluster of Adenylyl cyclase-associated protein 1 OS=Mus musculus GN=Cap1 PE=1 SV=4 (P40124)	P40124	Q01518	910420000	689840000	520370000	1441100000	577990000	0	0	0	12	12	13	17	2	0	1	0	10	9	11	13	2	0	1	0
Cluster of Uncharacterized protein (Fragment) OS=Xenopus tropicalis GN=trim69.1 PE=4 SV=1 (F6QJM3)	F6QJM3	Q86WT6	0	0	0	0	697570000	701030000	706600000	308630000	0	0	0	0	18	22	31	11	0	0	0	0	17	17	24	10
Cluster of MGC64315 protein OS=Xenopus laevis GN=rpl18 PE=2 SV=1 (Q7SZA4)	Q7SZA4	Q07020	0	0	0	0	3855400000	1436900000	1898900000	9369300000	0	0	0	0	8	8	5	8	0	0	0	0	5	6	4	6
Cluster of LOC100137702 protein OS=Xenopus laevis GN=pnkp PE=2 SV=1 (A9UMQ0)	A9UMQ0	Q96T60	0	0	0	0	659040000	751700000	188250000	702760000	0	0	0	0	23	22	6	10	0	0	0	0	20	19	6	9
Uncharacterized protein (Fragment) OS=Xenopus tropicalis GN=ppl PE=4 SV=1	F7DLC3	O60437	0	0	0	0	583760000	529700000	1132800000	1625100000	0	0	0	0	14	19	36	25	0	0	0	0	12	16	32	24
Cluster of Uncharacterized protein OS=Xenopus tropicalis GN=dock9 PE=4 SV=1 (F7CKF8)	F7CKF8	Q9BZ29	8356500	0	0	0	443560000	576930000	483540000	61955000	2	0	0	0	19	21	18	5	2	0	0	0	17	17	16	5
Synaptopodin 2-like protein OS=Mus musculus GN=Synpo2l PE=1 SV=1	B2RQK7	Q9H987	569950000	996980000	1001700000	1605700000	0	0	0	0	26	28	11	12	0	0	0	0	19	21	9	8	0	0	0	0
Alpha-sarcoglycan OS=Mus musculus GN=Sgca PE=1 SV=1	P82350	Q16586	1381400000	1227400000	509680000	758650000	0	0	0	0	15	15	3	3	0	0	0	0	13	11	3	3	0	0	0	0
Cation-independent mannose-6-phosphate receptor OS=Mus musculus GN=Igf2r PE=1 SV=1	Q07113	P11717	669310000	360070000	9322300	50005000	0	0	0	0	42	32	2	4	0	0	0	0	38	27	2	4	0	0	0	0
LOC446927 protein (Fragment) OS=Xenopus laevis GN=LOC446927 PE=2 SV=1	Q66KP5	P02749	0	0	0	0	571890000	2014400000	0	0	0	0	0	0	19	21	0	0	0	0	0	0	12	11	0	0
Cluster of LOC733436 protein (Fragment) OS=Xenopus laevis GN=LOC733436 PE=2 SV=1 (Q2VPE9)	Q2VPE9	O60832	23978000	192480000	77345000	226740000	2080300000	1324800000	1337200000	894280000	3	3	3	4	21	19	17	10	3	2	3	3	15	14	10	8
Cluster of Septin-2 OS=Mus musculus GN=Sept2 PE=1 SV=2 (P42208)	P42208	Q15019	2391000000	2175800000	1488200000	6428700000	1130600000	1452100000	2100700000	3572600000	22	15	23	29	7	10	7	11	15	11	16	18	5	6	5	8
Cluster of Agrin OS=Homo sapiens GN=AGRN PE=1 SV=5 (O00468)	O00468	O00468	77839000	63147000	1258300000	1793700000	123910000	169410000	21624000	270320000	4	7	42	45	3	4	2	4	4	6	38	42	3	3	2	2
Cluster of Uncharacterized protein OS=Xenopus laevis GN=lmo7 PE=2 SV=1 (B5DE43)	B5DE43	Q8WWI1	0	0	0	0	221460000	61403000	221730000	489530000	0	0	0	0	18	6	12	19	0	0	0	0	16	6	11	18
Cluster of Baculoviral IAP repeat-containing protein 6 OS=Homo sapiens GN=BIRC6 PE=1 SV=2 (Q9NR09)	Q9NR09	Q9NR09	378050000	248040000	0	0	0	43247000	126910000	31672000	52	38	0	0	0	10	13	3	49	37	0	0	0	9	12	3
Cluster of Serine beta-lactamase-like protein LACTB, mitochondrial OS=Mus musculus GN=Lactb PE=1 SV=1 (Q9EP89)	Q9EP89	P83111	899870000	866740000	347200000	1085600000	0	0	0	0	16	11	6	9	0	0	0	0	13	9	6	8	0	0	0	0
Cluster of Protein ABHD16A OS=Homo sapiens GN=ABHD16A PE=1 SV=3 (O95870)	O95870	O95870	723410000	306660000	495120000	735820000	0	0	0	0	17	12	9	11	0	0	0	0	15	11	7	9	0	0	0	0
Cluster of Uncharacterized protein OS=Xenopus tropicalis GN=XENTR_v90030984mg PE=4 SV=1 (A0A1B8Y659)	A0A1B8Y659	P01825	0	0	0	0	9942900000	34040000000	275890000	0	0	0	0	0	9	19	5	0	0	0	0	0	6	9	5	0
Uncharacterized protein OS=Xenopus tropicalis GN=ganc PE=3 SV=1	F7AQR8	Q8TET4	7983200	0	0	0	221060000	436010000	2783100000	478080000	1	0	0	0	8	7	29	12	1	0	0	0	7	7	25	12
Cluster of Uncharacterized protein OS=Xenopus tropicalis GN=myef2 PE=4 SV=1 (F6Y2Y1)	F6Y2Y1	Q9P2K5	59667000	0	0	0	981990000	750130000	239280000	506470000	5	1	0	0	11	11	9	10	4	1	0	0	10	9	9	9
Cluster of Delta-sarcoglycan OS=Homo sapiens GN=SGCD PE=1 SV=2 (Q92629)	Q92629	Q92629	460020000	492800000	695540000	1268300000	89075000	124220000	0	0	6	7	7	7	1	1	0	0	6	7	6	6	1	1	0	0
Cluster of Transgelin OS=Xenopus laevis GN=tagln2 PE=2 SV=1 (Q7ZWS8)	Q7ZWS8	P37802	0	0	98100000	105470000	3194000000	878730000	1045900000	453720000	0	0	3	2	13	13	9	8	0	0	3	2	9	8	7	7
NADH dehydrogenase [ubiquinone] 1 subunit C2 OS=Xenopus tropicalis GN=XENTR_v90027086mg PE=3 SV=1	A0A1B8Y3G3	O95298	0	0	0	0	0	0	2383700000	13283000000	0	0	0	0	0	0	20	30	0	0	0	0	0	0	10	16
Uncharacterized protein (Fragment) OS=Xenopus tropicalis GN=sgca PE=4 SV=1	F6X475	O43556	0	0	0	0	606600000	758020000	785800000	2196600000	0	0	0	0	6	8	12	18	0	0	0	0	5	6	10	11
Selenium-binding protein 1-B OS=Xenopus laevis GN=selenbp1-b PE=2 SV=1	Q6DCH7	Q13228	401430000	417270000	313330000	301140000	8938200000	4704400000	448110000	847470000	7	3	5	3	39	45	6	10	6	3	4	3	27	30	6	8
NADH dehydrogenase [ubiquinone] 1 alpha subcomplex subunit 5 OS=Mus musculus GN=Ndufa5 PE=1 SV=3	Q9CPP6	Q16718	7805000000	1888900000	1444900000	6866500000	0	0	0	0	24	13	6	7	0	0	0	0	11	8	3	3	0	0	0	0
Cluster of COP9 signalosome complex subunit 4 OS=Mus musculus GN=Cops4 PE=1 SV=1 (O88544)	O88544	Q9BT78	407640000	6744400	207180000	305760000	449430000	140930000	736520000	297220000	12	2	11	11	10	7	16	10	10	2	9	10	8	7	11	9
Cluster of Sec1 family domain-containing protein 1 OS=Mus musculus GN=Scfd1 PE=1 SV=1 (Q8BRF7)	Q8BRF7	Q8WVM8	224110000	136210000	162510000	391760000	199680000	147840000	24924000	399100000	11	7	8	13	8	6	2	8	10	7	8	13	8	6	2	8
Cluster of Kinesin-like protein KIF1B OS=Mus musculus GN=Kif1b PE=1 SV=2 (Q60575)	Q60575	O60333	432130000	82419000	3988200	0	91808000	57590000	323260000	160220000	35	13	2	0	7	9	13	7	30	12	2	0	7	9	12	7
Cluster of Uncharacterized protein OS=Sus scrofa GN=LOC100737308 PE=4 SV=2 (F1SQX8)	F1SQX8	Q02338	4680600000	4901100000	7414900000	18508000000	346730000	196660000	310910000	194340000	8	9	30	31	2	2	2	2	7	8	20	19	2	2	2	2
Cluster of Lipoprotein lipase OS=Mus musculus GN=Lpl PE=1 SV=3 (P11152)	P11152	P06858	974640000	939030000	82355000	6727900000	0	0	0	0	13	8	3	7	0	0	0	0	8	6	3	7	0	0	0	0
Cluster of Plakophilin-3 OS=Homo sapiens GN=PKP3 PE=1 SV=1 (Q9Y446)	Q9Y446	Q9Y446	0	2014900	0	22230000	505740000	329640000	0	0	0	1	0	2	22	19	0	0	0	1	0	2	20	16	0	0
Uncharacterized protein OS=Sus scrofa GN=ATP5L PE=1 SV=1	F1SAK6	O75964	1398000000	128260000	28790000000	53913000000	0	0	0	0	3	1	28	30	0	0	0	0	2	1	15	16	0	0	0	0
Cluster of 26S proteasome non-ATPase regulatory subunit 4 OS=Homo sapiens GN=PSMD4 PE=1 SV=1 (P55036)	P55036	P55036	295830000	122560000	124900000	122900000	656230000	304260000	325990000	400970000	7	5	7	11	11	11	9	7	5	5	7	8	10	9	6	7
Cluster of Threonine--tRNA ligase, cytoplasmic OS=Mus musculus GN=Tars PE=1 SV=2 (Q9D0R2)	Q9D0R2	P26639	659840000	484990000	423710000	1416700000	1765900000	1761100000	1653200000	4644000000	22	19	13	23	14	15	13	16	21	17	11	23	12	12	11	12
Cluster of Pre-mRNA-processing factor 19 OS=Mus musculus GN=Prpf19 PE=1 SV=1 (Q99KP6)	Q99KP6	Q9UMS4	1126200000	826320000	154930000	649790000	297480000	271540000	59456000	448740000	19	19	9	12	4	3	5	5	15	12	8	10	2	1	2	2
Cluster of Mitochondrial pyruvate carrier 1 OS=Homo sapiens GN=MPC1 PE=1 SV=1 (Q9Y5U8)	Q9Y5U8	Q9Y5U8	1862900000	2295800000	288090000	712790000	70768000	47353000	0	139740000	8	12	7	8	4	4	0	4	6	9	7	7	3	4	0	3
Cluster of Calcium/calmodulin-dependent 3',5'-cyclic nucleotide phosphodiesterase 1C OS=Homo sapiens GN=PDE1C PE=1 SV=1 (Q14123)	Q14123	Q14123	0	0	0	0	474060000	132010000	1518400000	593350000	0	0	0	0	12	14	29	17	0	0	0	0	10	12	21	13
Uncharacterized protein OS=Sus scrofa GN=ALDH3A2 PE=1 SV=2	F1SDC7	P51648	0	0	5199200000	8846000000	0	13374000	0	0	0	0	26	31	0	1	0	0	0	0	20	24	0	1	0	0
Uncharacterized protein (Fragment) OS=Xenopus tropicalis GN=map1b PE=4 SV=1	F6ZM66	P46821	0	0	0	0	335580000	342370000	321970000	1210900000	0	0	0	0	9	9	17	19	0	0	0	0	7	8	16	18
Bcl-2-like protein 13 OS=Mus musculus GN=Bcl2l13 PE=1 SV=2	P59017	Q9BXK5	1983700000	1067800000	0	0	0	0	0	0	18	15	0	0	0	0	0	0	13	10	0	0	0	0	0	0
Poly(rC)-binding protein 1 OS=Mus musculus GN=Pcbp1 PE=1 SV=1	P60335	Q15365	1776100000	852990000	1231400000	2686900000	360550000	144190000	447620000	362830000	17	10	10	12	4	3	3	2	12	9	7	9	2	2	2	2
MGC68767 protein OS=Xenopus laevis GN=napsa PE=2 SV=1	Q6P7F8	P07339	0	0	0	0	3485300000	644580000	0	0	0	0	0	0	13	11	0	0	0	0	0	0	7	5	0	0
Cluster of LOC100145451 protein OS=Xenopus tropicalis GN=dnaja3 PE=2 SV=1 (B1H2P0)	B1H2P0	Q96EY1	332600000	515650000	984990000	2029800000	137840000	46678000	523060000	569240000	7	7	14	15	11	4	8	10	5	3	10	9	9	4	8	9
Cluster of Solute carrier family 16, member 1 (Monocarboxylic acid transporter 1) tv1 OS=Sus scrofa GN=SLC16A1 PE=1 SV=2 (F1SBQ5)	F1SBQ5	P53985	0	142500000	2936600000	2607100000	9457200	0	106670000	54789000	0	4	22	20	2	0	5	2	0	3	15	14	2	0	5	2
Cluster of NADH dehydrogenase [ubiquinone] iron-sulfur protein 4, mitochondrial OS=Homo sapiens GN=NDUFS4 PE=1 SV=1 (O43181)	O43181	O43181	2686500000	2154700000	4712400000	16018000000	62263000	0	478090000	4832100000	11	9	8	6	2	0	4	4	7	7	4	2	2	0	2	3
Cluster of Adenylate kinase isoenzyme 1 OS=Mus musculus GN=Ak1 PE=1 SV=1 (Q9R0Y5)	Q9R0Y5	P00568	8910800000	3933300000	3576700000	4302800000	1209200000	429140000	1577000000	568980000	22	26	22	16	1	1	2	2	13	13	14	10	1	1	1	1
Cluster of 40S ribosomal protein S27 (Fragment) OS=Mus musculus GN=Rps27 PE=1 SV=1 (A0A0G2JDW7)	A0A0G2JDW7	P42677	442180000	434650000	597750000	872270000	945030000	268200000	358100000	449470000	5	4	5	8	10	5	6	6	4	4	4	6	8	3	5	4
Cluster of Proteasome subunit alpha type-5 OS=Mus musculus GN=Psma5 PE=1 SV=1 (Q9Z2U1)	Q9Z2U1	P28066	357700000	29846000	460220000	327630000	1765100000	338950000	1448400000	570970000	6	3	10	8	12	7	9	13	5	3	7	5	9	4	6	9
Cluster of Regulator of chromosome condensation 1 OS=Xenopus tropicalis GN=rcc1 PE=2 SV=1 (Q28F63)	Q28F63	P18754	138100000	167930000	143390000	243780000	204350000	139940000	817100000	631420000	4	2	1	2	12	6	15	9	3	1	1	1	10	5	11	8
Cluster of Uncharacterized protein OS=Sus scrofa GN=FBLN5 PE=1 SV=2 (F1SD87)	F1SD87	Q9UBX5	192060000	76715000	1520100000	2583600000	0	0	0	0	9	4	19	18	0	0	0	0	7	3	13	14	0	0	0	0
LOC100036987 protein OS=Xenopus laevis GN=LOC100036987 PE=2 SV=1	A1L2Y2	O95169	0	0	0	0	1540400000	2143900000	5239500000	18458000000	0	0	0	0	12	15	11	7	0	0	0	0	8	8	5	3
Uncharacterized protein OS=Xenopus tropicalis GN=obscn PE=4 SV=1	F6RJU7	Q5VST9	0	0	0	0	228510000	145340000	1491100000	2468400000	0	0	0	0	6	4	22	20	0	0	0	0	5	4	18	17
Uncharacterized protein (Fragment) OS=Xenopus tropicalis PE=4 SV=1	F6T0I3	P24043	760840000	0	0	0	275940000	51799000	827380000	1402700000	5	0	0	0	7	4	17	24	4	0	0	0	5	4	13	18
Uncharacterized protein (Fragment) OS=Xenopus tropicalis GN=col4a2 PE=4 SV=1	F6TF09	P08572	302310000	99886000	0	0	933340000	438860000	910850000	890760000	2	2	0	0	11	10	15	15	1	1	0	0	9	7	12	12
Uncharacterized protein OS=Xenopus tropicalis PE=4 SV=1	F7D6G9	Q15772	0	0	0	28513000	156400000	154120000	931330000	325620000	0	0	0	1	6	8	23	17	0	0	0	1	5	8	23	17
C4b-binding protein OS=Mus musculus GN=C4bpa PE=1 SV=3	P08607	P04003	2058800000	1560500000	0	0	0	0	0	0	16	19	0	0	0	0	0	0	12	12	0	0	0	0	0	0
Cluster of Interleukin enhancer-binding factor 3 OS=Mus musculus GN=Ilf3 PE=1 SV=2 (Q9Z1X4)	Q9Z1X4	Q12906	290890000	85963000	1275700000	1209700000	2683600000	2718900000	996370000	2917100000	18	7	26	26	15	14	15	13	18	7	20	21	9	10	10	9
Cluster of LOC495397 protein OS=Xenopus laevis GN=LOC495397 PE=2 SV=1 (A1A5J2)	A1A5J2	Q8NI60	3233400000	2973400000	707740000	3817300000	2339100000	1105600000	615540000	565380000	11	5	5	6	27	26	11	15	7	3	4	5	21	21	9	14
Cluster of Signal recognition particle subunit SRP72 OS=Mus musculus GN=Srp72 PE=1 SV=1 (F8VQC1)	F8VQC1	O76094	477350000	785280000	385350000	333820000	16547000	0	0	27832000	12	20	12	13	2	0	1	2	12	16	11	13	2	0	1	2
Cluster of Annexin A5 OS=Homo sapiens GN=ANXA5 PE=1 SV=2 (P08758)	P08758	P08758	2688400000	1027300000	5801600000	6823200000	0	0	0	0	14	12	37	32	0	0	0	0	11	9	22	17	0	0	0	0
Cluster of Basigin OS=Mus musculus GN=Bsg PE=1 SV=2 (P18572)	P18572	P35613	1596900000	2520100000	0	0	0	0	0	0	13	16	0	0	0	0	0	0	11	12	0	0	0	0	0	0
40S ribosomal protein S24 OS=Homo sapiens GN=RPS24 PE=1 SV=1	P62847	P62847	172710000	117760000	65384000	726930000	592740000	70682000	364330000	241210000	6	4	3	10	5	6	5	5	5	4	3	5	4	5	4	4
Cluster of Chloride intracellular channel protein 5 OS=Mus musculus GN=Clic5 PE=1 SV=1 (Q8BXK9)	Q8BXK9	Q9NZA1	1839900000	313870000	707050000	1055500000	348810000	150130000	630820000	547700000	21	10	12	13	2	2	5	4	17	9	12	11	2	2	5	4
Cluster of Ubiquitin carboxyl-terminal hydrolase 15 OS=Mus musculus GN=Usp15 PE=1 SV=1 (Q8R5H1)	Q8R5H1	Q9Y4E8	1220400000	117810000	445590000	224750000	0	0	57556000	21267000	40	16	18	18	0	0	3	3	34	16	16	17	0	0	3	3
Cluster of MCG13402, isoform CRA_a OS=Mus musculus GN=Ptbp1 PE=1 SV=1 (Q8BGJ5)	Q8BGJ5	P26599	1533900000	782770000	767570000	1213900000	210150000	153990000	0	74137000	20	13	12	16	3	2	0	2	14	9	11	13	3	2	0	2
Cluster of Annexin OS=Xenopus laevis GN=MGC81121 PE=2 SV=1 (Q6GR36)	Q6GR36	P08758	0	0	944270000	58011000	8950300000	2858800000	10779000000	4175000000	0	0	4	2	29	24	38	30	0	0	2	2	20	15	20	17
Cluster of Protein transport protein Sec31A OS=Mus musculus GN=Sec31a PE=1 SV=2 (Q3UPL0)	Q3UPL0	O94979	1215000000	349160000	65498000	116480000	6832700	0	59133000	4290700	37	27	7	9	1	0	2	1	30	25	7	9	1	0	2	1
Cluster of Very low-density lipoprotein receptor OS=Homo sapiens GN=VLDLR PE=1 SV=1 (P98155)	P98155	P98155	201320000	95597000	710830000	629500000	0	0	0	2590200	17	13	20	19	0	0	0	1	16	11	18	17	0	0	0	1
Cluster of Uncharacterized protein OS=Xenopus tropicalis GN=MGC147631 PE=3 SV=1 (F6RJY4)	F6RJY4	P28330	0	0	0	0	684350000	326190000	4242100000	3194600000	0	0	0	0	10	11	29	27	0	0	0	0	10	10	19	19
Cluster of MGC81442 protein OS=Xenopus laevis GN=sub1 PE=2 SV=1 (Q6NTX9)	Q6NTX9	P53999	0	0	0	0	2120200000	664530000	487280000	304460000	0	0	0	0	10	10	9	5	0	0	0	0	5	5	4	5
Cluster of Uncharacterized protein OS=Sus scrofa GN=ACSS3 PE=1 SV=2 (F1RYM4)	F1RYM4	Q9H6R3	0	0	3590800000	4242300000	11987000	3596700	0	0	0	0	32	34	2	1	0	0	0	0	25	25	2	1	0	0
Uncharacterized protein OS=Xenopus tropicalis GN=efemp1 PE=4 SV=1	F7DNU2	Q12805	0	0	0	0	358850000	94884000	479390000	1218400000	0	0	0	1	5	5	11	16	0	0	0	1	5	5	10	12
Carbonic anhydrase 1 OS=Mus musculus GN=Ca1 PE=1 SV=4	P13634	P00915	12347000000	3329500000	0	0	0	0	0	0	29	20	0	0	0	0	0	0	14	12	0	0	0	0	0	0
Cluster of Uncharacterized protein OS=Xenopus tropicalis GN=larp1 PE=4 SV=1 (F7DHI9)	F7DHI9	Q6PKG0	41687000	62976000	48190000	15697000	122410000	75489000	383440000	861730000	8	8	3	2	9	6	16	21	8	6	3	2	9	6	16	19
Cluster of Protein disulfide-isomerase OS=Homo sapiens GN=P4HB PE=1 SV=3 (P07237)	P07237	P07237	1017600000	997770000	1677000000	2282700000	0	0	195910000	1079800000	23	21	17	19	0	0	3	8	19	16	12	12	0	0	3	6
Cluster of NAD-dependent protein deacylase sirtuin-5A, mitochondrial OS=Xenopus laevis GN=sirt5-a PE=2 SV=1 (Q5HZN8)	Q5HZN8	Q9NXA8	0	0	55977000	358230000	6356800000	2924500000	11065000000	6922700000	0	0	1	2	25	23	26	24	0	0	1	1	18	15	14	15
Cluster of Uncharacterized protein (Fragment) OS=Xenopus tropicalis GN=hnrnpa0 PE=4 SV=1 (F6ZMQ9)	F6ZMQ9	Q13151	0	0	0	0	795230000	1627500000	3218100000	3066600000	0	0	0	0	12	14	16	13	0	0	0	0	9	8	11	10
Cluster of Uncharacterized protein OS=Sus scrofa GN=C4BPA PE=1 SV=2 (F1S0J2)	F1S0J2	P04003	0	0	6168700000	7541200000	0	0	0	0	0	0	35	34	0	0	0	0	0	0	22	23	0	0	0	0
NADH dehydrogenase [ubiquinone] 1 subunit C2 OS=Sus scrofa GN=NDUFC2 PE=1 SV=2	F1STY1	O95298	0	15391000	20016000000	59418000000	0	0	0	0	0	1	17	28	0	0	0	0	0	1	11	13	0	0	0	0
Metaxin-1 (Fragment) OS=Mus musculus GN=Mtx1 PE=1 SV=1	G3XA66	Q13505	3025500000	1171600000	1018800000	1877800000	0	0	0	0	19	11	7	9	0	0	0	0	13	10	5	7	0	0	0	0
LOC495167 protein OS=Xenopus laevis GN=LOC495167 PE=2 SV=1	Q5XGQ5	Q14847	192340000	731650000	0	891390000	3749500000	8147000000	2557500000	5723600000	2	3	0	3	19	19	14	13	2	3	0	3	12	9	9	8
Cluster of Exocyst complex component 3 OS=Homo sapiens GN=EXOC3 PE=1 SV=2 (O60645)	O60645	O60645	25887000	105500000	32224000	68949000	186730000	411460000	281160000	1404100000	2	7	3	3	11	11	16	12	2	7	3	3	10	9	14	10
Cluster of Serine/arginine-rich splicing factor 1 OS=Homo sapiens GN=SRSF1 PE=1 SV=2 (Q07955)	Q07955	Q07955	338070000	243430000	371280000	822840000	129760000	121900000	8081300	91817000	8	7	8	9	5	2	1	2	7	6	8	9	5	2	1	2
Cluster of Dystroglycan OS=Mus musculus GN=Dag1 PE=1 SV=4 (Q62165)	Q62165	Q14118	630930000	524440000	2048600000	1745100000	89920000	47045000	117610000	170640000	12	11	18	15	2	1	3	2	12	10	14	13	2	1	3	2
Cluster of Uncharacterized protein (Fragment) OS=Xenopus tropicalis GN=anpep PE=4 SV=1 (F6PYS8)	F6PYS8	P15144	0	0	0	0	145200000	4816000	2063900000	1132500000	0	0	0	0	10	1	34	21	0	0	0	0	9	1	26	19
Cold-inducible RNA-binding protein (Fragment) OS=Xenopus tropicalis GN=cirbp PE=4 SV=1	F6Q572	Q14011	0	0	0	0	0	0	8541400000	13204000000	0	0	0	0	0	0	12	8	0	0	0	0	0	0	6	6
Vitronectin OS=Mus musculus GN=Vtn PE=1 SV=2	P29788	P04004	1338300000	1701800000	0	0	0	0	0	0	13	10	0	0	0	0	0	0	10	7	0	0	0	0	0	0
Inhibitor of carbonic anhydrase OS=Mus musculus GN=Ica PE=1 SV=1	Q9DBD0	P02787	1845200000	1792700000	0	0	0	0	0	0	33	33	0	0	0	0	0	0	25	25	0	0	0	0	0	0
Mitochondrial import receptor subunit TOM40 homolog OS=Mus musculus GN=Tomm40 PE=1 SV=3	Q9QYA2	O96008	1909700000	547540000	304420000	1972800000	0	0	226790000	0	25	15	4	8	0	0	1	0	13	9	3	5	0	0	1	0
Cluster of KH domain-containing, RNA-binding, signal transduction-associated protein 1 OS=Homo sapiens GN=KHDRBS1 PE=1 SV=1 (Q07666)	Q07666	Q07666	569300000	221410000	565170000	1002500000	369100000	253130000	225140000	854640000	8	6	8	8	7	5	6	6	6	5	7	5	6	4	3	3
NADH-ubiquinone oxidoreductase chain 2 OS=Mus musculus GN=Mtnd2 PE=1 SV=2	P03893	P03891	922990000	900940000	0	0	0	0	0	0	6	5	0	0	0	0	0	0	2	2	0	0	0	0	0	0
Cluster of Glycogen synthase kinase-3 alpha OS=Homo sapiens GN=GSK3A PE=1 SV=2 (P49840)	P49840	P49840	500750000	335680000	317800000	836670000	102000000	99081000	53219000	104300000	12	10	9	11	5	3	5	7	11	8	9	9	5	3	5	7
Cluster of CLIP-associating protein 2 OS=Homo sapiens GN=CLASP2 PE=1 SV=2 (O75122)	O75122	O75122	427620000	762000000	64018000	51545000	20700000	46255000	60930000	49016000	17	32	9	5	3	5	3	3	16	27	8	5	3	3	2	3
Cluster of C-Jun-amino-terminal kinase-interacting protein 4 OS=Homo sapiens GN=SPAG9 PE=1 SV=4 (O60271)	O60271	O60271	1019100000	401020000	120850000	425320000	67478000	60609000	225270000	97699000	37	20	10	22	4	5	7	4	28	20	10	20	3	5	5	4
Cluster of Uncharacterized protein OS=Xenopus tropicalis GN=twf2 PE=4 SV=1 (F7CV45)	F7CV45	Q6IBS0	0	0	0	0	535860000	218420000	1803400000	1080600000	0	0	0	0	8	11	16	11	0	0	0	0	6	8	9	9
Diacylglycerol kinase OS=Xenopus tropicalis GN=dgkz PE=3 SV=1	F7CAL2	Q13574	0	0	0	0	206410000	97130000	1510400000	627820000	0	0	0	0	10	9	32	15	0	0	0	0	9	8	23	13
3-hydroxyisobutyryl-CoA hydrolase, mitochondrial OS=Mus musculus GN=Hibch PE=1 SV=1	Q8QZS1	Q6NVY1	8285400000	3129500000	21803000	239720000	0	0	0	0	38	26	1	2	0	0	0	0	24	18	1	1	0	0	0	0
Cluster of Rpl9-prov protein OS=Xenopus laevis GN=rpl9 PE=2 SV=1 (Q7ZWY6)	Q7ZWY6	P32969	239750000	202300000	318340000	47573000	2277000000	1151800000	3266800000	5655000000	4	4	3	2	14	10	23	15	4	3	2	2	8	6	12	10
Cluster of DnaJ homolog subfamily A member 4 OS=Mus musculus GN=Dnaja4 PE=1 SV=1 (Q9JMC3)	Q9JMC3	Q8WW22	363000000	471210000	1835500000	3907800000	23334000	75120000	4140400	28115000	13	8	17	16	1	1	1	1	11	7	13	12	1	1	1	1
Cluster of Neural cell adhesion molecule 1-A OS=Xenopus laevis GN=ncam1-a PE=2 SV=1 (P16170)	P16170	P13591	0	0	82417000	0	824710000	1323000000	1095600000	705310000	0	0	2	0	30	31	15	8	0	0	2	0	23	24	10	8
Cluster of Eukaryotic translation initiation factor 2A OS=Mus musculus GN=Eif2a PE=1 SV=2 (Q8BJW6)	Q8BJW6	Q9BY44	1078500000	651400000	285620000	264340000	0	0	0	0	19	14	9	9	0	0	0	0	16	13	8	9	0	0	0	0
Cluster of ATP-binding cassette sub-family B member 10, mitochondrial OS=Mus musculus GN=Abcb10 PE=1 SV=1 (Q9JI39)	Q9JI39	Q9NRK6	241050000	475580000	229870000	243990000	0	0	0	0	10	12	6	7	0	0	0	0	9	11	6	7	0	0	0	0
Cluster of Haptoglobin OS=Sus scrofa GN=HP PE=1 SV=1 (Q8SPS7)	Q8SPS7	P00738	0	618450000	15517000000	17165000000	0	0	0	0	0	8	38	34	0	0	0	0	0	6	28	22	0	0	0	0
Cluster of Hemopexin OS=Sus scrofa GN=HPX PE=1 SV=1 (P50828)	P50828	P02790	0	0	24776000000	26037000000	0	5890200	0	0	0	0	52	53	0	1	0	0	0	0	31	34	0	1	0	0
Coiled-coil protein associated with myosin II and DISC1 OS=Mus musculus GN=Ccdc141 PE=1 SV=1	A2AST1	Q6ZP82	251540000	414290000	45028000	40919000	0	0	0	0	26	24	2	2	0	0	0	0	24	22	2	2	0	0	0	0
Clustered mitochondria protein homolog OS=Xenopus tropicalis GN=cluh PE=2 SV=1	Q0IHW8	O75153	941880000	449640000	352090000	687090000	749790000	491320000	2633800000	1076000000	14	14	7	12	24	21	40	23	11	10	6	9	18	18	30	22
Cluster of cAMP-specific 3',5'-cyclic phosphodiesterase 4C OS=Homo sapiens GN=PDE4C PE=1 SV=2 (Q08493)	Q08493	Q08493	79411000	9837600	10653000	33134000	549490000	159270000	466220000	133450000	11	2	4	5	15	9	18	7	10	2	4	5	15	8	16	7
Cluster of Uncharacterized protein OS=Sus scrofa GN=MYPN PE=1 SV=1 (I3LIB5)	I3LIB5	Q86TC9	296810000	299980000	682160000	525950000	514200000	239430000	698570000	910060000	13	17	24	21	6	7	5	4	13	16	22	20	5	5	5	3
Cluster of 3-hydroxyisobutyryl-CoA hydrolase, mitochondrial OS=Xenopus tropicalis GN=hibch PE=2 SV=1 (Q28FR6)	Q28FR6	Q6NVY1	0	0	120330000	628020000	1536800000	242280000	2108700000	1072000000	0	0	4	4	26	12	21	16	0	0	3	3	12	12	14	12
Cluster of Slc25a20-prov protein OS=Xenopus laevis GN=slc25a20 PE=2 SV=1 (Q7ZTP9)	Q7ZTP9	O43772	857620000	78821000	325550000	1145300000	881780000	506730000	2022000000	2509000000	4	3	6	8	13	10	17	12	2	2	4	4	11	8	11	9
Cluster of Transgelin-2 OS=Mus musculus GN=Tagln2 PE=1 SV=4 (Q9WVA4)	Q9WVA4	P37802	2238800000	317210000	151690000	262130000	601880000	0	0	0	19	7	10	9	2	0	0	0	12	7	7	9	2	0	0	0
Cluster of Neuropilin-1 OS=Mus musculus GN=Nrp1 PE=1 SV=2 (P97333)	P97333	O14786	277310000	297140000	463660000	371030000	2562600	0	6606900	0	10	14	14	12	1	0	1	0	10	13	12	12	1	0	1	0
Cluster of Short-chain-specific acyl-CoA dehydrogenase, mitochondrial OS=Sus scrofa GN=ACADS PE=1 SV=2 (F1RJH2)	F1RJH2	P16219	6705600000	3250800000	8037900000	26681000000	0	0	0	0	16	14	37	49	0	0	0	0	8	7	22	25	0	0	0	0
Cluster of Uncharacterized protein (Fragment) OS=Xenopus tropicalis GN=bcl2l13 PE=4 SV=1 (F7B197)	F7B197	Q9BXK5	0	0	0	0	377910000	20381000	2350600000	2618200000	0	0	0	0	7	2	22	30	0	0	0	0	3	2	16	22
Uncharacterized protein OS=Xenopus tropicalis GN=XENTR_v90029597mg PE=4 SV=1	A0A1B8XSY6	P49411	1985100000	0	6915300000	13424000000	2119800000	1217600000	3379600000	3800100000	2	0	5	4	15	13	21	20	2	0	4	3	9	8	11	12
Uncharacterized protein OS=Sus scrofa GN=NDUFB11 PE=1 SV=2	F1RWV4	Q9NX14	0	0	15192000000	38468000000	0	0	0	0	0	0	19	28	0	0	0	0	0	0	12	14	0	0	0	0
Thymopoietin OS=Xenopus tropicalis GN=tmpo PE=2 SV=1	Q6P846	P42167	0	0	0	0	2019500000	2990000000	2669700000	8929900000	0	0	0	0	11	10	24	36	0	0	0	0	7	6	21	25
Eukaryotic translation initiation factor 2 subunit 1 OS=Mus musculus GN=Eif2s1 PE=1 SV=3	Q6ZWX6	P05198	1567900000	812590000	1100200000	4910500000	725210000	652340000	638470000	1327200000	23	14	16	26	9	8	7	9	16	11	14	16	8	6	6	9
Prolargin OS=Mus musculus GN=Prelp PE=1 SV=2	Q9JK53	P51888	677320000	358800000	2074200000	6202500000	0	0	0	0	17	12	12	16	0	0	0	0	13	9	5	6	0	0	0	0
Cluster of Coiled-coil domain-containing protein 47 OS=Homo sapiens GN=CCDC47 PE=1 SV=1 (Q96A33)	Q96A33	Q96A33	653350000	496430000	191090000	462280000	23714000	61291000	84401000	410140000	16	9	6	8	2	2	4	12	13	8	5	7	2	2	4	8
Cluster of Cse1l protein OS=Xenopus tropicalis GN=cse1l PE=2 SV=1 (B2GU98)	B2GU98	P55060	2080700000	128960000	487030000	479270000	710110000	135550000	947050000	446910000	10	7	10	10	26	14	39	16	9	7	9	9	22	12	30	16
Cluster of CCR4-NOT transcription complex subunit 1 OS=Mus musculus GN=Cnot1 PE=4 SV=1 (A0A1D5RMJ8)	A0A1D5RMJ8	A5YKK6	149450000	88038000	3844900	2701100	65223000	7906200	137320000	59729000	18	11	1	1	8	2	12	4	18	11	1	1	8	2	12	4
Cluster of Uncharacterized protein OS=Xenopus tropicalis GN=clic5 PE=4 SV=1 (F6VNV5)	F6VNV5	Q9Y696	148970000	90610000	298810000	403060000	1821300000	939540000	2393600000	3262600000	7	4	7	4	20	14	25	22	7	3	6	4	18	11	18	18
Cluster of Uncharacterized protein (Fragment) OS=Xenopus tropicalis GN=XENTR_v900304252mg PE=4 SV=1 (A0A1B8XWY7)	A0A1B8XWY7	Q14160	4505300	0	0	0	361110000	225330000	345090000	806810000	1	0	0	0	10	7	14	18	1	0	0	0	10	7	12	16
Cluster of Nucleophosmin OS=Mus musculus GN=Npm1 PE=1 SV=1 (Q5SQB0)	Q5SQB0	P06748	912490000	311480000	1342300000	863170000	0	0	0	0	13	11	16	13	0	0	0	0	8	7	8	7	0	0	0	0
Cluster of FH1/FH2 domain-containing protein 1 OS=Homo sapiens GN=FHOD1 PE=1 SV=3 (Q9Y613)	Q9Y613	Q9Y613	480320000	397840000	2738000	0	7202600	0	0	0	19	23	1	0	1	0	0	0	18	21	1	0	1	0	0	0
Cluster of Myosin light chain kinase 3 OS=Homo sapiens GN=MYLK3 PE=1 SV=3 (Q32MK0)	Q32MK0	Q32MK0	1682200000	958240000	0	0	0	0	0	0	25	21	0	1	0	0	0	0	19	14	0	1	0	0	0	0
Uncharacterized protein OS=Sus scrofa GN=UQCRQ PE=1 SV=1	F1RI18	O14949	0	0	14853000000	28615000000	923780000	118470000	0	0	0	0	16	22	3	2	0	0	0	0	9	13	2	2	0	0
Uncharacterized protein OS=Xenopus tropicalis GN=snta1 PE=4 SV=1	F6SZH6	Q13424	0	0	0	0	2203400000	1624600000	3023800000	6576600000	0	0	0	0	15	9	23	27	0	0	0	0	10	8	14	17
Uncharacterized protein (Fragment) OS=Xenopus tropicalis GN=ank1 PE=4 SV=1	F7A1X7	P16157	4683200000	1850300000	671230000	662580000	1758700000	1434100000	4749300000	5186900000	25	18	10	11	13	13	44	20	17	11	7	9	11	11	34	16
Ubiquinol-cytochrome c reductase complex (7.2 kD) (Ucrc) OS=Xenopus tropicalis GN=uqcr10 PE=2 SV=1	Q28ID4	Q9UDW1	0	0	0	0	0	0	12870000000	42659000000	0	0	0	0	0	0	11	13	0	0	0	0	0	0	6	7
MGC98794 protein OS=Xenopus laevis GN=MGC98794 PE=2 SV=1	Q5FWX5	P04114	0	0	0	0	435870000	3291500000	604470000	916840000	0	0	0	0	17	50	7	7	0	0	0	0	14	25	5	5
Podocalyxin OS=Mus musculus GN=Podxl PE=1 SV=2	Q9R0M4	O00592	707130000	722190000	0	0	0	0	0	0	19	12	0	0	0	0	0	0	13	9	0	0	0	0	0	0
Cluster of Eukaryotic translation initiation factor 2 subunit 1 OS=Xenopus tropicalis GN=eif2s1 PE=2 SV=1 (Q6GL89)	Q6GL89	P05198	277960000	360810000	783580000	2582600000	1804700000	1357100000	1259200000	2051700000	7	7	9	8	22	20	18	18	6	6	8	6	17	15	13	16
Cluster of Peroxiredoxin-1 OS=Homo sapiens GN=PRDX1 PE=1 SV=1 (Q06830)	Q06830	Q06830	14139000000	5808300000	2311700000	4526700000	3605700000	525540000	4238400000	3177400000	37	23	24	16	5	5	8	7	19	14	13	10	2	2	4	3
Cluster of Disks large homolog 1 OS=Mus musculus GN=Dlg1 PE=1 SV=1 (E9Q9H0)	E9Q9H0	Q12959	388140000	330540000	257650000	304670000	0	72739000	14345000	0	17	17	11	11	0	4	2	0	16	15	10	11	0	3	2	0
Cluster of A-kinase anchor protein 2 OS=Homo sapiens GN=AKAP2 PE=1 SV=3 (Q9Y2D5)	Q9Y2D5	Q9Y2D5	410010000	435190000	29974000	110530000	0	0	213710000	0	16	16	3	5	0	0	4	0	12	14	3	5	0	0	3	0
Cluster of Fructose-bisphosphate aldolase (Fragment) OS=Xenopus tropicalis GN=aldob PE=3 SV=1 (F6PJ53)	F6PJ53	P05062	0	0	1467000000	0	685540000	244350000	739620000	616150000	0	0	3	0	13	8	15	12	0	0	2	0	10	7	11	10
Uncharacterized protein (Fragment) OS=Xenopus tropicalis PE=4 SV=1	F6RBK4	Q12797	156020000	70544000	0	30108000	26684000	22990000	1468800000	2450100000	2	2	0	1	1	2	23	25	2	2	0	1	1	2	18	21
Uncharacterized protein (Fragment) OS=Xenopus tropicalis GN=hpx PE=4 SV=1	F7ACH4	P02790	0	0	0	0	407590000	54756000	3373800000	5462900000	0	0	0	0	5	2	28	23	0	0	0	0	3	2	18	12
Prothrombin OS=Mus musculus GN=F2 PE=1 SV=1	P19221	P00734	1957800000	2047500000	190580000	204070000	871660000	353220000	474560000	86258000	38	38	5	4	7	6	5	5	26	27	5	3	4	3	3	3
Cluster of Intersectin-1 OS=Homo sapiens GN=ITSN1 PE=1 SV=3 (Q15811)	Q15811	Q15811	131020000	108970000	27370000	48674000	23564000	7981900	242800000	33030000	14	14	4	7	6	3	14	3	13	14	4	7	5	3	14	3
Cluster of Bifunctional purine biosynthesis protein PURH OS=Homo sapiens GN=ATIC PE=1 SV=3 (P31939)	P31939	P31939	2815300000	825030000	35788000	87383000	347040000	130980000	326550000	296020000	40	23	7	10	3	7	3	3	29	21	7	10	3	5	3	3
Cluster of Uncharacterized protein OS=Xenopus tropicalis GN=pdlim3 PE=4 SV=1 (F7BM59)	F7BM59	Q53GG5	0	0	0	0	1566200000	556910000	3085700000	1385900000	0	0	0	0	10	11	29	21	0	0	0	0	6	7	18	16
Cluster of Lamin-B receptor OS=Homo sapiens GN=LBR PE=1 SV=2 (Q14739)	Q14739	Q14739	1422100000	817880000	138550000	0	0	0	0	0	17	12	2	0	0	0	0	0	15	10	2	0	0	0	0	0
Uncharacterized protein (Fragment) OS=Xenopus tropicalis GN=XENTR_v90030685mg PE=4 SV=1	A0A1B8XWK6	#N/A	0	0	0	0	214290000	177120000	722930000	3021900000	0	0	0	0	4	7	27	37	0	0	0	0	4	7	23	32
Septin-9 OS=Mus musculus GN=Sept9 PE=1 SV=1	A2A6U3	Q9UHD8	2013200000	1047500000	856850000	2387900000	806090000	826620000	607110000	4053700000	30	27	7	12	6	7	5	8	20	20	6	11	6	7	5	7
Uncharacterized protein OS=Xenopus tropicalis GN=sgcg PE=4 SV=1	F6ZB37	Q13326	0	0	0	0	796280000	589670000	1328600000	4765100000	0	0	0	0	4	8	9	17	0	0	0	0	3	5	7	9
Uncharacterized protein OS=Sus scrofa GN=NDUFB4 PE=1 SV=1	I3LPW0	O95168	0	0	18704000000	36954000000	0	0	0	0	0	0	19	21	0	0	0	0	0	0	12	11	0	0	0	0
Periostin OS=Mus musculus GN=Postn PE=1 SV=2	Q62009	Q15063	560530000	1054700000	388450000	447380000	0	0	5889400000	2081800000	30	31	12	7	0	0	9	7	20	21	9	6	0	0	3	4
Cluster of Ubiquitin carboxyl-terminal hydrolase 47 OS=Mus musculus GN=Usp47 PE=1 SV=2 (Q8BY87)	Q8BY87	Q96K76	681610000	306460000	17265000	68243000	46557000	52024000	177380000	54433000	32	24	4	10	3	4	4	2	28	22	4	10	3	4	4	2
Cluster of Serine/threonine-protein kinase MRCK beta OS=Mus musculus GN=Cdc42bpb PE=1 SV=2 (Q7TT50)	Q7TT50	Q9Y5S2	241540000	539750000	5213900	5897000	135570000	259440000	59272000	0	20	24	2	1	3	6	2	0	20	23	2	1	3	6	2	0
Cluster of Myomesin-3 OS=Homo sapiens GN=MYOM3 PE=2 SV=1 (Q5VTT5)	Q5VTT5	Q5VTT5	0	0	6047000000	5286800000	0	0	0	0	0	0	26	31	0	0	0	0	0	0	18	21	0	0	0	0
Cluster of Uncharacterized protein OS=Sus scrofa GN=COPS2 PE=1 SV=2 (F1SQG5)	A7TX82	P61201	172510000	113490000	238600000	426290000	347830000	51821000	247860000	490510000	6	5	13	11	12	7	9	11	6	5	8	9	9	6	7	8
Protein disulfide-isomerase A3 OS=Mus musculus GN=Pdia3 PE=1 SV=2	P27773	P30101	2869500000	1446900000	4546000000	10699000000	0	247550000	0	671750000	32	21	17	18	0	4	0	4	22	17	12	13	0	3	0	3
Fatty acid translocase/CD36 OS=Sus scrofa GN=CD36 PE=1 SV=1	Q3HUX1	P16671	3569200000	0	9897300000	14578000000	0	0	0	0	2	0	24	27	0	0	0	0	2	0	12	15	0	0	0	0
Cluster of U1 small nuclear ribonucleoprotein 70 kDa OS=Xenopus laevis GN=snrnp70 PE=2 SV=1 (P09406)	P09406	Q16560	166100000	179150000	318860000	878050000	205320000	362890000	21664000	83701000	9	7	7	11	7	10	1	2	7	6	5	8	7	7	1	2
Cluster of MGC83201 protein OS=Xenopus laevis GN=gfpt1 PE=2 SV=1 (Q6NTL6)	Q6NTL6	Q06210	21784000	7066400	13341000	66263000	195850000	209640000	345680000	602810000	4	1	2	5	11	11	17	18	4	1	2	5	10	11	16	17
Cluster of Polyribonucleotide nucleotidyltransferase 1, mitochondrial OS=Homo sapiens GN=PNPT1 PE=1 SV=2 (Q8TCS8)	Q8TCS8	Q8TCS8	1446300000	957070000	830300000	1732500000	111090000	46335000	56229000	679810000	25	23	15	15	5	5	3	4	19	16	11	11	4	3	2	4
Cluster of Cytosol aminopeptidase OS=Xenopus tropicalis GN=lap3 PE=3 SV=1 (G1K3J6)	G1K3J6	P28838	321630000	257090000	651590000	1403100000	1151200000	349550000	2182400000	1200900000	1	1	4	5	13	11	29	20	1	1	2	4	10	9	18	14
Cluster of Signal recognition particle subunit SRP68 OS=Mus musculus GN=Srp68 PE=1 SV=2 (Q8BMA6)	Q8BMA6	Q9UHB9	341950000	480320000	367630000	249350000	0	2018600	0	10894000	17	17	6	11	0	1	0	1	16	16	6	10	0	1	0	1
Cluster of Ribosomal protein, large, P1 OS=Xenopus tropicalis GN=rplp1 PE=2 SV=1 (Q28IA8)	Q28IA8	P05386	0	0	0	0	1407800000	910670000	4350900000	4143600000	0	0	0	0	9	8	11	17	0	0	0	0	5	6	5	10
Phenylalanine--tRNA ligase alpha subunit OS=Mus musculus GN=Farsa PE=1 SV=1	E9PWY9	Q9Y285	1617800000	1397500000	0	53540000	0	0	0	0	19	17	0	2	0	0	0	0	15	11	0	2	0	0	0	0
Complement factor B OS=Sus scrofa GN=CFB PE=1 SV=1	F1RQW6	P00751	27267000	108750000	7713100000	3543900000	0	0	0	0	3	3	39	30	0	0	0	0	2	2	29	23	0	0	0	0
Cluster of Uncharacterized protein OS=Xenopus tropicalis GN=gps1 PE=4 SV=1 (F7D1Q4)	F7D1Q4	Q13098	354250000	213090000	222560000	580940000	248640000	52462000	262270000	303940000	13	4	9	9	8	4	6	7	13	4	7	7	8	3	6	6
Cluster of Eukaryotic translation initiation factor 1b OS=Homo sapiens GN=EIF1B PE=1 SV=2 (O60739)	O60739	O60739	287710000	45047000	116360000	1427000000	250330000	69772000	420780000	679120000	11	4	5	8	6	5	7	8	9	4	5	7	5	4	5	7
Alpha-2-HS-glycoprotein OS=Mus musculus GN=Ahsg PE=1 SV=1	P29699	P02765	5560500000	4828700000	0	0	0	0	0	0	20	20	0	0	0	0	0	0	9	9	0	0	0	0	0	0
Complement factor I OS=Mus musculus GN=Cfi PE=1 SV=3	Q61129	P05156	581780000	571780000	0	0	0	0	5246700	25552000	16	19	0	0	0	0	1	1	12	16	0	0	0	0	1	1
MGC80388 protein OS=Xenopus laevis GN=c8a PE=2 SV=1	Q6GQ31	P07357	0	0	0	0	1684900000	477300000	38485000	49351000	0	0	0	0	20	18	2	2	0	0	0	0	14	14	2	2
Cluster of Guanine nucleotide binding protein (G protein), q polypeptide OS=Xenopus tropicalis GN=gnaq PE=2 SV=1 (Q28FH0)	Q28FH0	P50148	58602000	28986000	71546000	105280000	272960000	158120000	270850000	267980000	5	2	7	4	12	10	13	12	5	2	7	4	10	9	11	11
Cluster of Succinate--CoA ligase [ADP-forming] subunit beta, mitochondrial OS=Homo sapiens GN=SUCLA2 PE=1 SV=3 (Q9P2R7)	Q9P2R7	Q9P2R7	22544000000	11336000000	21624000000	57764000000	4618900000	1823700000	7182800000	4180700000	17	25	42	53	5	7	6	10	10	13	25	25	3	4	4	6
Cluster of Mitochondrial import receptor subunit TOM22 homolog OS=Homo sapiens GN=TOMM22 PE=1 SV=3 (Q9NS69)	Q9NS69	Q9NS69	896530000	368600000	651710000	3257300000	111100000	39062000	261430000	382280000	8	9	13	21	3	2	2	4	6	6	6	8	2	1	1	2
Cluster of DBIRD complex subunit ZNF326 OS=Xenopus laevis GN=znf326 PE=2 SV=1 (A2RV70)	A2RV70	Q5BKZ1	0	0	0	0	1461700000	1241900000	259330000	181270000	0	0	0	0	13	15	8	4	0	0	0	0	11	11	7	4
Cluster of Obscurin-like protein 1 OS=Mus musculus GN=Obsl1 PE=1 SV=1 (D3YYU8)	D3YYU8	O75147	236670000	166620000	3927200	17701000	0	0	0	0	24	20	2	4	0	0	0	0	24	20	2	4	0	0	0	0
Cluster of Reticulon OS=Xenopus laevis GN=RTN4 PE=2 SV=1 (Q6JRV7)	Q6JRV7	Q9NQC3	0	0	0	0	1965900000	1184500000	2762500000	1445800000	0	0	0	0	34	31	4	5	0	0	0	0	24	24	2	3
Alpha-2-HS-glycoprotein OS=Sus scrofa GN=AHSG PE=1 SV=2	F1SFI7	P02765	0	0	13584000000	20528000000	0	0	0	0	0	0	33	35	0	0	0	0	0	0	12	14	0	0	0	0
Uncharacterized protein OS=Xenopus tropicalis GN=ncl PE=4 SV=1	F6WH95	P19338	0	0	0	0	1534500000	628140000	4142500000	6165900000	0	0	0	0	7	7	26	27	0	0	0	0	6	6	17	18
Cluster of Uncharacterized protein (Fragment) OS=Xenopus tropicalis GN=ddx19b PE=4 SV=1 (F6WRI1)	F6WRI1	Q9UMR2	69143000	49522000	45072000	222750000	290050000	269760000	198180000	111120000	5	4	7	10	11	10	10	8	5	4	6	9	10	9	9	7
Uncharacterized protein OS=Xenopus tropicalis PE=4 SV=1	F7DVI4	Q9H8L6	0	0	0	0	123550000	177710000	631140000	1037500000	0	0	0	0	2	5	13	15	0	0	0	0	2	4	10	12
Uncharacterized protein OS=Sus scrofa PE=1 SV=1	I3LJT1	P14543	1536700000	1281700000	6747000000	7171700000	0	0	0	0	5	5	27	34	0	0	0	0	4	4	17	24	0	0	0	0
Cluster of Dolichyl-diphosphooligosaccharide--protein glycosyltransferase subunit STT3B OS=Mus musculus GN=Stt3b PE=1 SV=1 (A0A0R4J0D3)	A0A0R4J0D3	Q8TCJ2	415380000	425090000	293950000	206900000	123590000	177000000	218230000	112330000	10	8	4	4	3	5	3	2	9	8	4	4	3	5	3	2
Cluster of MGC68897 protein OS=Xenopus laevis GN=rrbp1 PE=2 SV=1 (Q6PCJ8)	Q6PCJ8	Q9P2E9	1028300	0	172900000	0	62584000	25555000	316580000	2087300000	1	0	2	0	10	5	12	28	1	0	2	0	9	5	11	24
Cluster of Histone H1.0 OS=Homo sapiens GN=H1F0 PE=1 SV=3 (P07305)	P07305	P07305	928260000	3466300000	2896300000	7258300000	10162000000	9339600000	10679000000	10707000000	6	13	10	10	5	4	4	4	2	5	5	6	3	2	2	2
Cluster of Klkb1-prov protein OS=Xenopus laevis GN=klkb1 PE=2 SV=1 (Q6AZS7)	Q6AZS7	P03952	0	0	0	0	2268000000	304160000	112530000	76637000	0	0	0	0	33	19	8	5	0	0	0	0	23	15	8	5
Cluster of Tst-prov protein OS=Xenopus laevis GN=mpst PE=2 SV=1 (Q6DFI3)	Q6DFI3	P25325	0	0	0	0	1289300000	1288100000	4569700000	2704800000	0	0	0	0	15	18	21	18	0	0	0	0	11	11	13	14
Cluster of L1cam protein OS=Xenopus tropicalis GN=l1cam PE=2 SV=1 (A4IHA8)	A4IHA8	P32004	0	0	0	0	29463000	10034000	3005100000	3042500000	0	0	0	0	3	1	36	24	0	0	0	0	3	1	26	16
60S ribosomal protein L36 OS=Mus musculus GN=Rpl36-ps3 PE=3 SV=1	A0A140T8K6	Q9Y3U8	418360000	579500000	565060000	496340000	1138800000	948650000	325690000	1258200000	5	4	2	7	6	6	6	6	4	3	2	5	5	4	4	4
Ral GTPase-activating protein subunit beta OS=Mus musculus GN=Ralgapb PE=1 SV=1	F8WHN4	Q86X10	295740000	551860000	0	7081400	157340000	155490000	31521000	45507000	12	21	1	3	4	7	4	2	12	18	1	3	4	6	4	2
Uncharacterized protein OS=Sus scrofa GN=ACSF3 PE=1 SV=1	I3LK72	Q4G176	0	0	2503200000	6790600000	0	0	0	0	0	0	24	26	0	0	0	0	0	0	18	18	0	0	0	0
Delta(3,5)-Delta(2,4)-dienoyl-CoA isomerase, mitochondrial OS=Mus musculus GN=Ech1 PE=1 SV=1	O35459	Q13011	5991400000	1911600000	7202700	125680000	0	0	0	0	26	14	1	1	0	0	0	0	13	11	1	1	0	0	0	0
MGC80389 protein OS=Xenopus laevis GN=ca6 PE=2 SV=1	Q6GQ30	P23280	0	0	0	0	1847800000	1485900000	87666000	119360000	0	0	0	0	21	19	3	2	0	0	0	0	15	14	3	2
Cluster of Heat shock protein 90kDa beta (Grp94), member 1 OS=Xenopus tropicalis GN=hsp90b1 PE=2 SV=1 (Q28BS3)	Q28BS3	P14625	4832700000	3620900000	8719000000	8433300000	2522300000	1403200000	2653600000	2670100000	17	20	23	26	28	23	37	26	12	13	16	16	26	20	32	25
Cluster of Acyl carrier protein (Fragment) OS=Mus musculus GN=Ndufab1 PE=1 SV=1 (F6ZFT1)	F6ZFT1	O14561	2473100000	429870000	4687200000	12890000000	45578000	0	541990000	2227500000	14	6	11	17	1	0	1	4	7	4	6	11	1	0	1	3
Cluster of Double-stranded RNA-binding protein Staufen homolog 2 OS=Xenopus tropicalis GN=stau2 PE=4 SV=1 (F6SBA1)	F6SBA1	Q9NUL3	10082000	0	0	0	322620000	222350000	287180000	413500000	1	0	0	0	11	10	10	13	1	0	0	0	9	8	9	11
Cluster of Large proline-rich protein BAG6 OS=Mus musculus GN=Bag6 PE=1 SV=1 (Q3UF95)	Q3UF95	P46379	1125500000	283130000	30990000	48092000	0	0	0	0	29	18	6	8	0	0	0	0	20	15	6	8	0	0	0	0
Cluster of Uncharacterized protein OS=Xenopus tropicalis GN=XENTR_v90030382mg PE=4 SV=1 (A0A1B8XX15)	A0A1B8XX15	Q8NBX0	0	0	0	0	688440000	1164700000	1891000000	4638900000	0	0	0	0	6	6	23	25	0	0	0	0	4	5	17	17
Cluster of Desmoglein-2 OS=Homo sapiens GN=DSG2 PE=1 SV=2 (Q14126)	Q14126	Q14126	450490000	240120000	35151000	69929000	0	0	0	0	24	19	4	3	0	0	0	0	22	18	4	3	0	0	0	0
Cluster of Inter-alpha-trypsin inhibitor heavy chain H1 OS=Sus scrofa GN=ITIH1 PE=2 SV=1 (Q29052)	Q29052	P19827	48957000	92479000	6545700000	2333400000	0	0	0	0	3	2	38	31	0	0	0	0	3	2	26	21	0	0	0	0
Uncharacterized protein OS=Sus scrofa PE=4 SV=1	I3LB92	Q5VTT5	0	0	4052600000	6279000000	0	0	0	0	0	0	25	32	0	0	0	0	0	0	16	17	0	0	0	0
Cluster of Glutamine--tRNA ligase OS=Homo sapiens GN=QARS PE=1 SV=1 (P47897)	P47897	P47897	3271100000	383930000	126660000	127850000	477550000	185080000	481310000	663400000	21	24	3	6	8	4	9	10	18	22	3	6	6	4	6	7
Cluster of Annexin OS=Sus scrofa GN=ANXA11 PE=1 SV=2 (F1S2E2)	F1S2E2	P50995	805270000	590390000	2872100000	4134000000	1853800000	711330000	279750000	1556900000	18	7	32	29	5	4	2	5	16	5	20	19	4	3	2	4
Cluster of ATP-binding cassette sub-family D member 3 OS=Homo sapiens GN=ABCD3 PE=1 SV=1 (P28288)	P28288	P28288	396460000	653350000	32951000	148280000	141940000	0	133100000	0	17	12	4	8	6	0	4	0	13	9	4	6	4	0	4	0
Cluster of Ubiquinone biosynthesis monooxygenase COQ6, mitochondrial OS=Xenopus tropicalis GN=coq6 PE=2 SV=1 (Q6DF46)	Q6DF46	Q9Y2Z9	104850000	0	63647000	0	1240800000	573430000	2075400000	1613000000	1	0	1	0	14	12	25	16	1	0	1	0	11	8	15	12
Cluster of 55 kDa erythrocyte membrane protein OS=Mus musculus GN=Mpp1 PE=1 SV=1 (P70290)	P70290	Q00013	908400000	669980000	5060400	21064000	0	0	0	0	21	13	2	3	0	0	0	0	15	11	2	3	0	0	0	0
LOC100135206 protein OS=Xenopus tropicalis GN=echdc2 PE=2 SV=1	A9ULH7	Q86YB7	0	0	0	0	994120000	98941000	3772800000	2398200000	0	0	0	0	5	2	17	14	0	0	0	0	4	1	10	10
Uncharacterized protein OS=Xenopus tropicalis GN=lmod2 PE=4 SV=1	F6ZVW3	Q6P5Q4	77036000	34338000	47809000	88877000	175060000	134670000	2350100000	1679500000	3	3	3	3	6	8	22	24	3	2	3	3	5	6	15	16
Uncharacterized protein OS=Sus scrofa GN=GC PE=1 SV=1	I3LN42	P02774	0	0	5006400000	4826500000	0	0	0	0	0	0	36	32	0	0	0	0	0	0	22	21	0	0	0	0
MGC82168 protein OS=Xenopus laevis GN=c6.1 PE=2 SV=1	Q6IR82	P13671	0	0	0	0	2280800000	656190000	444430000	0	0	0	0	0	37	27	6	0	0	0	0	0	29	24	6	0
Serpina1d-prov protein OS=Xenopus laevis GN=serpina1 PE=2 SV=1	Q7SYX0	P01009	0	0	0	0	11630000000	3694600000	13408000000	22673000000	0	0	0	0	37	22	9	8	0	0	0	0	22	15	6	5
Cytochrome c oxidase subunit 3 OS=Xenopus laevis GN=cox3 PE=3 SV=1	F6KDE1	P00414	0	0	0	0	1328700000	2258400000	3100000000	2829000000	0	0	0	0	4	4	4	5	0	0	0	0	2	2	2	2
Cluster of Ribosomal protein L36A OS=Xenopus tropicalis GN=rpl36a PE=2 SV=1 (Q6DER8)	Q6DER8	P83881	540330000	379170000	440760000	790890000	592700000	680150000	369990000	908010000	1	1	3	4	3	3	2	4	1	1	3	3	3	2	2	3
Cluster of Uncharacterized protein (Fragment) OS=Xenopus tropicalis GN=dag1 PE=4 SV=1 (F7EI21)	F7EI21	Q14118	15923000	0	99814000	337540000	780380000	845090000	1137200000	2687000000	2	0	2	2	10	11	11	10	2	0	2	2	8	7	9	8
Cluster of CAD protein OS=Mus musculus GN=Cad PE=1 SV=1 (B2RQC6)	B2RQC6	P27708	1028300000	207770000	0	0	7386800	4378100	111450000	0	48	25	0	0	1	1	3	0	42	24	0	0	1	1	3	0
Cluster of Protein Ahnak2 (Fragment) OS=Mus musculus GN=Ahnak2 PE=1 SV=1 (F7DBB3)	F7DBB3	Q8IVF2	1133100000	1553400000	0	0	0	0	0	0	24	19	0	0	0	0	0	0	21	13	0	0	0	0	0	0
Cluster of RuvB-like helicase OS=Sus scrofa GN=RUVBL2 PE=1 SV=2 (F1RIP4)	F1RIP4	Q9Y230	84633000	64494000	183390000	587590000	307090000	155450000	120250000	126670000	5	3	9	11	10	6	7	8	5	3	9	11	9	6	7	8
Malic enzyme OS=Xenopus tropicalis GN=me1 PE=3 SV=1	F7E5A3	P48163	0	0	0	0	1215800000	195320000	2954300000	1784900000	0	0	0	0	14	11	31	26	0	0	0	0	11	11	21	20
NADH-ubiquinone oxidoreductase chain 4 OS=Xenopus tropicalis GN=nd4 PE=3 SV=1	Q5G7I1	P03905	0	0	0	0	215480000	94879000	6165600000	1823200000	0	0	0	0	5	3	25	12	0	0	0	0	3	2	9	9
LOC398550 protein (Fragment) OS=Xenopus laevis GN=LOC398550 PE=2 SV=1	Q7ZWM9	O75147	0	0	0	0	837920000	843320000	361230000	145240000	0	0	0	0	21	21	5	3	0	0	0	0	18	16	5	3
Cluster of 60S ribosomal protein L26-like 1 OS=Homo sapiens GN=RPL26L1 PE=1 SV=1 (Q9UNX3)	Q9UNX3	Q9UNX3	167200000	376020000	416540000	2795800000	796030000	840060000	446560000	510070000	9	3	3	9	8	5	7	5	6	3	2	7	7	4	5	4
Cluster of Methionine aminopeptidase 2 OS=Xenopus tropicalis GN=metap2 PE=3 SV=1 (F7DQE9)	F7DQE9	P50579	118990000	0	0	224060000	151000000	299120000	1348300000	3375500000	5	0	0	6	7	10	20	32	4	0	0	6	7	10	16	22
Cluster of Adenylosuccinate synthetase isozyme 2 OS=Homo sapiens GN=ADSS PE=1 SV=3 (P30520)	P30520	P30520	0	0	3758100	0	1620500000	480970000	1078700000	1102000000	0	0	2	0	22	22	18	23	0	0	2	0	16	17	12	14
Uncharacterized protein OS=Sus scrofa GN=KTN1 PE=1 SV=1	F1SSN5	Q86UP2	269350000	1059900000	3221800000	2545200000	0	0	0	0	5	15	53	46	0	0	0	0	5	11	40	35	0	0	0	0
Uncharacterized protein OS=Xenopus tropicalis GN=ralgapb PE=4 SV=1	F6SYQ4	Q86X10	0	25147000	0	0	564960000	586400000	457560000	225740000	0	2	0	0	14	16	21	7	0	2	0	0	13	13	20	7
Cluster of Uncharacterized protein (Fragment) OS=Xenopus tropicalis GN=rab11b.1 PE=4 SV=1 (F7CB58)	F7CB58	Q15907	510000000	167090000	557070000	660390000	1308100000	213700000	644350000	1126300000	5	6	14	7	11	8	9	13	5	6	12	7	9	8	8	13
Cluster of Uncharacterized protein (Fragment) OS=Xenopus tropicalis GN=yme1l1 PE=3 SV=1 (F7DF24)	F7DF24	Q96TA2	50253000	229660000	276680000	720350000	85297000	46181000	93169000	308750000	7	5	14	12	6	4	4	7	6	5	12	10	5	3	3	5
Uncharacterized protein OS=Xenopus tropicalis GN=arhgef1 PE=4 SV=1	F7EIG6	Q92888	0	0	0	0	177040000	66373000	1336400000	808620000	0	0	0	0	8	6	26	26	0	0	0	0	7	6	21	20
Cluster of Importin subunit alpha-3 OS=Homo sapiens GN=KPNA4 PE=1 SV=1 (O00629)	O00629	O00629	403470000	81426000	409680000	792170000	466540000	172730000	487720000	323860000	10	4	8	10	16	9	11	8	9	4	7	9	13	7	10	8
Transthyretin OS=Mus musculus GN=Ttr PE=1 SV=1	P07309	P02766	9189700000	1738200000	0	0	0	0	0	0	17	12	0	0	0	0	0	0	11	7	0	0	0	0	0	0
60S ribosomal protein L6 OS=Mus musculus GN=Rpl6 PE=1 SV=3	P47911	Q02878	3064300000	6254800000	3793700000	4584000000	1470700000	1603200000	547690000	1935700000	18	24	9	10	7	5	4	4	12	12	6	6	5	3	3	4
Dystrobrevin alpha OS=Mus musculus GN=Dtna PE=1 SV=2	Q9D2N4	Q9Y4J8	276870000	608580000	308590000	630860000	492800000	442780000	248500000	244680000	12	11	8	10	6	4	4	5	10	9	7	9	4	4	4	4
Cold-inducible RNA-binding protein B OS=Xenopus laevis GN=cirbp-b PE=1 SV=1	Q9DED4	Q14011	0	0	0	0	5314400000	7496300000	0	27266000	0	0	0	0	10	10	0	1	0	0	0	0	5	7	0	1
Cluster of [3-methyl-2-oxobutanoate dehydrogenase [lipoamide]] kinase, mitochondrial OS=Homo sapiens GN=BCKDK PE=1 SV=2 (O14874)	O14874	O14874	686440000	399950000	1034900000	2863900000	60053000	0	769590000	950840000	13	6	13	21	2	0	5	6	8	3	9	13	2	0	2	4
Cluster of LOC100158335 protein OS=Xenopus laevis GN=plaa PE=2 SV=1 (Q08B76)	Q08B76	Q9Y263	0	29286000	33074000	109430000	492070000	124610000	242720000	89770000	0	2	2	3	28	19	17	7	0	2	2	3	26	17	14	7
Cluster of Peptidyl-prolyl cis-trans isomerase OS=Xenopus laevis GN=ppia PE=2 SV=1 (Q6DTN6)	Q6DTN6	P30405	0	19566000	0	0	5396000000	2403200000	4120300000	2678100000	0	1	0	0	19	14	18	17	0	1	0	0	9	8	7	8
Cluster of Amine oxidase [flavin-containing] OS=Sus scrofa GN=MAOB PE=1 SV=1 (I3LEH4)	I3LEH4	P27338	1552600000	0	3981800000	14762000000	0	0	303560000	1901100000	6	0	19	29	0	0	2	2	5	0	15	21	0	0	1	1
Cluster of Cytochrome c oxidase subunit 7A-related protein, mitochondrial OS=Mus musculus GN=Cox7a2l PE=1 SV=1 (E9PZS8)	E9PZS8	O14548	2168400000	875980000	507720000	1891500000	0	0	0	0	6	5	3	8	0	0	0	0	4	4	3	5	0	0	0	0
Cluster of Alanine aminotransferase 1 OS=Homo sapiens GN=GPT PE=1 SV=3 (P24298)	P24298	P24298	630510000	180220000	1411600000	2244300000	0	0	0	0	12	6	34	30	0	0	0	0	12	6	22	20	0	0	0	0
Cluster of Complement component C7 OS=Homo sapiens GN=C7 PE=1 SV=2 (P10643)	P10643	P10643	52880000	0	1965500000	2479700000	0	0	0	0	3	0	35	37	0	0	0	0	3	0	28	31	0	0	0	0
Cluster of Afamin OS=Homo sapiens GN=AFM PE=1 SV=1 (P43652)	P43652	P43652	1733000000	1455600000	0	0	0	0	0	0	25	31	0	0	0	0	0	0	19	19	0	0	0	0	0	0
Uncharacterized protein (Fragment) OS=Xenopus tropicalis GN=c9 PE=4 SV=1	F6VKE9	P02748	0	0	0	0	2388300000	1510800000	2210900000	3165200000	0	0	0	0	11	10	36	42	0	0	0	0	6	5	20	26
Novel protein similar to ovary-specific acidic protein OS=Xenopus tropicalis GN=TNeu136g08.1-001 PE=2 SV=1	Q28J53	Q8TDB4	0	0	0	0	0	0	1575600000	3498800000	0	0	0	0	0	0	5	6	0	0	0	0	0	0	3	3
Cluster of Transketolase OS=Mus musculus GN=Tkt PE=1 SV=1 (P40142)	P40142	P29401	1817000000	740690000	441320000	1146400000	0	197300000	769020000	766860000	27	18	12	16	0	2	4	5	18	14	9	13	0	2	4	5
Cluster of Adenylate kinase 2, mitochondrial OS=Sus scrofa GN=AK2 PE=1 SV=1 (I3LSI3)	I3LSI3	P54819	682290000	157360000	2684500000	4015800000	41463000	75301000	458330000	243880000	9	4	20	19	1	2	2	1	6	4	13	14	1	2	2	1
Cluster of Uncharacterized protein OS=Sus scrofa GN=LOC100620837 PE=1 SV=1 (I3LM34)	I3LM34	Q8NDY3	0	0	1084100000	2231100000	0	225840000	0	0	0	0	26	25	0	1	0	0	0	0	19	19	0	1	0	0
Uncharacterized protein OS=Sus scrofa GN=APOH PE=1 SV=1	A0A140TAK8	P02749	0	0	3423900000	6692900000	0	0	0	0	0	0	28	31	0	0	0	0	0	0	15	17	0	0	0	0
Ribonuclease inhibitor OS=Sus scrofa GN=RNH1 PE=1 SV=1	P10775	P13489	87085000	0	1248500000	2366600000	0	0	0	0	2	0	26	29	0	0	0	0	1	0	18	18	0	0	0	0
Myosin-binding protein H-like OS=Mus musculus GN=Mybphl PE=1 SV=1	Q5FW53	A2RUH7	730940000	676830000	0	0	0	0	19815000000	20190000000	19	17	0	0	0	0	4	4	14	15	0	0	0	0	3	3
Gstm2-prov protein OS=Xenopus laevis GN=gstm1 PE=2 SV=1	Q7SZ23	P09488	5030800000	0	0	0	29705000000	9547700000	1981800000	1186700000	2	0	0	0	36	25	7	5	2	0	0	0	17	11	6	3
Lamina associated polypeptide 2 OS=Xenopus laevis GN=tmpo PE=2 SV=1	Q9YGK9	P42167	0	0	0	0	3378700000	5351400000	547260000	2109900000	0	0	0	0	24	30	6	8	0	0	0	0	17	19	6	7
Cluster of Adenylate kinase isoenzyme 1 OS=Xenopus tropicalis GN=ak1 PE=3 SV=1 (F6PLC0)	F6PLC0	P00568	4796200000	247250000	1678500000	1547100000	6154000000	1898900000	6454400000	3088400000	3	4	5	3	20	18	18	14	2	3	3	2	14	11	8	10
Cluster of Ferrochelatase OS=Xenopus laevis GN=fech PE=2 SV=1 (Q3B8H9)	Q3B8H9	P22830	124720000	0	29310000	71326000	711040000	385560000	479510000	3096000000	3	0	1	2	15	11	10	30	2	0	1	2	9	8	8	17
Cluster of Extended synaptotagmin-2 OS=Homo sapiens GN=ESYT2 PE=1 SV=1 (A0FGR8)	A0FGR8	A0FGR8	103510000	90736000	1190100000	1495100000	0	0	23558000	0	10	6	16	19	0	0	1	0	10	6	14	14	0	0	1	0
Cluster of Coagulation factor V OS=Mus musculus GN=F5 PE=1 SV=1 (O88783)	O88783	P12259	267860000	139940000	33824000	11444000	0	0	0	0	20	22	3	1	0	0	0	0	18	21	3	1	0	0	0	0
Dihydrolipoamide acetyltransferase component of pyruvate dehydrogenase complex OS=Sus scrofa GN=PDHX PE=1 SV=1	F1SGT3	O00330	2090800000	1142000000	5591100000	10776000000	0	0	772460000	2695100000	2	3	35	28	0	0	2	4	2	3	20	18	0	0	2	2
Cluster of 40S ribosomal protein S23 OS=Sus scrofa GN=RPS23 PE=1 SV=1 (F2Z512)	F2Z512	P62266	202640000	408410000	576700000	1738300000	654640000	119490000	827330000	652070000	2	4	5	6	5	2	4	4	2	3	4	5	5	2	4	4
Cluster of Annexin OS=Xenopus laevis GN=anxa11 PE=2 SV=1 (Q641H0)	Q641H0	P50995	392410000	420340000	938220000	1454900000	5655700000	1878600000	2541300000	2445800000	3	4	5	4	23	21	19	19	3	3	3	3	19	18	15	18
Cluster of E3 ubiquitin-protein ligase RNF123 OS=Homo sapiens GN=RNF123 PE=1 SV=1 (Q5XPI4)	Q5XPI4	Q5XPI4	873640000	308880000	341530000	487000000	80768000	11568000	114710000	0	33	19	10	17	3	2	4	0	27	17	10	16	2	2	4	0
Cluster of Proteasome activator complex subunit 4 OS=Mus musculus GN=Psme4 PE=1 SV=1 (Q5SSW2)	Q5SSW2	Q14997	911470000	124880000	23404000	119420000	94698000	0	62224000	0	44	18	4	11	3	0	3	0	38	18	4	10	3	0	3	0
Cluster of Dynactin subunit 2 OS=Xenopus tropicalis GN=dctn2 PE=4 SV=1 (F7CRU3)	F7CRU3	Q13561	0	0	18605000	246370000	790000000	201660000	981660000	579940000	0	0	1	2	15	8	17	15	0	0	1	2	14	8	13	12
Cluster of Dodecenoyl-Coenzyme A delta isomerase (3,2 trans-enoyl-Coenzyme A isomerase) OS=Xenopus tropicalis GN=eci1 PE=2 SV=1 (Q5M8Y6)	Q5M8Y6	P42126	0	0	0	0	2233500000	877220000	4996000000	3509000000	0	0	0	0	15	12	21	22	0	0	0	0	9	8	7	10
Cluster of Protein prune homolog 2 OS=Mus musculus GN=Prune2 PE=1 SV=2 (Q52KR3)	Q52KR3	Q8WUY3	352160000	244800000	0	751730	0	0	0	0	30	21	0	1	0	0	0	0	26	21	0	1	0	0	0	0
Glutaryl-CoA dehydrogenase, mitochondrial OS=Mus musculus GN=Gcdh PE=1 SV=1	A0A0A0MQ68	Q92947	1780200000	1002800000	87804000	0	0	0	1010600000	767310000	21	15	1	0	0	0	3	3	11	9	1	0	0	0	2	2
Cluster of Glycerol-3-phosphate dehydrogenase OS=Xenopus tropicalis GN=gpd2 PE=3 SV=1 (F6QX50)	F6QX50	P43304	121170000	21533000	204240000	330740000	245190000	133120000	279350000	198210000	10	3	12	10	10	12	11	6	10	3	11	10	10	11	11	6
Uncharacterized protein (Fragment) OS=Xenopus tropicalis GN=lama2 PE=4 SV=1	F7CTC5	P24043	0	0	0	0	222360000	0	761530000	1390200000	0	0	0	0	11	0	17	19	0	0	0	0	9	0	14	17
NADH dehydrogenase [ubiquinone] 1 alpha subcomplex subunit 8 OS=Xenopus laevis GN=ndufa8 PE=2 SV=1	Q3B8C6	P51970	0	0	0	0	6962200000	5930600000	2279900000	16336000000	0	0	0	0	23	20	5	11	0	0	0	0	10	11	2	4
NADH-ubiquinone oxidoreductase chain 5 OS=Sus scrofa GN=MT-ND5 PE=3 SV=1	Q9TDR1	P03915	731110000	417930000	15618000000	14587000000	0	0	0	0	3	3	34	37	0	0	0	0	2	2	20	25	0	0	0	0
Cluster of Ras-related protein Rab-21 OS=Mus musculus GN=Rab21 PE=1 SV=4 (P35282)	P35282	Q9UL25	256050000	174900000	172650000	177900000	619260000	164690000	304060000	268090000	7	6	9	3	10	7	9	7	6	6	8	3	10	6	9	6
Cluster of RNA-binding protein 39 OS=Homo sapiens GN=RBM39 PE=1 SV=2 (Q14498)	Q14498	Q14498	333640000	128820000	179320000	218550000	36275000	83290000	6228800	62706000	6	6	7	7	2	5	2	3	6	6	7	7	2	5	2	3
Cluster of Histone-binding protein RBBP7 OS=Homo sapiens GN=RBBP7 PE=1 SV=1 (Q16576)	Q16576	Q16576	62127000	363120000	5307600	150620000	762310000	496850000	722430000	708890000	5	6	2	7	12	12	16	12	4	6	2	6	10	8	12	9
Cluster of DNA topoisomerase 1 OS=Homo sapiens GN=TOP1 PE=1 SV=2 (P11387)	P11387	P11387	528290000	317360000	345220000	388730000	3683300	11870000	0	0	12	14	7	7	1	3	0	1	10	13	6	6	1	3	0	1
Cluster of CNDP dipeptidase 2 (Metallopeptidase M20 family) OS=Xenopus laevis GN=cndp2-prov PE=2 SV=1 (Q6DJK5)	Q6DJK5	Q96KP4	87169000	0	48853000	84568000	2517800000	677320000	1107400000	1545200000	3	0	1	2	24	22	20	21	2	0	1	2	18	20	16	14
Cluster of Adenylyl cyclase-associated protein 2 OS=Homo sapiens GN=CAP2 PE=1 SV=1 (P40123)	P40123	P40123	867610000	633310000	352910000	1651100000	527240000	0	363440000	750830000	18	14	11	20	2	0	2	3	16	12	9	17	2	0	2	3
Cluster of 60S ribosomal protein L18 OS=Homo sapiens GN=RPL18 PE=1 SV=2 (Q07020)	Q07020	Q07020	1229800000	1613200000	2748100000	6428100000	0	7252600	272460000	770420000	7	7	9	9	0	1	1	3	6	7	6	6	0	1	1	2
Cluster of MGC108277 protein OS=Xenopus tropicalis GN=dpt PE=2 SV=1 (Q5BKJ8)	Q5BKJ8	Q07507	0	0	0	236180000	1851500000	1034000000	3137000000	789980000	0	0	0	2	10	7	12	14	0	0	0	2	8	6	7	11
Cluster of Glycogenin OS=Xenopus tropicalis GN=gyg1 PE=2 SV=1 (Q6P328)	Q6P328	P46976	0	0	424790000	613790000	93039000	92619000	765830000	371430000	0	0	1	1	7	9	15	10	0	0	1	1	7	8	9	9
Cluster of A-kinase anchor protein 12 OS=Homo sapiens GN=AKAP12 PE=1 SV=4 (Q02952)	Q02952	Q02952	0	38695000	1069000000	1331100000	0	0	0	0	0	2	38	52	0	0	0	0	0	2	33	42	0	0	0	0
Cluster of MGC80505 protein OS=Xenopus laevis GN=ndufb7 PE=2 SV=1 (Q6GPC4)	Q6GPC4	P17568	0	0	0	0	2273700000	3098000000	0	1419700000	0	0	0	0	15	17	0	2	0	0	0	0	7	7	0	2
Cluster of Muscular LMNA-interacting protein OS=Mus musculus GN=Mlip PE=1 SV=1 (V9GWW6)	V9GWW6	Q5VWP3	392440000	338410000	0	0	0	0	0	0	19	22	0	0	0	0	0	0	19	18	0	0	0	0	0	0
Cluster of Kinesin light chain 2 OS=Homo sapiens GN=KLC2 PE=1 SV=1 (Q9H0B6)	Q9H0B6	Q9H0B6	207580000	10201000	36510000	129320000	84497000	133770000	72098000	61644000	19	3	7	18	6	7	7	6	18	3	7	18	6	7	7	6
Cluster of Mitofusin-2 OS=Homo sapiens GN=MFN2 PE=1 SV=3 (O95140)	O95140	O95140	1132500000	103350000	183420000	457500000	17870000	2882000	324200000	230730000	10	10	17	22	2	1	16	8	9	9	17	21	2	1	13	8
Cluster of MGC84926 protein OS=Xenopus laevis GN=gsr PE=2 SV=1 (Q58E89)	Q58E89	P00390	202470000	159970000	142710000	266510000	1782400000	618040000	521170000	450300000	2	2	2	2	22	23	18	12	2	2	2	2	15	17	10	11
Cluster of LOC443576 protein (Fragment) OS=Xenopus laevis GN=LOC443576 PE=2 SV=1 (Q6ING0)	Q6ING0	P31939	292040000	165910000	10492000	31333000	1522600000	912590000	1472700000	1120100000	5	2	2	2	19	24	20	23	3	2	2	2	18	19	18	19
Cluster of Protein quaking-A OS=Xenopus laevis GN=qki-a PE=1 SV=2 (Q32NN2)	Q32NN2	Q96PU8	211010000	0	20671000	18807000	772020000	990490000	626160000	518740000	7	0	3	1	7	8	8	8	7	0	3	1	7	7	8	8
Cluster of Probable E3 ubiquitin-protein ligase HERC1 OS=Homo sapiens GN=HERC1 PE=1 SV=2 (Q15751)	Q15751	Q15751	39950000	63995000	0	1235900	2244400	46867000	118740000	30343000	11	14	0	1	1	12	20	4	10	14	0	1	1	12	19	4
Cluster of Annexin OS=Xenopus laevis GN=anxa3 PE=2 SV=1 (Q6GQ58)	Q6GQ58	P12429	0	0	0	0	1641700000	555130000	2303900000	1849100000	0	0	0	0	15	13	17	18	0	0	0	0	13	11	14	15
Cluster of MGC154357 protein OS=Xenopus laevis GN=akr1c2 PE=2 SV=1 (Q05AX7)	Q05AX7	Q04828	0	0	0	0	1213700000	516350000	541860000	1941400000	0	0	0	0	18	18	15	24	0	0	0	0	14	15	11	17
Superoxide dismutase OS=Sus scrofa GN=SOD2 PE=1 SV=1	F1SB60	P04179	2269900000	1737600000	4422600000	11947000000	977710000	90125000	0	0	5	5	31	37	2	2	0	0	3	2	15	16	1	2	0	0
Superoxide dismutase [Mn], mitochondrial OS=Mus musculus GN=Sod2 PE=1 SV=3	P09671	P04179	11064000000	6351500000	407960000	1849800000	0	90125000	0	0	23	23	7	8	0	2	0	0	10	8	4	4	0	2	0	0
Nucleolin OS=Xenopus laevis GN=ncl PE=2 SV=3	P20397	Q13310	26926000	0	0	0	2523800000	1768300000	1682400000	2875800000	3	0	0	0	26	24	11	7	3	0	0	0	20	16	8	5
LOC496157 protein OS=Xenopus laevis GN=snta1 PE=2 SV=1	Q5M998	Q13424	0	0	0	0	3486800000	2456400000	1612400000	3705600000	0	0	0	0	28	21	12	13	0	0	0	0	17	16	8	8
Coagulation factor XIII A chain OS=Mus musculus GN=F13a1 PE=1 SV=3	Q8BH61	P00488	690460000	750790000	40528000	70514000	0	0	0	0	20	22	1	2	0	0	0	0	17	17	1	2	0	0	0	0
Cluster of Ubiquitin carboxyl-terminal hydrolase 47 OS=Xenopus tropicalis GN=usp47 PE=3 SV=1 (F6QZ53)	F6QZ53	Q96K76	62655000	38150000	8602600	17778000	280340000	204710000	899850000	212620000	7	2	1	2	19	21	27	9	7	2	1	2	19	20	25	9
Cluster of ATP-binding cassette sub-family B member 7, mitochondrial OS=Mus musculus GN=Abcb7 PE=1 SV=3 (Q61102)	Q61102	O75027	191270000	204320000	97554000	508680000	29476000	15818000	46426000	0	13	11	5	11	2	2	2	0	12	9	5	10	2	2	2	0
Cluster of LOC100170552 protein OS=Xenopus tropicalis GN=rpl27a PE=2 SV=1 (B3DLV5)	B3DLV5	P46776	271560000	0	768630000	2036500000	1827600000	677390000	1837500000	7045500000	3	0	3	3	10	6	8	11	3	0	2	2	5	4	6	7
Cluster of Latent-transforming growth factor beta-binding protein 4 OS=Homo sapiens GN=LTBP4 PE=1 SV=2 (Q8N2S1)	Q8N2S1	Q8N2S1	65774000	7036900	327000000	803940000	0	1138000	0	0	13	5	17	27	0	1	0	0	13	5	16	23	0	1	0	0
Cluster of Nucleolar transcription factor 1-A OS=Xenopus laevis GN=ubtf-a PE=2 SV=1 (P25979)	P25979	P17480	0	18085000	0	0	776460000	135790000	347800000	1217400000	0	1	0	0	22	10	12	11	0	1	0	0	15	9	9	9
Cluster of Prothrombin OS=Xenopus laevis GN=f2 PE=2 SV=1 (Q4QR53)	Q4QR53	P00734	0	0	0	0	11043000000	2451500000	1929900000	1708200000	0	0	0	0	59	47	18	20	0	0	0	0	31	25	9	11
LOC100135198 protein (Fragment) OS=Xenopus tropicalis GN=LOC100135198 PE=2 SV=1	A9ULF6	P02647	0	0	0	0	0	284540000	16317000000	7907200000	0	0	0	0	0	2	44	28	0	0	0	0	0	1	26	16
Uncharacterized protein (Fragment) OS=Xenopus tropicalis GN=bcam PE=4 SV=1	F6V7N4	P50895	0	0	0	0	480100000	223920000	2366400000	2789400000	0	0	0	0	6	5	32	20	0	0	0	0	4	3	17	15
40S ribosomal protein S15a (Fragment) OS=Mus musculus GN=Rps15a PE=1 SV=1	F8WJ41	P62244	450150000	170880000	1075300000	3003400000	698950000	275090000	747170000	2034000000	7	2	5	6	6	3	4	6	5	2	4	4	5	3	3	4
Cardiac phospholamban OS=Sus scrofa GN=PLN PE=1 SV=1	P61013	P26678	5493600000	493600000	5787600000	16735000000	0	0	0	0	7	4	6	10	0	0	0	0	2	2	3	5	0	0	0	0
Cluster of Transportin-1 (Fragment) OS=Mus musculus GN=Tnpo1 PE=1 SV=1 (Q3TKD0)	Q3TKD0	Q92973	500860000	268960000	232860000	470860000	134180000	31885000	277250000	111990000	15	16	11	13	6	4	10	7	14	12	10	13	6	4	9	6
Gcdh-prov protein OS=Xenopus laevis GN=gcdh PE=2 SV=1	Q6AZV2	Q92947	0	0	0	0	1113900000	678820000	1301100000	1380900000	0	0	0	0	22	19	11	13	0	0	0	0	12	12	5	6
MGC82368 protein OS=Xenopus laevis GN=c7 PE=2 SV=1	Q6INM0	P10643	0	0	0	0	670090000	530720000	137080000	85312000	0	0	0	0	16	24	5	2	0	0	0	0	13	19	4	2
Cluster of Protein arginine N-methyltransferase 1 OS=Homo sapiens GN=PRMT1 PE=1 SV=2 (Q99873)	Q99873	Q99873	29210000	11148000	142560000	433180000	925680000	431670000	773610000	327190000	1	1	7	7	13	12	10	9	1	1	7	7	12	10	9	8
Cluster of Golgin subfamily A member 3 OS=Mus musculus GN=Golga3 PE=1 SV=1 (A0A0R4J1H6)	A0A0R4J1H6	Q08378	205120000	137880000	0	7123100	63834000	5140000	34579000	27406000	25	21	0	2	4	1	2	3	22	20	0	2	4	1	2	3
Cluster of Uncharacterized protein OS=Sus scrofa GN=POSTN PE=1 SV=1 (F1RS37)	F1RS37	Q15063	258140000	685910000	643450000	1011600000	1481700000	887450000	1225400000	0	10	11	28	24	5	8	6	0	8	8	21	20	2	4	3	0
Cluster of Echinoderm microtubule-associated protein-like 1 OS=Homo sapiens GN=EML1 PE=1 SV=3 (O00423)	O00423	O00423	768540000	603420000	158550000	408910000	207660000	152980000	67855000	0	19	20	5	13	3	2	4	0	19	19	5	12	3	2	4	0
Cluster of Uncharacterized protein OS=Xenopus tropicalis GN=ppm1b PE=3 SV=1 (F6RTH1)	F6RTH1	O75688	147070000	78908000	11161000	0	1354600000	822460000	1424500000	1166900000	5	3	2	0	20	19	22	16	4	2	2	0	15	15	15	13
Cluster of Uncharacterized protein OS=Sus scrofa GN=PSPC1 PE=1 SV=2 (F1RN28)	F1RN28	Q8WXF1	575070000	505720000	1475100000	3667800000	117840000	74824000	0	0	10	8	11	15	5	4	0	0	9	7	7	11	3	2	0	0
Cluster of Uncharacterized protein OS=Xenopus tropicalis GN=prkag1 PE=4 SV=1 (F6TAZ5)	F6TAZ5	Q9UGJ0	0	0	14473000	7772100	1099000000	210330000	1259200000	1210300000	0	0	1	2	13	8	21	20	0	0	1	2	11	8	18	17
Cluster of Uncharacterized protein OS=Sus scrofa GN=TRIP10 PE=1 SV=1 (F1SCM9)	F1SCM9	Q15642	142370000	122060000	875190000	1272100000	0	26206000	0	0	10	12	17	17	0	1	0	0	9	10	15	16	0	1	0	0
Cluster of Cleft lip and palate transmembrane protein 1 OS=Homo sapiens GN=CLPTM1 PE=1 SV=1 (O96005)	O96005	O96005	114610000	459990000	23617000	105980000	0	0	16843000	0	8	16	2	6	0	0	1	0	6	13	2	6	0	0	1	0
Cluster of Mannosyl-oligosaccharide glucosidase OS=Homo sapiens GN=MOGS PE=1 SV=5 (Q13724)	Q13724	Q13724	461370000	144430000	440520000	960730000	0	0	0	0	17	8	9	14	0	0	0	0	15	8	9	12	0	0	0	0
Cluster of Carboxylic ester hydrolase (Fragment) OS=Xenopus laevis GN=LOC443703 PE=2 SV=1 (Q32N39)	Q32N39	O00748	0	0	0	0	6430600000	856730000	0	99619000	0	0	0	0	40	26	0	3	0	0	0	0	24	18	0	3
Uncharacterized protein (Fragment) OS=Xenopus tropicalis GN=nlrx1 PE=4 SV=1	F6YYZ9	Q86UT6	0	0	0	0	196090000	86334000	599790000	555240000	0	0	0	0	8	4	19	10	0	0	0	0	8	4	16	9
Uncharacterized protein OS=Xenopus tropicalis GN=hist1h1d PE=3 SV=1	K9J7K7	P10412	2797000000	92222000	0	6208700000	4152000000	5150100000	9995300000	7833000000	6	3	0	2	5	5	13	14	5	2	0	1	5	4	9	9
MGC85083 protein OS=Xenopus laevis GN=dsc3 PE=2 SV=1	Q5HZ99	Q02487	0	0	0	0	480310000	341130000	0	0	0	0	0	0	15	13	0	0	0	0	0	0	13	13	0	0
Trifunctional purine biosynthetic protein adenosine-3 OS=Mus musculus GN=Gart PE=1 SV=3	Q64737	P22102	1453300000	467220000	1347200	0	0	0	0	0	39	19	1	0	0	0	1	0	28	15	1	0	0	0	1	0
MGC84399 protein OS=Xenopus laevis GN=MGC84399 PE=2 SV=1	Q6DJF5	Q96RW7	0	0	0	0	1382400000	1607100000	0	0	0	0	0	0	22	31	0	0	0	0	0	0	15	21	0	0
Cluster of Adenylosuccinate synthetase isozyme 1 OS=Mus musculus GN=Adssl1 PE=1 SV=2 (P28650)	P28650	Q8N142	2349900000	2461400000	362990000	772940000	1551900000	625980000	300170000	125380000	25	29	16	17	12	7	5	5	17	18	10	13	8	5	4	5
Cluster of Uncharacterized protein OS=Sus scrofa GN=SERBP1 PE=1 SV=2 (F1S827)	F1S827	Q8NC51	573060000	2455700000	2065800000	2924400000	940510000	1037500000	2356600000	1759000000	10	24	17	21	8	9	9	9	8	17	12	19	6	5	5	7
Cluster of [Pyruvate dehydrogenase (acetyl-transferring)] kinase isozyme 1, mitochondrial OS=Mus musculus GN=Pdk1 PE=1 SV=2 (Q8BFP9)	Q8BFP9	Q15118	1216600000	839920000	604160000	838120000	125340000	23323000	321250000	1460100000	25	23	14	12	2	1	4	6	17	17	11	11	2	1	2	6
Cluster of Hypothetical LOC496468 OS=Xenopus tropicalis GN=higd1a PE=2 SV=1 (Q5XH86)	Q5XH86	Q9Y241	0	0	627300000	939990000	202180000	69585000	1213500000	2062000000	0	0	5	5	5	3	10	7	0	0	4	4	3	2	6	6
Cluster of Coronin-6 OS=Mus musculus GN=Coro6 PE=1 SV=1 (Q920M5)	Q920M5	Q6QEF8	679840000	367900000	276000000	443880000	0	0	0	539390000	13	10	4	9	0	0	0	3	11	8	4	8	0	0	0	3
Cluster of S-(hydroxymethyl)glutathione dehydrogenase (Fragment) OS=Xenopus tropicalis GN=adh5 PE=3 SV=1 (F7EQ54)	F7EQ54	P11766	148040000	0	0	220100000	1979500000	604050000	3202800000	1921000000	1	0	0	1	17	14	25	24	1	0	0	1	10	9	18	20
Cluster of Protein disulfide-isomerase A6 OS=Mus musculus GN=Pdia6 PE=1 SV=3 (Q922R8)	Q922R8	Q15084	449710000	405450000	1006600000	2348400000	0	0	0	0	12	13	15	17	0	0	0	0	11	10	13	12	0	0	0	0
Cluster of LOC100145613 protein OS=Xenopus tropicalis GN=sntb2 PE=2 SV=1 (B1H3F0)	B1H3F0	Q13425	0	0	0	0	0	33441000	829320000	246150000	0	0	0	0	0	2	17	13	0	0	0	0	0	2	12	9
Cluster of Ecto-ADP-ribosyltransferase 3 OS=Mus musculus GN=Art3 PE=1 SV=2 (Q8R2G4)	Q8R2G4	Q13508	814000000	1087200000	0	0	0	0	0	0	13	21	0	0	0	0	0	0	11	12	0	0	0	0	0	0
Lon protease homolog (Fragment) OS=Xenopus tropicalis GN=lonp1 PE=3 SV=1	F6Z4A8	P36776	3404900000	191490000	4899200000	5233900000	762170000	273440000	1944800000	881620000	16	4	16	17	22	16	50	24	11	3	11	11	19	16	33	22
Guanine nucleotide-binding protein G(I)/G(S)/G(T) subunit beta-2 OS=Homo sapiens GN=GNB2 PE=1 SV=3	P62879	P62879	2607900000	1159000000	1945600000	4949900000	2187100000	827160000	1373900000	3841900000	19	16	14	16	6	5	8	12	13	12	11	12	5	4	6	6
MGC80253 protein OS=Xenopus laevis GN=ndufa4 PE=2 SV=1	Q6GQ91	O00483	0	0	0	0	17300000000	10017000000	1854900000	56457000000	0	0	0	0	17	14	5	7	0	0	0	0	8	7	3	4
Trans-2,3-enoyl-CoA reductase-like OS=Mus musculus GN=Tecrl PE=1 SV=1	Q8BFZ1	Q5HYJ1	631850000	468180000	26272000	0	0	0	0	0	8	9	1	0	0	0	0	0	7	8	1	0	0	0	0	0
Cluster of 60S ribosomal protein L37a OS=Homo sapiens GN=RPL37A PE=1 SV=2 (P61513)	P61513	P61513	662600000	170530000	367150000	714840000	443020000	268720000	261390000	208500000	5	4	2	4	3	1	2	2	2	4	2	3	3	1	2	2
Cluster of Protein lunapark OS=Mus musculus GN=Lnp PE=1 SV=1 (Q7TQ95)	Q7TQ95	Q9C0E8	138430000	143660000	498080000	901450000	0	6907400	16500000	21073000	10	7	10	15	0	1	1	2	8	5	9	11	0	1	1	2
Cluster of Loh11cr2a protein OS=Xenopus tropicalis GN=vwa5a.2 PE=2 SV=1 (Q66JE2)	Q66JE2	O00534	17805000	0	0	0	1622800000	767430000	4551700000	4077000000	1	0	0	0	10	11	47	38	1	0	0	0	9	8	32	28
MCG119836 OS=Mus musculus GN=Klkb1 PE=1 SV=1	A0A1C7CYU8	Q6ZWL3	1168800000	1108300000	0	52660000	0	0	0	0	20	21	0	1	0	0	0	0	18	20	0	1	0	0	0	0
Mitochondrial NDUFA4 OS=Sus scrofa GN=NDUFA4 PE=1 SV=1	A1XQS3	O00483	8754900000	7160900000	22714000000	59629000000	0	0	0	0	2	4	16	19	0	0	0	0	2	2	10	11	0	0	0	0
Uncharacterized protein OS=Sus scrofa GN=OGN PE=1 SV=1	I3L9T6	P20774	290830000	118560000	4574200000	11257000000	0	0	0	0	4	4	17	19	0	0	0	0	3	3	12	12	0	0	0	0
LOC495377 protein OS=Xenopus laevis GN=serpina3 PE=2 SV=1	Q5U539	P01011	0	0	0	0	10605000000	3848100000	2062700000	1221500000	0	0	0	0	25	28	7	6	0	0	0	0	14	15	4	3
Cluster of Septin-8 OS=Homo sapiens GN=SEPT8 PE=1 SV=4 (Q92599)	Q92599	Q92599	1519000000	1324300000	1661100000	5652200000	1800800000	1263500000	1408400000	4694700000	14	16	11	18	8	5	7	9	10	10	9	12	5	3	5	6
Cluster of Enoyl-CoA hydratase domain-containing protein 2, mitochondrial OS=Mus musculus GN=Echdc2 PE=1 SV=2 (Q3TLP5)	Q3TLP5	Q86YB7	1789000000	785870000	284790000	2014300000	0	0	0	0	15	11	7	13	0	0	0	0	9	7	5	7	0	0	0	0
Cluster of Rho guanine nucleotide exchange factor 12 OS=Mus musculus GN=Arhgef12 PE=1 SV=1 (F8VQN6)	F8VQN6	Q9NZN5	326660000	126090000	0	0	0	0	0	0	28	14	0	0	0	0	0	0	27	14	0	0	0	0	0	0
Cluster of LOC446930 protein (Fragment) OS=Xenopus laevis GN=LOC446930 PE=2 SV=1 (Q66J24)	Q66J24	Q9BYJ1	0	0	0	0	890120000	854470000	0	0	0	0	0	0	16	27	0	0	0	0	0	0	14	18	0	0
Uncharacterized protein OS=Sus scrofa GN=BAG3 PE=1 SV=1	F1S415	O95817	418340000	448470000	583470000	1560700000	0	0	0	0	5	10	26	28	0	0	0	0	4	7	22	22	0	0	0	0
Uncharacterized protein OS=Xenopus tropicalis GN=faah.3 PE=4 SV=1	F6TYF3	O00519	0	0	0	0	0	0	1092200000	3504200000	0	0	0	0	0	0	17	24	0	0	0	0	0	0	13	18
Protein disulfide-isomerase OS=Xenopus laevis GN=pdia3 PE=2 SV=1	Q7ZWU3	P30101	139930000	0	904850000	2222900000	3463100000	2322300000	2094300000	2301700000	2	0	4	4	21	26	14	12	2	0	3	3	18	21	12	9
Cluster of Splicing factor U2AF 35 kDa subunit OS=Homo sapiens GN=U2AF1 PE=1 SV=3 (Q01081)	Q01081	Q01081	75567000	60943000	33326000	89379000	248190000	295020000	188960000	178150000	5	4	3	2	5	5	5	4	5	3	3	2	5	4	4	3
Cluster of MKIAA0248 protein (Fragment) OS=Mus musculus GN=Gbf1 PE=1 SV=1 (Q6A099)	Q6A099	Q92538	402640000	44887000	32380000	33086000	14247000	28951000	105680000	26397000	27	6	3	6	3	4	7	5	22	6	3	6	2	4	7	5
Cluster of Poly(U)-binding-splicing factor PUF60 OS=Homo sapiens GN=PUF60 PE=1 SV=1 (Q9UHX1)	Q9UHX1	Q9UHX1	182610000	47465000	101520000	204630000	414670000	208870000	190110000	31521000	6	2	7	9	12	8	4	3	6	2	7	9	10	6	4	3
MGC79006 protein OS=Xenopus laevis GN=aqp1 PE=2 SV=1	Q6IP27	P29972	0	0	0	0	850400000	1877400000	236300000	81738000	0	0	0	0	5	4	2	1	0	0	0	0	2	1	1	1
Cluster of MGC82089 protein OS=Xenopus laevis GN=rnpep PE=2 SV=1 (Q641C7)	Q641C7	Q9H4A4	29778000	14091000	0	57321000	839250000	689830000	914410000	896550000	2	3	1	3	22	23	20	19	2	3	1	2	15	16	14	16
Cluster of Alcohol dehydrogenase [NADP(+)] OS=Xenopus laevis GN=akr1a1 PE=2 SV=1 (Q6GMC7)	Q6GMC7	P14550	0	0	102920000	815290000	2075200000	725030000	2796900000	1435500000	0	0	3	3	18	16	20	17	0	0	2	2	14	12	15	14
Cluster of Uncharacterized protein (Fragment) OS=Xenopus tropicalis GN=dnajb4 PE=4 SV=1 (F7CFF8)	F7CFF8	Q9UDY4	0	0	64466000	17878000	423990000	117250000	864020000	421640000	0	0	1	1	10	7	16	10	0	0	1	1	9	6	15	10
Cluster of CTP synthase 2 OS=Xenopus laevis GN=ctps2 PE=2 SV=1 (Q6GME1)	Q6GME1	Q9NRF8	0	0	0	0	642820000	1082000000	161390000	96795000	0	0	1	0	12	20	4	8	0	0	1	0	11	17	4	8
Cluster of Uncharacterized protein OS=Xenopus tropicalis GN=edc4 PE=4 SV=1 (F6UYC3)	F6UYC3	Q6P2E9	25197000	0	0	0	192670000	146580000	1115100000	273730000	1	0	0	0	11	14	26	11	1	0	0	0	11	12	23	11
Cluster of Profilin-1 OS=Mus musculus GN=Pfn1 PE=1 SV=2 (P62962)	P62962	P07737	1770400000	724300000	1171700000	1986400000	0	0	0	0	12	11	17	15	0	0	0	0	7	8	7	8	0	0	0	0
[truncated: 7,161 more rows]
