# Supplementary material for: Conservation and divergence of protein pathways in the vertebrate heart
Source: PLoS Biol. 2019 Sep 6;17(9):e3000437. doi: 10.1371/journal.pbio.3000437 (PMC6750614; doi:10.1371/journal.pbio.3000437)
Supplement: S6 Table — (XLSX) [file pbio.3000437.s030.xlsx]

## Sheet: S6 Table
Table S6. Normalized and replicate averaged MS1 values for heart proteomes
			Total MS1
Original description	Original Accession Number	Mapped Human Accession Number	Mouse	Pig	XL	XT
Cluster of Myosin-8 OS=Homo sapiens GN=MYH8 PE=1 SV=3 (P13535)	P13535	P13535	7.29933e+12	8.33497e+12	8.30182e+12	1.26077e+13
Cluster of POTE ankyrin domain family member J OS=Homo sapiens GN=POTEJ PE=3 SV=1 (P0CG39)	P0CG39	P0CG39	3.15164e+12	4.20667e+12	6.22382e+12	7.39263e+12
Cluster of Alpha-actinin-1 OS=Homo sapiens GN=ACTN1 PE=1 SV=2 (P12814)	P12814	P12814	5.93163e+11	7.24667e+11	1.79212e+12	1.51912e+12
Uncharacterized protein (Fragment) OS=Xenopus tropicalis PE=4 SV=1	F7EAV6	Q8WZ42	6.781e+10	6.67106e+10	5.50852e+11	1.73545e+12
Cluster of Titin OS=Homo sapiens GN=TTN PE=1 SV=4 (Q8WZ42)	Q8WZ42	Q8WZ42	9.95094e+11	4.15106e+11	1.13634e+11	1.91537e+11
Cluster of Uncharacterized protein (Fragment) OS=Xenopus tropicalis GN=mybpc3 PE=4 SV=1 (F6VSF7)	F6VSF7	Q14896	3.721e+10	4.37794e+10	1.78075e+12	9.14836e+11
Cluster of ATP synthase subunit beta, mitochondrial OS=Homo sapiens GN=ATP5B PE=1 SV=3 (P06576)	P06576	P06576	1.72143e+12	1.19629e+12	6.686e+11	1.21791e+12
Cluster of ATP synthase subunit alpha, mitochondrial OS=Mus musculus GN=Atp5a1 PE=1 SV=1 (Q03265)	Q03265	P25705	1.80308e+12	1.25485e+12	5.64522e+11	9.09845e+11
Cluster of Trypsin-3 OS=Homo sapiens GN=PRSS3 PE=1 SV=2 (P35030)	P35030	P35030	8.84054e+11	2.68436e+12	1.14261e+12	1.9718e+12
Cluster of Spectrin alpha chain, non-erythrocytic 1 OS=Homo sapiens GN=SPTAN1 PE=1 SV=3 (Q13813)	Q13813	Q13813	7.60199e+10	7.30109e+10	1.563e+11	2.84137e+11
Cluster of Myosin-binding protein C, cardiac-type OS=Homo sapiens GN=MYBPC3 PE=1 SV=4 (Q14896)	Q14896	Q14896	1.40787e+12	1.22254e+12	1.00229e+11	6.04094e+10
Cluster of ADP/ATP translocase 3 OS=Homo sapiens GN=SLC25A6 PE=1 SV=4 (P12236)	P12236	P12236	8.45229e+11	2.05366e+12	3.13242e+11	7.96708e+11
Cluster of Tropomyosin alpha-4 chain OS=Homo sapiens GN=TPM4 PE=1 SV=3 (P67936)	P67936	P67936	2.20086e+11	5.27682e+11	5.87277e+11	5.66157e+11
Cluster of Spectrin beta chain, erythrocytic OS=Homo sapiens GN=SPTB PE=1 SV=5 (P11277)	P11277	P11277	1.33923e+11	5.04156e+10	2.98876e+10	6.92822e+10
Cluster of Sarcoplasmic/endoplasmic reticulum calcium ATPase 2 OS=Homo sapiens GN=ATP2A2 PE=1 SV=1 (P16615)	P16615	P16615	6.79056e+11	3.25501e+11	2.79664e+09	2.70554e+09
Cluster of Creatine kinase M-type OS=Homo sapiens GN=CKM PE=1 SV=2 (P06732)	P06732	P06732	2.0827e+11	3.28264e+11	5.39362e+11	5.7335e+11
Cluster of Cytoplasmic dynein 1 heavy chain 1 OS=Homo sapiens GN=DYNC1H1 PE=1 SV=5 (Q14204)	Q14204	Q14204	1.40157e+11	1.6675e+10	3.24978e+10	3.2292e+10
Cluster of Aconitate hydratase, mitochondrial OS=Homo sapiens GN=ACO2 PE=1 SV=2 (Q99798)	Q99798	Q99798	5.85263e+11	3.31711e+11	2.91335e+11	3.04181e+11
Cluster of NADH-ubiquinone oxidoreductase 75 kDa subunit, mitochondrial OS=Homo sapiens GN=NDUFS1 PE=1 SV=3 (P28331)	P28331	P28331	2.39253e+11	5.81328e+11	1.27459e+11	4.52668e+11
Cluster of Glyceraldehyde-3-phosphate dehydrogenase OS=Homo sapiens GN=GAPDH PE=1 SV=3 (P04406)	P04406	P04406	4.0995e+11	3.43597e+11	3.46994e+11	3.52163e+11
Cluster of Myomesin-2 OS=Homo sapiens GN=MYOM2 PE=1 SV=2 (P54296)	P54296	P54296	3.84226e+11	1.65734e+11	5.97849e+09	7.69174e+09
Cluster of Des-prov protein OS=Xenopus laevis GN=des.1 PE=2 SV=1 (Q6AZI8)	Q6AZI8	P17661	6.25196e+10	1.0142e+11	7.9924e+11	7.80773e+11
Cluster of Glycogen phosphorylase, muscle form OS=Homo sapiens GN=PYGM PE=1 SV=6 (P11217)	P11217	P11217	2.73154e+11	1.14122e+11	9.09126e+10	1.24461e+11
Cluster of 2-oxoglutarate dehydrogenase, mitochondrial OS=Homo sapiens GN=OGDH PE=1 SV=3 (Q02218)	Q02218	Q02218	3.31029e+11	1.1522e+11	8.62898e+10	1.19625e+11
Cluster of Sodium/potassium-transporting ATPase subunit alpha-3 OS=Homo sapiens GN=ATP1A3 PE=1 SV=3 (P13637)	P13637	P13637	1.62761e+11	7.6194e+10	5.24056e+10	8.44604e+10
Cluster of LOC448844 protein OS=Xenopus laevis GN=alb PE=2 SV=1 (Q642P7)	Q642P7	P02768			1.71373e+12	1.29744e+11
Cluster of Serotransferrin OS=Homo sapiens GN=TF PE=1 SV=3 (P02787)	P02787	P02787	3.19834e+11	3.06629e+11	2.52646e+11	8.10254e+10
Cluster of Gamma-enolase OS=Homo sapiens GN=ENO2 PE=1 SV=3 (P09104)	P09104	P09104	1.15016e+11	1.03885e+11	2.16077e+11	1.09206e+11
Cluster of LOC100037033 protein OS=Xenopus laevis GN=hspa1b PE=2 SV=1 (A1L3K5)	A1L3K5	P11142	1.28655e+11	1.78345e+11	7.3263e+10	8.64887e+10
Cluster of Elongation factor 1-alpha 2 OS=Homo sapiens GN=EEF1A2 PE=1 SV=1 (Q05639)	Q05639	Q05639	1.95572e+11	1.70503e+11	1.04364e+11	1.02772e+11
Trifunctional enzyme subunit alpha, mitochondrial OS=Mus musculus GN=Hadha PE=1 SV=1	Q8BMS1	P40939	1.02163e+12	1.39198e+11	2.35741e+10	1.87654e+10
Cluster of Uncharacterized protein OS=Xenopus tropicalis GN=tnnt2 PE=4 SV=1 (F7EHG0)	F7EHG0	P45379	1.51908e+10	3.55572e+10	4.34092e+11	4.02163e+11
LOC100145283 protein OS=Xenopus tropicalis GN=fhl2 PE=2 SV=1	B1H0Z6	Q14192	1.75593e+09	7.68982e+09	3.98955e+11	7.76745e+11
Cluster of Fructose-bisphosphate aldolase A OS=Homo sapiens GN=ALDOA PE=1 SV=2 (P04075)	P04075	P04075	2.24543e+11	7.35242e+11	2.84634e+11	2.54635e+11
Cluster of Voltage-dependent anion-selective channel protein 2 OS=Xenopus laevis GN=vdac2 PE=1 SV=1 (P81004)	P81004	P45880	1.68259e+10	8.81006e+10	2.04983e+11	6.65466e+11
Cluster of Myomesin-1 OS=Homo sapiens GN=MYOM1 PE=1 SV=2 (P52179)	P52179	P52179	1.10243e+11	1.07512e+11	3.9885e+10	3.74948e+10
Cluster of Uncharacterized protein (Fragment) OS=Xenopus tropicalis GN=flnc PE=4 SV=1 (F7DCI4)	F7DCI4	Q14315	1.25483e+10	2.65575e+10	1.55715e+11	3.41297e+11
Cluster of Ryanodine receptor 2 OS=Homo sapiens GN=RYR2 PE=1 SV=3 (Q92736)	Q92736	Q92736	1.08744e+11	1.60218e+10	8.44295e+08	2.85711e+08
Cluster of Hexokinase-1 OS=Homo sapiens GN=HK1 PE=1 SV=3 (P19367)	P19367	P19367	4.9373e+10	7.15832e+10	8.49649e+10	2.65789e+11
Cluster of Isocitrate dehydrogenase [NADP], mitochondrial OS=Homo sapiens GN=IDH2 PE=1 SV=2 (P48735)	P48735	P48735	2.94506e+11	2.10724e+11	2.41146e+11	2.04315e+11
Cluster of Histone H2B type F-S OS=Homo sapiens GN=H2BFS PE=1 SV=2 (P57053)	P57053	P57053	1.11838e+11	1.33263e+11	3.67151e+11	2.95168e+11
Serum albumin OS=Mus musculus GN=Alb PE=1 SV=3	P07724	P02768	2.14199e+12	1.56617e+11		1.19753e+08
Cluster of Cytochrome b-c1 complex subunit 1, mitochondrial OS=Homo sapiens GN=UQCRC1 PE=1 SV=3 (P31930)	P31930	P31930	3.27232e+11	6.00785e+11	5.38047e+08	1.28391e+10
Cluster of Uncharacterized protein (Fragment) OS=Xenopus tropicalis GN=myl7 PE=4 SV=1 (F6VD49)	F6VD49	Q01449	2.12884e+09	3.38459e+09	4.58517e+11	2.9423e+11
Cluster of Hemoglobin subunit delta OS=Homo sapiens GN=HBD PE=1 SV=2 (P02042)	P02042	P02042	1.57226e+12	3.62445e+11	2.16185e+07	4.81304e+10
Cluster of Pyruvate kinase PKLR OS=Homo sapiens GN=PKLR PE=1 SV=2 (P30613)	P30613	P30613	7.56071e+10	1.68887e+11	2.52989e+11	1.33327e+11
Cluster of Voltage-dependent anion-selective channel protein 1 OS=Homo sapiens GN=VDAC1 PE=1 SV=2 (P21796)	P21796	P21796	1.82792e+11	2.42787e+11	2.7424e+10	1.15389e+10
Cluster of Succinate dehydrogenase [ubiquinone] flavoprotein subunit, mitochondrial OS=Homo sapiens GN=SDHA PE=1 SV=2 (P31040)	P31040	P31040	2.10457e+11	9.09965e+10	3.71945e+10	4.92211e+10
Cluster of Carnitine O-palmitoyltransferase 1, muscle isoform OS=Homo sapiens GN=CPT1B PE=1 SV=2 (Q92523)	Q92523	Q92523	1.30036e+11	3.52246e+10	4.34646e+10	3.63843e+10
Cluster of Utrophin OS=Homo sapiens GN=UTRN PE=1 SV=2 (P46939)	P46939	P46939	1.77283e+10	1.45648e+10	4.59884e+09	1.06218e+10
Cluster of Uqcrc1 protein OS=Xenopus laevis GN=uqcrc1 PE=2 SV=1 (Q7ZWJ2)	Q7ZWJ2	P31930	1.41239e+10	2.98938e+09	9.26199e+10	4.92583e+11
Cluster of Uncharacterized protein OS=Xenopus tropicalis GN=hadha PE=3 SV=1 (F7APN3)	F7APN3	P40939	1.23721e+11	6.19581e+10	2.08269e+11	2.2641e+11
Uncharacterized protein OS=Xenopus tropicalis GN=ldb3 PE=4 SV=1	F6TY50	O75112	5.78803e+09	1.43757e+10	3.47571e+11	6.41473e+11
Cluster of Phosphate carrier protein, mitochondrial OS=Homo sapiens GN=SLC25A3 PE=1 SV=2 (Q00325)	Q00325	Q00325	2.10653e+11	3.25527e+11	5.34521e+10	6.9206e+10
Cluster of Pyruvate dehydrogenase E1 component subunit alpha, testis-specific form, mitochondrial OS=Homo sapiens GN=PDHA2 PE=1 SV=1 (P29803)	P29803	P29803	1.43246e+11	1.3151e+11	5.32784e+10	1.12076e+11
Cluster of Alpha(E)-catenin OS=Xenopus laevis GN=ctnna1 PE=2 SV=1 (Q91682)	Q91682	P35221	1.2186e+10	2.85893e+09	3.94542e+10	5.97165e+10
Uncharacterized protein (Fragment) OS=Xenopus tropicalis GN=myom1 PE=4 SV=1	F6RDC6	P52179	3.28682e+09	3.3234e+09	1.00722e+11	2.08754e+11
Cluster of Creatine kinase U-type, mitochondrial OS=Homo sapiens GN=CKMT1A PE=1 SV=1 (P12532)	P12532	P12532	2.26722e+11	2.70167e+11	3.69306e+08	1.57522e+08
Cluster of LIM domain-binding protein 3 OS=Homo sapiens GN=LDB3 PE=1 SV=2 (O75112)	O75112	O75112	1.22836e+11	1.90981e+11	9.59564e+10	7.6641e+10
Uncharacterized protein OS=Xenopus tropicalis GN=sptb PE=4 SV=1	F7AP31	Q01082	2.37113e+09	1.01577e+09	2.7683e+10	1.15427e+11
Cluster of Vitellogenin B1 OS=Xenopus laevis GN=vtgb1 PE=2 SV=1 (Q7SZF6)	Q7SZF6	P04114	1.87298e+08	2.34764e+08	8.81617e+10	5.32033e+10
Uncharacterized protein (Fragment) OS=Xenopus tropicalis PE=4 SV=1	F6YHV0	P12111	1.17375e+09	1.68665e+09	4.89592e+10	1.36326e+11
Cluster of Pyruvate dehydrogenase E1 component subunit beta, mitochondrial OS=Mus musculus GN=Pdhb PE=1 SV=1 (Q9D051)	Q9D051	P11177	1.04227e+11	1.21041e+11	5.03596e+10	1.36529e+11
Cluster of Cardiac troponin I OS=Xenopus laevis GN=LOC397803 PE=2 SV=1 (B7ZS52)	B7ZS52	P19429			4.54428e+11	3.18552e+11
Cluster of NAD(P) transhydrogenase, mitochondrial OS=Homo sapiens GN=NNT PE=1 SV=3 (Q13423)	Q13423	Q13423	4.06132e+11	2.26216e+11	3.60247e+10	4.22553e+10
Cluster of Myosin-9 OS=Mus musculus GN=Myh9 PE=1 SV=4 (Q8VDD5)	Q8VDD5	P35579	1.02572e+11	8.28254e+10	9.58189e+10	1.84701e+11
Cluster of Nascent polypeptide-associated complex subunit alpha, muscle-specific form OS=Homo sapiens GN=NACA PE=1 SV=1 (E9PAV3)	E9PAV3	E9PAV3	8.28717e+10	3.69749e+09	1.52646e+09	2.0979e+09
Cluster of Laminin subunit alpha-2 OS=Homo sapiens GN=LAMA2 PE=1 SV=4 (P24043)	P24043	P24043	6.15366e+10	1.99509e+10	2.06704e+08	1.54716e+08
Cluster of NADH dehydrogenase [ubiquinone] iron-sulfur protein 2, mitochondrial OS=Mus musculus GN=Ndufs2 PE=1 SV=1 (Q91WD5)	Q91WD5	O75306	4.85986e+10	1.0698e+11	3.23481e+10	1.53768e+11
Cluster of Basement membrane-specific heparan sulfate proteoglycan core protein OS=Homo sapiens GN=HSPG2 PE=1 SV=4 (P98160)	P98160	P98160	6.79978e+10	1.94272e+10	7.98302e+08	1.68171e+09
Cluster of Neuroblast differentiation-associated protein AHNAK OS=Homo sapiens GN=AHNAK PE=1 SV=2 (Q09666)	Q09666	Q09666	9.81286e+10	4.8129e+10	1.50881e+09	6.05252e+08
Cluster of Putative heat shock protein HSP 90-beta 2 OS=Homo sapiens GN=HSP90AB2P PE=1 SV=2 (Q58FF8)	Q58FF8	Q58FF8	6.59866e+10	6.81303e+10	1.51409e+10	1.56553e+10
Cluster of Trifunctional enzyme subunit beta, mitochondrial OS=Homo sapiens GN=HADHB PE=1 SV=3 (P55084)	P55084	P55084	3.41665e+11	3.12256e+11	1.33911e+10	1.6083e+10
Cluster of Clathrin heavy chain 1 OS=Homo sapiens GN=CLTC PE=1 SV=5 (Q00610)	Q00610	Q00610	2.98944e+10	1.46498e+10	1.90029e+10	3.04542e+10
Cluster of Myosin light polypeptide 6 OS=Homo sapiens GN=MYL6 PE=1 SV=2 (P60660)	P60660	P60660	2.38562e+10	4.31634e+10	5.93368e+11	4.00337e+11
Uncharacterized protein OS=Xenopus tropicalis GN=tn3 PE=4 SV=1	F7DH50	Q8WZ42	8.04456e+09	5.12649e+09	4.26483e+10	1.24344e+11
Cluster of Tubulin beta-3 chain OS=Homo sapiens GN=TUBB3 PE=1 SV=2 (Q13509)	Q13509	Q13509	4.63258e+10	3.21562e+10	4.37322e+10	4.17595e+10
Cluster of Fibronectin OS=Homo sapiens GN=FN1 PE=1 SV=4 (P02751)	P02751	P02751	5.99632e+10	1.09349e+10	4.37476e+08	6.43089e+08
Cluster of Laminin subunit gamma-1 OS=Homo sapiens GN=LAMC1 PE=1 SV=3 (P11047)	P11047	P11047	4.7111e+10	4.40863e+10	5.42368e+09	1.28666e+10
Cluster of Transitional endoplasmic reticulum ATPase OS=Sus scrofa GN=VCP PE=1 SV=2 (F1SIH8)	F1SIH8	P55072	4.19723e+10	5.93529e+10	1.09211e+10	3.88377e+10
Cluster of Acetyl-CoA acetyltransferase, mitochondrial OS=Xenopus tropicalis GN=acat1 PE=3 SV=1 (F6U8E1)	F6U8E1	P24752	2.76468e+10	8.99526e+09	8.48169e+10	2.19454e+11
Cluster of Filamin-C OS=Homo sapiens GN=FLNC PE=1 SV=3 (Q14315)	Q14315	Q14315	5.57374e+10	1.07729e+11	6.51793e+10	1.24061e+11
Cluster of MGC69066 protein (Fragment) OS=Xenopus laevis GN=MGC69066 PE=2 SV=1 (Q6GN83)	Q6GN83	P01871			2.54295e+11	1.18841e+09
Cluster of Moesin OS=Homo sapiens GN=MSN PE=1 SV=3 (P26038)	P26038	P26038	1.31207e+10	2.58621e+10	2.08149e+10	3.78002e+10
Cluster of Tubulin alpha-4A chain OS=Homo sapiens GN=TUBA4A PE=1 SV=1 (P68366)	P68366	P68366	3.34903e+10	4.05238e+10	4.06958e+10	4.38439e+10
Cluster of Uncharacterized protein OS=Xenopus tropicalis GN=uqcrc2 PE=4 SV=1 (F6YTK8)	F6YTK8	P22695	1.45133e+10	8.6939e+10	1.40315e+11	5.38852e+11
Cluster of MICOS complex subunit MIC60 OS=Homo sapiens GN=IMMT PE=1 SV=1 (Q16891)	Q16891	Q16891	1.43069e+11	9.09863e+10	5.60555e+09	1.96093e+10
Uncharacterized protein (Fragment) OS=Xenopus tropicalis PE=4 SV=1	F7E1A6	P52179	2.35973e+09	3.92491e+09	7.82508e+10	1.76544e+11
Cluster of Mitochondrial 2-oxoglutarate/malate carrier protein OS=Homo sapiens GN=SLC25A11 PE=1 SV=3 (Q02978)	Q02978	Q02978	6.71836e+10	8.52053e+10	3.59235e+10	7.087e+10
Cluster of Malate dehydrogenase OS=Xenopus tropicalis GN=mdh2 PE=2 SV=1 (Q5MAT0)	Q5MAT0	P40926	1.15115e+11	9.1027e+10	3.82807e+11	4.06661e+11
Uncharacterized protein (Fragment) OS=Xenopus tropicalis GN=hspg2 PE=4 SV=1	F7CCA0	P98160	2.72397e+09	2.0677e+09	1.68298e+10	6.29174e+10
Cluster of Desmin OS=Mus musculus GN=Des PE=1 SV=3 (P31001)	P31001	P17661	1.84602e+11	3.29486e+11	1.67692e+11	2.3682e+11
Cluster of Citrate synthase, mitochondrial OS=Homo sapiens GN=CS PE=1 SV=2 (O75390)	O75390	O75390	1.73975e+11	5.47486e+10	4.24656e+10	9.54101e+10
Uncharacterized protein OS=Xenopus tropicalis GN=tln2 PE=4 SV=1	F6TBH4	Q9Y4G6	8.65988e+09	4.48626e+09	4.55127e+10	5.88308e+10
Cluster of Plectin OS=Homo sapiens GN=PLEC PE=1 SV=3 (Q15149)	Q15149	Q15149	3.08562e+10	1.39239e+10	1.59116e+09	3.21573e+09
Cluster of LOC398587 protein (Fragment) OS=Xenopus laevis GN=LOC398587 PE=2 SV=1 (Q7ZWK4)	Q7ZWK4	Q15149	1.72328e+09	1.96636e+09	1.72501e+10	3.23402e+10
Cluster of Spectrin alpha chain, erythrocytic 1 OS=Homo sapiens GN=SPTA1 PE=1 SV=5 (P02549)	P02549	P02549	7.40634e+10	1.3469e+09	1.85662e+09	2.896e+09
Cluster of Talin-1 OS=Homo sapiens GN=TLN1 PE=1 SV=3 (Q9Y490)	Q9Y490	Q9Y490	6.12607e+10	1.43609e+10	1.35732e+10	2.10548e+10
Cluster of Uncharacterized protein OS=Xenopus tropicalis GN=tnnc1 PE=4 SV=1 (F6PPI7)	F6PPI7	P63316	2.29514e+10	7.78461e+10	8.82928e+10	8.25463e+10
Cluster of Stress-70 protein, mitochondrial OS=Mus musculus GN=Hspa9 PE=1 SV=3 (P38647)	P38647	P38646	5.5763e+10	6.15179e+10	5.40428e+09	1.40003e+10
Cluster of Uncharacterized protein (Fragment) OS=Xenopus tropicalis GN=lamb2 PE=4 SV=1 (F6WW77)	F6WW77	P55268	9.24007e+08	1.3317e+09	1.47449e+10	2.69999e+10
Cluster of Sarcalumenin OS=Homo sapiens GN=SRL PE=2 SV=2 (Q86TD4)	Q86TD4	Q86TD4	4.86141e+10	1.89595e+11	3.46273e+07
Cluster of Alpha-2-macroglobulin-like protein 1 OS=Homo sapiens GN=A2ML1 PE=1 SV=3 (A8K2U0)	A8K2U0	A8K2U0			1.78865e+10	6.16715e+10
Cluster of Pregnancy zone protein OS=Mus musculus GN=Pzp PE=1 SV=3 (Q61838)	Q61838	P01023	1.90599e+11	2.09668e+10	6.00621e+08
Uncharacterized protein OS=Xenopus tropicalis GN=vcl PE=4 SV=1	F7C4Z5	P18206	1.28619e+10	1.8947e+10	6.83831e+10	1.56172e+11
Uncharacterized protein OS=Xenopus tropicalis GN=flna PE=4 SV=1	F6R7N1	P21333	1.01867e+10	1.71506e+10	4.13693e+10	1.08081e+11
Cluster of Troponin T, cardiac muscle OS=Homo sapiens GN=TNNT2 PE=1 SV=3 (P45379)	P45379	P45379	1.41827e+11	2.42336e+11	3.21564e+10	3.46643e+10
Cluster of Elongation factor 2 OS=Homo sapiens GN=EEF2 PE=1 SV=4 (P13639)	P13639	P13639	4.00471e+10	2.99481e+10	1.41213e+10	1.77853e+10
Cluster of Fibrillin-1 OS=Homo sapiens GN=FBN1 PE=1 SV=3 (P35555)	P35555	P35555	3.42148e+10	2.31688e+10	8.45055e+09	1.73835e+09
Cluster of Protein Col6a3 OS=Mus musculus GN=Col6a3 PE=1 SV=1 (A0A087WS16)	A0A087WS16	P12111	6.30714e+10	2.58994e+10
Cluster of Cg14997-prov protein OS=Xenopus laevis GN=sqrdl PE=2 SV=1 (Q7SZ39)	Q7SZ39	Q9Y6N5		9.5914e+07	1.13397e+11	5.77243e+10
Cluster of Uncharacterized protein (Fragment) OS=Xenopus tropicalis GN=ank3 PE=4 SV=1 (F7BQ77)	F7BQ77	Q12955	2.69717e+09	6.7568e+09	1.6499e+10	5.91572e+10
Vitellogenin-A2 OS=Xenopus laevis PE=1 SV=1	P18709	P04114	2.32663e+08	9.15615e+08	9.51625e+10	2.22184e+10
Cluster of Laminin subunit gamma-1 OS=Xenopus tropicalis GN=lamc1 PE=2 SV=1 (A0JP86)	A0JP86	P11047	4.87445e+09	8.00796e+09	2.10212e+10	6.88448e+10
Cluster of PDZ and LIM domain 5 transcript variant OS=Xenopus tropicalis GN=pdlim5 PE=2 SV=1 (B4ZJA9)	B4ZJA9	Q96HC4	5.02124e+09	6.95985e+09	1.62499e+11	1.93876e+11
Cluster of Cytochrome b-c1 complex subunit Rieske, mitochondrial OS=Homo sapiens GN=UQCRFS1 PE=1 SV=2 (P47985)	P47985	P47985	3.52879e+10	1.21016e+11	1.90467e+10	1.48254e+11
Cluster of Voltage-dependent anion-selective channel protein 2 OS=Homo sapiens GN=VDAC2 PE=1 SV=2 (P45880)	P45880	P45880	6.26163e+10	3.49771e+11	7.4247e+10	1.65138e+11
Cluster of Vinculin OS=Mus musculus GN=Vcl PE=1 SV=4 (Q64727)	Q64727	P18206	5.80504e+10	6.69663e+10	2.4779e+10	4.60017e+10
Cluster of LOC496216 protein (Fragment) OS=Xenopus laevis GN=LOC496216 PE=2 SV=1 (Q5M7F2)	Q5M7F2	Q9Y490	1.19371e+10	3.13181e+09	2.5805e+10	4.48239e+10
Uncharacterized protein OS=Xenopus tropicalis GN=XENTR_v90029249mg PE=4 SV=1	A0A1B8Y8N9	P02768			1.92762e+11	6.79468e+11
Cluster of Uncharacterized protein (Fragment) OS=Xenopus tropicalis GN=fga PE=4 SV=1 (F6SP35)	F6SP35	P02671			5.80359e+10	2.80897e+10
Cluster of Filamin-A OS=Homo sapiens GN=FLNA PE=1 SV=4 (P21333)	P21333	P21333	3.95112e+10	3.43716e+10	1.96438e+10	4.64174e+10
Cluster of Myosin regulatory light chain 2, ventricular/cardiac muscle isoform OS=Homo sapiens GN=MYL2 PE=1 SV=3 (P10916)	P10916	P10916	1.11323e+11	1.53951e+11		5.08462e+09
Cluster of ATP synthase subunit gamma, mitochondrial OS=Homo sapiens GN=ATP5C1 PE=1 SV=1 (P36542)	P36542	P36542	1.50594e+11	5.56327e+10	4.65227e+10	1.27938e+11
Cluster of Carnitine O-acetyltransferase OS=Homo sapiens GN=CRAT PE=1 SV=5 (P43155)	P43155	P43155	1.26361e+11	9.42839e+10	2.93572e+09	1.65476e+09
Cluster of Calcium-binding mitochondrial carrier protein Aralar1 OS=Homo sapiens GN=SLC25A12 PE=1 SV=2 (O75746)	O75746	O75746	9.83145e+10	2.17181e+11	1.96347e+10	4.35263e+10
Cluster of Laminin subunit beta-2 OS=Homo sapiens GN=LAMB2 PE=1 SV=2 (P55268)	P55268	P55268	1.51728e+10	2.62111e+10	9.78836e+07
Uncharacterized protein OS=Xenopus tropicalis GN=myom2 PE=4 SV=1	F7DL16	P54296	1.40396e+10	1.28813e+10	1.72284e+10	8.07461e+10
Cluster of LOC398774 protein OS=Xenopus laevis GN=LOC398774 PE=2 SV=1 (Q4V801)	Q4V801	P01854			3.66932e+11
Cluster of Desmoplakin OS=Homo sapiens GN=DSP PE=1 SV=3 (P15924)	P15924	P15924	2.6264e+10	7.99924e+09	2.04548e+08	1.67984e+08
Cluster of Complement factor H OS=Mus musculus GN=Cfh PE=1 SV=1 (E9Q8I0)	E9Q8I0	P08603	6.86141e+10
Cluster of Hemoglobin subunit alpha OS=Homo sapiens GN=HBA1 PE=1 SV=2 (P69905)	P69905	P69905	6.60267e+11	1.8311e+10
Cluster of ATP-dependent 6-phosphofructokinase, muscle type OS=Mus musculus GN=Pfkm PE=1 SV=3 (P47857)	P47857	P08237	2.87485e+10	1.51702e+11	2.54309e+09	1.35704e+09
Cluster of Uncharacterized protein OS=Xenopus tropicalis GN=fn1 PE=4 SV=1 (F7D3F1)	F7D3F1	P02751	4.68723e+08	4.57758e+08	1.47134e+10	1.37828e+10
Cluster of Phosphoglycerate kinase 2 OS=Homo sapiens GN=PGK2 PE=1 SV=3 (P07205)	P07205	P07205	3.41375e+10	2.81472e+10	3.68798e+10	4.4459e+10
Cluster of Laminin subunit beta-1 OS=Homo sapiens GN=LAMB1 PE=1 SV=2 (P07942)	P07942	P07942	2.52962e+10	1.36799e+10	9.10195e+08	2.39e+09
Cluster of Uncharacterized protein (Fragment) OS=Xenopus tropicalis GN=acadm PE=3 SV=1 (F7ER17)	F7ER17	P11310	1.62791e+10	1.01841e+10	1.2531e+11	1.72248e+11
Cluster of 60 kDa heat shock protein, mitochondrial OS=Homo sapiens GN=HSPD1 PE=1 SV=2 (P10809)	P10809	P10809	5.2518e+10	5.44508e+10	1.31542e+10	7.37929e+09
Very long-chain specific acyl-CoA dehydrogenase, mitochondrial OS=Mus musculus GN=Acadvl PE=1 SV=3	P50544	P49748	1.32713e+11	8.12564e+09
Cluster of Obscurin OS=Homo sapiens GN=OBSCN PE=1 SV=3 (Q5VST9)	Q5VST9	Q5VST9	2.60195e+10	3.2136e+09	4.33159e+08	4.23838e+08
Cluster of Cytochrome c1, heme protein, mitochondrial OS=Homo sapiens GN=CYC1 PE=1 SV=3 (P08574)	P08574	P08574	1.00037e+11	2.00446e+11	1.3491e+09	1.18277e+09
Cluster of Trifunctional enzyme subunit alpha, mitochondrial OS=Homo sapiens GN=HADHA PE=1 SV=2 (P40939)	P40939	P40939	2.36782e+11	6.8115e+11	1.69756e+10	1.20182e+10
Cluster of Uncharacterized protein OS=Xenopus tropicalis GN=ndufa10 PE=4 SV=1 (F7E6H3)	F7E6H3	O95299			6.04923e+10	1.57433e+11
Uncharacterized protein (Fragment) OS=Xenopus tropicalis PE=4 SV=1	F6Z8Q2	P04114			1.36498e+10	2.40554e+10
Cluster of Nebulette OS=Homo sapiens GN=NEBL PE=1 SV=1 (O76041)	O76041	O76041	2.09319e+10	3.20334e+10	1.74888e+10	1.08674e+10
Cluster of Myosin light chain 1/3, skeletal muscle isoform OS=Homo sapiens GN=MYL1 PE=2 SV=3 (P05976)	P05976	P05976	1.27811e+11	1.45751e+11	2.37289e+11	1.33506e+11
Cluster of Uncharacterized protein OS=Xenopus tropicalis GN=hadhb PE=3 SV=1 (F6Q2T3)	F6Q2T3	P55084	5.91005e+10	6.37553e+10	8.15952e+10	9.08209e+10
Cluster of 3-ketoacyl-CoA thiolase, mitochondrial OS=Homo sapiens GN=ACAA2 PE=1 SV=2 (P42765)	P42765	P42765	1.47505e+11	1.4717e+10
Cluster of Calcium/calmodulin-dependent protein kinase type II subunit beta OS=Homo sapiens GN=CAMK2B PE=1 SV=3 (Q13554)	Q13554	Q13554	3.76781e+09	1.48016e+10	2.40771e+10	3.05793e+09
MICOS complex subunit MIC60 OS=Xenopus tropicalis GN=immt PE=3 SV=1	F6X1D9	Q16891	8.01934e+08	6.48253e+09	3.66917e+10	2.16852e+11
Cluster of Fermitin family homolog 2 OS=Mus musculus GN=Fermt2 PE=1 SV=1 (Q8CIB5)	Q8CIB5	Q96AC1	8.14521e+09	3.61667e+09	1.48098e+10	8.94422e+09
Cluster of ATP-dependent 6-phosphofructokinase, platelet type OS=Homo sapiens GN=PFKP PE=1 SV=2 (Q01813)	Q01813	Q01813	2.45811e+09	4.61259e+09	7.09412e+10	4.15179e+10
Cluster of Sodium/calcium exchanger 1 OS=Homo sapiens GN=SLC8A1 PE=1 SV=3 (P32418)	P32418	P32418	3.56178e+09	9.12554e+08	1.45853e+10	3.27538e+10
Cluster of Annexin A2-A OS=Xenopus laevis GN=anxa2-a PE=2 SV=2 (P27006)	P27006	P07355	5.99286e+08	8.86393e+08	1.19636e+11	2.8206e+10
Cluster of Fibrinogen B-beta subunit OS=Xenopus laevis GN=fgb PE=2 SV=1 (Q91589)	Q91589	P02675	4.32629e+09	1.58801e+09	4.85367e+10	2.69466e+10
Cluster of MGC81889 protein OS=Xenopus laevis GN=rps27a PE=2 SV=1 (Q6GMC1)	Q6GMC1	P62979	1.70423e+10	9.29247e+09	2.21153e+10	1.82353e+10
Cluster of Microtubule-associated protein 4 OS=Homo sapiens GN=MAP4 PE=1 SV=3 (P27816)	P27816	P27816	2.88557e+10	9.43984e+09
Cluster of Prohibitin-2 OS=Homo sapiens GN=PHB2 PE=1 SV=2 (Q99623)	Q99623	Q99623	1.75011e+10	6.11059e+10	3.2777e+10	7.43693e+10
Cluster of Uncharacterized protein OS=Xenopus tropicalis GN=lmna PE=3 SV=1 (F6YQA9)	F6YQA9	P02545	1.02744e+10	8.22885e+09	6.80375e+10	4.39071e+10
Cluster of Uncharacterized protein OS=Xenopus tropicalis GN=myh10 PE=3 SV=1 (F6WUL2)	F6WUL2	P35580	7.45952e+10	7.41384e+10	8.9996e+10	1.87483e+11
Cluster of Uncharacterized protein OS=Xenopus tropicalis GN=lama5 PE=4 SV=1 (F6PJL9)	F6PJL9	O15230	5.59378e+07	1.60182e+08	4.47489e+09	2.23359e+10
Cluster of L-3-hydroxyacyl-Coenzyme A dehydrogenase, short chain OS=Xenopus tropicalis GN=hadh PE=2 SV=1 (Q5XGI2)	Q5XGI2	Q16836		9.27419e+09	6.33236e+10	1.78534e+11
LOC100101292 protein OS=Xenopus laevis GN=pdlim5 PE=2 SV=1	A5PKP0	Q96HC4	5.02124e+09	6.95985e+09	2.0057e+11	1.07502e+11
Cluster of Catenin beta-1 OS=Homo sapiens GN=CTNNB1 PE=1 SV=1 (P35222)	P35222	P35222	3.3204e+09	3.58491e+09	1.61849e+10	2.40906e+10
Uncharacterized protein OS=Xenopus tropicalis GN=sorbs2 PE=4 SV=1	F6YCQ7	O94875	3.14527e+09	5.62002e+09	5.67819e+10	1.03685e+11
Cluster of Fgg protein OS=Xenopus laevis GN=fgg PE=2 SV=1 (Q7SZ13)	Q7SZ13	P02679			5.05296e+10	2.61223e+10
Cluster of MGC81430 protein OS=Xenopus laevis GN=vdac3 PE=2 SV=1 (Q6GR11)	Q6GR11	Q9Y277	2.9879e+09	5.6614e+09	3.45741e+10	9.50392e+10
Cluster of Ankyrin-1 OS=Homo sapiens GN=ANK1 PE=1 SV=3 (P16157)	P16157	P16157	3.97735e+10	2.99333e+09	2.44613e+09	4.92032e+09
Cluster of Prohibitin OS=Mus musculus GN=Phb PE=1 SV=1 (P67778)	P67778	P35232	1.66445e+10	6.78243e+10	2.21557e+10	8.70953e+10
Uncharacterized protein (Fragment) OS=Xenopus tropicalis GN=synm PE=3 SV=1	F6X4Q0	O15061			3.03594e+09	4.26245e+10
Cluster of Hnrpk protein OS=Xenopus laevis GN=hnrnpk PE=2 SV=1 (Q7ZXK8)	Q7ZXK8	P61978	1.09598e+10	1.31926e+10	2.5801e+10	1.2172e+10
Uncharacterized protein OS=Xenopus tropicalis GN=nid1 PE=4 SV=1	F6VE55	P14543	2.60082e+09	3.48197e+09	1.1721e+10	3.31153e+10
Cluster of Type XVIII collagen short variant OS=Xenopus laevis GN=col18a1 PE=2 SV=1 (Q8JFF7)	Q8JFF7	P39060	9.67223e+06	5.95015e+08	2.13486e+10	3.2388e+10
Cluster of Uncharacterized protein OS=Xenopus tropicalis GN=col6a2 PE=4 SV=1 (F7E5R6)	F7E5R6	P12110		2.85837e+09	2.31197e+10	3.7687e+10
Fibrinogen gamma chain OS=Mus musculus GN=Fgg PE=1 SV=1	Q3UER8	P02679	5.81687e+10	1.48777e+09
Cytochrome b-c1 complex subunit 2, mitochondrial OS=Mus musculus GN=Uqcrc2 PE=1 SV=1	Q9DB77	P22695	2.81684e+11	9.76208e+10	4.04664e+09	5.30727e+10
Cluster of Cadherin-2 OS=Mus musculus GN=Cdh2 PE=1 SV=1 (D3YYT0)	D3YYT0	P19022	3.64809e+09	3.33555e+09	7.71075e+09	1.3819e+10
Cluster of E3 ubiquitin-protein ligase UBR4 OS=Homo sapiens GN=UBR4 PE=1 SV=1 (Q5T4S7)	Q5T4S7	Q5T4S7	3.78614e+09	3.87882e+08	1.6932e+09	4.516e+09
Cluster of Serine/threonine-protein phosphatase 2A 65 kDa regulatory subunit A alpha isoform OS=Mus musculus GN=Ppp2r1a PE=1 SV=3 (Q76MZ3)	Q76MZ3	P30153	1.09391e+10	5.35432e+09	7.37496e+09	6.39673e+09
Fibrinogen alpha chain OS=Mus musculus GN=Fga PE=1 SV=1	E9PV24	P02671	6.92504e+10
Cluster of Fibrinogen beta chain OS=Homo sapiens GN=FGB PE=1 SV=2 (P02675)	P02675	P02675	7.17871e+10	5.92543e+09	2.6656e+09	1.833e+09
Cluster of Nidogen-1 OS=Homo sapiens GN=NID1 PE=1 SV=3 (P14543)	P14543	P14543	3.71195e+10	1.21405e+10	3.77437e+09	4.12319e+09
Cluster of Leucine-rich PPR motif-containing protein, mitochondrial OS=Homo sapiens GN=LRPPRC PE=1 SV=3 (P42704)	P42704	P42704	2.29003e+10	2.79602e+10	4.51415e+08	5.66783e+08
Cluster of Cytochrome c OS=Homo sapiens GN=CYCS PE=1 SV=2 (P99999)	P99999	P99999	7.46156e+10	5.94097e+09	3.71307e+10	8.3674e+10
Cluster of Serine/threonine-protein phosphatase PP1-gamma catalytic subunit OS=Homo sapiens GN=PPP1CC PE=1 SV=1 (P36873)	P36873	P36873	3.632e+09	4.20884e+09	1.25616e+10	1.37951e+10
Cluster of Histone H2A type 2-C OS=Homo sapiens GN=HIST2H2AC PE=1 SV=4 (Q16777)	Q16777	Q16777	2.94174e+10	1.15788e+10	3.0526e+10	4.53054e+10
Cluster of Vimentin OS=Homo sapiens GN=VIM PE=1 SV=4 (P08670)	P08670	P08670	7.90671e+10	1.18126e+11	1.05003e+11	1.05397e+11
Cluster of Glycogen debranching enzyme OS=Homo sapiens GN=AGL PE=1 SV=3 (P35573)	P35573	P35573	2.87064e+10	3.58862e+10	4.55681e+09	4.31175e+09
Cluster of Aspartate aminotransferase, mitochondrial OS=Xenopus tropicalis GN=got2 PE=2 SV=1 (Q28F67)	Q28F67	P00505	1.20457e+10	1.14428e+10	6.46409e+10	1.13473e+11
Cluster of MGC80746 protein OS=Xenopus laevis GN=MGC80746 PE=2 SV=1 (Q6DCU0)	Q6DCU0	Q13642		2.6131e+09	5.39549e+10	3.81471e+10
Cluster of Band 4.1-like protein 3 OS=Homo sapiens GN=EPB41L3 PE=1 SV=2 (Q9Y2J2)	Q9Y2J2	Q9Y2J2	1.66006e+08	2.22204e+09	1.00894e+10	1.53411e+10
Cluster of PXN-FBPL OS=Xenopus laevis GN=LOC398040 PE=2 SV=1 (B7ZSF5)	B7ZSF5	P02743			6.63367e+10	1.30654e+10
Cluster of EH domain-containing protein 2 OS=Homo sapiens GN=EHD2 PE=1 SV=2 (Q9NZN4)	Q9NZN4	Q9NZN4	6.21498e+10	1.66586e+10	7.90506e+09	8.77504e+09
Cluster of 78 kDa glucose-regulated protein OS=Homo sapiens GN=HSPA5 PE=1 SV=2 (P11021)	P11021	P11021	5.12554e+10	5.55025e+10	1.23356e+10	1.61469e+10
Uncharacterized protein OS=Xenopus tropicalis GN=cp PE=3 SV=1	F6WJ78	P00450			3.17509e+09	9.22264e+10
Cluster of Four and a half LIM domains protein 2 OS=Homo sapiens GN=FHL2 PE=1 SV=3 (Q14192)	Q14192	Q14192	3.12248e+10	2.91593e+10	1.01427e+11	8.22435e+10
Cluster of Succinyl-CoA:3-ketoacid coenzyme A transferase 2, mitochondrial OS=Homo sapiens GN=OXCT2 PE=2 SV=2 (Q9BYC2)	Q9BYC2	Q9BYC2	2.10784e+10	2.68386e+10	1.38907e+10	2.45137e+10
Cluster of Complement C3 OS=Homo sapiens GN=C3 PE=1 SV=2 (P01024)	P01024	P01024	2.43056e+10	2.4257e+10	3.43857e+09	1.69258e+09
Cluster of LOC398546 protein (Fragment) OS=Xenopus laevis GN=LOC398546 PE=2 SV=1 (Q32N35)	Q32N35	Q9NZN4	5.48814e+09	1.95311e+09	2.42261e+10	4.41222e+10
Cluster of Neurocan core protein OS=Homo sapiens GN=NCAN PE=1 SV=3 (O14594)	O14594	O14594	2.27233e+08	8.68741e+09	5.2554e+09	8.93854e+09
LOC100158443 protein (Fragment) OS=Xenopus laevis GN=a2m PE=2 SV=1	B2GTX0	P01023			7.37771e+10	3.63186e+09
Myoglobin OS=Mus musculus GN=Mb PE=1 SV=3	P04247	P02144	2.66004e+11	1.2476e+10
Cluster of Collagen alpha-1(VI) chain OS=Homo sapiens GN=COL6A1 PE=1 SV=3 (P12109)	P12109	P12109	2.46094e+10	2.94355e+10	2.9799e+08
Cluster of LIM and senescent cell antigen-like domains 1, isoform CRA_c OS=Mus musculus GN=Lims1 PE=1 SV=2 (Q9D7B2)	Q9D7B2	P48059	6.98251e+09	2.90932e+09	1.3103e+10	7.71086e+09
Cluster of Collagen alpha-1(I) chain OS=Homo sapiens GN=COL1A1 PE=1 SV=5 (P02452)	P02452	P02452	1.79642e+10	7.18847e+09	7.86775e+10	5.99347e+10
Acetyl-CoA acetyltransferase, mitochondrial OS=Mus musculus GN=Acat1 PE=1 SV=1	Q8QZT1	P24752	2.04232e+11	2.92089e+10	7.41508e+09	1.11397e+10
Cluster of Uncharacterized protein (Fragment) OS=Xenopus tropicalis GN=xirp1 PE=4 SV=1 (F6VE94)	F6VE94	A4UGR9			4.79089e+09	1.54183e+10
Cluster of Protein Vdac3-ps1 OS=Mus musculus GN=Vdac3-ps1 PE=4 SV=1 (A0A140T8V3)	A0A140T8V3	Q9Y277	6.50768e+10	1.45222e+11		3.2569e+09
Cluster of Murinoglobulin-1 OS=Mus musculus GN=Mug1 PE=1 SV=3 (P28665)	P28665	P01023	5.39408e+10	1.87355e+09
Cluster of Dihydrolipoamide acetyltransferase component of pyruvate dehydrogenase complex OS=Xenopus tropicalis GN=dbt PE=3 SV=1 (F7EQD7)	F7EQD7	P11182	4.85777e+09	3.9903e+09	1.68251e+10	1.54175e+10
Cluster of Collagen alpha-2(VI) chain OS=Homo sapiens GN=COL6A2 PE=1 SV=4 (P12110)	P12110	P12110	1.64862e+10	3.73715e+10	3.97079e+09	1.85673e+09
Uncharacterized protein OS=Xenopus tropicalis GN=pgm5 PE=3 SV=1	F6XHT5	Q15124	1.26123e+09	2.66255e+09	1.82143e+10	4.67759e+10
Cluster of Prelamin-A/C OS=Mus musculus GN=Lmna PE=1 SV=2 (P48678)	P48678	P02545	4.01883e+10	3.04117e+10	9.70338e+09	1.22696e+10
Band 3 anion transport protein OS=Mus musculus GN=Slc4a1 PE=1 SV=1	P04919	P02730	5.58215e+10
Cluster of Calsequestrin-2 OS=Homo sapiens GN=CASQ2 PE=1 SV=2 (O14958)	O14958	O14958	4.43918e+10	9.24736e+10
Fructose-bisphosphate aldolase OS=Xenopus laevis GN=aldoc PE=2 SV=1	Q9PSX0	P09972	2.78064e+10	7.13096e+10	3.63487e+11	7.94684e+10
Cluster of LOC398686 protein (Fragment) OS=Xenopus laevis GN=LOC398686 PE=2 SV=1 (Q7T0X0)	Q7T0X0	P35611	1.21484e+09	6.66765e+08	1.53941e+10	2.2836e+10
Cluster of Plasminogen OS=Homo sapiens GN=PLG PE=1 SV=2 (P00747)	P00747	P00747	5.39377e+10	5.38617e+09
Cluster of Postn protein OS=Xenopus tropicalis GN=postn PE=2 SV=1 (A8WGZ4)	A8WGZ4	Q15063	1.80377e+08	9.85339e+07	7.29679e+09	2.60369e+10
Cluster of Dihydrolipoyl dehydrogenase (Fragment) OS=Xenopus tropicalis GN=dld PE=4 SV=1 (F7CCV9)	F7CCV9	P09622	7.81905e+09	1.47563e+10	3.6217e+10	4.8241e+10
Cluster of Methylmalonate-semialdehyde dehydrogenase [acylating], mitochondrial OS=Homo sapiens GN=ALDH6A1 PE=1 SV=2 (Q02252)	Q02252	Q02252	1.7018e+10	1.25283e+10	1.51517e+10	1.63001e+10
Cluster of Calcium-binding mitochondrial carrier protein Aralar2 OS=Mus musculus GN=Slc25a13 PE=1 SV=1 (Q9QXX4)	Q9QXX4	Q9UJS0	6.49098e+10	5.62828e+10	1.56147e+10	2.91983e+10
Cluster of T-complex protein 1 subunit beta OS=Homo sapiens GN=CCT2 PE=1 SV=4 (P78371)	P78371	P78371	1.1205e+10	6.14183e+09	9.47953e+09	1.15575e+10
Cluster of Cytochrome b-c1 complex subunit 2, mitochondrial OS=Homo sapiens GN=UQCRC2 PE=1 SV=3 (P22695)	P22695	P22695	6.41377e+10	7.05024e+11	6.87494e+09	4.71749e+10
Uncharacterized protein (Fragment) OS=Xenopus tropicalis PE=4 SV=1	F6ZV90	Q09666			2.70239e+10	2.65301e+10
MGC82568 protein OS=Xenopus laevis GN=tgm2 PE=2 SV=1	Q6INH7	P21980			7.31399e+10	3.79999e+10
Cluster of Ndufv1 protein OS=Xenopus laevis GN=ndufv1 PE=2 SV=1 (Q8AVD7)	Q8AVD7	P49821	3.45325e+10	7.60852e+10	6.62202e+10	1.96421e+11
Cluster of Uncharacterized protein (Fragment) OS=Xenopus tropicalis GN=atp5o PE=3 SV=1 (F6R862)	F6R862	P48047	2.63659e+10	2.09281e+10	3.61995e+10	1.3258e+11
Cluster of NADH dehydrogenase [ubiquinone] flavoprotein 1, mitochondrial OS=Mus musculus GN=Ndufv1 PE=1 SV=1 (D3YUM1)	D3YUM1	P49821	9.92427e+10	2.36546e+11	2.46344e+10	7.75807e+10
Cluster of E3 ubiquitin-protein ligase HUWE1 OS=Mus musculus GN=Huwe1 PE=1 SV=1 (A2AFQ0)	A2AFQ0	Q7Z6Z7	3.15944e+09	1.26921e+09	1.90134e+09	3.22412e+09
Cluster of 14-3-3 protein epsilon OS=Homo sapiens GN=YWHAE PE=1 SV=1 (P62258)	P62258	P62258	5.77142e+09	2.07798e+10	3.10011e+10	2.65678e+10
Cluster of Dcn protein OS=Xenopus tropicalis GN=dcn PE=2 SV=1 (A4IIC2)	A4IIC2	P07585			1.83794e+10	3.83246e+10
Cluster of Uncharacterized protein OS=Xenopus tropicalis GN=slc25a13 PE=3 SV=1 (F7ATJ7)	F7ATJ7	Q9UJS0	2.79193e+10	4.62635e+10	3.12626e+10	7.68257e+10
Cluster of Uncharacterized protein (Fragment) OS=Xenopus tropicalis GN=arvcf PE=4 SV=1 (F6T2M6)	F6T2M6	O00192			8.82532e+09	1.72053e+10
Cluster of Uncharacterized protein OS=Xenopus tropicalis GN=myo1c PE=3 SV=1 (F7DYM9)	F7DYM9	O00159	9.4439e+08	5.40934e+08	9.75078e+09	9.31881e+09
Cluster of Uncharacterized protein OS=Xenopus tropicalis GN=XENTR_v90026857mg PE=4 SV=1 (A0A1B8XUQ4)	A0A1B8XUQ4	P04433	2.47019e+08		1.72304e+11	4.97011e+09
Uncharacterized protein (Fragment) OS=Xenopus tropicalis GN=gsn PE=4 SV=1	F6QI79	P06396			4.3546e+09	9.55782e+10
Cluster of Cullin-associated NEDD8-dissociated protein 1 OS=Mus musculus GN=Cand1 PE=1 SV=2 (Q6ZQ38)	Q6ZQ38	Q86VP6	7.27769e+09	2.55234e+09	5.38045e+09	7.4828e+09
Uncharacterized protein (Fragment) OS=Xenopus tropicalis GN=fbn1 PE=4 SV=1	F6ZXW7	P35555	5.82203e+09	5.51344e+09	2.03664e+10	6.57468e+09
Cluster of Uncharacterized protein (Fragment) OS=Xenopus tropicalis GN=nebl PE=4 SV=1 (F6WLM1)	F6WLM1	O76041	2.12581e+09	2.41056e+09	3.58098e+10	6.81861e+10
Cluster of Uncharacterized protein OS=Xenopus tropicalis GN=XENTR_v90025855mg PE=4 SV=1 (A0A1B8Y5Q6)	A0A1B8Y5Q6	A8K2U0			1.68394e+10	3.42278e+10
Cluster of Glucose-6-phosphate isomerase (Fragment) OS=Xenopus tropicalis GN=gpi PE=3 SV=1 (F6ZHL4)	F6ZHL4	P06744	8.40435e+09	1.56434e+10	6.88619e+10	1.14724e+11
Long-chain-fatty-acid--CoA ligase 1 OS=Mus musculus GN=Acsl1 PE=1 SV=2	P41216	P33121	8.13604e+10	1.3766e+10	6.13207e+08	4.17252e+09
Cluster of Acad9-prov protein OS=Xenopus laevis GN=acad9 PE=2 SV=1 (Q6DDF2)	Q6DDF2	Q9H845	5.2917e+08	1.88753e+09	1.1664e+10	5.55057e+10
Cluster of Uncharacterized protein OS=Sus scrofa GN=COX5A PE=1 SV=1 (F1SJ34)	F1SJ34	P20674	2.63857e+10	4.15318e+10	1.95931e+10	5.8718e+10
Cluster of EH domain-containing protein 1 OS=Mus musculus GN=Ehd1 PE=1 SV=1 (Q9WVK4)	Q9WVK4	Q9H4M9	1.30704e+10	2.56506e+09	5.95097e+09	7.73414e+09
Cluster of Dihydrolipoyl dehydrogenase, mitochondrial OS=Homo sapiens GN=DLD PE=1 SV=2 (P09622)	P09622	P09622	6.66016e+10	5.90059e+10	6.55173e+09	6.94539e+09
Uncharacterized protein OS=Xenopus tropicalis GN=vtga2 PE=4 SV=1	F6W4K0	P04114	6.45508e+07	1.83012e+08	2.32927e+10	7.97756e+10
Cluster of Histone-lysine N-methyltransferase SMYD1 OS=Homo sapiens GN=SMYD1 PE=1 SV=1 (Q8NB12)	Q8NB12	Q8NB12	1.94859e+10	1.5014e+10	7.59777e+08	2.98552e+08
Cluster of Malate dehydrogenase, mitochondrial OS=Mus musculus GN=Mdh2 PE=1 SV=3 (P08249)	P08249	P40926	2.29153e+11	2.69805e+11	7.65004e+10	8.42687e+10
Cluster of Uncharacterized protein (Fragment) OS=Xenopus tropicalis GN=LOC100490887 PE=4 SV=1 (F6X3Y2)	F6X3Y2	Q13423	3.41597e+10	2.31135e+10	2.08706e+10	3.24836e+10
Cluster of Major vault protein OS=Xenopus laevis GN=mvp PE=2 SV=1 (Q6PF69)	Q6PF69	Q14764			1.87146e+10	9.73357e+09
Cluster of Epb7.2-prov protein OS=Xenopus laevis GN=stom PE=2 SV=1 (Q7ZYP2)	Q7ZYP2	P27105	1.03485e+09	1.72404e+09	1.04118e+10	2.40421e+10
Cluster of T-complex protein 1 subunit alpha OS=Homo sapiens GN=TCP1 PE=1 SV=1 (P17987)	P17987	P17987	2.46021e+09	8.94767e+09	1.15304e+10	7.01791e+09
Cluster of Serine protease inhibitor A3K OS=Mus musculus GN=Serpina3k PE=1 SV=2 (P07759)	P07759	P01011	5.50974e+10
Cluster of Uncharacterized protein OS=Xenopus tropicalis GN=myh11 PE=3 SV=1 (F6W6N1)	F6W6N1	P35749	7.35622e+10	7.10801e+10	8.58429e+10	1.80795e+11
Uncharacterized protein (Fragment) OS=Xenopus tropicalis GN=tgm2 PE=4 SV=1	F7DXE7	P21980			1.59042e+10	1.10965e+11
Cluster of Uncharacterized protein OS=Xenopus tropicalis GN=atp5f1 PE=4 SV=1 (F7CXE2)	F7CXE2	P24539			4.1547e+10	1.59783e+11
Programmed cell death 8 (Apoptosis-inducing factor) OS=Xenopus tropicalis GN=aifm1 PE=2 SV=1	Q28IZ0	O95831		9.68727e+09	1.26119e+10	7.24219e+10
Uncharacterized protein OS=Xenopus tropicalis PE=3 SV=1	F7AFZ1	P49748			1.38548e+10	4.8428e+10
Cluster of NADH dehydrogenase [ubiquinone] iron-sulfur protein 7, mitochondrial OS=Mus musculus GN=Ndufs7 PE=1 SV=1 (Q9DC70)	Q9DC70	O75251	1.15997e+10	2.33781e+10	7.26969e+09	1.97984e+10
Cluster of Cysteine and glycine-rich protein 3 OS=Mus musculus GN=Csrp3 PE=1 SV=1 (P50462)	P50462	P50461	1.34672e+11	2.34785e+11	2.12786e+10	1.44037e+10
Cluster of Uncharacterized protein OS=Sus scrofa GN=LOC100522732 PE=1 SV=2 (F1SLE7)	F1SLE7	O75923	7.07067e+09	5.61886e+09	1.54183e+08	1.03908e+09
Cluster of MGC80234 protein OS=Xenopus laevis GN=crat.2 PE=2 SV=1 (Q6GQ98)	Q6GQ98	P43155			2.22066e+10	1.87975e+10
Cluster of 40S ribosomal protein SA OS=Homo sapiens GN=RPSA PE=1 SV=4 (P08865)	P08865	P08865	2.30303e+10	2.28038e+10	1.46688e+10	1.96841e+10
Cluster of Sorting and assembly machinery component 50 homolog A OS=Xenopus laevis GN=samm50-a PE=2 SV=1 (Q7ZWS5)	Q7ZWS5	Q9Y512	5.37418e+09	6.69826e+09	1.19778e+10	2.99215e+10
Cluster of Elongation factor Tu, mitochondrial OS=Mus musculus GN=Tufm PE=1 SV=1 (Q8BFR5)	Q8BFR5	P49411	2.26585e+10	6.69543e+10	1.63074e+09	1.96282e+09
Uncharacterized protein OS=Sus scrofa GN=COL6A3 PE=1 SV=1	I3LUR7	P12111	1.39682e+10	9.76831e+10	3.90482e+08
Cluster of Acetyltransferase component of pyruvate dehydrogenase complex OS=Xenopus laevis GN=dlat PE=2 SV=1 (A0AUS4)	A0AUS4	P10515	2.12566e+10	4.44523e+10	2.63788e+10	7.51913e+10
Hemoglobin subunit beta-1 OS=Xenopus tropicalis GN=hbb1 PE=2 SV=2	P07429	P02100			8.21672e+09	5.09281e+11
Cluster of Sorbin and SH3 domain-containing protein 1 OS=Homo sapiens GN=SORBS1 PE=1 SV=3 (Q9BX66)	Q9BX66	Q9BX66	8.35435e+09	5.09594e+09	7.99027e+09	8.80387e+09
Cluster of Uncharacterized protein OS=Xenopus tropicalis GN=ptrf PE=4 SV=1 (F6Q0Q6)	F6Q0Q6	Q6NZI2	2.7288e+09	2.96964e+09	2.16086e+10	2.29096e+10
Cluster of Biglycan OS=Xenopus laevis GN=bgn PE=2 SV=1 (Q9IB75)	Q9IB75	P21810	5.44791e+07	1.39809e+09	3.20172e+10	1.78134e+10
Cluster of Uncharacterized protein (Fragment) OS=Xenopus tropicalis GN=vim PE=2 SV=1 (Q5M8K3)	Q5M8K3	P08670	1.94463e+10	3.62105e+10	8.48541e+10	8.92246e+10
Cluster of Tgm2-prov protein OS=Xenopus laevis GN=tgm2 PE=2 SV=1 (Q7SZT2)	Q7SZT2	P21980			4.47474e+10	4.55083e+10
Cluster of Talin-2 OS=Homo sapiens GN=TLN2 PE=1 SV=4 (Q9Y4G6)	Q9Y4G6	Q9Y4G6	1.16931e+10	7.6411e+09	2.14886e+10	2.55928e+10
Cluster of Uncharacterized protein OS=Xenopus tropicalis GN=agl PE=4 SV=1 (F7D8W4)	F7D8W4	P35573	1.88085e+09	5.482e+09	1.49078e+10	2.78745e+10
Cluster of Uncharacterized protein OS=Xenopus tropicalis GN=nipsnap3a PE=4 SV=1 (F6ZBS9)	F6ZBS9	Q9UFN0			2.74067e+10	1.32979e+11
Cluster of Septin-7 OS=Homo sapiens GN=SEPT7 PE=1 SV=2 (Q16181)	Q16181	Q16181	6.1414e+09	9.49076e+09	1.2011e+10	1.44257e+10
Uncharacterized protein OS=Xenopus tropicalis GN=ptx PE=4 SV=1	F6UN55	P02743			1.09157e+10	7.7336e+10
Cluster of Proliferation-associated protein 2G4 OS=Homo sapiens GN=PA2G4 PE=1 SV=3 (Q9UQ80)	Q9UQ80	Q9UQ80	7.77689e+09	1.1049e+10	6.00758e+09	1.2668e+10
Ldb3-prov protein OS=Xenopus laevis GN=ldb3 PE=2 SV=1	Q7ZYP4	O75112	6.99852e+09	1.44619e+10	2.14107e+11	5.85527e+10
Uncharacterized protein (Fragment) OS=Xenopus tropicalis GN=lama4 PE=4 SV=1	F6VWX9	Q16363			4.03078e+09	1.66175e+10
Cluster of L-lactate dehydrogenase C chain OS=Xenopus laevis GN=ldhc PE=2 SV=2 (P42121)	P42121	P07195	2.38137e+10	3.33955e+10	2.7449e+11	1.61774e+11
Cluster of von Willebrand factor A domain-containing protein 8 OS=Homo sapiens GN=VWA8 PE=1 SV=2 (A3KMH1)	A3KMH1	A3KMH1	2.61942e+10	4.41647e+09	1.12374e+08	7.20525e+07
Cluster of CAP-Gly domain-containing linker protein 1 OS=Homo sapiens GN=CLIP1 PE=1 SV=2 (P30622)	P30622	P30622	4.19717e+09	2.05482e+09	1.2776e+09	1.93977e+09
MGC83563 protein OS=Xenopus laevis GN=nnt PE=2 SV=1	Q66J07	Q13423	1.35427e+11	9.57877e+10	7.29074e+10	5.19964e+10
Cluster of Nuclease-sensitive element-binding protein 1 OS=Homo sapiens GN=YBX1 PE=1 SV=3 (P67809)	P67809	P67809	9.84265e+08	6.78897e+09	2.70434e+09	1.9135e+09
Uncharacterized protein (Fragment) OS=Xenopus tropicalis GN=lamb1 PE=4 SV=1	F7BTF0	P07942	1.85973e+09	1.31115e+09	4.48129e+09	2.09161e+10
Cluster of Uncharacterized protein OS=Xenopus tropicalis GN=kpnb1 PE=4 SV=1 (F7DQB5)	F7DQB5	Q14974	3.94604e+09	3.50109e+09	3.19641e+09	3.16335e+09
Cluster of 26S proteasome non-ATPase regulatory subunit 2 OS=Mus musculus GN=Psmd2 PE=1 SV=1 (Q8VDM4)	Q8VDM4	Q13200	6.56394e+09	2.88547e+09	2.82161e+09	2.57415e+09
Cluster of Poly [ADP-ribose] polymerase 3 OS=Homo sapiens GN=PARP3 PE=1 SV=3 (Q9Y6F1)	Q9Y6F1	Q9Y6F1	2.0364e+09	3.2297e+07	1.92865e+10	2.1594e+09
Cluster of Uncharacterized protein (Fragment) OS=Xenopus tropicalis GN=ank2 PE=4 SV=1 (F6T8A8)	F6T8A8	Q01484	2.93853e+09	9.84641e+08	4.20418e+09	9.14975e+09
Cluster of Junctophilin-2 OS=Homo sapiens GN=JPH2 PE=1 SV=2 (Q9BR39)	Q9BR39	Q9BR39	1.55102e+10	2.87395e+09	2.82034e+09	8.11343e+09
Cluster of Heterogeneous nuclear ribonucleoproteins A2/B1 OS=Homo sapiens GN=HNRNPA2B1 PE=1 SV=2 (P22626)	P22626	P22626	1.79507e+10	1.45287e+10	1.42412e+09	5.97673e+09
MGC53453 protein OS=Xenopus laevis GN=cfh PE=2 SV=1	Q7ZWL7	P08603			6.21647e+10	1.90935e+09
NADH dehydrogenase [ubiquinone] 1 alpha subcomplex subunit 9, mitochondrial OS=Mus musculus GN=Ndufa9 PE=1 SV=1	A0A0R3P9C8	Q16795	6.83108e+10
Cluster of Probable ubiquitin carboxyl-terminal hydrolase FAF-X OS=Homo sapiens GN=USP9X PE=1 SV=3 (Q93008)	Q93008	Q93008	5.90986e+09	2.80832e+08	9.09198e+08	2.05996e+09
Cluster of Protein Ighg2b (Fragment) OS=Mus musculus GN=Ighg2b PE=1 SV=1 (A0A075B5P3)	A0A075B5P3	P01857	7.68404e+10
Cluster of Capzb-prov protein OS=Xenopus laevis GN=capzb PE=2 SV=1 (Q8AVW7)	Q8AVW7	P47756	2.40416e+09	4.23345e+09	4.12544e+09	6.77423e+09
Cluster of LOC397912 protein OS=Xenopus laevis GN=LOC397912 PE=2 SV=1 (Q6DDM6)	Q6DDM6	Q03252	1.07166e+09	6.2355e+08	7.46023e+09	1.07689e+10
Cluster of Uncharacterized protein (Fragment) OS=Xenopus tropicalis GN=mfap4 PE=4 SV=1 (F7DXU7)	F7DXU7	P55083			2.09039e+10	4.56771e+10
2,4-dienoyl-CoA reductase, mitochondrial OS=Mus musculus GN=Decr1 PE=1 SV=1	Q9CQ62	Q16698	1.00241e+11
Cluster of Uncharacterized protein OS=Xenopus tropicalis GN=cct7 PE=3 SV=1 (F7DX67)	F7DX67	Q99832	1.56443e+09	4.40998e+09	1.10655e+10	6.17362e+09
Cluster of T-complex protein 1 subunit epsilon OS=Homo sapiens GN=CCT5 PE=1 SV=1 (P48643)	P48643	P48643	2.14444e+09	3.49049e+09	1.01861e+10	6.58166e+09
Cytochrome c oxidase subunit 2 OS=Mus musculus GN=Mtco2 PE=1 SV=1	P00405	P00403	9.88974e+10	2.02814e+10
LOC446919 protein (Fragment) OS=Xenopus laevis GN=LOC446919 PE=2 SV=1	Q66L07	Q9UGM5			1.53392e+11	1.53677e+09
Cluster of Myosin-11 OS=Homo sapiens GN=MYH11 PE=1 SV=3 (P35749)	P35749	P35749	8.42934e+10	7.80384e+10	8.23487e+10	1.59783e+11
Cytochrome c oxidase subunit 4 isoform 1, mitochondrial OS=Mus musculus GN=Cox4i1 PE=1 SV=2	P19783	P13073	1.29399e+11	4.34776e+10
Cluster of Uncharacterized protein (Fragment) OS=Xenopus tropicalis GN=ndufs3 PE=3 SV=1 (F6XEK7)	F6XEK7	O75489	8.70904e+09	2.0204e+10	2.94923e+10	1.21762e+11
Cluster of Uncharacterized protein (Fragment) OS=Xenopus tropicalis GN=smyd1 PE=4 SV=1 (F7E0D7)	F7E0D7	Q8NB12			5.37655e+09	3.66387e+10
Cluster of Uncharacterized protein OS=Sus scrofa GN=DYNLL2 PE=1 SV=1 (F2Z536)	F2Z536	Q96FJ2	1.00539e+09	9.65364e+08	1.66967e+10	2.17713e+10
ATP synthase subunit O, mitochondrial OS=Mus musculus GN=Atp5o PE=1 SV=1	Q9DB20	P48047	1.52898e+11	2.07151e+10
Cluster of Propionyl-CoA carboxylase alpha chain, mitochondrial OS=Homo sapiens GN=PCCA PE=1 SV=4 (P05165)	P05165	P05165	1.21023e+10	8.4264e+09	3.75405e+09	5.989e+09
Cluster of Dihydrolipoyllysine-residue succinyltransferase component of 2-oxoglutarate dehydrogenase complex, mitochondrial OS=Homo sapiens GN=DLST PE=1 SV=4 (P36957)	P36957	P36957	3.73177e+10	4.22646e+10	2.23557e+09	6.81152e+09
Uncharacterized protein (Fragment) OS=Xenopus tropicalis GN=agrn PE=4 SV=1	F7C4H1	O00468		1.58335e+08	5.35564e+09	5.02857e+09
Cluster of LOC100127275 protein (Fragment) OS=Xenopus laevis GN=LOC100127275 PE=2 SV=1 (Q08B01)	Q08B01	O76041			5.03347e+10	1.29141e+10
Cluster of Hemoglobin subunit alpha-1 OS=Xenopus laevis GN=hba1 PE=2 SV=2 (P02012)	P02012	P69905			2.26366e+11	1.03452e+11
Cluster of 26S proteasome non-ATPase regulatory subunit 1 OS=Mus musculus GN=Psmd1 PE=1 SV=1 (Q3TXS7)	Q3TXS7	Q99460	5.62287e+09	1.20691e+09	2.73305e+09	2.10559e+09
Cluster of Histone H3.3 OS=Homo sapiens GN=H3F3A PE=1 SV=2 (P84243)	P84243	P84243	4.24678e+09	4.30985e+09	1.72346e+10	3.37022e+10
MGC80131 protein OS=Xenopus laevis GN=smyd1 PE=2 SV=1	Q6GQE2	Q8NB12		2.43843e+08	4.10722e+10	6.23693e+09
Cluster of Uncharacterized protein OS=Xenopus tropicalis GN=suclg1 PE=3 SV=1 (F6PQ34)	F6PQ34	P53597	2.27008e+10	3.86705e+10	3.02274e+10	2.95146e+10
Protein-glutamine gamma-glutamyltransferase 2 OS=Mus musculus GN=Tgm2 PE=1 SV=4	P21981	P21980	2.49558e+10	7.10712e+09
Cluster of 40S ribosomal protein S3 OS=Homo sapiens GN=RPS3 PE=1 SV=2 (P23396)	P23396	P23396	6.86106e+09	1.61251e+10	1.04444e+10	6.63261e+09
Cluster of Ig mu chain C region (Fragment) OS=Mus musculus GN=Ighm PE=1 SV=1 (A0A075B5P6)	A0A075B5P6	P01871	5.75587e+10
Cluster of Importin-5 OS=Homo sapiens GN=IPO5 PE=1 SV=4 (O00410)	O00410	O00410	4.81914e+09	2.26503e+09	1.30286e+09	1.47036e+09
Cluster of Ehd4 protein OS=Xenopus laevis GN=ehd4 PE=2 SV=1 (Q7ZXE8)	Q7ZXE8	Q9H223	1.39298e+10	2.26667e+09	2.46628e+10	1.7501e+10
Cluster of Rpl5-a protein OS=Xenopus laevis GN=rpl5 PE=2 SV=1 (Q8AVX2)	Q8AVX2	P46777	4.13116e+09	5.25789e+09	9.74279e+09	7.28794e+09
Cluster of MICOS complex subunit OS=Xenopus tropicalis GN=chchd3 PE=2 SV=1 (Q28HB3)	Q28HB3	Q9NX63		1.05415e+09	1.3043e+10	2.95891e+10
Cluster of Beta-parvin OS=Homo sapiens GN=PARVB PE=1 SV=1 (Q9HBI1)	Q9HBI1	Q9HBI1	7.97224e+09	3.60856e+09	7.69074e+09	7.56837e+09
Cluster of Long-chain specific acyl-CoA dehydrogenase, mitochondrial OS=Homo sapiens GN=ACADL PE=1 SV=2 (P28330)	P28330	P28330	9.66532e+10	2.95342e+10	1.94154e+09	4.94629e+09
Cluster of 3-hydroxyacyl-CoA dehydrogenase type-2 OS=Homo sapiens GN=HSD17B10 PE=1 SV=3 (Q99714)	Q99714	Q99714	2.50799e+10	2.15251e+10	9.62949e+08	5.02402e+09
Cluster of Caveolin OS=Xenopus tropicalis GN=cav1 PE=2 SV=1 (Q5EBF9)	Q5EBF9	Q03135	4.0977e+09	2.17364e+10	1.57757e+10	1.79027e+10
Cluster of Myosin binding protein H OS=Xenopus tropicalis GN=mybph PE=2 SV=1 (Q5M901)	Q5M901	Q13203			2.17617e+09	8.35369e+10
Cluster of Hemoglobin subunit alpha OS=Xenopus tropicalis GN=hba-A PE=2 SV=2 (P07428)	P07428	P69905			5.34806e+10	4.45966e+11
Cluster of Uncharacterized protein (Fragment) OS=Xenopus tropicalis GN=nt5e PE=3 SV=1 (F7AYJ8)	F7AYJ8	P21589			2.92777e+09	3.58621e+10
Cluster of Polymerase I and transcript release factor OS=Homo sapiens GN=PTRF PE=1 SV=1 (Q6NZI2)	Q6NZI2	Q6NZI2	2.37445e+10	2.2638e+10	2.67242e+09	3.64189e+09
Cluster of LOC495981 protein OS=Xenopus laevis GN=LOC495981 PE=2 SV=1 (Q5PQ49)	Q5PQ49	O14880			1.29192e+10	3.54738e+10
Cluster of Uncharacterized protein (Fragment) OS=Xenopus laevis PE=2 SV=1 (A1L2N8)	A1L2N8	P01871			6.31166e+10	2.63096e+07
Uncharacterized protein (Fragment) OS=Xenopus tropicalis GN=pzp PE=4 SV=1	F6TCS3	P01023			2.38045e+10	5.71434e+10
Cluster of Csrp3-A-prov protein OS=Xenopus laevis GN=csrp3 PE=2 SV=1 (Q9I8J5)	Q9I8J5	P50461	6.41251e+10	7.65427e+10	9.14437e+10	3.97368e+10
Cluster of Heterogeneous nuclear ribonucleoprotein A3 OS=Homo sapiens GN=HNRNPA3 PE=1 SV=2 (P51991)	P51991	P51991	8.17821e+09	2.31912e+09	4.08243e+09	5.19483e+09
Cluster of Malate dehydrogenase, cytoplasmic OS=Homo sapiens GN=MDH1 PE=1 SV=4 (P40925)	P40925	P40925	1.15267e+11	7.98302e+10	3.02463e+10	3.5136e+10
Cluster of EH domain-containing protein 4 OS=Homo sapiens GN=EHD4 PE=1 SV=1 (Q9H223)	Q9H223	Q9H223	4.29576e+10	6.98926e+09	6.46514e+09	7.46012e+09
Cluster of Uncharacterized protein OS=Xenopus tropicalis GN=npepl1 PE=2 SV=1 (Q4VA75)	Q4VA75	Q8NDH3	1.88179e+08	2.89007e+08	7.94765e+09	2.53241e+10
Cluster of Aspartate--tRNA ligase, cytoplasmic OS=Mus musculus GN=Dars PE=1 SV=2 (Q922B2)	Q922B2	P14868	3.84355e+09	9.99667e+08	5.06881e+09	4.97916e+09
Cluster of Laminin subunit alpha-4 OS=Homo sapiens GN=LAMA4 PE=1 SV=4 (Q16363)	Q16363	Q16363	2.99805e+09	7.01095e+09
Cluster of Kinesin heavy chain isoform 5A OS=Homo sapiens GN=KIF5A PE=1 SV=2 (Q12840)	Q12840	Q12840	4.06999e+09	1.17791e+09	1.63877e+09	1.38391e+09
Cluster of L-lactate dehydrogenase B chain OS=Homo sapiens GN=LDHB PE=1 SV=2 (P07195)	P07195	P07195	1.1405e+11	1.61749e+11	2.51724e+10	1461000000
Uncharacterized protein OS=Xenopus tropicalis GN=cyc1 PE=2 SV=1	Q6P4K0	P08574		1.90154e+08	1.3639e+10	1.61789e+11
Cluster of Enoyl-CoA hydratase, mitochondrial OS=Homo sapiens GN=ECHS1 PE=1 SV=4 (P30084)	P30084	P30084	1.90456e+10	9.22365e+09	2.90375e+10	1.20627e+10
Cluster of Phosphoglycerate mutase 1 OS=Homo sapiens GN=PGAM1 PE=1 SV=2 (P18669)	P18669	P18669	2.48854e+10	2.06623e+10	1.74275e+10	8.36777e+09
Uncharacterized protein OS=Xenopus tropicalis GN=sorbs1 PE=4 SV=1	F6VLM6	Q9BX66	1.37434e+09	1.88343e+09	1.44493e+10	1.91166e+10
Cluster of Uncharacterized protein (Fragment) OS=Xenopus tropicalis GN=rock1 PE=3 SV=1 (F6XP01)	F6XP01	Q13464	6.97469e+08	1.61923e+08	6.04002e+09	1.05962e+10
Cluster of Filamin-B OS=Homo sapiens GN=FLNB PE=1 SV=2 (O75369)	O75369	O75369	9.42871e+09	1.02118e+10	1.41913e+10	2.94849e+10
Cluster of Uncharacterized protein OS=Sus scrofa GN=TMOD1 PE=1 SV=1 (I3LJ88)	I3LJ88	Q5T7W7	7.15678e+09	7.26709e+09	2.47784e+09	2.88281e+09
Cluster of NADH dehydrogenase [ubiquinone] iron-sulfur protein 8, mitochondrial OS=Homo sapiens GN=NDUFS8 PE=1 SV=1 (O00217)	O00217	O00217	8.13681e+09	2.30331e+10	1.4074e+10	4.75314e+10
Cluster of Prolow-density lipoprotein receptor-related protein 1 OS=Homo sapiens GN=LRP1 PE=1 SV=2 (Q07954)	Q07954	Q07954	1.18928e+09	1.47684e+09	6.67582e+08	1.43236e+09
Cluster of 60S ribosomal protein L7 OS=Homo sapiens GN=RPL7 PE=1 SV=1 (P18124)	P18124	P18124	6.48869e+09	1.16392e+10	9.66572e+09	8.80368e+09
Cluster of Polyadenylate-binding protein OS=Mus musculus GN=Pabpc4 PE=1 SV=1 (A3KFU5)	A3KFU5	Q13310	3.38165e+09	2.3855e+09	1.78687e+09	1.90212e+09
Troponin I, cardiac muscle OS=Mus musculus GN=Tnni3 PE=1 SV=2	P48787	P19429	9.33175e+10	6.36365e+10
Cluster of Cytoskeleton-associated protein 5 OS=Mus musculus GN=Ckap5 PE=1 SV=1 (A0A0R4J0K2)	A0A0R4J0K2	Q14008	6.35891e+09	1.25284e+09	5.83595e+08	3.40382e+08
Uncharacterized protein OS=Xenopus tropicalis GN=acaa2 PE=3 SV=1	F6WHK1	P42765			1.66307e+10	1.33237e+11
Cluster of Histone H1.0-A OS=Xenopus laevis GN=h1f0-a PE=2 SV=3 (P22845)	P22845	P07305	2.49814e+09	4.9473e+09	6.14319e+10	2.10536e+10
Cluster of NADH dehydrogenase [ubiquinone] 1 alpha subcomplex subunit 12 OS=Homo sapiens GN=NDUFA12 PE=1 SV=1 (Q9UI09)	Q9UI09	Q9UI09	2.15181e+10	3.54656e+10
Cluster of Dynactin subunit 1 OS=Homo sapiens GN=DCTN1 PE=1 SV=3 (Q14203)	Q14203	Q14203	9.99528e+09	2.3529e+09	6.64774e+08	8.61433e+08
Cluster of Junction plakoglobin OS=Mus musculus GN=Jup PE=1 SV=3 (Q02257)	Q02257	P14923	1.09171e+10	3.19097e+09	2.17239e+09	4.06863e+09
Cluster of Aspartate aminotransferase OS=Xenopus laevis GN=got1 PE=2 SV=1 (Q7ZTK9)	Q7ZTK9	P17174	1.63364e+10	1.44684e+10	5.80346e+10	4.96225e+10
Uncharacterized protein OS=Xenopus tropicalis GN=col6a1 PE=4 SV=1	F7E9E4	P12109			1.83176e+10	5.22427e+10
Cluster of Alcohol dehydrogenase class I (Fragment) OS=Xenopus laevis GN=ADH1 PE=2 SV=1 (O93331)	O93331	P00325			6.4224e+10	1.23713e+10
Cluster of ATP synthase subunit d, mitochondrial OS=Homo sapiens GN=ATP5H PE=1 SV=3 (O75947)	O75947	O75947	9.0882e+10	5.94253e+09
Cluster of Uncharacterized protein OS=Xenopus tropicalis GN=eprs PE=3 SV=1 (F6UWY6)	F6UWY6	P07814	1.99873e+09	7.5535e+08	5.72604e+09	1.11241e+10
Cluster of Uncharacterized protein OS=Xenopus tropicalis GN=cyfip1 PE=4 SV=1 (F7A5M9)	F7A5M9	Q7L576	1.31125e+09	7.76676e+08	2.07842e+09	2.33897e+09
NADH dehydrogenase [ubiquinone] 1 alpha subcomplex subunit 10, mitochondrial OS=Mus musculus GN=Ndufa10 PE=1 SV=1	Q99LC3	O95299	6.88144e+10	3.28222e+10
Cluster of Spliceosome RNA helicase DDX39B OS=Homo sapiens GN=DDX39B PE=1 SV=1 (Q13838)	Q13838	Q13838	2.89844e+09	1.63865e+09	5.16128e+09	1.6168e+09
Cluster of Striated muscle preferentially expressed protein kinase OS=Homo sapiens GN=SPEG PE=1 SV=4 (Q15772)	Q15772	Q15772	3.48883e+09	3.22993e+08
Cluster of DNA damage-binding protein 1 OS=Xenopus laevis GN=ddb1 PE=2 SV=1 (Q6P6Z0)	Q6P6Z0	Q16531	3.04608e+09	2.44734e+09	1.44645e+09	2.31833e+09
Cluster of Ras suppressor protein 1 OS=Homo sapiens GN=RSU1 PE=1 SV=3 (Q15404)	Q15404	Q15404	5.80329e+09	3.34013e+09	9.88143e+09	8.70886e+09
Cluster of Sorbin and SH3 domain-containing protein 2 OS=Homo sapiens GN=SORBS2 PE=1 SV=3 (O94875)	O94875	O94875	1.26919e+10	1.19743e+10	2.49393e+10	2.80279e+10
Cluster of 40S ribosomal protein S4 OS=Sus scrofa GN=RPS4X PE=1 SV=2 (F1RQ91)	F1RQ91	P62701	2.80615e+09	9.7672e+09	3.60759e+09	4.17971e+09
Uncharacterized protein OS=Xenopus tropicalis GN=nid2 PE=4 SV=1	F7B7J1	Q14112			7.71186e+09	3.1894e+10
Cluster of Uncharacterized protein OS=Xenopus tropicalis GN=ktn1 PE=4 SV=1 (F6ZPI0)	F6ZPI0	Q86UP2			1.31736e+09	2.14928e+10
Cluster of Histone H1.2 OS=Homo sapiens GN=HIST1H1C PE=1 SV=2 (P16403)	P16403	P16403	3.31177e+10	3.65563e+10	7.49523e+09	3.04752e+09
Cluster of LOC494675 protein OS=Xenopus laevis GN=hcfc1 PE=2 SV=1 (Q640G9)	Q640G9	P51610	1.0618e+09	4.42892e+08	5.84293e+09	2.05583e+09
Cluster of Fumarate hydratase, mitochondrial OS=Homo sapiens GN=FH PE=1 SV=3 (P07954)	P07954	P07954	4.4905e+10	2.35993e+10	3.50153e+09	3.21671e+09
Tripartite motif-containing protein 72 OS=Mus musculus GN=Trim72 PE=1 SV=1	Q1XH17	Q6ZMU5	3.48904e+10
Cluster of Uncharacterized protein OS=Xenopus tropicalis GN=XENTR_v90026181mg PE=4 SV=1 (A0A1B8Y519)	A0A1B8Y519	Q9HBL0			4.36139e+09	8.10896e+09
Cluster of Myosin regulatory light chain 2, atrial isoform OS=Mus musculus GN=Myl7 PE=1 SV=1 (Q9QVP4)	Q9QVP4	Q01449	1.98761e+10	3.98323e+10	7.54368e+10	5.93285e+10
Ceruloplasmin OS=Mus musculus GN=Cp PE=1 SV=1	G3X9T8	P00450	3.06304e+10	1.20473e+09		2.87597e+07
Calpastatin OS=Sus scrofa GN=CAST PE=1 SV=1	Q6Q781	P20810	2.94019e+07	6.93158e+10
Cluster of PDZ and LIM domain protein 5 OS=Homo sapiens GN=PDLIM5 PE=1 SV=5 (Q96HC4)	Q96HC4	Q96HC4	3.13169e+10	3.98078e+10	6.86316e+10	5.66161e+10
MCG142036 OS=Mus musculus GN=Acad12 PE=1 SV=1	D3Z7X0	Q6JQN1	3.01833e+10
Hemoglobin subunit beta-1 OS=Xenopus laevis GN=hbb1 PE=2 SV=2	P02132	P69891			2.23552e+11	2.67426e+10
Cluster of 40S ribosomal protein S8 OS=Homo sapiens GN=RPS8 PE=1 SV=2 (P62241)	P62241	P62241	4.94102e+09	1.26915e+10	9.67349e+09	7.03028e+09
Cluster of Lon protease homolog, mitochondrial OS=Homo sapiens GN=LONP1 PE=1 SV=2 (P36776)	P36776	P36776	1.98321e+10	1.79623e+10	5.17979e+08	8.28375e+08
Cluster of Thrombospondin-1 OS=Homo sapiens GN=THBS1 PE=1 SV=2 (P07996)	P07996	P07996	8.36399e+09	1.80226e+09	4.53002e+08	1.06085e+08
Uncharacterized protein OS=Xenopus tropicalis PE=4 SV=1	F7DGP3	Q6ZP82			2.49924e+09	9.02576e+09
Cluster of Malate dehydrogenase, cytoplasmic OS=Xenopus laevis GN=mdh1 PE=2 SV=1 (Q6PAB3)	Q6PAB3	P40925	1.79654e+10	3.30631e+10	8.62269e+10	8.91353e+10
ATP synthase F(0) complex subunit B1, mitochondrial OS=Mus musculus GN=Atp5f1 PE=1 SV=1	Q9CQQ7	P24539	1.20631e+11	2.8602e+10
Cluster of Sorting and assembly machinery component 50 homolog OS=Mus musculus GN=Samm50 PE=1 SV=1 (Q8BGH2)	Q8BGH2	Q9Y512	2.07368e+10	1.65314e+10	4.17746e+09	8.19464e+09
Cluster of Collagen alpha-1(XIV) chain OS=Homo sapiens GN=COL14A1 PE=1 SV=3 (Q05707)	Q05707	Q05707	1.04281e+09	4.28976e+10
Cluster of ATP-dependent RNA helicase DDX1 OS=Mus musculus GN=Ddx1 PE=1 SV=1 (Q91VR5)	Q91VR5	Q92499	5.71217e+09	4.53309e+09	7.49973e+08	8.92187e+08
Cluster of LOC733171 protein (Fragment) OS=Xenopus laevis GN=LOC733171 PE=2 SV=1 (Q5EAT3)	Q5EAT3	Q9Y6C2			1.41859e+09	5.89575e+09
Cluster of Bifunctional glutamate/proline--tRNA ligase OS=Homo sapiens GN=EPRS PE=1 SV=5 (P07814)	P07814	P07814	7.62416e+09	2.7798e+09	1.78379e+09	2.33752e+09
Cluster of Dynamin-1-like protein OS=Homo sapiens GN=DNM1L PE=1 SV=2 (O00429)	O00429	O00429	4.076e+09	1.41697e+09	1.15947e+09	1.09513e+09
Cluster of Mitochondrial carrier homolog 2 OS=Homo sapiens GN=MTCH2 PE=1 SV=1 (Q9Y6C9)	Q9Y6C9	Q9Y6C9	1.30727e+10	3.68212e+10
Uncharacterized protein OS=Xenopus tropicalis GN=itih2 PE=2 SV=1	Q496Y6	P19823			6.38289e+09	2.04725e+10
Cluster of Mthfd1-prov protein OS=Xenopus laevis GN=mthfd1 PE=2 SV=1 (Q7ZXF4)	Q7ZXF4	P11586	6.18971e+08	1.80667e+07	1.90941e+10	1.06011e+10
Cluster of CLIP-associating protein 1 OS=Homo sapiens GN=CLASP1 PE=1 SV=1 (Q7Z460)	Q7Z460	Q7Z460	5.14249e+09	3.03063e+08	5.49955e+08	5.21826e+08
Cluster of Uncharacterized protein OS=Sus scrofa GN=NDUFS3 PE=1 SV=1 (F1SIF2)	F1SIF2	O75489	2.30553e+10	1.04619e+11	4.24526e+09	2.02298e+10
Uncharacterized protein OS=Xenopus tropicalis GN=synpo2l PE=4 SV=1	F6YFM7	Q9H987			1.9232e+09	1.42214e+10
Cluster of AFG3-like protein 2 OS=Homo sapiens GN=AFG3L2 PE=1 SV=2 (Q9Y4W6)	Q9Y4W6	Q9Y4W6	7.57803e+09	1.61489e+10	9.11724e+08	9.61567e+09
Cluster of Uncharacterized protein OS=Sus scrofa GN=ABLIM1 PE=1 SV=2 (F1S4V5)	F1S4V5	O14639	4.67684e+09	8.21118e+09	2.32309e+09	1.11003e+09
Cluster of Atypical kinase COQ8A, mitochondrial OS=Homo sapiens GN=COQ8A PE=1 SV=1 (Q8NI60)	Q8NI60	Q8NI60	1.99282e+10	1.99381e+10	1.38926e+09
Cluster of Cct8-prov protein OS=Xenopus laevis GN=cct8 PE=2 SV=1 (Q7ZTL5)	Q7ZTL5	P50990	3.36066e+08	1.7444e+09	1.08979e+10	8.25508e+09
Cluster of Ilf2-prov protein OS=Xenopus laevis GN=ilf2 PE=2 SV=1 (Q7ZY44)	Q7ZY44	Q12905	3.7275e+08	1.96179e+09	8.93442e+09	3.72181e+09
Cluster of LOC733498 protein (Fragment) OS=Xenopus tropicalis GN=LOC733498 PE=2 SV=1 (Q0VFC3)	Q0VFC3	P10606			2.6845e+10	1.37486e+11
Cluster of 40S ribosomal protein S3a OS=Mus musculus GN=Rps3a PE=1 SV=3 (P97351)	P97351	P61247	6.05212e+09	6.69789e+09	5.86256e+09	6.54644e+09
Cluster of Uncharacterized protein OS=Xenopus tropicalis GN=decr1 PE=4 SV=1 (F6SN36)	F6SN36	Q16698			1.38882e+10	3.25263e+10
Cluster of LOC100036932 protein OS=Xenopus laevis GN=LOC100036932 PE=2 SV=1 (A1L2S0)	A1L2S0	Q9UKS6			8.24671e+09	5.87019e+09
Cluster of Protein NipSnap homolog 2 OS=Homo sapiens GN=GBAS PE=1 SV=1 (O75323)	O75323	O75323	1.21113e+10	8.36955e+09	6.35048e+09	1.71756e+10
LOC443574 protein OS=Xenopus laevis GN=slc25a12 PE=2 SV=1	Q52KY7	O75746	1.41728e+10	3.27376e+10	9.39446e+10	7.79033e+10
Cluster of Phosphoglucomutase-like protein 5 OS=Homo sapiens GN=PGM5 PE=1 SV=2 (Q15124)	Q15124	Q15124	4.61362e+09	1.86046e+10	7.46967e+09	6.78482e+09
Cluster of Uncharacterized protein OS=Xenopus tropicalis GN=gdi2 PE=4 SV=1 (F6V9Z8)	F6V9Z8	P50395	2.3757e+09	3.3182e+09	1.06784e+10	9.80861e+09
LOC397895 protein OS=Xenopus laevis GN=gsn PE=2 SV=1	Q5XHJ8	P06396			1.75708e+10	2.59712e+10
Cluster of Dihydropyrimidinase-related protein 3-B OS=Xenopus laevis GN=dpysl3-b PE=2 SV=1 (Q640K6)	Q640K6	Q14195	4.72302e+08	2.99425e+09	2.32546e+10	1.54475e+10
Cluster of Complement component factor H OS=Xenopus tropicalis GN=cfh PE=2 SV=1 (Q6P4Z0)	Q6P4Z0	P08603			2.91368e+09	3.51402e+10
Cluster of Alpha-1-antitrypsin 1-3 OS=Mus musculus GN=Serpina1c PE=1 SV=1 (A0A0R4J0X5)	A0A0R4J0X5	P01009	4.326e+10
Cluster of 4-trimethylaminobutyraldehyde dehydrogenase OS=Homo sapiens GN=ALDH9A1 PE=1 SV=3 (P49189)	P49189	P49189		2.31252e+09	2.54001e+10	1.47407e+10
Cluster of Flot2 protein OS=Xenopus laevis GN=flot2 PE=2 SV=1 (Q7ZYI6)	Q7ZYI6	Q14254	5.97369e+07	9.07584e+08	1.55472e+10	1.18227e+10
Cluster of eIF-2-alpha kinase activator GCN1 OS=Homo sapiens GN=GCN1 PE=1 SV=6 (Q92616)	Q92616	Q92616	1.27206e+09	6.96863e+07	6.40967e+08	8.32197e+08
Cluster of Fourth component of complement OS=Xenopus laevis GN=c4a PE=2 SV=1 (Q91741)	Q91741	P0C0L5			1.19033e+10	8.77806e+08
Cluster of D-beta-hydroxybutyrate dehydrogenase, mitochondrial OS=Homo sapiens GN=BDH1 PE=1 SV=3 (Q02338)	Q02338	Q02338	2.95812e+10	1.14107e+10	7.91826e+08	1.13866e+09
Cluster of Protein unc-45 homolog B OS=Xenopus tropicalis GN=unc45b PE=1 SV=1 (D7REX8)	D7REX8	Q8IWX7	5.55862e+08	4.90583e+08	4.18703e+09	5.00277e+09
Cluster of Isocitrate dehydrogenase [NAD] subunit gamma 1, mitochondrial OS=Mus musculus GN=Idh3g PE=1 SV=1 (P70404)	P70404	P51553	2.20389e+10	1.00031e+10	2.44268e+09	2.98099e+08
MICOS complex subunit MIC60 (Fragment) OS=Xenopus laevis GN=LOC100036792 PE=2 SV=1	A9ULU6	Q16891	5.40097e+09		5.04288e+10	2.2546e+10
Cluster of Sister chromatid cohesion protein PDS5 homolog B OS=Mus musculus GN=Pds5b PE=1 SV=1 (Q4VA53)	Q4VA53	Q9NTI5	2.01612e+09	3.59584e+08	3.4731e+09	1.70624e+09
Dihydrolipoyllysine-residue acetyltransferase component of pyruvate dehydrogenase complex, mitochondrial OS=Mus musculus GN=Dlat PE=1 SV=2	Q8BMF4	P10515	1.13098e+11	3.49698e+10	4.35838e+09	1.81459e+10
Cluster of Collagen alpha-5(IV) chain OS=Homo sapiens GN=COL4A5 PE=1 SV=2 (P29400)	P29400	P29400	4.67187e+09	1.54658e+09	2.59277e+09	4.73337e+09
Cluster of Nidogen-2 OS=Homo sapiens GN=NID2 PE=1 SV=3 (Q14112)	Q14112	Q14112	3.83508e+09	1.23945e+10	2.05638e+09	3.0112e+09
Uncharacterized protein (Fragment) OS=Xenopus tropicalis PE=4 SV=1	F7A9C1	P04114	6.45508e+07	1.83012e+08	2.06182e+10	4.31189e+10
Uncharacterized protein (Fragment) OS=Xenopus tropicalis GN=crat.1 PE=3 SV=1	F7D7H8	P43155	9.38541e+09	1.11768e+10	1.66446e+10	1.21422e+10
Cluster of Glucose-6-phosphate isomerase OS=Homo sapiens GN=GPI PE=1 SV=4 (P06744)	P06744	P06744	3.8683e+10	4.66024e+10	1.76971e+10	3.72807e+10
Cluster of Coatomer subunit alpha OS=Homo sapiens GN=COPA PE=1 SV=2 (P53621)	P53621	P53621	2.86653e+09	9.80829e+08	1.29175e+09	2.83925e+09
Cluster of Uncharacterized protein OS=Xenopus tropicalis GN=capn1 PE=3 SV=1 (F6TJS4)	F6TJS4	P07384		1.72705e+09	4.80511e+09	1.08312e+10
Cluster of Ubiquitin-like modifier-activating enzyme 1 OS=Mus musculus GN=Uba1 PE=1 SV=1 (Q02053)	Q02053	P22314	2.25368e+10	4.82783e+09	1.60974e+09	3.31347e+09
Cluster of Blood vessel epicardial substance OS=Xenopus tropicalis GN=bves PE=2 SV=1 (B1H1G2)	B1H1G2	Q8NE79			5.43029e+09	1.02045e+10
Cluster of Electron transfer flavoprotein subunit alpha, mitochondrial OS=Mus musculus GN=Etfa PE=1 SV=2 (Q99LC5)	Q99LC5	P13804	1.02899e+11	2.07618e+10	3.88415e+09	3.44473e+09
Cluster of Ras-related protein Rab-1A OS=Homo sapiens GN=RAB1A PE=1 SV=3 (P62820)	P62820	P62820	3.07344e+09	3.98405e+09	4.29264e+09	4.3097e+09
Cluster of LOC398496 protein OS=Xenopus laevis GN=jup PE=2 SV=1 (Q6NU15)	Q6NU15	P14923	2.38858e+09	1.16159e+09	6.50745e+09	4.72747e+09
Cluster of cAMP-dependent protein kinase type II-beta regulatory subunit OS=Homo sapiens GN=PRKAR2B PE=1 SV=3 (P31323)	P31323	P31323	6.50767e+08	9.10975e+09	2.10559e+09	5.3571e+09
Prelp protein OS=Xenopus tropicalis GN=prelp PE=2 SV=1	A4IIL0	P51888			4.02197e+09	1.32311e+10
Cluster of Interleukin enhancer-binding factor 3 OS=Xenopus tropicalis GN=ilf3 PE=2 SV=1 (Q6GL57)	Q6GL57	Q12906	1.21444e+08	8.22327e+08	1.33536e+10	5.2375e+09
Cluster of Eukaryotic translation initiation factor 3 subunit B OS=Mus musculus GN=Eif3b PE=1 SV=1 (Q8JZQ9)	Q8JZQ9	P55884	3.87905e+09	1.11824e+09	1.17475e+09	9.60388e+08
Cluster of Uncharacterized protein (Fragment) OS=Xenopus tropicalis GN=hsd17b10 PE=3 SV=1 (F7DFF3)	F7DFF3	Q99714		7.8972e+07	7.74097e+09	6.35466e+10
Cluster of Ras GTPase-activating-like protein IQGAP1 OS=Homo sapiens GN=IQGAP1 PE=1 SV=1 (P46940)	P46940	P46940	4.95159e+09	1.06201e+10	9.64012e+08	1.29373e+09
Platelet glycoprotein 4 OS=Mus musculus GN=Cd36 PE=1 SV=2	Q08857	P16671	4.62918e+10
Cluster of Transforming acidic coiled-coil-containing protein 2 OS=Mus musculus GN=Tacc2 PE=1 SV=1 (E9Q8T1)	E9Q8T1	O95359	3.4937e+09	1.58471e+08		4.94163e+06
Cluster of NADH dehydrogenase [ubiquinone] flavoprotein 2, mitochondrial OS=Mus musculus GN=Ndufv2 PE=1 SV=2 (Q9D6J6)	Q9D6J6	P19404	1.23172e+10	4.18828e+10
Uncharacterized protein OS=Xenopus tropicalis GN=ndufv2 PE=4 SV=1	F6YWQ1	P19404			8.40607e+09	6.39082e+10
Cluster of 40S ribosomal protein S2 OS=Homo sapiens GN=RPS2 PE=1 SV=2 (P15880)	P15880	P15880	6.20776e+09	1.3377e+10	6.54844e+09	7.85246e+09
Cluster of Core histone macro-H2A OS=Xenopus laevis GN=h2afy2 PE=2 SV=1 (Q7T0S0)	Q7T0S0	Q9P0M6			1.20852e+10	3.59693e+09
Cluster of Protein-cysteine N-palmitoyltransferase HHAT-like protein OS=Mus musculus GN=Hhatl PE=1 SV=2 (Q9D1G3)	Q9D1G3	Q9HCP6	1.55957e+10	1.28129e+10
Cytochrome c oxidase subunit 2 OS=Xenopus tropicalis GN=cox2 PE=3 SV=1	Q5G7I7	P00403				2.79115e+11
Cluster of MGC116545 protein OS=Xenopus laevis GN=cyc1 PE=2 SV=1 (Q4FZM5)	Q4FZM5	P08574			4.97301e+10	4.35936e+10
Cluster of Electron transfer flavoprotein-ubiquinone oxidoreductase, mitochondrial OS=Mus musculus GN=Etfdh PE=1 SV=1 (Q921G7)	Q921G7	Q16134	4.17472e+10	2.49007e+10	7.99211e+08	6.37139e+08
Cluster of MGC80785 protein OS=Xenopus laevis GN=aldh2 PE=2 SV=1 (Q6DCT5)	Q6DCT5	P05091	1.14272e+09		3.9109e+10	1.61618e+10
Cluster of Neuronal-specific septin-3 OS=Homo sapiens GN=SEPT3 PE=1 SV=3 (Q9UH03)	Q9UH03	Q9UH03	6.3957e+09	6.20236e+09	4.17269e+09	7.74402e+09
Cluster of Annexin A6 OS=Homo sapiens GN=ANXA6 PE=1 SV=3 (P08133)	P08133	P08133	1.88299e+10	1.92823e+10	6.34307e+09	6.86678e+09
Cluster of LOC397751 protein OS=Xenopus laevis GN=LOC397751 PE=2 SV=1 (Q6IP29)	Q6IP29	P09651	1.64322e+09	6.41837e+08	1.73884e+10	3.57719e+09
Cluster of Uncharacterized protein OS=Sus scrofa GN=CANX PE=1 SV=1 (F1S441)	F1S441	P27824	6.17795e+09	2.89791e+10		6.394e+08
Cluster of Uncharacterized protein OS=Xenopus tropicalis GN=eif2s3 PE=4 SV=1 (F7CSF8)	F7CSF8	P41091	3.24065e+09	4.60029e+09	4.83516e+09	2.28758e+09
Cluster of Pre-mRNA-processing-splicing factor 8 OS=Homo sapiens GN=PRPF8 PE=1 SV=2 (Q6P2Q9)	Q6P2Q9	Q6P2Q9	3.58915e+09	8.78696e+07	1.33053e+09	3.33533e+08
Cluster of Cytochrome c, somatic B OS=Xenopus laevis GN=cycs-b PE=3 SV=3 (Q6NTN0)	Q6NTN0	P99999	1.09462e+10	4.04307e+10	6.70458e+09	2.08991e+10
Uncharacterized protein OS=Xenopus tropicalis GN=nnt PE=4 SV=1	F7A4Q0	Q13423	1.19159e+11	7.4995e+10	4.08502e+10	7.99135e+10
Cluster of Unconventional myosin-Ic OS=Mus musculus GN=Myo1c PE=1 SV=2 (Q9WTI7)	Q9WTI7	O00159	3.77555e+09	3.40362e+09	2.15894e+09	2.3688e+09
Cluster of Dynamin-like 120 kDa protein, mitochondrial OS=Mus musculus GN=Opa1 PE=1 SV=1 (P58281)	P58281	O60313	7.76344e+09	5.96326e+09	7.82035e+07	7.22182e+08
Cluster of Gap junction alpha-1 protein OS=Mus musculus GN=Gja1 PE=1 SV=2 (P23242)	P23242	P17302	5.44463e+09	2.44435e+09
Cluster of ATP synthase, H+ transporting, mitochondrial F1F0 complex, subunit e OS=Xenopus tropicalis GN=atp5i PE=2 SV=1 (B3DLE6)	B3DLE6	P56385	2.35683e+10	2.61045e+10	7.61449e+09	1.838e+10
Acetyl-Coenzyme A acyltransferase 2 OS=Sus scrofa GN=ACAA2 PE=1 SV=1	D0G0B3	P42765	6.06938e+09	8.46622e+10
Cluster of ATPase family AAA domain-containing protein 3A OS=Homo sapiens GN=ATAD3A PE=1 SV=2 (Q9NVI7)	Q9NVI7	Q9NVI7	2.75907e+09	2.54324e+09	2.90983e+09	3.40817e+09
Cluster of Kelch-like protein 41 OS=Homo sapiens GN=KLHL41 PE=1 SV=2 (O60662)	O60662	O60662	2.41982e+09	2.88483e+09	1.86953e+09	1.3557e+09
Cluster of Alpha-crystallin B chain OS=Homo sapiens GN=CRYAB PE=1 SV=2 (P02511)	P02511	P02511	1.76782e+10	5.58233e+10
Cluster of Fatty acid-binding protein, heart OS=Homo sapiens GN=FABP3 PE=1 SV=4 (P05413)	P05413	P05413	9.20963e+10	2.56386e+10
Cluster of Uncharacterized protein (Fragment) OS=Xenopus tropicalis GN=ppp1r12a PE=4 SV=1 (F6ZNU5)	F6ZNU5	O14974	1.74612e+08	3.69813e+08	4.08698e+09	5.12708e+09
Cluster of MGC68823 protein OS=Xenopus laevis GN=cpne1 PE=2 SV=1 (Q6P7H2)	Q6P7H2	Q99829	9.61414e+07	1.5539e+09	9.33505e+09	5.32787e+09
Cluster of Nebulin-related-anchoring protein OS=Homo sapiens GN=NRAP PE=1 SV=2 (Q86VF7)	Q86VF7	Q86VF7	3.24634e+09	1.0743e+09
Cluster of Uncharacterized protein OS=Xenopus tropicalis GN=XENTR_v90028364mg PE=4 SV=1 (A0A1B8Y0F5)	A0A1B8Y0F5	Q9HBU9			3.38135e+09	1.41524e+10
Cluster of Protein unc-45 homolog B OS=Homo sapiens GN=UNC45B PE=1 SV=1 (Q8IWX7)	Q8IWX7	Q8IWX7	3.95786e+09	4.19952e+09	1.21047e+09	6.43751e+08
Cluster of Structural maintenance of chromosomes protein 3 OS=Homo sapiens GN=SMC3 PE=1 SV=2 (Q9UQE7)	Q9UQE7	Q9UQE7	9.99539e+08	1.13618e+08	4.96978e+09	2.63287e+09
Cluster of Tensin-1 OS=Homo sapiens GN=TNS1 PE=1 SV=2 (Q9HBL0)	Q9HBL0	Q9HBL0	3.34438e+09	1.31543e+09	1.21782e+09	7.01567e+08
Medium-chain specific acyl-CoA dehydrogenase, mitochondrial OS=Mus musculus GN=Acadm PE=1 SV=1	P45952	P11310	6.99565e+10	3.64225e+09	1.67568e+10	2.94998e+10
Cluster of Alpha-centractin OS=Homo sapiens GN=ACTR1A PE=1 SV=1 (P61163)	P61163	P61163	3.91304e+09	1.64424e+09	2.61756e+09	2.8646e+09
Cluster of Endoplasmin OS=Homo sapiens GN=HSP90B1 PE=1 SV=1 (P14625)	P14625	P14625	1.44157e+10	3.59053e+10	2.40822e+09	2.06579e+09
Cluster of 60S ribosomal protein L4 OS=Xenopus tropicalis GN=rpl4 PE=2 SV=1 (Q28G60)	Q28G60	P36578	4.80625e+09	9.82487e+09	1.67394e+10	1.73384e+10
Cluster of AP-2 complex subunit beta OS=Homo sapiens GN=AP2B1 PE=1 SV=1 (P63010)	P63010	P63010	4.97109e+09	5.17747e+09	2.38575e+09	2.90219e+09
L-lactate dehydrogenase OS=Xenopus tropicalis GN=ldhb PE=2 SV=1	Q6PBE7	P07195	1.80103e+10	1.63986e+10	9.07306e+10	2.70572e+11
Cluster of Uncharacterized protein OS=Xenopus tropicalis GN=uba1 PE=4 SV=1 (F6UG64)	F6UG64	P22314	5.50453e+09	1.53094e+09	6.16268e+09	8972675000
Cluster of Lmnb3 protein OS=Xenopus tropicalis GN=lmnb3 PE=2 SV=1 (A4IHY3)	A4IHY3	P02545			7.06565e+09	3.35824e+09
Cluster of H1A OS=Xenopus laevis GN=H1A PE=3 SV=1 (Q91369)	Q91369	P10412			3.20648e+10	2.72686e+09
Cluster of LOC100145083 protein OS=Xenopus tropicalis GN=rpl3 PE=2 SV=1 (B0BM43)	B0BM43	P39023	1.95651e+09	1.27126e+09	7.01659e+09	4.05327e+09
Cluster of Heat shock 70 kDa protein 4 OS=Mus musculus GN=Hspa4 PE=1 SV=1 (Q3U2G2)	Q3U2G2	P34932	1.42296e+10	4.72534e+09	3.37718e+08	7.21902e+08
Protein Tnxb OS=Mus musculus GN=Tnxb PE=1 SV=1	O35452	P22105	7.63842e+09	3.40893e+09
Cluster of Heat shock protein 27 OS=Xenopus laevis GN=hspb1 PE=2 SV=1 (Q66KY8)	Q66KY8	P04792		9.76658e+09	1.00704e+11	2.40392e+10
Uncharacterized protein (Fragment) OS=Xenopus tropicalis GN=ndufa9 PE=4 SV=1	F7EBL1	Q16795			1.53544e+10	1.60182e+11
Non-muscle caldesmon OS=Xenopus laevis PE=2 SV=1	F1DQN6	Q05682			1.67858e+10	4.52161e+09
LOC495168 protein OS=Xenopus laevis GN=itih2 PE=2 SV=1	Q4FZX2	P19823			1.46518e+10	5.97884e+09
Cluster of U5 small nuclear ribonucleoprotein 200 kDa helicase OS=Homo sapiens GN=SNRNP200 PE=1 SV=2 (O75643)	O75643	O75643	6.54117e+08	1.73941e+08	1.3215e+09	2.81956e+08
Cluster of Cytochrome c oxidase subunit 1 OS=Mus musculus GN=Mtco1 PE=1 SV=2 (P00397)	P00397	P00395	2.55085e+10	4.06157e+10	2.25162e+09	4.32145e+09
Cluster of ATP-dependent RNA helicase DDX3X OS=Homo sapiens GN=DDX3X PE=1 SV=3 (O00571)	O00571	O00571	3.10362e+09	7.61975e+08	4.74014e+08	1.35754e+09
Cluster of AP-2 complex subunit alpha-2 OS=Mus musculus GN=Ap2a2 PE=1 SV=2 (P17427)	P17427	O94973	4.84139e+09	2.72306e+09	1.77273e+09	3.11127e+09
Cluster of Ugp2 protein OS=Xenopus tropicalis GN=ugp2 PE=2 SV=1 (Q68F95)	Q68F95	Q16851	3.13688e+09	1.82915e+09	8.24818e+09	1.24513e+10
Cluster of Protein Ogdhl OS=Mus musculus GN=Ogdhl PE=1 SV=1 (E9Q7L0)	E9Q7L0	Q9ULD0	7.90454e+10	3.5653e+10	1.61663e+10	2.76549e+10
Cluster of Staphylococcal nuclease domain-containing protein 1 OS=Homo sapiens GN=SND1 PE=1 SV=1 (Q7KZF4)	Q7KZF4	Q7KZF4	9.80866e+09	7.28506e+09	2.48657e+09	3.46539e+09
Cluster of Flotillin 1 OS=Xenopus tropicalis GN=flot1 PE=2 SV=1 (Q28C82)	Q28C82	O75955	1.74864e+08	8.65808e+08	1.04874e+10	1.69222e+10
Cluster of Uncharacterized protein (Fragment) OS=Xenopus tropicalis GN=acsl1 PE=4 SV=1 (F6RDG4)	F6RDG4	P33121	2.21753e+10	1.62767e+10	2.54742e+09	1.22771e+10
Cluster of Elongation factor 1-gamma OS=Mus musculus GN=Eef1g PE=1 SV=3 (Q9D8N0)	Q9D8N0	P26641	8.70587e+09	8.16518e+09
Cytochrome c oxidase subunit IV isoform 2 OS=Xenopus tropicalis GN=cox4i2 PE=2 SV=1	Q28FR5	Q96KJ9			5.51921e+08	3.18809e+11
Cluster of NADH dehydrogenase [ubiquinone] 1 alpha subcomplex subunit 9, mitochondrial OS=Homo sapiens GN=NDUFA9 PE=1 SV=2 (Q16795)	Q16795	Q16795	4.03057e+09	1.56366e+11
Cluster of Acetyl-CoA carboxylase 2 OS=Homo sapiens GN=ACACB PE=1 SV=3 (O00763)	O00763	O00763	5.12814e+09	1.29468e+08		1.19849e+08
Uncharacterized protein (Fragment) OS=Xenopus tropicalis GN=xirp2 PE=4 SV=1	F6SLD1	A4UGR9			1.56702e+08	6.06355e+09
Uncharacterized protein OS=Sus scrofa PE=1 SV=2	F1SU03	P98160	1.85078e+09	2.7306e+10
Cluster of Major vault protein OS=Homo sapiens GN=MVP PE=1 SV=4 (Q14764)	Q14764	Q14764	9.47791e+09	2.00989e+09	1.06797e+09	5.60373e+08
Cluster of Lamina-associated polypeptide 2, isoforms beta/gamma OS=Homo sapiens GN=TMPO PE=1 SV=2 (P42167)	P42167	P42167	6.87933e+09	6.50234e+09
NADH-ubiquinone oxidoreductase chain 4 OS=Mus musculus GN=Mtnd4 PE=1 SV=1	P03911	P03905	1.18311e+10
Cluster of XNop56 protein (Fragment) OS=Xenopus laevis GN=XNop56 PE=2 SV=1 (Q4V7X3)	Q4V7X3	O00567			6.96029e+09	1.77846e+09
Cluster of Eukaryotic translation initiation factor 4A isoform 2 OS=Sus scrofa GN=EIF4A2 PE=1 SV=1 (A6M930)	A6M930	Q14240	3.4455e+09	5.07728e+09	3.09702e+09	2.60872e+09
Cluster of MGC84307 protein OS=Xenopus laevis GN=cox4i2 PE=2 SV=1 (Q6DJG5)	Q6DJG5	Q96KJ9			9.97745e+10	1.04583e+11
Cluster of Cytoplasmic dynein 1 light intermediate chain 1 OS=Mus musculus GN=Dync1li1 PE=1 SV=1 (Q8R1Q8)	Q8R1Q8	Q9Y6G9	9.57724e+09	3.78491e+08	4.48459e+08	9.30537e+08
Cluster of Acetyl-CoA acetyltransferase, mitochondrial OS=Homo sapiens GN=ACAT1 PE=1 SV=1 (P24752)	P24752	P24752	4.4137e+10	1.76018e+11	6.71754e+09	2.15266e+10
Cluster of 2,4-dienoyl-CoA reductase, mitochondrial OS=Homo sapiens GN=DECR1 PE=1 SV=1 (Q16698)	Q16698	Q16698	3.09276e+10	2.13256e+11
Protein Ighg2c (Fragment) OS=Mus musculus GN=Ighg2c PE=1 SV=1	A0A0A6YY53	P01857	5.31136e+10
Cluster of Serpin H1 OS=Homo sapiens GN=SERPINH1 PE=1 SV=2 (P50454)	P50454	P50454	5.85323e+09	1.00707e+10
Cluster of Kinectin OS=Mus musculus GN=Ktn1 PE=1 SV=1 (A0A087WQQ5)	A0A087WQQ5	Q86UP2	7.77434e+09	6.13935e+08
Cluster of CDGSH iron-sulfur domain-containing protein 1 OS=Homo sapiens GN=CISD1 PE=1 SV=1 (Q9NZ45)	Q9NZ45	Q9NZ45	1.17702e+10	3.93721e+09	4.25338e+09	7.93102e+09
Cluster of Myozenin-2 OS=Mus musculus GN=Myoz2 PE=1 SV=1 (Q9JJW5)	Q9JJW5	Q9NPC6	1.41081e+10	1.56579e+10
Cluster of E3 ubiquitin-protein ligase HECTD1 OS=Homo sapiens GN=HECTD1 PE=1 SV=3 (Q9ULT8)	Q9ULT8	Q9ULT8	2.46062e+09	6.69042e+07	1.98413e+08	6.20565e+08
Cluster of Leucine-rich PPR motif-containing protein, mitochondrial OS=Xenopus tropicalis GN=lrpprc PE=4 SV=1 (F6YDP6)	F6YDP6	P42704	3.08979e+08	1.23194e+09	2.39479e+09	8.76135e+09
Cluster of Acyl-CoA dehydrogenase family member 11 OS=Homo sapiens GN=ACAD11 PE=1 SV=2 (Q709F0)	Q709F0	Q709F0	1.37642e+10	1.23624e+09		3.23872e+07
Collagen alpha-1(VI) chain OS=Xenopus laevis GN=col6a1 PE=1 SV=1	Q801S8	P12109			3.03445e+10	2.22854e+10
Cluster of Uncharacterized protein (Fragment) OS=Xenopus tropicalis GN=npepps PE=4 SV=1 (F7DQ93)	F7DQ93	P55786	2.23476e+09	2.99487e+09	8.53964e+09	2.47331e+10
Cluster of Carboxylesterase 1C OS=Mus musculus GN=Ces1c PE=1 SV=4 (P23953)	P23953	P23141	3.85532e+10	2.81856e+08
Cluster of cAMP-dependent protein kinase catalytic subunit alpha OS=Sus scrofa GN=PRKACA PE=1 SV=1 (F1SD45)	F1SD45	P17612	1.41069e+09	3.46177e+09	3.04283e+09	2.58085e+09
Cluster of Heterogeneous nuclear ribonucleoprotein U OS=Mus musculus GN=Hnrnpu PE=1 SV=1 (Q8VEK3)	Q8VEK3	Q00839	1.08625e+10	4.92469e+09	3.93114e+08	1.83018e+08
Cluster of MICOS complex subunit Mic19 OS=Mus musculus GN=Chchd3 PE=1 SV=1 (Q9CRB9)	Q9CRB9	Q9NX63	1.54001e+10	9.91178e+09
Cluster of Tripartite motif-containing protein 72 OS=Xenopus tropicalis GN=trim72 PE=2 SV=1 (Q640S6)	Q640S6	Q6ZMU5			7.82319e+09	3.98151e+10
Cluster of Myoferlin OS=Mus musculus GN=Myof PE=1 SV=2 (Q69ZN7)	Q69ZN7	Q9NZM1	8.64666e+08	1.3422e+08	8.71653e+08	3.5693e+09
Cluster of Heat shock protein beta-1 OS=Homo sapiens GN=HSPB1 PE=1 SV=2 (P04792)	P04792	P04792	2.06218e+09	7.00039e+10
Cluster of LOC100158654 protein OS=Xenopus tropicalis GN=abat PE=2 SV=1 (B2GUT2)	B2GUT2	P80404	1.68329e+08		9.87544e+09	1.07836e+10
Cluster of MGC82978 protein OS=Xenopus laevis GN=aass PE=2 SV=1 (Q6GN76)	Q6GN76	Q9UDR5		6.47618e+08	6.47623e+09	6.6607e+09
Cluster of LOC100037109 protein (Fragment) OS=Xenopus laevis GN=LOC100037109 PE=2 SV=1 (A2BD73)	A2BD73	Q9Y6M9			1.32745e+10	6.43039e+10
Cluster of Coronin OS=Xenopus laevis GN=coro1c PE=2 SV=1 (Q9PWG7)	Q9PWG7	Q9ULV4	2.09388e+09	2.51617e+09	3.19039e+09	4.31875e+09
Cluster of Methylcrotonoyl-CoA carboxylase subunit alpha, mitochondrial OS=Homo sapiens GN=MCCC1 PE=1 SV=3 (Q96RQ3)	Q96RQ3	Q96RQ3	1.07453e+10	1.96075e+09	7.11076e+07	1.07874e+09
Cytochrome c oxidase subunit 2 OS=Xenopus laevis GN=cox2 PE=3 SV=1	F6KDD8	P00403			8.12683e+10	8.11136e+08
Cluster of Core histone macro-H2A.1 OS=Mus musculus GN=H2afy PE=1 SV=3 (Q9QZQ8)	Q9QZQ8	O75367	1.80661e+09	2.3422e+09	2.29363e+09	1.62508e+09
Cluster of Plasma membrane calcium-transporting ATPase 4 OS=Homo sapiens GN=ATP2B4 PE=1 SV=2 (P23634)	P23634	P23634	1.02752e+09	8.97289e+08	5.68632e+08	1.24376e+09
Cluster of Hydroxysteroid dehydrogenase-like protein 2 OS=Xenopus laevis GN=hsdl2 PE=2 SV=1 (Q6PAY8)	Q6PAY8	Q6YN16		1.66171e+09	1.43429e+10	7.0251e+09
Cluster of NADH dehydrogenase [ubiquinone] 1 alpha subcomplex subunit 13 OS=Homo sapiens GN=NDUFA13 PE=1 SV=3 (Q9P0J0)	Q9P0J0	Q9P0J0	1.06488e+10	2.71621e+10
Plakophilin 2 OS=Mus musculus GN=Pkp2 PE=1 SV=1	Q9CQ73	Q99959	1.15146e+10	1.56539e+09
Cluster of Uncharacterized protein OS=Xenopus tropicalis GN=crip2 PE=2 SV=1 (A0JM28)	A0JM28	P52943		9.94988e+08	2.28794e+10	4.58245e+10
Cluster of 2e999-prov protein OS=Xenopus laevis GN=snd1 PE=2 SV=1 (Q7ZY98)	Q7ZY98	Q7KZF4	2.45613e+09	2.72333e+09	9.16906e+09	8.63592e+09
Uncharacterized protein OS=Sus scrofa GN=LOC100627396 PE=1 SV=2	F1RX35	P02679	9.22789e+09	2.55901e+10
Cluster of Uncharacterized protein (Fragment) OS=Xenopus tropicalis GN=rpl12 PE=3 SV=1 (F7A7L1)	F7A7L1	P30050	3.96427e+09	5.20437e+09	6.90369e+09	9.40039e+09
MGC64316 protein OS=Xenopus laevis GN=ndufa9 PE=2 SV=1	Q7SZ14	Q16795			6.96577e+10	4.58429e+10
Cluster of Aspartate aminotransferase, mitochondrial OS=Homo sapiens GN=GOT2 PE=1 SV=3 (P00505)	P00505	P00505	1.63686e+11	5.44528e+10	7.28093e+09	1.28662e+10
Cluster of Dehydrogenase/reductase SDR family member 4 OS=Homo sapiens GN=DHRS4 PE=1 SV=3 (Q9BTZ2)	Q9BTZ2	Q9BTZ2	8.87307e+09	8.60194e+10		1.44849e+08
Uncharacterized protein (Fragment) OS=Xenopus tropicalis GN=akap2 PE=4 SV=1	F7EIU9	Q9Y2D5			5.59697e+08	1.66441e+10
Cluster of Protein kinase C and casein kinase substrate in neurons protein 3 OS=Homo sapiens GN=PACSIN3 PE=1 SV=2 (Q9UKS6)	Q9UKS6	Q9UKS6	4.94329e+09	1.2656e+10		2.40364e+08
Cluster of 40S ribosomal protein S7 OS=Mus musculus GN=Rps7 PE=2 SV=1 (P62082)	P62082	P62081	3.84828e+09	6.19513e+09	3.85958e+09	5.57967e+09
Cluster of Uncharacterized protein OS=Xenopus tropicalis GN=iqgap1 PE=4 SV=1 (F6WBH7)	F6WBH7	P46940	1.24576e+09	2.66761e+09	3.06783e+09	3.88827e+09
LOC100135075 protein OS=Xenopus tropicalis GN=slmap PE=2 SV=1	A9JRJ0	Q14BN4			1.26979e+09	2.27136e+10
Cluster of LOC594871 protein OS=Xenopus laevis GN=LOC594871 PE=2 SV=1 (Q5U512)	Q5U512	P80748			3.61803e+10	5.34487e+07
Cluster of Eukaryotic translation initiation factor 3 subunit L OS=Homo sapiens GN=EIF3L PE=1 SV=1 (Q9Y262)	Q9Y262	Q9Y262	1.529e+09	1.00198e+09	8.89276e+08	6.01271e+08
Cluster of Nuclear mitotic apparatus protein 1 OS=Homo sapiens GN=NUMA1 PE=1 SV=2 (Q14980)	Q14980	Q14980	2.86131e+09	2.34565e+08
Cluster of ES1 protein homolog, mitochondrial OS=Homo sapiens GN=C21orf33 PE=1 SV=3 (P30042)	P30042	P30042	2.0622e+10	3.46913e+10		8.9401e+08
Uncharacterized protein OS=Xenopus tropicalis GN=slc25a12 PE=3 SV=1	F6X4X7	O75746	1.70249e+10	3.89766e+10	5.91641e+10	1.27863e+11
Cluster of MGC69518 protein OS=Xenopus tropicalis GN=dnaja2 PE=2 SV=1 (Q6GLD0)	Q6GLD0	O60884	2.92522e+09	1.82994e+09	1.25506e+09	9.84701e+08
Uncharacterized protein OS=Xenopus tropicalis GN=mypn PE=4 SV=1	F7CQU1	Q86TC9	2.76698e+08	3.04584e+08	1.60665e+09	4.71166e+09
Cluster of T-complex protein 1 subunit gamma OS=Xenopus laevis GN=cct3 PE=2 SV=2 (P50143)	P50143	P49368	1.72295e+09	4.55137e+09	1.29996e+10	8.65346e+09
Cluster of Vacuolar protein sorting-associated protein 13C OS=Homo sapiens GN=VPS13C PE=1 SV=1 (Q709C8)	Q709C8	Q709C8	3.2342e+09	3.81529e+08
Cluster of NLR family member X1 OS=Homo sapiens GN=NLRX1 PE=1 SV=1 (Q86UT6)	Q86UT6	Q86UT6	2.54355e+09	5.81414e+09
LOC100036916 protein OS=Xenopus laevis GN=ptx3 PE=2 SV=1	A1L2Q0	P26022			8.01476e+09	3.76708e+09
Cluster of Serine hydroxymethyltransferase OS=Xenopus tropicalis GN=shmt1 PE=3 SV=1 (F7A2G7)	F7A2G7	P34896	2.08766e+08		4.55528e+09	1.40349e+10
Cluster of Uncharacterized protein (Fragment) OS=Sus scrofa GN=A2M PE=1 SV=1 (K7GQ48)	K7GQ48	P01023		4.3073e+10
Cluster of Lissencephaly-1 homolog OS=Xenopus tropicalis GN=pafah1b1 PE=2 SV=3 (Q6NZH4)	Q6NZH4	P43034	2.75345e+09	9.10856e+08	2.78694e+09	1.92663e+09
Apoptosis-inducing factor 1, mitochondrial OS=Mus musculus GN=Aifm1 PE=1 SV=1	B1AU25	O95831	3.25117e+10	8.43239e+10		3.82182e+09
Uncharacterized protein OS=Xenopus tropicalis GN=tmod1 PE=4 SV=1	F7AAF0	P28289		1.51886e+08	3.06107e+09	1.04853e+10
Cluster of Vacuolar protein sorting-associated protein 35 OS=Homo sapiens GN=VPS35 PE=1 SV=2 (Q96QK1)	Q96QK1	Q96QK1	2.56367e+09	1.30414e+09	2.06416e+09	2.87729e+09
Uncharacterized protein OS=Sus scrofa GN=ACADVL PE=1 SV=1	I3LLE3	P49748	8.82656e+09	5.91975e+10	2.63835e+09	4.01989e+09
Cluster of Ras GTPase-activating protein-binding protein 1 OS=Mus musculus GN=G3bp1 PE=1 SV=1 (P97855)	P97855	Q13283	3.42591e+09	9.03588e+08	2.04121e+09	4.02496e+09
Cluster of Ribosomal protein OS=Mus musculus GN=Rpl10a PE=1 SV=1 (Q5XJF6)	Q5XJF6	P62906	1.63548e+09	4.77901e+09	4.53864e+09	9.75344e+09
MGC64276 protein OS=Xenopus laevis GN=c9 PE=2 SV=1	Q7SYA0	P02748			1.62393e+10	4.18898e+08
NADH-ubiquinone oxidoreductase chain 5 OS=Mus musculus GN=Mtnd5 PE=1 SV=3	P03921	P03915	1.68619e+10	3.41617e+09
Carnitine O-palmitoyltransferase 2, mitochondrial OS=Mus musculus GN=Cpt2 PE=1 SV=2	P52825	P23786	2.13324e+10	8.80776e+09
Cluster of Alpha-parvin OS=Homo sapiens GN=PARVA PE=1 SV=1 (Q9NVD7)	Q9NVD7	Q9NVD7	2.77706e+09	4.72794e+09	5.61763e+09	5.31442e+09
Cluster of Integrin beta OS=Xenopus tropicalis GN=itgb1 PE=2 SV=1 (Q6P4X1)	Q6P4X1	P05556	9.72842e+08	9.54309e+08	3.11794e+09	4.79071e+09
Cluster of Hydroxyacyl-coenzyme A dehydrogenase, mitochondrial OS=Sus scrofa GN=HADH PE=1 SV=2 (P00348)	P00348	Q16836	1.07513e+10	3.11648e+10	2.74009e+09	2.17006e+10
Cluster of Protein-glutamine gamma-glutamyltransferase 2 OS=Homo sapiens GN=TGM2 PE=1 SV=2 (P21980)	P21980	P21980	9.60288e+09	3.18466e+10
Cluster of Microtubule-actin cross-linking factor 1, isoforms 1/2/3/5 OS=Homo sapiens GN=MACF1 PE=1 SV=4 (Q9UPN3)	Q9UPN3	Q9UPN3	1.50151e+09	2.45848e+08	1.2413e+08	2.12724e+09
Cluster of Tyrosine--tRNA ligase, cytoplasmic OS=Xenopus laevis GN=yars PE=2 SV=1 (Q7ZX51)	Q7ZX51	P54577		8.56001e+07	7.49993e+09	4.82886e+09
Cluster of LOC494640 protein OS=Xenopus laevis GN=LOC494640 PE=2 SV=1 (Q641G6)	Q641G6	P16402	2.47836e+09		2.63996e+10	6.18175e+09
Cluster of Splicing factor 3B subunit 1 OS=Mus musculus GN=Sf3b1 PE=1 SV=1 (G5E866)	G5E866	O75533	9.05593e+08	3.05638e+08	1.14191e+09	4.20112e+08
Cluster of Fatty acid synthase OS=Homo sapiens GN=FASN PE=1 SV=3 (P49327)	P49327	P49327	1.20663e+10	9.49333e+07
von Willebrand factor OS=Xenopus tropicalis GN=vwf PE=2 SV=1	F5XVC3	P04275			7.24337e+08	2.52283e+09
Uncharacterized protein (Fragment) OS=Xenopus tropicalis PE=4 SV=1	F7CSP0	P01024		1.44091e+09	1.43572e+10	1.45148e+10
Cluster of PDZ and LIM domain protein 1 OS=Mus musculus GN=Pdlim1 PE=1 SV=4 (O70400)	O70400	O00151	4.19822e+08	1.43123e+10
Cluster of Carnitine O-palmitoyltransferase 2, mitochondrial (Fragment) OS=Xenopus tropicalis GN=cpt2 PE=3 SV=1 (F6ZUC6)	F6ZUC6	P23786			2.65276e+09	9.6623e+09
Collagen, type 1, alpha 2 OS=Xenopus tropicalis GN=col1a2 PE=2 SV=1	A0JM00	P08123			3.93435e+10	5.71273e+10
Uncharacterized protein OS=Xenopus tropicalis PE=3 SV=1	F6WQF1	P00747		3.8016e+08	3.18713e+09	6.90373e+09
Cluster of MGC82989 protein OS=Xenopus laevis GN=MGC82989 PE=2 SV=1 (Q6GN69)	Q6GN69	Q13418	4.86833e+09	2.28296e+09	1.23843e+10	1.28878e+10
Cluster of T-complex protein 1 subunit delta OS=Xenopus laevis GN=cct4 PE=2 SV=1 (Q6GN66)	Q6GN66	P50991	5.41236e+08	1.71927e+09	9.90103e+09	8.26178e+09
Cluster of Cysteine-rich protein 2 OS=Homo sapiens GN=CRIP2 PE=1 SV=1 (P52943)	P52943	P52943	2.09318e+10	9.48187e+09	6.77134e+08
Cluster of Uncharacterized protein (Fragment) OS=Xenopus tropicalis GN=tjp1 PE=4 SV=1 (F7AQ54)	F7AQ54	Q07157	1.43063e+09	4.29909e+08	6.23947e+08	7.73961e+08
Cluster of Uncharacterized protein (Fragment) OS=Xenopus tropicalis GN=plekha7 PE=4 SV=1 (F6ZFD8)	F6ZFD8	Q6IQ23			2.73403e+09	1.54738e+10
Cluster of Myotilin OS=Homo sapiens GN=MYOT PE=1 SV=2 (Q9UBF9)	Q9UBF9	Q9UBF9	1.93612e+09	7.34946e+09
Cluster of Succinate dehydrogenase [ubiquinone] iron-sulfur subunit, mitochondrial OS=Mus musculus GN=Sdhb PE=1 SV=1 (Q9CQA3)	Q9CQA3	P21912	2.39493e+10	7.80438e+09	4.85526e+09	2.94345e+09
Cluster of Uncharacterized protein (Fragment) OS=Xenopus tropicalis GN=ap2a1 PE=4 SV=1 (F7DA66)	F7DA66	O95782	4.33232e+09	3.48251e+09	1.14896e+09	2.68278e+09
Cluster of 2-oxoisovalerate dehydrogenase subunit beta, mitochondrial OS=Homo sapiens GN=BCKDHB PE=1 SV=2 (P21953)	P21953	P21953	2.70516e+09	5.65625e+09	2.86735e+09	4.27375e+09
Cluster of Heterogeneous nuclear ribonucleoprotein H2 OS=Homo sapiens GN=HNRNPH2 PE=1 SV=1 (P55795)	P55795	P55795	2.97137e+09	1.17025e+09	1.96601e+09	1.4327e+09
Apolipoprotein B mRNA editing enzyme, catalytic polypeptide-like 2 OS=Xenopus tropicalis GN=apobec2 PE=2 SV=1	Q6DIS6	Q9Y235			1.22981e+10	3.43671e+10
Cluster of Isocitrate dehydrogenase [NAD] subunit alpha, mitochondrial OS=Mus musculus GN=Idh3a PE=1 SV=1 (Q9D6R2)	Q9D6R2	P50213	4.71709e+10	2.27208e+10	6.90111e+09	5.729e+09
Cluster of Guanine nucleotide binding protein (G protein), beta polypeptide OS=Xenopus tropicalis GN=gnb2l1 PE=2 SV=1 (Q6DIV0)	Q6DIV0	P63244	6.21719e+09	1.08948e+10	1.12509e+10	1.01402e+10
Cluster of MGC78950 protein OS=Xenopus laevis GN=nop58 PE=2 SV=1 (Q0P3Q8)	Q0P3Q8	Q9Y2X3			4.0668e+09	1.75301e+09
Cluster of MGC80941 protein OS=Xenopus laevis GN=upf1 PE=2 SV=1 (Q6GNR2)	Q6GNR2	Q92900	1.09989e+09	3.81288e+08	3.35292e+08	4.0753e+08
Cluster of Integrin beta-1 OS=Homo sapiens GN=ITGB1 PE=1 SV=2 (P05556)	P05556	P05556	5.15058e+09	5.7198e+09	6.23277e+08	8.22937e+08
Cluster of Isobutyryl-CoA dehydrogenase, mitochondrial OS=Homo sapiens GN=ACAD8 PE=1 SV=1 (Q9UKU7)	Q9UKU7	Q9UKU7	1.40769e+10	1.43452e+09	5.37029e+08	2.33539e+09
Cluster of Structural maintenance of chromosomes protein OS=Xenopus laevis GN=smc1a PE=2 SV=1 (Q7ZTJ9)	Q7ZTJ9	Q14683	8.92982e+08	1.44551e+08	2.95681e+09	1.88653e+09
Calpastatin OS=Mus musculus GN=Cast PE=1 SV=1	Q8CE80	P20810	7.43514e+09	3.43922e+09
Cluster of LOC495303 protein OS=Xenopus laevis GN=vars PE=2 SV=1 (Q5U5C2)	Q5U5C2	P26640	1.33111e+08		1.60796e+09	2.81162e+09
Cluster of Nucleoside diphosphate kinase OS=Mus musculus GN=Gm20390 PE=3 SV=1 (E9PZF0)	E9PZF0	P22392	1.87307e+10	3.85129e+09	7.54717e+09	1.23277e+10
Acaa2-prov protein OS=Xenopus laevis GN=acaa2 PE=2 SV=1	Q7ZTL1	P42765			2.88602e+10	7.0255e+10
Cluster of Vigilin OS=Mus musculus GN=Hdlbp PE=1 SV=1 (Q8VDJ3)	Q8VDJ3	Q00341	6.97789e+09	4.20768e+08	1.98824e+08	1.71037e+08
Cluster of Uncharacterized protein OS=Xenopus tropicalis GN=eef1g PE=4 SV=1 (F6V028)	F6V028	P26641		2.22463e+08	2.13324e+10	1.93243e+10
Cluster of 14-3-3 protein gamma OS=Mus musculus GN=Ywhag PE=1 SV=2 (P61982)	P61982	P61981	2.33023e+09	8.02688e+09	1.17912e+10	1.19916e+10
Cluster of LIM and SH3 domain protein 1 OS=Mus musculus GN=Lasp1 PE=1 SV=1 (Q61792)	Q61792	Q14847	7.67731e+08	1.9897e+09	7.83731e+09	4.4575e+09
Cluster of Nucleoprotein TPR (Fragment) OS=Xenopus laevis GN=tpr PE=1 SV=1 (Q5EE04)	Q5EE04	P12270	1.09309e+08	3.82683e+07	3.00352e+09	7.73065e+08
Cluster of Myozenin 2 OS=Xenopus tropicalis GN=myoz2 PE=2 SV=1 (Q5I0T4)	Q5I0T4	Q9NPC6			1.09916e+10	9.4099e+09
Cluster of L-lactate dehydrogenase A chain OS=Homo sapiens GN=LDHA PE=1 SV=2 (P00338)	P00338	P00338	6.22639e+10	2.55531e+10	4.80962e+10	5.7659e+10
Cluster of Transcriptional activator protein Pur-alpha OS=Homo sapiens GN=PURA PE=1 SV=2 (Q00577)	Q00577	Q00577	1.0607e+09	1.67276e+09	4.76778e+09	3.17338e+09
Cluster of Heterogeneous nuclear ribonucleoprotein D-like-A OS=Xenopus laevis GN=hnrnpdl-a PE=2 SV=1 (Q7ZX83)	Q7ZX83	O14979	5.83977e+08	3.99572e+09	1.2801e+10	2737720000
Histidine rich calcium binding protein, isoform CRA_a OS=Mus musculus GN=Hrc PE=1 SV=1	G5E8J6	P23327	1.15512e+10
Cluster of XGbeta1 protein OS=Xenopus laevis GN=gnb1 PE=2 SV=1 (Q5XH13)	Q5XH13	P62873	2.80966e+09	5.13561e+09	4.98438e+09	7.05581e+09
MGC81355 protein OS=Xenopus laevis GN=pkp2 PE=2 SV=1	Q6GR18	Q99959			4.41225e+09
Cluster of Proteasome-associated protein ECM29 homolog OS=Homo sapiens GN=ECM29 PE=1 SV=2 (Q5VYK3)	Q5VYK3	Q5VYK3	4.14959e+09	6.41855e+08	9.90541e+07	2.1595e+08
Uncharacterized protein OS=Sus scrofa GN=ACSL1 PE=1 SV=2	F1RSZ3	P33121	1.38804e+10	4.42885e+10	4.82509e+08	1.74335e+09
Cluster of Stress-induced-phosphoprotein 1 OS=Mus musculus GN=Stip1 PE=1 SV=1 (Q60864)	Q60864	P31948	3.27628e+09	1.15189e+10	2.13501e+08	2.8387e+08
Cluster of Uncharacterized protein OS=Xenopus tropicalis GN=mccc1 PE=4 SV=1 (F6YSD6)	F6YSD6	Q96RQ3	7.6572e+08	3.00582e+08	2.17336e+09	6.28235e+09
Uncharacterized protein OS=Xenopus tropicalis GN=ahnak PE=4 SV=1	F6YTT2	Q09666			6.07027e+09	4.22054e+09
Cluster of Rho-associated protein kinase 2 OS=Mus musculus GN=Rock2 PE=1 SV=1 (P70336)	P70336	O75116	1.638e+09	3.07081e+08	2.4623e+09	3.45452e+09
Cluster of Kinesin-like protein KIF13B OS=Homo sapiens GN=KIF13B PE=1 SV=2 (Q9NQT8)	Q9NQT8	Q9NQT8	1.16982e+09	8.30627e+07	1.01208e+09	1.39776e+09
Uncharacterized protein OS=Sus scrofa GN=AIFM1 PE=1 SV=1	F1RTH3	O95831	1.31714e+10	2.31968e+11		3.82182e+09
Annexin (Fragment) OS=Xenopus tropicalis GN=anxa6 PE=3 SV=1	F6UFF0	P08133	9.11043e+08	3.28735e+09	1.02169e+10	3.5562e+10
Cluster of Laminin subunit alpha-5 OS=Homo sapiens GN=LAMA5 PE=1 SV=8 (O15230)	O15230	O15230	1.45443e+09	3.94452e+08	4.44262e+08	7.8394e+08
Cluster of Acyl-Coenzyme A dehydrogenase, long chain OS=Xenopus tropicalis GN=acadl PE=2 SV=1 (Q28BK3)	Q28BK3	P28330	2.54113e+10	6.89953e+09	8.81456e+09	2.05131e+10
NADH dehydrogenase [ubiquinone] 1 beta subcomplex subunit 11, mitochondrial OS=Mus musculus GN=Ndufb11 PE=1 SV=2	O09111	Q9NX14	7.53303e+09
Cluster of Dolichyl-diphosphooligosaccharide--protein glycosyltransferase subunit 2 OS=Homo sapiens GN=RPN2 PE=1 SV=3 (P04844)	P04844	P04844	5.69296e+09	2.84975e+09	3.79127e+08
Cluster of Splicing factor, proline- and glutamine-rich OS=Homo sapiens GN=SFPQ PE=1 SV=2 (P23246)	P23246	P23246	8.95551e+09	1.33656e+10	2.76824e+09
Cluster of Mitochondrial carrier homolog 2 OS=Xenopus tropicalis GN=mtch2 PE=2 SV=1 (Q6P818)	Q6P818	Q9Y6C9			3.47683e+09	1.07662e+10
Cluster of 40S ribosomal protein S18 OS=Homo sapiens GN=RPS18 PE=1 SV=3 (P62269)	P62269	P62269	3.83909e+09	5.96888e+09	3.59509e+09	4.73878e+09
Cluster of tRNA-splicing ligase RtcB homolog OS=Xenopus tropicalis GN=rtcb PE=2 SV=1 (Q561P3)	Q561P3	Q9Y3I0	3.34364e+09	3.2391e+09	1.60063e+08	7.43739e+08
Alpha-1B-glycoprotein OS=Mus musculus GN=A1bg PE=1 SV=1	Q19LI2	P04217	4.46761e+10
Cluster of Calpain-1 catalytic subunit OS=Homo sapiens GN=CAPN1 PE=1 SV=1 (P07384)	P07384	P07384	2.6821e+09	1.47714e+10	5.72024e+08	4.59206e+08
Uncharacterized protein OS=Xenopus tropicalis GN=serpina1 PE=3 SV=1	F6S1C7	P01009			6.62343e+09	5.8258e+10
Cluster of Uncharacterized protein OS=Xenopus tropicalis GN=serpina3k PE=3 SV=1 (F7BFU3)	F7BFU3	P01009			3.76382e+09	6.42267e+10
Myb-binding protein 1A OS=Mus musculus GN=Mybbp1a PE=1 SV=2	Q7TPV4	Q9BQG0	4.71873e+09
Protein Igkc (Fragment) OS=Mus musculus GN=Igkc PE=1 SV=1	P01837	P01834	7.23706e+09
Col1a2-prov protein OS=Xenopus laevis GN=col1a2 PE=2 SV=1	Q801M5	P08123			8.42205e+10	2.56422e+10
Uncharacterized protein OS=Xenopus tropicalis GN=ighx PE=4 SV=1	F7AB23	P01871			1.96583e+10	8.37588e+09
Cluster of Tyrosine 3-monooxygenase/tryptophan 5-monooxygenase activation protein, theta polypeptide OS=Xenopus tropicalis GN=ywhaq PE=2 SV=1 (Q5BL40)	Q5BL40	P27348	1.51743e+09	5.82346e+09	1.70576e+10	1.34818e+10
Tripartite motif-containing protein 72 OS=Xenopus laevis GN=trim72 PE=2 SV=1	Q6PGR9	Q6ZMU5			2.24903e+10	1.48737e+10
Cluster of T-complex protein 1 subunit theta OS=Homo sapiens GN=CCT8 PE=1 SV=4 (P50990)	P50990	P50990	3.58996e+09	9.62563e+09	2.6015e+09	9.50939e+08
Cluster of Osmotic stress protein 94 kDa OS=Xenopus tropicalis GN=hspa4 PE=2 SV=1 (Q6P3M8)	Q6P3M8	P34932	2.16599e+09	4.50017e+08	4.28691e+09	4.76201e+09
Cluster of C->U-editing enzyme APOBEC-2 OS=Homo sapiens GN=APOBEC2 PE=1 SV=1 (Q9Y235)	Q9Y235	Q9Y235	2.56731e+09	6.2381e+09
Uncharacterized protein OS=Sus scrofa GN=XIRP1 PE=1 SV=2	F1SJR2	Q702N8	2.06853e+08	8.65067e+09
Cluster of Presequence protease, mitochondrial OS=Xenopus laevis GN=pitrm1 PE=2 SV=1 (Q6PF24)	Q6PF24	Q5JRX3			3.77455e+09	2.6348e+09
Cluster of MGC78820 protein OS=Xenopus laevis GN=syncrip PE=2 SV=1 (Q6NS22)	Q6NS22	O60506	1.36009e+09	5.4884e+09	6.33914e+09	2.97622e+09
MICOS complex subunit Mic27 OS=Mus musculus GN=Apool PE=1 SV=1	Q78IK4	Q6UXV4	1.83377e+10
Antithrombin OS=Xenopus laevis GN=serpinc1 PE=2 SV=1	Q8UVS0	P01008			3.10857e+10	5.92823e+09
Cluster of Uncharacterized protein (Fragment) OS=Xenopus tropicalis GN=rpl17 PE=3 SV=1 (F6X978)	F6X978	P18621	1.45597e+09	2.56713e+09	4.43049e+09	5.25876e+09
Cluster of Myosin-10 OS=Mus musculus GN=Myh10 PE=1 SV=1 (Q3UH59)	Q3UH59	P35580	7.63864e+10	7.6935e+10	8.18481e+10	1.59511e+11
Cluster of Succinate-CoA ligase subunit beta (Fragment) OS=Xenopus tropicalis GN=sucla2 PE=3 SV=1 (F7DJC8)	F7DJC8	Q9P2R7	1.7262e+10	2.13589e+10	1.61168e+10	2.87663e+10
Cluster of 60S ribosomal protein L10-like OS=Homo sapiens GN=RPL10L PE=1 SV=3 (Q96L21)	Q96L21	Q96L21	1.10176e+09	1.60049e+09	1.8125e+09	5.86586e+09
Cluster of Huntingtin OS=Homo sapiens GN=HTT PE=1 SV=2 (P42858)	P42858	P42858	4.82166e+08		4.13902e+08	6.71995e+08
Cluster of Fermitin family homolog 3 OS=Mus musculus GN=Fermt3 PE=1 SV=1 (Q8K1B8)	Q8K1B8	Q86UX7	8.2171e+09	9.65554e+07	1.48049e+09	6.05127e+08
Cluster of Uncharacterized protein (Fragment) OS=Xenopus tropicalis GN=XENTR_v900265691mg PE=4 SV=1 (A0A1B8XV71)	A0A1B8XV71	Q06033			7.08051e+09	2.97559e+09
Cluster of Serine/threonine-protein phosphatase 2A 56 kDa regulatory subunit alpha isoform OS=Mus musculus GN=Ppp2r5a PE=1 SV=1 (Q6PD03)	Q6PD03	Q15172	1.75266e+09	4.75487e+08	1.25114e+09	7.4228e+08
Uncharacterized protein (Fragment) OS=Xenopus tropicalis GN=hspb1 PE=3 SV=1	F6TYT7	P04792		9.76658e+09	3.18217e+10	7.18562e+10
Perilipin-4 OS=Mus musculus GN=Plin4 PE=1 SV=2	O88492	Q96Q06	7.55097e+09	2.29711e+08
LOC495240 protein OS=Xenopus laevis GN=akap2 PE=2 SV=1	Q5XG09	Q9Y2D5			7.01724e+09	1.76076e+09
NADH dehydrogenase [ubiquinone] 1 beta subcomplex subunit 9 OS=Mus musculus GN=Ndufb9 PE=1 SV=3	Q9CQJ8	Q9Y6M9	1.91083e+10	4.59898e+09
Cluster of Four and a half LIM domains 1 protein, isoform C OS=Sus scrofa GN=fhl1C PE=1 SV=1 (Q9GJV4)	Q9GJV4	Q13642	3.40914e+09	2.17716e+10	1.71903e+09	1.04278e+09
Cluster of Cytochrome c oxidase subunit 6C OS=Mus musculus GN=Cox6c PE=1 SV=3 (Q9CPQ1)	Q9CPQ1	P09669	2.99231e+10	6.4652e+10
LOC495666 protein OS=Xenopus laevis GN=gnb2l1 PE=2 SV=1	Q5U275	P63244	1.72787e+10	2.3282e+10	5.41491e+09	4.35053e+09
Uncharacterized protein OS=Sus scrofa GN=ACADSB PE=1 SV=2	F1SED0	P45954	3.10091e+08	6.12202e+10
Cluster of Myoglobin OS=Homo sapiens GN=MB PE=1 SV=2 (P02144)	P02144	P02144	1.0748e+10	1.62651e+11
MGC85345 protein OS=Xenopus laevis GN=serpina3k PE=2 SV=1	Q66KX6	P01009			2.60422e+10
MGC84761 protein OS=Xenopus laevis GN=apobec2 PE=2 SV=1	Q6GLL0	Q9Y235			2.51848e+10	8.7063e+09
Amine oxidase [flavin-containing] B OS=Mus musculus GN=Maob PE=1 SV=4	Q8BW75	P27338	1.32074e+10	3.57117e+09
Cluster of 60S ribosomal protein L30 OS=Homo sapiens GN=RPL30 PE=1 SV=2 (P62888)	P62888	P62888	1.96732e+09	2.75672e+09	4.07084e+09	3.8632e+09
Cluster of Dolichyl-diphosphooligosaccharide--protein glycosyltransferase subunit 1 OS=Xenopus tropicalis GN=rpn1 PE=2 SV=1 (Q6P1S9)	Q6P1S9	P04843	5.63024e+08	6.60971e+08	3.48945e+09	5.85314e+09
Cluster of Uncharacterized protein (Fragment) OS=Xenopus tropicalis GN=svil PE=4 SV=1 (F7A101)	F7A101	O95425		1.76391e+07	2.46449e+08	4.24645e+09
Cluster of LOC432146 protein OS=Xenopus laevis GN=add3 PE=2 SV=1 (Q4KLW7)	Q4KLW7	Q9UEY8			1.02218e+10	2.24665e+09
Cluster of Protein enabled homolog OS=Homo sapiens GN=ENAH PE=1 SV=2 (Q8N8S7)	Q8N8S7	Q8N8S7	2.49772e+08	4.31901e+08	2.35438e+09	5.19634e+08
Cluster of Uncharacterized protein OS=Xenopus tropicalis GN=XENTR_v90029423mg PE=4 SV=1 (A0A1B8XYE1)	A0A1B8XYE1	P58107	5.02457e+08	1.08166e+08	7.37014e+08	3.66058e+09
Cluster of LOC495971 protein OS=Xenopus laevis GN=tgfbi PE=2 SV=1 (Q5PQ61)	Q5PQ61	Q15582		2.103e+08	3.19924e+09	2.06341e+09
Cluster of Dolichyl-diphosphooligosaccharide--protein glycosyltransferase 48 kDa subunit OS=Mus musculus GN=Ddost PE=1 SV=2 (O54734)	O54734	P39656	2.31468e+09	3.43871e+09	1.35214e+09	2.04645e+09
Cluster of ATPase family AAA domain-containing protein 1 OS=Homo sapiens GN=ATAD1 PE=1 SV=1 (Q8NBU5)	Q8NBU5	Q8NBU5	2.95012e+09	2.66668e+09	6.29498e+08	4.02133e+09
Cluster of Metaxin 2 OS=Xenopus tropicalis GN=mtx2 PE=2 SV=1 (Q6GUH5)	Q6GUH5	O75431	1.67815e+09	1.3272e+09	5.66118e+09	1.38141e+10
Cluster of Microtubule-associated protein OS=Sus scrofa GN=MAPT PE=1 SV=2 (F1RRS8)	F1RRS8	P10636	6.55652e+09	3.1773e+08
Uncharacterized protein OS=Sus scrofa GN=LOC100154750 PE=4 SV=1	I3LAR5	E9PAV3		2.68642e+10
Cluster of Triosephosphate isomerase OS=Homo sapiens GN=TPI1 PE=1 SV=3 (P60174)	P60174	P60174	2.67701e+10	3.83808e+10	2.55627e+10	1.95105e+10
Cluster of Uncharacterized protein OS=Xenopus tropicalis GN=ipo7 PE=4 SV=1 (F6U3K7)	F6U3K7	O95373	1.86994e+09	4.20241e+08	6.34304e+08	7.27726e+08
Cluster of Annexin OS=Sus scrofa GN=ANXA2 PE=1 SV=2 (F1S073)	F1S073	P07355	6.24266e+09	2.70947e+10	3.97951e+09	3.04254e+09
Cluster of NADH-ubiquinone oxidoreductase chain 1 OS=Homo sapiens GN=MT-ND1 PE=1 SV=1 (P03886)	P03886	P03886	7.62903e+09	1.01074e+10
Cluster of Malignant T-cell-amplified sequence 1 OS=Homo sapiens GN=MCTS1 PE=1 SV=1 (Q9ULC4)	Q9ULC4	Q9ULC4	2.43152e+08	7.37138e+08	6.74822e+09	3.10032e+09
Microsomal glutathione S-transferase 3 OS=Mus musculus GN=Mgst3 PE=1 SV=1	Q9CPU4	O14880	8.12105e+09
Cluster of WD repeat-containing protein 1 OS=Xenopus tropicalis GN=wdr1 PE=2 SV=1 (Q6DIF4)	Q6DIF4	O75083	9.30641e+08	3.05815e+09	6.27472e+09	5.93323e+09
Cluster of Myo18a protein OS=Mus musculus GN=Myo18a PE=1 SV=1 (B2RRE2)	B2RRE2	Q92614	1.88845e+09	3.22359e+08	3.01251e+08	1.57947e+08
Cluster of Aldehyde dehydrogenase OS=Xenopus tropicalis GN=aldh3a2 PE=3 SV=1 (F6X8Y6)	F6X8Y6	P51648			2.06895e+09	4.41296e+09
Cluster of Uncharacterized protein OS=Sus scrofa GN=RPS5 PE=1 SV=1 (F2Z5E6)	F2Z5E6	P46782	2.45242e+09	4.80187e+09	4.97242e+09	6.25942e+09
NADH dehydrogenase [ubiquinone] 1 beta subcomplex subunit 10 OS=Mus musculus GN=Ndufb10 PE=1 SV=3	Q9DCS9	O96000	1.40292e+10
Cluster of Ig gamma-1 chain C region secreted form (Fragment) OS=Mus musculus GN=Ighg1 PE=1 SV=1 (A0A075B5P4)	A0A075B5P4	P01859	1.51403e+10
Cluster of Cytoplasmic dynein 1 intermediate chain 2 OS=Mus musculus GN=Dync1i2 PE=1 SV=1 (O88487)	O88487	Q13409	8.00539e+09	1.40565e+09	6.94143e+08	5.64896e+08
Cluster of Hemoglobin subunit alpha OS=Sus scrofa GN=HBA PE=1 SV=1 (P01965)	P01965	P69905	1.38639e+11	1.62931e+11
Cluster of Uncharacterized protein (Fragment) OS=Xenopus tropicalis GN=c5 PE=4 SV=1 (F6W8L2)	F6W8L2	P01031			1.97375e+09	2.65494e+09
Cluster of Inter-alpha-trypsin inhibitor heavy chain H4 OS=Sus scrofa GN=ITIH4 PE=1 SV=1 (P79263)	P79263	Q14624		4.57467e+10
Cluster of NADH dehydrogenase [ubiquinone] 1 alpha subcomplex subunit 10, mitochondrial OS=Homo sapiens GN=NDUFA10 PE=1 SV=1 (O95299)	O95299	O95299	3.15894e+10	1.05346e+11
Uncharacterized protein OS=Xenopus tropicalis GN=nes PE=3 SV=1	F7A714	P48681			6.48877e+08	5.52668e+09
Cluster of Cytochrome c oxidase subunit 1 OS=Xenopus tropicalis GN=cox1 PE=3 SV=1 (Q5G7I8)	Q5G7I8	P00395	3.88699e+09	5.51874e+09	7.09291e+09	3.55078e+10
Cluster of Ubiquitin carboxyl-terminal hydrolase 7 OS=Homo sapiens GN=USP7 PE=1 SV=2 (Q93009)	Q93009	Q93009	2.42022e+08	2.36316e+07	1.66704e+09	3.00706e+09
Cluster of MGC68780 protein OS=Xenopus laevis GN=tomm70a PE=2 SV=1 (Q6PAZ0)	Q6PAZ0	O94826	7.71166e+08	4.51104e+09	4.11723e+09	7.49944e+09
Cluster of LETM1 and EF-hand domain-containing protein 1, mitochondrial OS=Homo sapiens GN=LETM1 PE=1 SV=1 (O95202)	O95202	O95202	1.32326e+10	2.53773e+09	8.50271e+08	6.16657e+08
Cluster of Lamin-B1 OS=Mus musculus GN=Lmnb1 PE=1 SV=3 (P14733)	P14733	P20700	5.04475e+09	1.86404e+09	8.77985e+08
Cluster of Catenin alpha-3 OS=Homo sapiens GN=CTNNA3 PE=1 SV=2 (Q9UI47)	Q9UI47	Q9UI47	2.03097e+09	1.96212e+09
Fibrinogen beta chain OS=Sus scrofa GN=FGB PE=1 SV=2	F1RX37	P02675	1.23611e+10	2.50142e+10	2.65626e+09	1.833e+09
Cluster of MGC83244 protein OS=Xenopus laevis GN=tpp2 PE=2 SV=1 (Q6GQZ3)	Q6GQZ3	P29144	6.31932e+08	1.49012e+08	3.35078e+09	1.9196e+09
Cluster of Uncharacterized protein (Fragment) OS=Xenopus tropicalis GN=eea1 PE=4 SV=1 (F6R300)	F6R300	Q15075	7.1158e+07	8.72179e+07	3.31188e+09	5.3577e+09
Cluster of Isocitrate dehydrogenase [NAD] subunit beta, mitochondrial OS=Homo sapiens GN=IDH3B PE=1 SV=2 (O43837)	O43837	O43837	2.45724e+10	1.19227e+10	2.1432e+09	1.50732e+09
Cluster of Cytochrome b-c1 complex subunit 7 OS=Homo sapiens GN=UQCRB PE=1 SV=2 (P14927)	P14927	P14927	1.15331e+10	1.13698e+10
Cluster of Nucleophosmin (Nucleolar phosphoprotein B23, numatrin) OS=Xenopus tropicalis GN=npm1 PE=2 SV=1 (Q6PBF8)	Q6PBF8	P06748			9.80158e+09	8.32194e+09
Calpastatin OS=Xenopus laevis GN=cast PE=2 SV=1	Q9I995	P20810			1.40583e+10	3.56418e+08
A-kinase anchor protein 12 OS=Mus musculus GN=Akap12 PE=1 SV=1	Q9WTQ5	Q02952	3.52186e+09	8.42109e+07
Cluster of MGC69114 protein OS=Xenopus laevis GN=tktl2 PE=2 SV=1 (Q9I8J7)	Q9I8J7	P29401			8.41909e+09	6.00612e+09
Cluster of 40S ribosomal protein S13 OS=Xenopus laevis GN=rps13 PE=3 SV=2 (P49393)	P49393	P62277	2.88324e+09	4.89827e+09	3.48883e+09	4.43736e+09
Cluster of Probable ATP-dependent RNA helicase DDX17 OS=Homo sapiens GN=DDX17 PE=1 SV=2 (Q92841)	Q92841	Q92841	4.96634e+09	5.43402e+09	1.94595e+09	1.58959e+09
Cluster of Clustered mitochondria protein homolog OS=Mus musculus GN=Cluh PE=1 SV=1 (A0A0R4J140)	A0A0R4J140	O75153	3.94259e+09	1.93504e+09	6.71532e+08	8.55405e+08
Uncharacterized protein OS=Sus scrofa GN=FHL2 PE=1 SV=1	F1SU18	Q14192	2.36402e+09	4.33046e+10	2.77238e+10	3.91956e+10
Decorin OS=Mus musculus GN=Dcn PE=1 SV=1	P28654	P07585	6.03072e+09	5.96401e+09
Cluster of 26S protease regulatory subunit 7 OS=Homo sapiens GN=PSMC2 PE=1 SV=3 (P35998)	P35998	P35998	1.00132e+09	1.22063e+09	1.30787e+09	1.00921e+09
Cluster of Exportin-1 OS=Mus musculus GN=Xpo1 PE=1 SV=1 (Q6P5F9)	Q6P5F9	O14980	1.50806e+09	1.33093e+09	3.23137e+08	3.89627e+08
Cluster of Selenium-binding protein 1 OS=Homo sapiens GN=SELENBP1 PE=1 SV=2 (Q13228)	Q13228	Q13228	1.51996e+10	6.6815e+09	7.58344e+08	2.68879e+08
Cluster of Uncharacterized protein OS=Xenopus tropicalis GN=nckap1 PE=4 SV=1 (F6RND8)	F6RND8	Q9Y2A7	5.1273e+08	1.99556e+08	8.33148e+08	7.64717e+08
Cluster of Uncharacterized protein OS=Xenopus tropicalis GN=qars PE=3 SV=1 (F7EGP8)	F7EGP8	P47897	2.48735e+09		2.85202e+09	3.90595e+09
Cluster of Vitronectin OS=Xenopus laevis GN=vtn PE=2 SV=1 (C5H606)	C5H606	P04004			3.95168e+09	2.59891e+09
Cluster of Glycylpeptide N-tetradecanoyltransferase 1 OS=Homo sapiens GN=NMT1 PE=1 SV=2 (P30419)	P30419	P30419	2.47987e+09	2.24617e+09	2.46565e+08	9.45216e+08
Cluster of Uncharacterized protein (Fragment) OS=Xenopus tropicalis GN=sept2-a PE=3 SV=1 (F6ZL92)	F6ZL92	Q15019	1.24329e+09	2.47183e+09	4.78621e+09	7.35728e+09
Cluster of Inter-alpha-trypsin inhibitor heavy chain H4 OS=Homo sapiens GN=ITIH4 PE=1 SV=4 (Q14624)	Q14624	Q14624	1.12679e+10	1.39898e+09
Cluster of Poly(rC)-binding protein 2 OS=Homo sapiens GN=PCBP2 PE=1 SV=1 (Q15366)	Q15366	Q15366	2.39986e+09	2.3344e+09	2.63677e+09	2.37115e+09
Cluster of Dynactin subunit 1 OS=Xenopus laevis GN=dctn1 PE=2 SV=1 (Q6PCJ1)	Q6PCJ1	Q14203	1.34013e+09	7.44489e+08	2.22595e+09	3.07728e+09
Cytochrome c oxidase subunit 5B, mitochondrial OS=Mus musculus GN=Cox5b PE=1 SV=1	P19536	P10606	4.18869e+10	6.82173e+10
Cluster of Ribosomal protein S16 OS=Xenopus tropicalis GN=rps16 PE=2 SV=1 (Q5XGA8)	Q5XGA8	P62249	2.00606e+09	5.62924e+09	3.68427e+09	5.46119e+09
Cluster of Uncharacterized protein (Fragment) OS=Xenopus tropicalis GN=maoa PE=4 SV=1 (F6V922)	F6V922	P21397			7.7109e+08	9.86319e+09
Cluster of SWI/SNF complex subunit SMARCC2 OS=Mus musculus GN=Smarcc2 PE=1 SV=1 (Q3UID0)	Q3UID0	Q8TAQ2	1.15937e+09	5.52852e+07	7.17761e+08	9.4922e+08
Cluster of Tripeptidyl-peptidase 2 OS=Homo sapiens GN=TPP2 PE=1 SV=4 (P29144)	P29144	P29144	4.59724e+09	2.38876e+09	6.73216e+08	2.22241e+08
Cluster of Uncharacterized protein OS=Xenopus tropicalis GN=iars PE=3 SV=1 (F6RT79)	F6RT79	P41252	2.15708e+08	6.88701e+07	1.99389e+09	2.69207e+09
Cluster of Ferritin heavy chain OS=Homo sapiens GN=FTH1 PE=1 SV=2 (P02794)	P02794	P02794	2.42439e+10	1.51193e+09	8.69913e+08	4.2656e+08
NADH dehydrogenase [ubiquinone] 1 alpha subcomplex subunit 8 OS=Mus musculus GN=Ndufa8 PE=1 SV=3	Q9DCJ5	P51970	2.6724e+10	6.04459e+09
Cluster of 60S ribosomal protein L27 OS=Xenopus tropicalis GN=rpl27 PE=2 SV=1 (Q28FP8)	Q28FP8	P61353	1.57646e+09	2.76883e+09	2.53573e+09	3.59296e+09
Cluster of 116 kDa U5 small nuclear ribonucleoprotein component OS=Homo sapiens GN=EFTUD2 PE=1 SV=1 (Q15029)	Q15029	Q15029	2.22389e+09	1.83863e+09	1.52818e+09	1.38706e+09
Cluster of ATP-dependent RNA helicase A OS=Mus musculus GN=Dhx9 PE=1 SV=1 (E9QNN1)	E9QNN1	Q08211	2.1701e+09	2.61131e+09	3.30729e+08	1.35993e+08
Cluster of Transforming growth factor-beta-induced protein ig-h3 OS=Mus musculus GN=Tgfbi PE=1 SV=1 (P82198)	P82198	Q15582	8.90925e+08	9.70638e+09	3.28887e+08	2.06535e+08
Cluster of Protein NDRG4-A OS=Xenopus laevis GN=ndrg4-a PE=2 SV=1 (Q640Z1)	Q640Z1	Q9ULP0		1.75705e+08	6.31335e+09	4.23233e+09
Cluster of AP-1 complex subunit beta-1 OS=Mus musculus GN=Ap1b1 PE=1 SV=2 (O35643)	O35643	Q10567	5.46793e+09	3.33906e+09	1.72013e+09	2.0615e+09
Cluster of Dihydropyrimidinase-related protein 2 OS=Mus musculus GN=Dpysl2 PE=1 SV=2 (O08553)	O08553	Q16555	4.56873e+09	1.07848e+10	1.77033e+09	1.56575e+09
Cluster of Aminomethyltransferase (Fragment) OS=Xenopus tropicalis GN=amt PE=3 SV=1 (F7EHJ3)	F7EHJ3	P48728			1.34492e+09	1.04744e+10
Cluster of Eukaryotic translation initiation factor 4 gamma 2 OS=Mus musculus GN=Eif4g2 PE=1 SV=1 (G3XA17)	G3XA17	P78344	2.06904e+09	4.08933e+08	1.01286e+08	1.7711e+08
Cluster of Fragile X mental retardation syndrome-related protein 1 OS=Mus musculus GN=Fxr1 PE=1 SV=2 (Q61584)	Q61584	P51114	1.94417e+09	7.37464e+08	3.81204e+08	3.58284e+08
Cluster of Nuclear pore complex protein Nup93 OS=Xenopus laevis GN=nup93 PE=2 SV=1 (Q7ZX96)	Q7ZX96	Q8N1F7	1.84325e+08	5.13249e+07	1.34898e+09	2.32027e+08
Cluster of Chromodomain-helicase-DNA-binding protein 4 OS=Homo sapiens GN=CHD4 PE=1 SV=2 (Q14839)	Q14839	Q14839	1.35968e+09	2.02531e+08	4.08436e+08	1.4047e+08
Cluster of Uncharacterized protein OS=Xenopus tropicalis GN=fam120c PE=4 SV=1 (F6Z3Q9)	F6Z3Q9	Q9NX05	4.97816e+07		1.82667e+09	2.34703e+09
Cluster of Annexin (Fragment) OS=Xenopus tropicalis GN=anxa1 PE=3 SV=1 (F6T0E5)	F6T0E5	P08133			1.31914e+10	1.48311e+10
Fetub protein (Fragment) OS=Xenopus tropicalis GN=fetub PE=2 SV=1	A9ULL7	Q9UGM5				1.62592e+10
Cluster of Uncharacterized protein OS=Sus scrofa GN=PSMC3 PE=1 SV=1 (F1SID4)	F1SID4	P17980	7.60033e+08	4.08403e+08	1.49733e+09	7.4512e+08
Hydroxysteroid dehydrogenase-like protein 2 OS=Mus musculus GN=Hsdl2 PE=1 SV=1	Q2TPA8	Q6YN16	1.00021e+10	3.24744e+09
Cytochrome c oxidase subunit 2 OS=Sus scrofa GN=COX2 PE=1 SV=1	Q69GF7	P00403		1.28857e+11
Cluster of Protein argonaute-2 OS=Mus musculus GN=Ago2 PE=1 SV=3 (Q8CJG0)	Q8CJG0	Q9UKV8	1.92334e+09	1.53871e+09	6.66476e+08	8.17202e+08
Cluster of Ribosomal protein S9 OS=Xenopus tropicalis GN=rps9 PE=2 SV=1 (Q6DFN8)	Q6DFN8	P46781	1.22566e+09	6.43211e+09	2.35739e+09	2.69496e+09
Annexin OS=Xenopus laevis GN=anxa6 PE=2 SV=1	Q6GNT0	P08133	9.59273e+08	9.86621e+08	1.33693e+10	8.76324e+09
Cluster of Reticulon OS=Xenopus tropicalis GN=rtn4 PE=4 SV=1 (F6QFI3)	F6QFI3	Q9NQC3			1.45059e+09	2.27071e+10
Cluster of Serine/threonine-protein kinase mTOR OS=Homo sapiens GN=MTOR PE=1 SV=1 (P42345)	P42345	P42345	1.56534e+09	2.40757e+07	1.25004e+08	1.87036e+08
Cluster of Eukaryotic translation initiation factor 4 gamma 1 OS=Homo sapiens GN=EIF4G1 PE=1 SV=4 (Q04637)	Q04637	Q04637	4.75885e+09	5.40481e+08	3.88286e+08	5.58032e+08
Cluster of LOC496165 protein OS=Xenopus laevis GN=etfa PE=2 SV=1 (Q3KQG0)	Q3KQG0	P13804	2.58159e+10	1.44068e+09	1.98637e+10	1.68288e+10
Cluster of MGC83352 protein OS=Xenopus laevis GN=aldh7a1 PE=2 SV=1 (Q66J16)	Q66J16	P49419		1.13046e+09	9.06926e+09	1.21837e+10
Cluster of Uncharacterized protein OS=Xenopus tropicalis GN=dync1i2 PE=4 SV=1 (F7BCN5)	F7BCN5	Q13409	3.22331e+08	3.283e+08	2.83813e+09	3.46609e+09
Cluster of Auh protein OS=Xenopus tropicalis GN=auh PE=2 SV=1 (B2GUS5)	B2GUS5	Q13825	2.86836e+08		4.33052e+09	3.06907e+10
Ribosome-binding protein 1 OS=Mus musculus GN=Rrbp1 PE=1 SV=1	A2AVJ7	Q9P2E9	1.18024e+10	5.82008e+08
Cluster of Succinate-CoA ligase subunit beta OS=Xenopus laevis GN=suclg2 PE=2 SV=1 (Q2VPG9)	Q2VPG9	Q96I99	1.20491e+09	5.13705e+09	1.0872e+10	7.56719e+09
Cluster of Voltage-dependent L-type calcium channel subunit alpha-1C OS=Homo sapiens GN=CACNA1C PE=1 SV=4 (Q13936)	Q13936	Q13936	6.60973e+08	7.01764e+07	1.57263e+08	9.6757e+08
Cluster of Succinate dehydrogenase [ubiquinone] iron-sulfur subunit, mitochondrial OS=Xenopus tropicalis GN=sdhb PE=2 SV=1 (B0BM36)	B0BM36	P21912	8.19569e+09	2.27409e+09	1.1883e+10	9.40708e+09
Cluster of Inositol hexakisphosphate and diphosphoinositol-pentakisphosphate kinase 2 OS=Homo sapiens GN=PPIP5K2 PE=1 SV=3 (O43314)	O43314	O43314	1.99047e+09	1.91557e+09	6.87002e+07	1.43767e+08
Cluster of Microtubule-associated protein 1B OS=Homo sapiens GN=MAP1B PE=1 SV=2 (P46821)	P46821	P46821	5.43278e+08	2.39449e+09
Cluster of NADH dehydrogenase [ubiquinone] 1 beta subcomplex subunit 7 OS=Homo sapiens GN=NDUFB7 PE=1 SV=4 (P17568)	P17568	P17568	8.29823e+09	1.34608e+10
Cluster of Transmembrane protein 143 OS=Homo sapiens GN=TMEM143 PE=2 SV=1 (Q96AN5)	Q96AN5	Q96AN5	4.52121e+09	4.32409e+09
Peroxisomal multifunctional enzyme type 2 OS=Mus musculus GN=Hsd17b4 PE=1 SV=3	P51660	P51659	1.63289e+10	2.26224e+09		2.28722e+08
Cluster of rRNA 2'-O-methyltransferase fibrillarin OS=Homo sapiens GN=FBL PE=1 SV=2 (P22087)	P22087	P22087	2.33079e+08	1.14062e+08	4.46796e+09	1.6781e+09
Cluster of 26S proteasome non-ATPase regulatory subunit 11 OS=Homo sapiens GN=PSMD11 PE=1 SV=3 (O00231)	O00231	O00231	9.28114e+08	1.11053e+09	1.04373e+09	1.54349e+09
Cluster of Malic enzyme OS=Xenopus laevis GN=me3 PE=2 SV=1 (Q5U525)	Q5U525	Q16798		3.30994e+08	6.448e+09	4.36675e+09
Apolipoprotein B-100 OS=Mus musculus GN=Apob PE=1 SV=1	E9Q414	P04114	1.78336e+09	2.23529e+08
Hemopexin OS=Mus musculus GN=Hpx PE=1 SV=2	Q91X72	P02790	3.03975e+10	1.14696e+08
Cluster of Voltage-dependent L-type calcium channel subunit beta-4 OS=Homo sapiens GN=CACNB4 PE=1 SV=2 (O00305)	O00305	O00305	6.48106e+08	4.54516e+08	1.81379e+09	2.01922e+09
Cluster of Uncharacterized protein OS=Sus scrofa GN=PGM1 PE=1 SV=2 (F1S814)	F1S814	P36871	2.56164e+10	2.5943e+10	4.26507e+09	3.68628e+09
Cluster of Uncharacterized protein (Fragment) OS=Xenopus tropicalis GN=bckdha PE=4 SV=1 (F7BVG6)	F7BVG6	P12694	4.13487e+09	2.03607e+09	3.18711e+09	2.84732e+09
Cluster of Golgi apparatus protein 1 OS=Mus musculus GN=Glg1 PE=1 SV=1 (Q61543)	Q61543	Q92896	3.91456e+09	4.66356e+09	4.23571e+08	9.97671e+08
Cluster of Tanabin OS=Xenopus laevis PE=2 SV=1 (Q01550)	Q01550	P48681			2.78439e+09	8.12847e+08
LOC495003 protein OS=Xenopus laevis GN=nid2 PE=2 SV=1	Q5XHG8	Q14112	8.47212e+08	1.87417e+09	1.52418e+10	1.70382e+10
Cluster of Acads protein OS=Xenopus laevis GN=acads PE=2 SV=1 (Q7T0Y5)	Q7T0Y5	P16219	4.57549e+09	7.91907e+09	6.13876e+09	6.00127e+09
Sodium/potassium-transporting ATPase subunit beta-1 OS=Mus musculus GN=Atp1b1 PE=1 SV=1	P14094	P05026	2.54657e+10	1.76294e+09
Cluster of Putative oxidoreductase GLYR1 OS=Homo sapiens GN=GLYR1 PE=1 SV=3 (Q49A26)	Q49A26	Q49A26	2.37908e+08	4.37213e+07	2.7149e+09	1.23956e+09
Cluster of Uncharacterized protein (Fragment) OS=Xenopus tropicalis GN=mccc2 PE=4 SV=1 (F6SBZ2)	F6SBZ2	Q9HCC0	2.36454e+09	1.23945e+09	3.25369e+09	6.19823e+09
Inter-alpha-trypsin inhibitor heavy chain H1 OS=Mus musculus GN=Itih1 PE=1 SV=2	Q61702	P19827	6.86995e+09	1.61555e+08	3.03316e+08	1.12893e+08
40S ribosomal protein S14 OS=Mus musculus GN=Rps14 PE=1 SV=3	P62264	P62263	2.954e+09	4.91894e+09	3.4101e+09	3.38566e+09
Cluster of Uncharacterized protein OS=Xenopus tropicalis GN=XENTR_v90027049mg PE=4 SV=1 (A0A1B8Y3J1)	A0A1B8Y3J1	Q01432	1.83577e+08		3.66322e+09	3.19625e+09
Uncharacterized protein OS=Sus scrofa PE=1 SV=2	F1S643	P08603	5.45318e+07	2.24373e+10
Cluster of Eukaryotic translation initiation factor 3 subunit C OS=Homo sapiens GN=EIF3C PE=1 SV=1 (Q99613)	Q99613	Q99613	2.97208e+09	1.78678e+09	1.3469e+09
von Willebrand factor OS=Mus musculus GN=Vwf PE=1 SV=2	E9QPU1	P04275	1.47821e+09
Cluster of Actin-related protein 3 OS=Homo sapiens GN=ACTR3 PE=1 SV=3 (P61158)	P61158	P61158	2.41331e+09	1.54982e+09	2.02729e+09	1.42645e+09
Cluster of Calcium-binding mitochondrial carrier protein SCaMC-1-B OS=Xenopus laevis GN=slc25a24-b PE=2 SV=1 (Q7T0U6)	Q7T0U6	Q6NUK1			3.13604e+09	2.39734e+09
Uncharacterized protein OS=Xenopus tropicalis GN=dlst PE=4 SV=1	F6Y6U0	P36957	5.40185e+09	1.48417e+10	2.68099e+09	2.17745e+10
Cluster of Heterogeneous nuclear ribonucleoprotein L OS=Homo sapiens GN=HNRNPL PE=1 SV=2 (P14866)	P14866	P14866	8.36366e+09	7.31159e+09	1.45528e+09	5.63558e+08
Cluster of Cullin5 OS=Xenopus laevis GN=cul5 PE=2 SV=1 (A7VK04)	A7VK04	Q93034	5.96983e+08	6.48591e+08	7.18239e+08	7.65658e+08
Cluster of cAMP-dependent protein kinase type I-alpha regulatory subunit OS=Sus scrofa GN=PRKAR1A PE=1 SV=1 (F1RV23)	F1RV23	P10644	1.99867e+09	3.9106e+09	8.43822e+08	1.08237e+09
Uncharacterized protein (Fragment) OS=Xenopus tropicalis PE=4 SV=1	F7E3B5	Q5VST9			4.01239e+09	6.50657e+09
Cluster of Glycine--tRNA ligase OS=Homo sapiens GN=GARS PE=1 SV=3 (P41250)	P41250	P41250	8.82749e+08	8.96718e+08	1.40803e+09	2.03287e+09
Dlst-prov protein OS=Xenopus laevis GN=dlst PE=2 SV=1	Q7ZXF6	P36957	5.29443e+09	1.38786e+10	2.06186e+10	6.43498e+09
Cluster of MGC86352 protein OS=Xenopus laevis GN=tars PE=2 SV=1 (Q642N9)	Q642N9	P26639	1.62302e+08	3.54135e+08	7.76134e+09	8.48995e+09
Cluster of Hnrpab-prov protein OS=Xenopus laevis GN=hnrnpab PE=1 SV=1 (Q7ZYE9)	Q7ZYE9	Q99729	9.60713e+07	6.50747e+08	5.63744e+09	2.18151e+09
Uncharacterized protein OS=Sus scrofa GN=TNNI3 PE=1 SV=1	I3L6R0	Q8N9W5	3.18839e+10	1.89406e+11
Cluster of ATP synthase subunit O, mitochondrial OS=Homo sapiens GN=ATP5O PE=1 SV=1 (P48047)	P48047	P48047	5.61082e+10	1.04073e+11
Cluster of 60S ribosomal protein L24 OS=Homo sapiens GN=RPL24 PE=1 SV=1 (P83731)	P83731	P83731	1.9236e+09	2.71393e+09	3.53931e+09	4.34544e+09
Cluster of Guanine nucleotide-binding protein G(i) subunit alpha-2 OS=Homo sapiens GN=GNAI2 PE=1 SV=3 (P04899)	P04899	P04899	3.11447e+09	3.53983e+09	1.16314e+09	2.08067e+09
Cluster of Sideroflexin OS=Xenopus laevis GN=sfxn3 PE=2 SV=1 (Q7ZY10)	Q7ZY10	Q9H9B4			3.43523e+09	6.49953e+09
Cluster of C3 protein (Fragment) OS=Xenopus laevis GN=c3 PE=2 SV=1 (Q5I040)	Q5I040	P01024			2.35411e+10	3.99552e+09
Cluster of 40S ribosomal protein S6 OS=Mus musculus GN=Rps6 PE=1 SV=1 (P62754)	P62754	P62753	4.0284e+09	6.15754e+09	2.10444e+09	1.44582e+09
Cluster of Heterogeneous nuclear ribonucleoprotein M OS=Mus musculus GN=Hnrnpm PE=1 SV=3 (Q9D0E1)	Q9D0E1	P52272	2.31085e+09	2.49624e+09
Uncharacterized protein (Fragment) OS=Xenopus tropicalis GN=col12a1 PE=4 SV=1	F7AHZ4	Q99715		6.22806e+08	7.36647e+08	4.54674e+09
Complement C5 OS=Mus musculus GN=C5 PE=1 SV=2	P06684	P01031	3.01978e+09	1.9786e+08
Cluster of Eukaryotic peptide chain release factor subunit 1 OS=Mus musculus GN=Etf1 PE=1 SV=4 (Q8BWY3)	Q8BWY3	P62495	1.26212e+09	3.11438e+09	3.12074e+08	9.52165e+08
EH domain-binding protein 1-like protein 1 OS=Mus musculus GN=Ehbp1l1 PE=1 SV=1	E9QP49	Q8N3D4	3.02968e+09			1.0931e+07
Uncharacterized protein OS=Xenopus tropicalis GN=ptx3 PE=4 SV=1	F6VKJ0	P26022			3.0732e+09	1.64994e+10
NADH dehydrogenase [ubiquinone] 1 alpha subcomplex subunit 12 OS=Xenopus tropicalis GN=ndufa12 PE=2 SV=1	Q5XGC2	Q9UI09			3.45144e+09	2.42143e+10
Cluster of Collagen alpha-6(VI) chain OS=Mus musculus GN=Col6a6 PE=1 SV=2 (E9Q6A6)	E9Q6A6	A6NMZ7	2.40378e+09	4.56078e+08
Cluster of LOC100145371 protein OS=Xenopus tropicalis GN=cast PE=2 SV=1 (B1H1K0)	B1H1K0	P20810			3.14685e+09	1.22853e+10
Cluster of Up-regulated during skeletal muscle growth protein 5 OS=Homo sapiens GN=USMG5 PE=1 SV=1 (Q96IX5)	Q96IX5	Q96IX5	1.17781e+10	1.41714e+10
Xin actin-binding repeat-containing protein 1 OS=Mus musculus GN=Xirp1 PE=1 SV=1	E9QQ93	Q702N8	2.54416e+09	5.28222e+08
Cluster of Protein flightless-1 homolog OS=Homo sapiens GN=FLII PE=1 SV=2 (Q13045)	Q13045	Q13045	1.86074e+08	3.93272e+08	3.02905e+08	9.11638e+08
Cluster of Protein NDRG2 OS=Xenopus tropicalis GN=ndrg2 PE=2 SV=1 (Q66KM2)	Q66KM2	Q9UN36	5.00664e+09	5.20804e+08	1.20565e+10	1.12714e+10
Vimentin-4 OS=Xenopus laevis GN=vim4 PE=2 SV=1	P24790	P08670	1.61848e+10	3.17824e+10	6.99986e+10	4.87964e+10
Cluster of ER membrane protein complex subunit 1 OS=Homo sapiens GN=EMC1 PE=1 SV=1 (Q8N766)	Q8N766	Q8N766	4.33648e+09	2.14607e+09
Cluster of Nodal modulator 3 OS=Homo sapiens GN=NOMO3 PE=3 SV=2 (P69849)	P69849	P69849	2.72262e+09	4.41469e+08
Cluster of Uncharacterized protein OS=Sus scrofa GN=LOC100523213 PE=1 SV=2 (F1RL06)	F1RL06	B9A064		6.5932e+10
Cytochrome c oxidase subunit 4 isoform 1, mitochondrial OS=Sus scrofa GN=COX4I1 PE=1 SV=1	I3LER5	P13073	8.04385e+09	3.23115e+11
Beta-2-glycoprotein 1 OS=Mus musculus GN=Apoh PE=1 SV=1	Q01339	P02749	7.78793e+09
Cluster of Heterogeneous nuclear ribonucleoprotein D0 OS=Homo sapiens GN=HNRNPD PE=1 SV=1 (Q14103)	Q14103	Q14103	1.86535e+09	9.23266e+09	4.5272e+09	2.36982e+09
Pyruvate dehydrogenase protein X component, mitochondrial OS=Mus musculus GN=Pdhx PE=1 SV=1	Q8BKZ9	O00330	1.21317e+10	1.48734e+09
Cluster of IsoT protein OS=Xenopus laevis GN=usp5 PE=2 SV=1 (A0AUT2)	A0AUT2	P45974	9.4609e+08	1.34752e+08	2.8908e+09	3.29294e+09
Cluster of Uncharacterized protein OS=Xenopus tropicalis GN=XENTR_v90027059mg PE=4 SV=1 (A0A1B8XUK4)	A0A1B8XUK4	Q96AQ6			1.57623e+09	6.49454e+09
Acetyltransferase component of pyruvate dehydrogenase complex OS=Sus scrofa GN=DLAT PE=1 SV=2	F1SMB2	P10515	2.23432e+10	1.10635e+11	7.65794e+09	2.96281e+10
Isoleucine--tRNA ligase, mitochondrial OS=Mus musculus GN=Iars2 PE=1 SV=1	Q8BIJ6	Q9NSE4	2.0041e+10	2.02072e+09
Cluster of 60S ribosomal protein L6 OS=Xenopus laevis GN=rpl6 PE=2 SV=1 (Q6DJF7)	Q6DJF7	Q02878	2.42149e+09	3.82268e+09	6.88554e+09	4.22789e+09
Cluster of Uncharacterized protein OS=Xenopus tropicalis GN=ndufb5 PE=2 SV=1 (A7MC41)	A7MC41	O43674			7.22451e+09	3.49412e+10
Cluster of ATP-binding cassette sub-family E member 1 OS=Mus musculus GN=Abce1 PE=1 SV=1 (P61222)	P61222	P61221	1.44991e+09	1.40593e+09	4.93635e+08	7.91944e+08
Uncharacterized protein OS=Xenopus tropicalis GN=sdpr PE=4 SV=1	F6XHG4	O95810			1.04275e+09	7.66999e+09
Cullin-associated NEDD8-dissociated protein 2 OS=Mus musculus GN=Cand2 PE=1 SV=2	Q6ZQ73	O75155	7.19423e+09	1.62533e+08		5.55938e+08
Cluster of Uncharacterized protein (Fragment) OS=Xenopus tropicalis GN=rpl7a PE=4 SV=1 (F6UD20)	F6UD20	P62424	6.35419e+09	9.44056e+09	1.28149e+10	1.58772e+10
Cluster of 26S protease regulatory subunit 8 OS=Mus musculus GN=Psmc5 PE=1 SV=1 (P62196)	P62196	P62195	6.33156e+08	7.19716e+08	1.35177e+09	1.07015e+09
Kininogen-1 OS=Mus musculus GN=Kng1 PE=1 SV=1	A0A0R4J038	P01042	1.03124e+10
Cluster of Protein kinase C and casein kinase substrate in neurons protein 2 OS=Homo sapiens GN=PACSIN2 PE=1 SV=2 (Q9UNF0)	Q9UNF0	Q9UNF0	2.44898e+09	1.12881e+09	1.17097e+09	1.12643e+09
Cluster of Eukaryotic translation initiation factor 2 subunit 2 OS=Mus musculus GN=Eif2s2 PE=1 SV=1 (Q99L45)	Q99L45	P20042	1.72368e+09	2.93942e+09	8.32444e+08	7.92118e+08
Cluster of Protein Ighv1-53 (Fragment) OS=Mus musculus GN=Ighv1-53 PE=4 SV=1 (A0A075B5W3)	A0A075B5W3	P23083	1.68555e+10
Cluster of Methyl-CpG-binding protein 2 OS=Xenopus laevis GN=mecp2 PE=2 SV=1 (Q9YGC6)	Q9YGC6	P51608	1.34773e+08	8.29747e+06	2.34068e+09	1.24733e+09
Cluster of Uncharacterized protein (Fragment) OS=Xenopus tropicalis GN=obsl1 PE=4 SV=1 (F7A4D4)	F7A4D4	O75147			1.08413e+09	2.64957e+09
Cluster of LIM domain only protein 7 OS=Homo sapiens GN=LMO7 PE=1 SV=3 (Q8WWI1)	Q8WWI1	Q8WWI1	9.20832e+08	6.06017e+08
PGC-1 and ERR-induced regulator in muscle protein 1 OS=Mus musculus GN=Perm1 PE=1 SV=2	Q149B8	Q5SV97	3.64187e+09
NADH dehydrogenase (Ubiquinone) 1 beta subcomplex, 6 OS=Xenopus tropicalis GN=ndufb6 PE=2 SV=1	Q28HL5	O95139	5.844e+09	3.14351e+09	3.26152e+09	3.57541e+10
Lumican OS=Xenopus tropicalis GN=lum PE=2 SV=1	Q640B1	P51884			6.94653e+09	4.45883e+10
Cluster of Amine oxidase OS=Xenopus tropicalis GN=aoc3 PE=3 SV=1 (F6V8J8)	F6V8J8	Q16853			8.05767e+08	4.91328e+09
Uncharacterized protein OS=Xenopus tropicalis GN=XENTR_v90026974mg PE=4 SV=1	A0A1B8Y3Y4	P01023			2.3255e+10	3.17455e+10
Cluster of Uncharacterized protein OS=Xenopus tropicalis GN=ndufs4 PE=4 SV=1 (F7DKL5)	F7DKL5	O43181	1.38449e+09	2.57238e+09	4.91345e+09	1.35727e+10
Cluster of DnaJ homolog subfamily B member 6 OS=Xenopus tropicalis GN=dnajb6 PE=4 SV=1 (G1K3K0)	G1K3K0	O75190			1.26442e+09	2.73157e+09
Cluster of 26S proteasome non-ATPase regulatory subunit 3 OS=Mus musculus GN=Psmd3 PE=1 SV=3 (P14685)	P14685	O43242	1.2617e+09	9.32528e+08	1.39659e+09	9.76825e+08
Vitamin D-binding protein OS=Mus musculus GN=Gc PE=1 SV=2	P21614	P02774	7.85543e+09
Cluster of E3 ubiquitin-protein ligase TRIP12 OS=Mus musculus GN=Trip12 PE=1 SV=1 (A0A087WNZ7)	A0A087WNZ7	Q14669	6.16208e+08	4.63491e+06	2.4432e+08	2.38225e+08
Cluster of Uncharacterized protein (Fragment) OS=Xenopus tropicalis GN=shmt2 PE=3 SV=1 (F6XC86)	F6XC86	P34897	1.07434e+09	4.85302e+08	1.51333e+09	1.64869e+10
Cluster of Nucleolin OS=Mus musculus GN=Ncl PE=1 SV=2 (P09405)	P09405	P19338	4.07257e+09	5.53624e+09	6.26386e+08
Cluster of Superoxide dismutase OS=Xenopus tropicalis GN=sod2 PE=2 SV=1 (Q6DJC5)	Q6DJC5	P04179			6.24745e+09	7.53935e+09
Cluster of Cullin-3 OS=Xenopus tropicalis GN=cul3 PE=2 SV=1 (A4IHP4)	A4IHP4	Q13618	4.71639e+08	1.89018e+08	9.00023e+08	7.57566e+08
Cluster of Heterochromatin protein 1-binding protein 3 OS=Mus musculus GN=Hp1bp3 PE=1 SV=1 (Q3TEA8)	Q3TEA8	Q5SSJ5	4.71981e+09	1.70191e+09	4.62612e+09	5.64942e+09
Cluster of WD repeat-containing protein 1 OS=Homo sapiens GN=WDR1 PE=1 SV=4 (O75083)	O75083	O75083	6.35813e+09	8.20388e+09	7.73506e+08	7.75396e+08
Cluster of Uncharacterized protein (Fragment) OS=Xenopus tropicalis GN=XENTR_v900303711mg PE=4 SV=1 (A0A1B8Y712)	A0A1B8Y712	Q86VF7	1.21912e+08		6.81253e+08	2.45336e+09
Cluster of Voltage-dependent calcium channel subunit alpha-2/delta-1 OS=Mus musculus GN=Cacna2d1 PE=1 SV=1 (O08532)	O08532	P54289	2.52306e+09	2.17165e+09
Cluster of 40S ribosomal protein S10 OS=Homo sapiens GN=RPS10 PE=1 SV=1 (P46783)	P46783	P46783	1.18956e+09	3.26259e+09	1.68915e+09	3.66287e+09
NADH dehydrogenase (Ubiquinone) 1 alpha subcomplex, 5 OS=Xenopus tropicalis GN=ndufa5 PE=2 SV=1	Q28BN5	Q16718			7.53089e+09	2.96043e+10
Cluster of Exocyst complex component 4 OS=Mus musculus GN=Exoc4 PE=1 SV=2 (O35382)	O35382	Q96A65	3.91076e+08	6.94339e+07	9.06847e+08	3.13886e+08
Cluster of Uncharacterized protein OS=Xenopus tropicalis GN=ighx PE=4 SV=1 (F7AY53)	F7AY53	P01854				7.50645e+09
Cluster of Lipopolysaccharide-responsive and beige-like anchor protein OS=Mus musculus GN=Lrba PE=1 SV=1 (E9Q3Y4)	E9Q3Y4	P50851	1.18707e+09	6.3538e+07	2.63087e+08	4.25198e+08
Cluster of Coatomer subunit beta OS=Mus musculus GN=Copb1 PE=1 SV=1 (Q9JIF7)	Q9JIF7	P53618	1.15077e+09	4.26585e+08	2.55365e+08	3.42989e+08
Uncharacterized protein OS=Sus scrofa GN=PDLIM5 PE=1 SV=2	F1RWW4	Q96HC4	8.43597e+09	5.79709e+10	5.9076e+10	5.17546e+10
Uncharacterized protein (Fragment) OS=Xenopus tropicalis GN=tnxb PE=4 SV=1	F6VGS1	P22105			1.57571e+09	2.6482e+09
Cluster of Myosin light chain 4 OS=Homo sapiens GN=MYL4 PE=1 SV=3 (P12829)	P12829	P12829	1.78062e+10	3.56352e+10	1.77412e+11	9.93368e+10
Uncharacterized protein (Fragment) OS=Xenopus tropicalis GN=prx PE=4 SV=1	F6RA58	Q9BXM0			8.29831e+08	3.55604e+09
Dolichyl-diphosphooligosaccharide--protein glycosyltransferase subunit 1 OS=Mus musculus GN=Rpn1 PE=1 SV=1	Q91YQ5	P04843	8.30879e+09	2.81615e+09	1.01151e+09	1.16966e+09
Uncharacterized protein (Fragment) OS=Xenopus tropicalis PE=3 SV=1	F6ZK28	Q13683			9.93709e+08	8.18165e+09
Cluster of Zinc finger RNA-binding protein OS=Xenopus laevis GN=zfr PE=2 SV=1 (Q6GPM1)	Q6GPM1	Q96KR1	1.63355e+08		1.92094e+09	1.91707e+08
Cluster of H1fx protein OS=Xenopus laevis GN=h1fx PE=2 SV=1 (Q2VPN3)	Q2VPN3	Q92522		6.17564e+08	1.56927e+10	5.01397e+09
Uncharacterized protein (Fragment) OS=Xenopus tropicalis GN=myl6 PE=4 SV=1	F7ADU4	P60660	3.62033e+08	3.56943e+09	4.44072e+09	1.11239e+10
Uncharacterized protein (Fragment) OS=Xenopus laevis PE=2 SV=1	Q5U4L7	P20810			1.31038e+10	3.56418e+08
Cluster of Uncharacterized protein (Fragment) OS=Xenopus tropicalis GN=pacsin3 PE=4 SV=1 (F6W9X8)	F6W9X8	Q9UKS6			1.5153e+09	7.03976e+09
Cluster of Serpind1 protein OS=Xenopus laevis GN=serpind1 PE=2 SV=1 (Q7ZWI7)	Q7ZWI7	P05546			5.06018e+09	9.83739e+08
Uncharacterized protein OS=Sus scrofa GN=SYNM PE=1 SV=1	I3LKP0	O15061		6.31229e+09
Cluster of Annexin OS=Xenopus laevis GN=anxa7 PE=2 SV=1 (Q6DCF9)	Q6DCF9	P20073	1.79104e+08	1.14876e+08	7.96806e+09	7.16425e+09
Complement C4-B OS=Mus musculus GN=C4b PE=1 SV=3	P01029	P0C0L4	3.23511e+09	2.78974e+08
Cluster of 60S ribosomal protein L13a OS=Mus musculus GN=Rpl13a PE=1 SV=4 (P19253)	P19253	P40429	1.59509e+09	4.60241e+09	2.13622e+09	3.13617e+09
Cluster of Glycogen [starch] synthase OS=Sus scrofa GN=GYS1 PE=1 SV=1 (F1RIP1)	F1RIP1	P13807	3.39002e+09	4.33245e+09	9.85072e+07	1.42205e+08
Cluster of Ras-related protein Rap-1A OS=Mus musculus GN=Rap1a PE=1 SV=1 (P62835)	P62835	P62834	1.03809e+09	4.49187e+09	2.71935e+09	4.86514e+09
Cluster of Uncharacterized protein OS=Xenopus tropicalis GN=cct6a PE=3 SV=1 (F7ABN1)	F7ABN1	P40227	7.5785e+08	2.12541e+09	9.26488e+09	8.58655e+09
Cluster of Coronin OS=Xenopus tropicalis GN=coro6 PE=2 SV=1 (B1H1C2)	B1H1C2	Q6QEF8		7.69885e+07	5.13945e+09	3.25017e+09
Cluster of Serine/threonine-protein phosphatase 2A catalytic subunit beta isoform OS=Homo sapiens GN=PPP2CB PE=1 SV=1 (P62714)	P62714	P62714	1.02092e+09	1.35094e+09	2.8601e+09	2.14738e+09
Cluster of DNA topoisomerase 2-beta OS=Homo sapiens GN=TOP2B PE=1 SV=3 (Q02880)	Q02880	Q02880	8.58418e+08	1.1149e+09	9.57062e+07	189150000
Cluster of Alkaline phosphatase, placental-like OS=Homo sapiens GN=ALPPL2 PE=2 SV=4 (P10696)	P10696	P10696	2.27235e+07		1.40419e+09	2.62019e+09
Cluster of Protein furry homolog OS=Mus musculus GN=Fry PE=1 SV=1 (E9Q8I9)	E9Q8I9	Q5TBA9	2.90994e+08		1.73251e+08	7.13496e+08
Cluster of Protein 4.1 OS=Homo sapiens GN=EPB41 PE=1 SV=4 (P11171)	P11171	P11171	3.36519e+09	1.77161e+08		5.07683e+08
Cluster of Protein Gm20547 OS=Mus musculus GN=Gm20547 PE=3 SV=1 (B8JJN0)	B8JJN0	P00751	3.76837e+09	6.19419e+08
Uncharacterized protein OS=Xenopus tropicalis GN=cand2 PE=4 SV=1	F7BNI2	Q86VP6	1.14129e+09	3.07073e+08	8.13537e+08	5.21843e+09
Cluster of Afadin OS=Homo sapiens GN=AFDN PE=1 SV=3 (P55196)	P55196	P55196	5.36255e+07	4.77549e+07	5.89826e+08	5.24142e+08
Cluster of Signal transducer and activator of transcription 3 OS=Sus scrofa GN=STAT3 PE=1 SV=1 (Q19S50)	Q19S50	P40763	7.78944e+08	1.63121e+08	5.95472e+08	3.74448e+08
Cluster of Microtubule-associated protein 1A OS=Homo sapiens GN=MAP1A PE=1 SV=6 (P78559)	P78559	P78559	1.53142e+09	2.41764e+08
Cluster of Long-chain fatty acid transport protein 1 OS=Homo sapiens GN=SLC27A1 PE=2 SV=1 (Q6PCB7)	Q6PCB7	Q6PCB7	2.14097e+09	6.29294e+08
Cluster of ATP-citrate synthase OS=Homo sapiens GN=ACLY PE=1 SV=3 (P53396)	P53396	P53396	7.24461e+08	2.84787e+08	3.16209e+08	7.23218e+08
Mitochondrial carnitine/acylcarnitine carrier protein OS=Mus musculus GN=Slc25a20 PE=1 SV=1	Q9Z2Z6	O43772	1.59296e+10	2.7996e+09
Cluster of Methylcrotonoyl-CoA carboxylase beta chain, mitochondrial OS=Homo sapiens GN=MCCC2 PE=1 SV=1 (Q9HCC0)	Q9HCC0	Q9HCC0	1.06001e+10	1.1926e+09	8.33047e+08	1.53402e+09
Cluster of Reticulon OS=Xenopus laevis GN=Nogo PE=2 SV=1 (Q5JBS0)	Q5JBS0	Q9NQC3			7.19023e+09	5.14701e+09
Uncharacterized protein OS=Xenopus tropicalis GN=fh PE=3 SV=1	F7DGZ1	P07954	1.38986e+08	2.26776e+09	7.86935e+09	1.12765e+10
Cluster of KN motif and ankyrin repeat domain-containing protein 2 OS=Homo sapiens GN=KANK2 PE=1 SV=1 (Q63ZY3)	Q63ZY3	Q63ZY3	2.21302e+08	1.01476e+08	2.85716e+08	1.22418e+09
Cluster of Uncharacterized protein OS=Xenopus tropicalis GN=sfpq PE=4 SV=1 (F7BKE4)	F7BKE4	P23246	1.55399e+09	1.06362e+09	5.1355e+09	7.81739e+09
Cluster of MGC83130 protein OS=Xenopus laevis GN=MGC83130 PE=2 SV=1 (Q6NTP3)	Q6NTP3	P09669			2.09193e+10	9.94115e+10
Protein Ighg3 (Fragment) OS=Mus musculus GN=Ighg3 PE=4 SV=1	A0A075B5P5	P01857	8.9578e+09
Inter-alpha trypsin inhibitor, heavy chain 2 OS=Mus musculus GN=Itih2 PE=1 SV=1	G3X977	P19823	8.9888e+09	2.61712e+09
Cluster of Succinate-CoA ligase subunit beta OS=Sus scrofa GN=SUCLG2 PE=1 SV=2 (F1SFR6)	F1SFR6	Q96I99	6.65509e+09	1.77843e+10	2.85239e+09	2.0505e+09
Cluster of MGC82953 protein OS=Xenopus laevis GN=vat1 PE=2 SV=1 (Q6GN87)	Q6GN87	Q99536			5.92057e+09	4.20683e+09
Uncharacterized protein OS=Sus scrofa GN=CP PE=1 SV=1	K7GQB8	P00450	2.61596e+09	2.05641e+10
Cluster of Eukaryotic translation initiation factor 5A OS=Xenopus laevis GN=eif5a PE=2 SV=1 (Q7ZXG3)	Q7ZXG3	P63241	9.66324e+08	6.15793e+08	1.23975e+09	1.81955e+09
GTP-binding nuclear protein Ran OS=Homo sapiens GN=RAN PE=1 SV=3	P62826	P62826	1.10201e+09	3.85905e+09	1.88903e+09	4.00697e+09
Cluster of Eukaryotic translation initiation factor 3 subunit A OS=Xenopus tropicalis GN=eif3a PE=3 SV=1 (A0A1B8Y6R5)	A0A1B8Y6R5	Q14152	2.2629e+09	8.40095e+08	1.66605e+09	3.30509e+09
Cluster of Adducin 1 (Alpha) OS=Sus scrofa GN=ADD1 PE=1 SV=2 (F1S8P9)	F1S8P9	P35611	3.79525e+09	1.24154e+09	2.72068e+09	6.2979e+09
Cluster of Catalase OS=Homo sapiens GN=CAT PE=1 SV=3 (P04040)	P04040	P04040	7.4241e+09	9.75568e+09	1.12491e+09	1.20968e+09
Cluster of Vesicle-associated membrane protein-associated protein A OS=Homo sapiens GN=VAPA PE=1 SV=3 (Q9P0L0)	Q9P0L0	Q9P0L0	3.16359e+09	1.02285e+10	1.78979e+08	2.64024e+09
Cluster of Eukaryotic translation initiation factor 3 subunit A OS=Mus musculus GN=Eif3a PE=1 SV=5 (P23116)	P23116	Q14152	4.95773e+09	1.82309e+09	2.45291e+08	1.69406e+09
Cluster of Uncharacterized protein (Fragment) OS=Xenopus tropicalis GN=eif4g1 PE=4 SV=1 (F7CS15)	F7CS15	Q04637	6.46223e+08	3.61312e+07	1.09639e+09	2.69113e+09
Cluster of Uncharacterized protein OS=Xenopus tropicalis GN=mars PE=2 SV=1 (B4F6J9)	B4F6J9	P56192			8.43261e+08	2.49173e+09
Cluster of Ribosomal protein L15 OS=Mus musculus GN=Gm10020 PE=3 SV=1 (E9QAZ2)	E9QAZ2	P61313	1.65449e+09	3.92099e+09	2.88144e+09	1.22898e+09
Cluster of Adenosylhomocysteinase OS=Mus musculus GN=Ahcy PE=1 SV=3 (P50247)	P50247	P23526	2.93675e+09	1.72749e+09	2.42697e+09	1.73377e+09
Cluster of Disco-interacting protein 2 homolog C OS=Homo sapiens GN=DIP2C PE=1 SV=2 (Q9Y2E4)	Q9Y2E4	Q9Y2E4	8.30059e+08	1.4335e+08	3.1196e+08	9.58521e+08
Cluster of Propionyl-CoA carboxylase beta chain, mitochondrial OS=Homo sapiens GN=PCCB PE=1 SV=3 (P05166)	P05166	P05166	6.70301e+09	6.01752e+09	6.20031e+08	1.27975e+09
Microtubule-associated protein OS=Xenopus tropicalis GN=map4 PE=4 SV=1	F6VEU3	P27816			4.75386e+08	7.27207e+09
NADH-ubiquinone oxidoreductase chain 5 OS=Xenopus tropicalis GN=nd5 PE=3 SV=1	Q5G7I0	P03915			4.62277e+08	1.15357e+10
Cluster of Oxysterol-binding protein 2 OS=Homo sapiens GN=OSBP2 PE=1 SV=2 (Q969R2)	Q969R2	Q969R2	1.86289e+09	3.58957e+08	3.41822e+08	6.7246e+08
Cluster of Dystonin OS=Homo sapiens GN=DST PE=1 SV=4 (Q03001)	Q03001	Q03001	1.59874e+09	4.32132e+07	8.5916e+07	8.93126e+07
Cluster of Cardiomyopathy-associated protein 5 OS=Mus musculus GN=Cmya5 PE=1 SV=1 (E9QLJ0)	E9QLJ0	Q8N3K9	9.5978e+08	3.65392e+08
Cluster of Microtubule-associated protein OS=Xenopus laevis GN=Mtap4 PE=2 SV=1 (B7ZRU8)	B7ZRU8	P27816			3.43881e+09
Uncharacterized protein (Fragment) OS=Xenopus tropicalis GN=hrg PE=4 SV=1	F6S4Q8	Q9UGM5			2.64355e+10	1.42859e+10
Cluster of Band 4.1-like protein 2 OS=Mus musculus GN=Epb41l2 PE=1 SV=2 (O70318)	O70318	O43491	1.36719e+09	1.60193e+09	6.77879e+08	9.30684e+08
Cluster of Uncharacterized protein (Fragment) OS=Sus scrofa PE=1 SV=1 (K7GRK7)	K7GRK7	P22105	1.4031e+09	1.65461e+10
ATP synthase subunit g, mitochondrial OS=Mus musculus GN=Atp5l PE=1 SV=1	Q9CPQ8	O75964	3.13816e+10	9.88496e+08
Cluster of Integrin-linked protein kinase OS=Homo sapiens GN=ILK PE=1 SV=2 (Q13418)	Q13418	Q13418	1.02529e+10	6.325e+09	3.61595e+09	6.5979e+09
Cordon-bleu protein-like 1 OS=Mus musculus GN=Cobll1 PE=1 SV=1	B1AZ14	Q53SF7	1.98278e+09
Cluster of Probable ATP-dependent RNA helicase DDX5 OS=Mus musculus GN=Ddx5 PE=1 SV=2 (Q61656)	Q61656	P17844	6.53064e+09	2.42795e+09	1.44255e+09	1.46238e+09
BAG family molecular chaperone regulator 3 OS=Mus musculus GN=Bag3 PE=1 SV=2	Q9JLV1	O95817	4.33576e+09	1.86623e+08
Cluster of Dystrobrevin OS=Xenopus laevis GN=dtna PE=2 SV=1 (Q6NU81)	Q6NU81	Q9Y4J8	2.25119e+08	3.07174e+08	2.35907e+09	1.0446e+09
Cluster of (E3-independent) E2 ubiquitin-conjugating enzyme OS=Homo sapiens GN=UBE2O PE=1 SV=3 (Q9C0C9)	Q9C0C9	Q9C0C9	4.10873e+09	1.19541e+08		7.05563e+07
Cluster of Matrin-3 OS=Mus musculus GN=Matr3 PE=1 SV=1 (Q8K310)	Q8K310	P43243	2.56743e+09	8.41695e+08
Cluster of Hyaluronan and proteoglycan link protein 2 OS=Homo sapiens GN=HAPLN2 PE=2 SV=1 (Q9GZV7)	Q9GZV7	Q9GZV7			2.16798e+09	1.91947e+09
Cluster of Uncharacterized protein (Fragment) OS=Xenopus tropicalis GN=atp5d PE=3 SV=1 (F6TBL3)	F6TBL3	P30049			6.35343e+09	1.67742e+10
Ig gamma-2A chain C region, membrane-bound form OS=Mus musculus GN=Igh-1a PE=1 SV=3	P01865	P01857	3.02031e+10
Gelsolin OS=Mus musculus GN=Gsn PE=1 SV=3	P13020	P06396	9.58937e+09	1.05055e+10
LOC733439 protein (Fragment) OS=Xenopus laevis GN=LOC733439 PE=2 SV=1	Q2TAQ2	Q6IQ23		5.37179e+06	5.35344e+09	5.96887e+09
Cluster of Fus protein OS=Xenopus laevis GN=fus PE=2 SV=1 (Q7ZXQ2)	Q7ZXQ2	P35637	1.27517e+09	2.18709e+09	2.59713e+09	2.01185e+09
Cluster of 60S ribosomal protein L4 OS=Mus musculus GN=Rpl4 PE=1 SV=3 (Q9D8E6)	Q9D8E6	P36578	1.00614e+10	1.68661e+10	8.646e+09	1.0371e+10
Uncharacterized protein OS=Xenopus tropicalis GN=XENTR_v90026186mg PE=4 SV=1	A0A1B8Y504	O14639	1.00296e+09	1.54258e+09	3.02162e+09	3.94865e+09
Glypican-1 OS=Mus musculus GN=Gpc1 PE=1 SV=1	Q9QZF2	P35052	4.74016e+09	1.04484e+08
Cluster of Glutamate dehydrogenase OS=Xenopus tropicalis GN=XENTR_v90026261mg PE=3 SV=1 (A0A1B8XVE0)	A0A1B8XVE0	P00367	3.73137e+09	5.05952e+09	1.04118e+10	1.67139e+10
Cluster of MGC154325 protein OS=Xenopus laevis GN=cenpv PE=2 SV=1 (Q0IHI8)	Q0IHI8	Q7Z7K6			5.86135e+09	1.28853e+09
Cluster of Uncharacterized protein (Fragment) OS=Xenopus tropicalis GN=LOC100145246 PE=4 SV=1 (F7DSM6)	F7DSM6	P01024			6.73307e+09	4.68931e+09
Cluster of Glutaminase kidney isoform, mitochondrial OS=Mus musculus GN=Gls PE=1 SV=1 (D3Z7P3)	D3Z7P3	O94925	2.58513e+08	1.59206e+08	7.60551e+08	4.20897e+09
NADH dehydrogenase [ubiquinone] 1 beta subcomplex subunit 5, mitochondrial OS=Mus musculus GN=Ndufb5 PE=1 SV=1	Q9CQH3	O43674	1.25097e+10
Cluster of 60S acidic ribosomal protein P0 OS=Xenopus tropicalis GN=rplp0 PE=2 SV=1 (Q6P8D0)	Q6P8D0	P05388	6.59811e+09	9.98396e+09	1.03012e+10	2.13561e+10
Cluster of Uncharacterized protein OS=Xenopus tropicalis GN=acad8 PE=3 SV=1 (F7CZ74)	F7CZ74	Q9UKU7	3.22576e+09	2.67759e+08	9.80907e+08	9.81238e+09
Cluster of Uncharacterized protein OS=Xenopus tropicalis GN=vwa5a PE=4 SV=1 (F6PX26)	F6PX26	O00534			3.9224e+09	6.83168e+09
Cluster of 26S proteasome non-ATPase regulatory subunit 6 OS=Mus musculus GN=Psmd6 PE=1 SV=1 (Q99JI4)	Q99JI4	Q15008	6.10821e+08	5.41162e+08	9.71578e+08	6.36841e+08
Cluster of Pgm2-prov protein OS=Xenopus laevis GN=pgm1 PE=2 SV=1 (Q7ZYA3)	Q7ZYA3	P36871	8.95222e+09	1.08419e+10	8.84545e+09	7.31303e+09
Uncharacterized protein OS=Sus scrofa PE=1 SV=1	I3L806	P27816		7.48789e+09
Decorin OS=Sus scrofa GN=DCN PE=2 SV=1	Q9XSD9	P07585	2.02655e+08	3.47071e+10	6.13698e+07	4.26593e+07
Cluster of Delta-1-pyrroline-5-carboxylate dehydrogenase, mitochondrial OS=Homo sapiens GN=ALDH4A1 PE=1 SV=3 (P30038)	P30038	P30038	6.36221e+09	1.02707e+10		9.12685e+08
Cluster of Uncharacterized protein OS=Xenopus tropicalis GN=copb2 PE=4 SV=1 (F7A7Q0)	F7A7Q0	P35606	1.4896e+09	3.43326e+08	3.17998e+08	6.11661e+08
Serum deprivation-response protein OS=Mus musculus GN=Sdpr PE=1 SV=3	Q63918	O95810	5.81349e+09	2.75305e+09
Cluster of MGC89958 protein OS=Xenopus tropicalis GN=rpl23a PE=2 SV=1 (Q6DEP9)	Q6DEP9	P62750	6.78595e+08	5.22479e+09	5.30933e+09	5.9659e+09
Cluster of LOC445827 protein (Fragment) OS=Xenopus laevis GN=LOC445827 PE=2 SV=1 (Q6DFI9)	Q6DFI9	P12081		5.66799e+08	2.19926e+09	4.44712e+09
Uncharacterized protein OS=Xenopus tropicalis GN=ndufb10 PE=2 SV=1	A4QNF0	O96000			6.23298e+09	4.47213e+10
Bifunctional epoxide hydrolase 2 OS=Mus musculus GN=Ephx2 PE=1 SV=2	P34914	P34913	9.91776e+09	2.56973e+08
Succinate--CoA ligase [ADP-forming] subunit beta, mitochondrial OS=Mus musculus GN=Sucla2 PE=1 SV=2	Q9Z2I9	Q9P2R7	5.46904e+10	3.18631e+10	4.79569e+09	6.34692e+09
Cluster of 3-hydroxyisobutyrate dehydrogenase, mitochondrial OS=Homo sapiens GN=HIBADH PE=1 SV=2 (P31937)	P31937	P31937	1.44839e+09	2.7256e+09	4.74412e+09	6.03651e+09
Cluster of Golgin subfamily A member 4 OS=Homo sapiens GN=GOLGA4 PE=1 SV=1 (Q13439)	Q13439	Q13439	1.35571e+09	3.00335e+07		2.10159e+08
Cluster of Ras-related C3 botulinum toxin substrate 1 OS=Mus musculus GN=Rac1 PE=1 SV=1 (P63001)	P63001	P63000	1.82957e+09	2.28589e+09	3.07335e+09	4.26214e+09
Pre-B-cell leukemia transcription factor-interacting protein 1 OS=Mus musculus GN=Pbxip1 PE=1 SV=2	Q3TVI8	Q96AQ6	4.39752e+09	4.29648e+08
Cluster of DnaJ homolog subfamily C member 11 OS=Mus musculus GN=Dnajc11 PE=1 SV=2 (Q5U458)	Q5U458	Q9NVH1	3.80944e+09	2.25731e+09	4.14296e+08	2.40242e+08
Cluster of Programmed cell death 6-interacting protein OS=Mus musculus GN=Pdcd6ip PE=1 SV=3 (Q9WU78)	Q9WU78	Q8WUM4	6.56495e+09	1.74735e+09	1.90827e+08	3.03539e+08
Cluster of Uncharacterized protein (Fragment) OS=Xenopus tropicalis GN=XENTR_v900307801mg PE=4 SV=1 (A0A1B8Y6J5)	A0A1B8Y6J5	O75369	5.0493e+09	6.21403e+09	1.16837e+10	2.52802e+10
Cluster of 40S ribosomal protein S17 OS=Homo sapiens GN=RPS17 PE=1 SV=2 (P08708)	P08708	P08708	1.08412e+09	1.12028e+09	2.44666e+09	1.03735e+09
60S ribosomal protein L11 OS=Homo sapiens GN=RPL11 PE=1 SV=2	P62913	P62913	2.47267e+09	2.91789e+09	4.15914e+09	4.58626e+09
Cluster of Nuclear pore complex-associated intranuclear coiled-coil protein TPR OS=Mus musculus GN=Tpr PE=1 SV=1 (Q7M739)	Q7M739	P12270	1.03778e+09	2.20813e+08	2.08273e+08	1.62406e+08
Cluster of Mitogen-activated protein kinase 1 OS=Homo sapiens GN=MAPK1 PE=1 SV=3 (P28482)	P28482	P28482	4.27858e+08	4.39762e+08	2.19279e+09	2.29899e+09
Cluster of RNA-binding motif protein, X chromosome OS=Homo sapiens GN=RBMX PE=1 SV=3 (P38159)	P38159	P38159	3.5127e+08	8.94279e+08	2.19785e+09	3.58756e+08
NADH dehydrogenase [ubiquinone] 1 beta subcomplex subunit 8, mitochondrial OS=Mus musculus GN=Ndufb8 PE=1 SV=1	Q9D6J5	O95169	1.27614e+10		3.74352e+09	1.10131e+10
Cluster of Uncharacterized protein OS=Xenopus tropicalis GN=capza2 PE=3 SV=1 (F6UQ81)	F6UQ81	P47755	1.51696e+09	1.82854e+09	3.67569e+09	4.64186e+09
Cluster of Uncharacterized protein OS=Xenopus tropicalis GN=lars PE=3 SV=1 (F7CI57)	F7CI57	Q9P2J5	1.65186e+08	3.89136e+07	8.04896e+08	2.58937e+09
Cluster of DNA-(apurinic or apyrimidinic site) lyase OS=Xenopus tropicalis GN=apex1 PE=3 SV=1 (F6SJE6)	F6SJE6	P27695			1.39815e+09	3.99051e+09
NADH dehydrogenase (Ubiquinone) 1 alpha subcomplex, 13 OS=Xenopus tropicalis GN=ndufa13 PE=2 SV=1	Q6PBF2	Q9P0J0			6.36684e+08	6.1752e+10
Cluster of Ubiquitin carboxyl-terminal hydrolase 24 OS=Homo sapiens GN=USP24 PE=1 SV=3 (Q9UPU5)	Q9UPU5	Q9UPU5	1.7568e+09	2.77036e+08	1.82583e+08	2.19676e+08
Cluster of Ankyrin repeat domain-containing protein 1 OS=Mus musculus GN=Ankrd1 PE=1 SV=1 (Q9CR42)	Q9CR42	Q15327	2.7761e+09	1.81268e+09
Uncharacterized protein OS=Xenopus tropicalis GN=ppp1r12b PE=2 SV=1	A0JM93	O60237			1.35786e+08	5.89796e+09
Trans-2-enoyl-CoA reductase, mitochondrial OS=Xenopus tropicalis GN=mecr PE=2 SV=1	Q28GQ2	Q9BV79		2.76866e+08	6.38745e+08	1.04977e+10
MGC83094 protein OS=Xenopus laevis GN=tpp1 PE=2 SV=1	Q6NTQ6	O14773			5.72957e+09	1.40715e+09
Cluster of T-complex protein 1 subunit gamma OS=Mus musculus GN=Cct3 PE=1 SV=1 (P80318)	P80318	P49368	3.87225e+09	8.06507e+09	5.94487e+09	4.56637e+09
Cluster of Chloride intracellular channel protein OS=Xenopus laevis GN=clic6 PE=2 SV=1 (Q7T0U3)	Q7T0U3	Q9NZA1	3.54273e+08	4.76613e+08	3.605e+09	2.32854e+09
Uncharacterized protein OS=Sus scrofa GN=LOC102158263 PE=1 SV=2	F1RX36	P02671		1.12624e+10
Cluster of Beta-sarcoglycan OS=Mus musculus GN=Sgcb PE=1 SV=1 (P82349)	P82349	Q16585	1.29573e+09	2.55323e+09	2.52052e+08
Cluster of T-complex protein 1 subunit delta OS=Homo sapiens GN=CCT4 PE=1 SV=4 (P50991)	P50991	P50991	2.72704e+09	6.51987e+09	2.65424e+09	4.26405e+09
Cluster of Valine--tRNA ligase OS=Homo sapiens GN=VARS PE=1 SV=4 (P26640)	P26640	P26640	2.89992e+09	4.63225e+08		1.34767e+08
Cluster of High mobility group protein-1 OS=Xenopus laevis GN=HMG-1 PE=2 SV=1 (Q91596)	Q91596	P09429			8.39123e+09	5.62361e+09
Uncharacterized protein OS=Xenopus tropicalis PE=4 SV=1	F6Z9R3	P22033	1.0633e+09	1.32602e+09	8.47051e+08	1.02051e+10
Cluster of Isocitrate dehydrogenase [NAD] subunit, mitochondrial OS=Xenopus tropicalis GN=idh3a PE=3 SV=1 (F6SJ48)	F6SJ48	P50213	9.7274e+09	3.80727e+09	1.57432e+10	1.43121e+10
Cluster of LOC100049142 protein (Fragment) OS=Xenopus laevis GN=LOC100049142 PE=2 SV=1 (A4IFX5)	A4IFX5	P52272		5.99672e+07	1.84594e+09	1.15061e+09
Cluster of NADH-ubiquinone oxidoreductase chain 1 OS=Xenopus tropicalis GN=nd1 PE=3 SV=1 (Q5G7J0)	Q5G7J0	P03886			8.59718e+09	6.95354e+09
Cluster of Uncharacterized protein OS=Xenopus tropicalis GN=kank3 PE=4 SV=1 (F6YHM7)	F6YHM7	Q14678			3.5649e+08	1.95646e+09
Cluster of Metaxin-2 OS=Mus musculus GN=Mtx2 PE=1 SV=1 (O88441)	O88441	O75431	6.86935e+09	2.31056e+09	1.46984e+09	2.87919e+09
Cluster of 14-3-3 protein zeta/delta OS=Homo sapiens GN=YWHAZ PE=1 SV=1 (P63104)	P63104	P63104	4.24397e+09	1.09478e+10	8.54497e+09	6668200000
Cluster of FH1/FH2 domain-containing protein 3 OS=Homo sapiens GN=FHOD3 PE=1 SV=2 (Q2V2M9)	Q2V2M9	Q2V2M9	1.50801e+09	7.94404e+07
Cluster of LOC100145605 protein OS=Xenopus tropicalis GN=txnrd2 PE=2 SV=1 (B1H3E0)	B1H3E0	Q9NNW7			7.83074e+08	3.82021e+09
Cluster of Cullin-1 OS=Homo sapiens GN=CUL1 PE=1 SV=2 (Q13616)	Q13616	Q13616	7.69698e+08	1.25413e+08	6.70551e+08	2.43125e+08
MGC89905 protein OS=Xenopus tropicalis GN=serpinc1 PE=2 SV=1	Q66IF8	P01008			1.66101e+10	1.11558e+10
Cluster of Alpha-1-syntrophin OS=Homo sapiens GN=SNTA1 PE=1 SV=1 (Q13424)	Q13424	Q13424	1.16031e+09	1.7985e+09
Cluster of MGC82361 protein OS=Xenopus laevis GN=atp5h PE=2 SV=1 (Q6IRP7)	Q6IRP7	O75947			2.35948e+10	9.13862e+09
NADH dehydrogenase [ubiquinone] 1 alpha subcomplex subunit 2 OS=Xenopus tropicalis GN=ndufa2 PE=2 SV=1	A4IH72	O43678			4.64352e+09	2.49504e+10
Cluster of Eukaryotic translation initiation factor 3 subunit E OS=Mus musculus GN=Eif3e PE=1 SV=1 (P60229)	P60229	P60228	6.66784e+08	8.34609e+08	4.91169e+08	3.75864e+08
Cluster of Matrilin 2 OS=Xenopus tropicalis GN=matn2 PE=2 SV=1 (Q6P3N7)	Q6P3N7	O00339		2.99618e+07	9.38099e+08	2.02785e+09
Cluster of Uncharacterized protein (Fragment) OS=Xenopus tropicalis GN=hapln3 PE=4 SV=1 (F6PXV1)	F6PXV1	Q96S86			5.22029e+08	3.72706e+09
Ribosomal protein L19 OS=Xenopus tropicalis GN=rpl19 PE=3 SV=1	F7EA23	P84098	2.0582e+09	2.74671e+09	2.43276e+09	3.44911e+09
Cluster of Brefeldin A-inhibited guanine nucleotide-exchange protein 2 OS=Mus musculus GN=Arfgef2 PE=1 SV=1 (A2A5R2)	A2A5R2	Q9Y6D5	1.03801e+09	4.14524e+06	1.38173e+08	6.2747e+07
Cluster of Biglycan OS=Mus musculus GN=Bgn PE=1 SV=1 (P28653)	P28653	P21810	1.80641e+09	5.95748e+09	1.40807e+09
Cluster of Ubiquinone biosynthesis protein COQ9, mitochondrial OS=Homo sapiens GN=COQ9 PE=1 SV=1 (O75208)	O75208	O75208	8.7983e+09	1.00741e+10
Cluster of Uncharacterized protein OS=Sus scrofa GN=NSF PE=1 SV=2 (F1RRS3)	F1RRS3	P46459	4.69942e+08	3.72302e+08	4.15521e+08	9.90099e+08
Uncharacterized protein OS=Sus scrofa GN=NDUFB10 PE=1 SV=1	I3LDC3	O96000		8.27002e+10
Cluster of Uncharacterized protein (Fragment) OS=Xenopus tropicalis GN=col4a6 PE=4 SV=1 (F6REA3)	F6REA3	Q14031			2.73248e+09	2.30775e+09
Cluster of Cofilin-1-A OS=Xenopus laevis GN=cfl1-a PE=1 SV=3 (P45695)	P45695	P23528			1.31527e+10	1.18662e+10
Uncharacterized protein OS=Sus scrofa GN=CPT2 PE=1 SV=1	F1S764	P23786	5.69445e+09	3.25028e+10
Lumican OS=Mus musculus GN=Lum PE=1 SV=2	P51885	P51884	5.86611e+09	1.43114e+10
Cluster of Uncharacterized protein OS=Xenopus tropicalis GN=pccb PE=4 SV=1 (F6T2S5)	F6T2S5	P05166	8.95184e+08	2.09823e+09	2.45616e+09	3.87481e+09
Uncharacterized protein (Fragment) OS=Xenopus tropicalis GN=adamtsl4 PE=4 SV=1	F7BL46	Q6UY14			7.24702e+08	1.6603e+09
Cytochrome c oxidase subunit VIIa polypeptide 2 like (Prov) OS=Xenopus tropicalis GN=cox7a2l PE=2 SV=1	Q07FY4	O14548			1.18928e+09	2.27757e+10
Cluster of Aspartyl/asparaginyl beta-hydroxylase OS=Mus musculus GN=Asph PE=1 SV=1 (A2AL85)	A2AL85	Q12797	5.00572e+09	1.99891e+09
Uncharacterized protein (Fragment) OS=Xenopus tropicalis GN=psmc1 PE=3 SV=1	F6ZPI8	P62191	7.86004e+08	6.86146e+08	1.46486e+09	1.00125e+09
Uncharacterized protein OS=Sus scrofa PE=1 SV=1	I3LRR4	P56181		2.69261e+10
MGC68953 protein OS=Xenopus laevis GN=vwa5a PE=2 SV=1	Q6PF43	O00534			7.99561e+09	2.8381e+09
Uncharacterized protein OS=Sus scrofa GN=LUM PE=1 SV=1	F1SQ09	P51884	1.1198e+09	4.30578e+10
Uncharacterized protein OS=Xenopus tropicalis GN=ogn PE=4 SV=1	F6QZJ8	P20774			1.74584e+10	1.69682e+10
Cluster of Sister chromatid cohesion protein PDS5 homolog A OS=Mus musculus GN=Pds5a PE=1 SV=1 (E9QPI5)	E9QPI5	Q29RF7	5.12089e+08	3.28502e+07	1.24007e+09	7.25088e+08
Cluster of Ectonucleotidase enpp6 OS=Xenopus tropicalis GN=enpp6 PE=2 SV=1 (D3TZC6)	D3TZC6	Q6UWR7				6.51766e+09
Cluster of Complement C4-A OS=Homo sapiens GN=C4A PE=1 SV=2 (P0C0L4)	P0C0L4	P0C0L4	6.12127e+08	5.48846e+09
Uncharacterized protein OS=Xenopus tropicalis GN=atp5j2 PE=4 SV=1	F7CE84	P56134			4.85156e+09	5.39179e+10
ATP synthase subunit f, mitochondrial OS=Mus musculus GN=Atp5j2 PE=1 SV=3	P56135	P56134	4.39535e+10
LOC100145662 protein OS=Xenopus tropicalis GN=cul9 PE=2 SV=1	Q08BT7	Q8IWT3			4.15476e+08	1.18618e+09
Cluster of Cytochrome b-c1 complex subunit 9 OS=Mus musculus GN=Uqcr10 PE=1 SV=1 (Q8R1I1)	Q8R1I1	Q9UDW1	1.35317e+10	3.95369e+10
Cluster of Uncharacterized protein OS=Xenopus tropicalis GN=hnrnpl PE=4 SV=1 (F6V4Z5)	F6V4Z5	P14866	2.75016e+09	3.20786e+09	3.98816e+09	1.59572e+09
Cluster of Cadherin-13 OS=Mus musculus GN=Cdh13 PE=1 SV=2 (Q9WTR5)	Q9WTR5	P55290	1.9325e+09	9.85555e+09		2.80888e+07
Cluster of Heat shock 70 kDa protein 12B OS=Mus musculus GN=Hspa12b PE=1 SV=1 (Q9CZJ2)	Q9CZJ2	Q96MM6	2.35769e+09	7.10815e+08	1.2639e+07
Cluster of V-type proton ATPase catalytic subunit A OS=Mus musculus GN=Atp6v1a PE=1 SV=2 (P50516)	P50516	P38606	9.63628e+08	8.45873e+08	7.7164e+08	4.69953e+08
Cluster of Uncharacterized protein OS=Xenopus tropicalis GN=rpn2 PE=4 SV=1 (F7DXK5)	F7DXK5	P04844	4.18817e+08		2.10499e+09	2.33242e+09
Cluster of Protein LYRIC OS=Homo sapiens GN=MTDH PE=1 SV=2 (Q86UE4)	Q86UE4	Q86UE4	1.699e+09	3.00028e+09
Cluster of Inosine-5'-monophosphate dehydrogenase OS=Sus scrofa GN=IMPDH2 PE=1 SV=2 (F1SKI5)	F1SKI5	P12268	7.7903e+07	3.40865e+08	2.23413e+09	8.53723e+08
Cluster of Uncharacterized protein OS=Xenopus tropicalis GN=XENTR_v90029515mg PE=3 SV=1 (A0A1B8Y816)	A0A1B8Y816	P16402	2.54089e+09	6.45833e+09	8.02699e+09	1.84926e+10
Cluster of Uncharacterized protein OS=Xenopus tropicalis GN=bckdk PE=4 SV=1 (F7EDQ5)	F7EDQ5	O14874		3.34394e+08	1.98703e+09	2.77933e+09
Cluster of Cysteine and glycine-rich protein 1 OS=Homo sapiens GN=CSRP1 PE=1 SV=3 (P21291)	P21291	P21291	2.85866e+09	1.50773e+10
Cluster of Malonyl-CoA decarboxylase, mitochondrial OS=Homo sapiens GN=MLYCD PE=1 SV=3 (O95822)	O95822	O95822	2.50629e+09	1.24483e+09
Cluster of TBC1 domain family member 4 OS=Mus musculus GN=Tbc1d4 PE=1 SV=1 (E0CX53)	E0CX53	O60343	7.00262e+08	3.85426e+07	1.04769e+08	1.30322e+09
Cluster of Uncharacterized protein OS=Sus scrofa GN=PEBP1 PE=1 SV=1 (F1RKG8)	F1RKG8	P30086	5.94449e+09	1.13128e+10	1.97621e+09	1.88955e+09
MICOS complex subunit (Fragment) OS=Xenopus tropicalis GN=apool PE=4 SV=1	F7B6V1	Q6UXV4			6.83239e+08	1.01337e+10
Aspartate aminotransferase, mitochondrial OS=Sus scrofa GN=GOT2 PE=1 SV=2	P00506	P00505	6.90155e+10	1.03642e+11	4.34712e+09	9.40607e+09
Ferritin OS=Mus musculus GN=Ftl1-ps1 PE=1 SV=1	Q9CPX4	P02792	9.0454e+09
Cluster of Uncharacterized protein OS=Sus scrofa GN=CALD1 PE=1 SV=1 (I3L7S4)	I3L7S4	Q05682	1.64295e+08	2.14016e+10
Uncharacterized protein OS=Xenopus tropicalis GN=dsp PE=4 SV=1	F6R4V1	P15924	1.04195e+09	4.47596e+08	2.07611e+09
Uncharacterized protein OS=Xenopus tropicalis PE=4 SV=1	F6VFS1	Q709C8	1.51846e+08		1.32068e+08	1.28752e+09
Uncharacterized protein OS=Sus scrofa GN=AHNAK PE=1 SV=1	I3L5D5	Q09666	3.08177e+10	3.47971e+10	7.79668e+08
Lmnb1-prov protein OS=Xenopus laevis GN=lmnb1 PE=2 SV=1	Q8AVZ3	P20700	1.2856e+09	6.91114e+08	5.75001e+09	2.08228e+09
Cluster of Uncharacterized protein (Fragment) OS=Xenopus tropicalis GN=ivd PE=3 SV=1 (F6VHN6)	F6VHN6	P26440	3.00948e+09	2.22935e+09	3.4754e+09	1.08693e+10
Cluster of Uncharacterized protein OS=Xenopus tropicalis GN=ndufs6 PE=4 SV=1 (F6ZWK3)	F6ZWK3	O75380	1.94826e+09		8.92273e+09	3.1963e+10
NADH-ubiquinone oxidoreductase chain 5 OS=Xenopus laevis GN=nad5 PE=3 SV=1	F6KDE5	P03915			9.75194e+09	7.92343e+08
Cluster of Scaffold attachment factor A OS=Xenopus laevis GN=hnrnpu PE=2 SV=1 (Q9YHY5)	Q9YHY5	Q00839	2.14781e+09	1.50069e+09	1.30947e+09	1.88644e+09
Cluster of F-actin-capping protein subunit alpha-2 OS=Mus musculus GN=Capza2 PE=1 SV=3 (P47754)	P47754	P47755	3.53082e+09	4.08516e+09	1.91645e+09	2.77101e+09
Cluster of LIM and calponin homology domains-containing protein 1 OS=Homo sapiens GN=LIMCH1 PE=1 SV=4 (Q9UPQ0)	Q9UPQ0	Q9UPQ0	1.66589e+09	5.09928e+07	7.14712e+07	1.96474e+07
Cluster of MGC83969 protein OS=Xenopus laevis GN=prdx3 PE=2 SV=1 (Q6GM49)	Q6GM49	P30048			8.51028e+09	9.27816e+09
Cytochrome c oxidase subunit 6A, mitochondrial OS=Xenopus tropicalis GN=cox6a2 PE=2 SV=1	Q6DJA1	P12074				2.33081e+10
MGC64418 protein OS=Xenopus laevis GN=apob PE=2 SV=1	Q7SYX5	P04114			4.26545e+09	7.61282e+08
Cluster of G protein alpha subunit OS=Xenopus laevis GN=LOC397896 PE=2 SV=1 (B7ZR87)	B7ZR87	P09471	1.07213e+09	1.85848e+09	2.98114e+09	4.99657e+09
Cluster of Dynamin-2 OS=Mus musculus GN=Dnm2 PE=1 SV=2 (P39054)	P39054	P50570	3.97403e+09	8.84736e+08	9.5591e+08	3.9319e+08
Agrin OS=Mus musculus GN=Agrn PE=1 SV=1	M0QWP1	O00468	9.91457e+08	2.86609e+08
Carbonic anhydrase 2 OS=Mus musculus GN=Ca2 PE=1 SV=4	P00920	P00918	4.45636e+10	9.74695e+07
Lamin-B2 OS=Mus musculus GN=Lmnb2 PE=1 SV=2	P21619	Q03252	3.83063e+09	7.71618e+08		1.03337e+09
Cluster of 60S ribosomal protein L23 OS=Sus scrofa GN=RPL23 PE=1 SV=1 (P62831)	P62831	P62829	7.61514e+08	2.10394e+09	2.52979e+09	2.55765e+09
Cluster of Ubiquitin carboxyl-terminal hydrolase 5 OS=Mus musculus GN=Usp5 PE=1 SV=1 (P56399)	P56399	P45974	5.90348e+09	8.72268e+08	2.87833e+08	4.06847e+08
Cluster of Pyruvate carboxylase, mitochondrial OS=Homo sapiens GN=PC PE=1 SV=2 (P11498)	P11498	P11498	5.74082e+09	6.82081e+08	1.40814e+08	5.86313e+07
Cluster of Ferritin OS=Xenopus laevis GN=MGC68606 PE=2 SV=1 (Q6PG53)	Q6PG53	P02794			9.29187e+09	5.21951e+08
Acetyl-coenzyme A synthetase (Fragment) OS=Xenopus tropicalis GN=acss1 PE=3 SV=1	F6WMT2	Q9NUB1	9.02566e+08		2.39757e+09	3.18865e+09
Cluster of 26S protease regulatory subunit 6B OS=Homo sapiens GN=PSMC4 PE=1 SV=2 (P43686)	P43686	P43686	2.21728e+08	3.06119e+08	1.23276e+09	5.09089e+08
Cluster of Myosin-14 OS=Mus musculus GN=Myh14 PE=1 SV=1 (K3W4R2)	K3W4R2	Q7Z406	7.18006e+10	7.08698e+10	7.7972e+10	1.45114e+11
Cluster of Enoyl coenzyme A hydratase 1, peroxisomal OS=Xenopus tropicalis GN=ech1 PE=2 SV=1 (Q28H32)	Q28H32	Q13011		8.02497e+08	9.233e+08	1.12929e+10
Cluster of Xenopus Bf B OS=Xenopus laevis GN=cfb PE=2 SV=1 (Q91701)	Q91701	P00751			4.27989e+09	5.21818e+08
Cytochrome c oxidase subunit NDUFA4 OS=Mus musculus GN=Ndufa4 PE=1 SV=1	A0A0N4SVQ1	O00483	6.23696e+10	7.24156e+09
Heterogeneous nuclear ribonucleoprotein A1 OS=Homo sapiens GN=HNRNPA1 PE=1 SV=5	P09651	P09651	3.41962e+09	4.42525e+09	2.60028e+09	2.17575e+09
Cluster of Proteasome subunit alpha type OS=Xenopus tropicalis GN=psma7 PE=2 SV=1 (Q6P8E6)	Q6P8E6	O14818	6.12874e+08	1.19318e+09	2.51505e+09	2.65707e+09
MGC68456 protein OS=Xenopus laevis GN=MGC68456 PE=2 SV=1	Q6PAE2	P08603			1.43752e+10
NADH dehydrogenase [ubiquinone] 1 alpha subcomplex subunit 6 OS=Mus musculus GN=Ndufa6 PE=1 SV=1	Q9CQZ5	P56556	1.05179e+10	1.09823e+10
Cluster of Exportin-7 OS=Homo sapiens GN=XPO7 PE=1 SV=3 (Q9UIA9)	Q9UIA9	Q9UIA9	9.73752e+08	3.47977e+08	3.08543e+08	2.92891e+08
Cluster of UDP-glucose:glycoprotein glucosyltransferase 1 OS=Mus musculus GN=Uggt1 PE=1 SV=4 (Q6P5E4)	Q6P5E4	Q9NYU2	1.44734e+09	1.00321e+09	1.24523e+08	2.39957e+08
Cluster of Acetyl-coenzyme A synthetase 2-like, mitochondrial OS=Homo sapiens GN=ACSS1 PE=1 SV=2 (Q9NUB1)	Q9NUB1	Q9NUB1	1.6015e+10	4.95439e+09	4.54167e+08	5.7423e+08
NADH dehydrogenase [ubiquinone] 1 alpha subcomplex subunit 8 OS=Xenopus tropicalis GN=ndufa8 PE=2 SV=1	A4IHB3	P51970			2.02523e+09	5.31525e+10
Cluster of Prolyl endopeptidase OS=Xenopus tropicalis GN=prep PE=2 SV=1 (Q6P4W3)	Q6P4W3	P48147	6.824e+07	1.28903e+08	1.51532e+09	1.55746e+09
Cluster of Uncharacterized protein (Fragment) OS=Xenopus tropicalis GN=pdpr PE=3 SV=1 (F6PWC2)	F6PWC2	Q8NCN5	1.25103e+08	6.1651e+08	2.01738e+09	1.93009e+09
Cluster of Protein transport protein Sec23A OS=Xenopus tropicalis GN=sec23a PE=4 SV=1 (F7E2V1)	F7E2V1	Q15436	4.2735e+08	2.56427e+08	2.73666e+08	3.52911e+08
Cytochrome b-c1 complex subunit 8 OS=Mus musculus GN=Uqcrq PE=1 SV=3	Q9CQ69	O14949	1.80319e+10
Basal cell adhesion molecule OS=Mus musculus GN=Bcam PE=1 SV=1	Q9R069	P50895	4.28772e+09
Uncharacterized protein (Fragment) OS=Xenopus tropicalis GN=c14orf159 PE=4 SV=1	F6RC66	Q7Z3D6			5.14934e+08	5.50233e+09
Uncharacterized protein OS=Xenopus tropicalis GN=cacna2d1 PE=4 SV=1	F6SR24	P54289	3.56949e+07	7.29586e+07	9.77013e+08	4.08732e+09
Cluster of ATP-dependent RNA helicase ddx6 OS=Xenopus laevis GN=ddx6 PE=1 SV=2 (P54824)	P54824	P26196	4.20447e+08	2.02592e+09	4.36086e+08	5.95483e+08
Cluster of Phosphatidylinositol 4-kinase alpha OS=Homo sapiens GN=PI4KA PE=1 SV=4 (P42356)	P42356	P42356	1.48504e+09	7.34764e+07	3.64594e+08	4.17893e+08
Cluster of Protein phosphatase 1 regulatory subunit 12B OS=Homo sapiens GN=PPP1R12B PE=1 SV=2 (O60237)	O60237	O60237	1.50655e+09	2.27739e+08
Cluster of Integrin alpha-7 OS=Homo sapiens GN=ITGA7 PE=1 SV=3 (Q13683)	Q13683	Q13683	2.27457e+09	1.26221e+09
Uncharacterized protein (Fragment) OS=Xenopus tropicalis GN=XENTR_v90030278mg PE=4 SV=1	A0A1B8XX51	P00387			2.23156e+09	2.38328e+10
Uncharacterized protein OS=Xenopus tropicalis GN=ace PE=3 SV=1	F6PS42	P12821		2.35397e+07	1.21627e+08	6.72164e+09
Uncharacterized protein OS=Xenopus tropicalis PE=4 SV=1	F6SZG1	O75923	8.81794e+07		1.51203e+08	4.44164e+09
Uncharacterized protein (Fragment) OS=Xenopus tropicalis GN=hp1bp3 PE=4 SV=1	F7DLX8	Q5SSJ5	9.79553e+08	1.80575e+09	7.33798e+09	1.64825e+10
Cluster of Methylmalonyl-CoA mutase, mitochondrial OS=Mus musculus GN=Mut PE=1 SV=2 (P16332)	P16332	P22033	4.20042e+09	5.19288e+09	6.95441e+08	4.19705e+09
Cluster of Phenylalanine--tRNA ligase beta subunit OS=Homo sapiens GN=FARSB PE=1 SV=3 (Q9NSD9)	Q9NSD9	Q9NSD9	3.74667e+09	3.48492e+09		454980000
Cluster of E3 ubiquitin-protein ligase TRIM63 OS=Homo sapiens GN=TRIM63 PE=1 SV=1 (Q969Q1)	Q969Q1	Q969Q1	2.33411e+08	3.56281e+08	3.54428e+08	5.06256e+08
Cluster of Uncharacterized protein (Fragment) OS=Xenopus tropicalis GN=prph PE=3 SV=1 (F6X2U3)	F6X2U3	P41219	4.55118e+09	1.59185e+10	4.4665e+10	2.90274e+10
Cluster of Peroxiredoxin-2 OS=Homo sapiens GN=PRDX2 PE=1 SV=5 (P32119)	P32119	P32119	2.4981e+10	6.09835e+09
Cluster of Uncharacterized protein (Fragment) OS=Xenopus tropicalis GN=pecr PE=4 SV=1 (F7ENQ1)	F7ENQ1	Q9BY49			1.90131e+08	7.7912e+09
Cluster of MGC86445 protein OS=Xenopus laevis GN=MGC86445 PE=2 SV=1 (Q66KF3)	Q66KF3	Q9NQW1			9.95556e+08	1.41751e+09
Protein disulfide-isomerase OS=Sus scrofa GN=grp-58 PE=1 SV=1	E1CAJ5	P30101	1.45568e+09	2.19363e+10
Uncharacterized protein OS=Xenopus tropicalis PE=4 SV=1	F7A555	O15031		3.68151e+06	1.94338e+08	2.99291e+09
von Willebrand factor A domain-containing protein 5A OS=Mus musculus GN=Vwa5a PE=1 SV=2	Q99KC8	O00534	1.70779e+09		1.81361e+07
Cluster of Uncharacterized protein OS=Xenopus tropicalis GN=kiaa0368 PE=4 SV=1 (F6Z0S4)	F6Z0S4	Q5VYK3	4.48065e+08	1.24636e+08	6.55063e+08	1.21863e+09
Cluster of LOC445856 protein (Fragment) OS=Xenopus laevis GN=LOC445856 PE=2 SV=1 (Q6DDY7)	Q6DDY7	Q96RL7	5.06254e+07		2.62502e+08	1.38555e+09
Cluster of 5-oxoprolinase OS=Mus musculus GN=Oplah PE=1 SV=1 (Q8K010)	Q8K010	O14841	4.20374e+09	1.75018e+08
Cluster of Adenylosuccinate lyase OS=Xenopus tropicalis GN=adsl PE=2 SV=1 (Q6GLC2)	Q6GLC2	P30566			4.87005e+09	3.4584e+09
Cluster of Uncharacterized protein (Fragment) OS=Xenopus tropicalis GN=aldh16a1 PE=3 SV=1 (F6WD75)	F6WD75	Q8IZ83			1.63479e+09	3.67173e+09
MGC64527 protein OS=Xenopus laevis GN=lum PE=2 SV=1	Q7SYS8	P51884			2.40224e+10	1.71456e+10
Cluster of Dihydropyrimidinase-related protein 3 OS=Mus musculus GN=Dpysl3 PE=1 SV=1 (E9PWE8)	E9PWE8	Q14195	1.25838e+09	8.24264e+09	7.89033e+09	5.9306e+09
Cluster of Catalase OS=Xenopus tropicalis GN=cat.2 PE=2 SV=1 (Q05B04)	Q05B04	P04040	1.05235e+09	1.3601e+09	2.7169e+09	4.76075e+09
Collagen alpha-1(XV) chain OS=Mus musculus GN=Col15a1 PE=1 SV=1	A2AJY2	P39059	2.86788e+09	8.16226e+08
MCG5603 OS=Mus musculus GN=Ndufa11 PE=1 SV=1	G5E814	Q86Y39	1.23298e+10	1.68203e+09
Cluster of MGC80562 protein OS=Xenopus laevis GN=sf3a1 PE=2 SV=1 (Q6GPA9)	Q6GPA9	Q15459	4.77476e+08	1.68276e+08	4.21915e+08	2.0609e+08
Cluster of Protein disulfide-isomerase OS=Xenopus laevis GN=p4hb PE=2 SV=1 (Q6DD55)	Q6DD55	P07237	1.69258e+08	3.7929e+08	2.93314e+09	4.90153e+09
Cluster of MGC114738 protein OS=Xenopus laevis GN=lpp PE=2 SV=1 (Q52L12)	Q52L12	Q93052		2.13601e+08	1.38043e+09	1.71239e+09
Cluster of Protein Ighv7-1 (Fragment) OS=Mus musculus GN=Ighv7-1 PE=1 SV=2 (A0A075B5S2)	A0A075B5S2	A0A0B4J1Y9	7.174e+08	1.042e+11
Cluster of MGC82006 protein OS=Xenopus laevis GN=emilin2 PE=2 SV=1 (Q66KH7)	Q66KH7	Q9BXX0			4.69314e+08	8.61121e+08
Uncharacterized protein OS=Sus scrofa GN=SYNPO2L PE=4 SV=2	F1SU55	Q9H987	5.31352e+08	6.73414e+09
Uncharacterized protein OS=Xenopus tropicalis GN=myo18a PE=3 SV=1	F7EJE8	Q92614	1.52324e+08		4.51539e+08	5.42528e+08
Cluster of 1-acyl-sn-glycerol-3-phosphate acyltransferase gamma OS=Homo sapiens GN=AGPAT3 PE=1 SV=1 (Q9NRZ7)	Q9NRZ7	Q9NRZ7	2.56104e+09	8.95931e+07	1.33411e+08	3.60135e+08
Cluster of Glycerol kinase OS=Mus musculus GN=Gk PE=1 SV=2 (Q64516)	Q64516	P32189	1.91044e+09	7.82216e+09		1.10313e+09
Cluster of Proteasome subunit alpha type OS=Xenopus laevis GN=psma1 PE=2 SV=1 (Q58E21)	Q58E21	P25786	5.95174e+08	9.79257e+08	1.71815e+09	1.30252e+09
Cluster of PRP19/PSO4 homolog (S. cerevisiae) OS=Xenopus tropicalis GN=prpf19 PE=2 SV=1 (Q6GLG2)	Q6GLG2	Q9UMS4			1.82616e+09	1.47553e+09
LOC100145491 protein OS=Xenopus tropicalis GN=mlycd PE=2 SV=1	B1H2V1	O95822	1.20236e+08	1.2441e+07	8.12614e+08	2.82711e+09
DnaJ homolog subfamily A member 3, mitochondrial OS=Mus musculus GN=Dnaja3 PE=1 SV=1	Q99M87	Q96EY1	4.42301e+09	4.90627e+08
Cluster of Prdx6-prov protein OS=Xenopus laevis GN=prdx6-prov PE=2 SV=1 (Q7SYT1)	Q7SYT1	P30041		9.46128e+08	5.97506e+09	3.86574e+09
Uncharacterized protein OS=Sus scrofa GN=ATP5F1 PE=1 SV=1	F1SBN7	P24539	5.70141e+10	9.22127e+10
Cluster of GNAS complex locus OS=Sus scrofa GN=GNAS PE=1 SV=1 (A5GFU6)	A5GFU6	P63092	2.27126e+09	3.34894e+09	3.49092e+08	1.48848e+09
NADH dehydrogenase [ubiquinone] 1 beta subcomplex subunit 8, mitochondrial OS=Sus scrofa GN=NDUFB8 PE=1 SV=1	F1RWL7	O95169		3.88119e+10	6.9948e+07
Dihydrolipoamide acetyltransferase component of pyruvate dehydrogenase complex OS=Xenopus tropicalis GN=pdhx PE=3 SV=1	F6PYY9	O00330			1.17231e+09	1.32133e+10
Cytochrome c oxidase subunit 5B, mitochondrial OS=Sus scrofa GN=COX5B PE=2 SV=1	Q5S3G4	P10606	1.68994e+10	1.6348e+11
Cluster of Serine/threonine-protein kinase WNK2 OS=Homo sapiens GN=WNK2 PE=1 SV=4 (Q9Y3S1)	Q9Y3S1	Q9Y3S1	8.42507e+08	1.08745e+08	2.09664e+07	2.88321e+08
Cluster of Mitochondrial import receptor subunit TOM70 OS=Homo sapiens GN=TOMM70 PE=1 SV=1 (O94826)	O94826	O94826	2.58965e+09	1.44976e+10	6.10597e+08	1.03545e+09
Cluster of Leucine--tRNA ligase, cytoplasmic OS=Homo sapiens GN=LARS PE=1 SV=2 (Q9P2J5)	Q9P2J5	Q9P2J5	1.41099e+09	2.40064e+08	3.0834e+08	5.38779e+08
Cluster of Eukaryotic translation initiation factor 3 subunit C OS=Xenopus tropicalis GN=eif3c PE=3 SV=1 (A0A1B8XV82)	A0A1B8XV82	Q99613	3.74735e+08	1.69864e+08	2.36245e+09	8.66877e+08
Cluster of Protein Cald1 OS=Mus musculus GN=Cald1 PE=1 SV=1 (E9QA16)	E9QA16	Q05682	4.02949e+09	3.73667e+09
LOC100124848 protein (Fragment) OS=Xenopus tropicalis GN=LOC100124848 PE=2 SV=1	A4IHI2	Q05682				9.23103e+09
Cluster of Uncharacterized protein (Fragment) OS=Xenopus tropicalis GN=pdp1 PE=3 SV=1 (F7ETR8)	F7ETR8	Q9P0J1	1.03504e+08	5.02835e+08	1.34591e+09	1.27022e+09
Cluster of 40S ribosomal protein S12 OS=Sus scrofa GN=RPS12 PE=2 SV=2 (P46405)	P46405	P25398	1.13216e+09	1.54511e+09	6.00284e+08	1.87375e+09
Cluster of Cofilin-2 OS=Xenopus laevis GN=cfl2 PE=2 SV=1 (Q5XHH8)	Q5XHH8	Q9Y281	2.35503e+08	1.21711e+09	6.03285e+09	1.08996e+10
Cluster of Actin-related protein 2 OS=Mus musculus GN=Actr2 PE=1 SV=1 (P61161)	P61161	P61160	5.02162e+08	1.0403e+09	7.95758e+08	2.90123e+08
Cluster of Spondin-1 OS=Homo sapiens GN=SPON1 PE=1 SV=2 (Q9HCB6)	Q9HCB6	Q9HCB6	4.09304e+07	6.17628e+09	5.27947e+07	8.61932e+07
Cluster of STE20-like serine/threonine-protein kinase OS=Mus musculus GN=Slk PE=1 SV=2 (O54988)	O54988	Q9H2G2	3.3087e+09	5.31709e+08	8.23313e+07	1.1986e+08
Cluster of Non-POU domain-containing octamer-binding protein OS=Homo sapiens GN=NONO PE=1 SV=4 (Q15233)	Q15233	Q15233	3.29176e+09	8.94083e+08	1.4917e+09
Cluster of Uncharacterized protein OS=Sus scrofa GN=MECP2 PE=1 SV=1 (K7GM47)	K7GM47	P51608	8.92242e+08	2.38271e+09
Cluster of Peptidyl-glycine alpha-amidating monooxygenase OS=Mus musculus GN=Pam PE=1 SV=2 (P97467)	P97467	P19021	1.48146e+09	2.54802e+08
Cluster of LOC397792 protein OS=Xenopus laevis GN=LOC397792 PE=2 SV=1 (B7ZS59)	B7ZS59	P01009			1.28539e+10	1.89613e+10
Sodium/potassium-transporting ATPase subunit beta OS=Xenopus tropicalis GN=atp1b1 PE=2 SV=1	Q5CZK9	P05026			1.04908e+09	1.63947e+10
Cluster of Ribosomal protein S6 kinase alpha-3 OS=Homo sapiens GN=RPS6KA3 PE=1 SV=1 (P51812)	P51812	P51812	4.28879e+08	3.30943e+08	5.33577e+08	4.5302e+08
Cluster of Calreticulin OS=Homo sapiens GN=CALR PE=1 SV=1 (P27797)	P27797	P27797	2.16619e+09	1.09602e+10	5.1654e+08	6.69218e+08
Cluster of 60S ribosomal protein L3-like OS=Homo sapiens GN=RPL3L PE=2 SV=3 (Q92901)	Q92901	Q92901	5.16867e+09	2.12523e+09	8.63547e+08	4.17762e+08
Cluster of MGC81784 protein OS=Xenopus laevis GN=aldh18a1 PE=2 SV=1 (Q6GMF0)	Q6GMF0	P54886		1.40862e+08	1.5625e+09	1.36692e+09
Cluster of Synaptopodin OS=Homo sapiens GN=SYNPO PE=1 SV=2 (Q8N3V7)	Q8N3V7	Q8N3V7	1.17865e+09	2.13121e+08
Cluster of Solute carrier family 12 member 7 OS=Mus musculus GN=Slc12a7 PE=1 SV=1 (Q9WVL3)	Q9WVL3	Q9Y666	1.52678e+09	3.41209e+08
Cluster of Insulin-degrading enzyme (Fragment) OS=Mus musculus GN=Ide PE=1 SV=1 (F6RPJ9)	F6RPJ9	P14735	1.43319e+09	4.564e+08	1.4026e+08	1.93789e+08
Uncharacterized protein (Fragment) OS=Xenopus tropicalis GN=acsf2 PE=4 SV=1	F6Z7N5	Q96CM8			2.55633e+09	5.33361e+09
Cluster of Dual specificity mitogen-activated protein kinase kinase 1 OS=Homo sapiens GN=MAP2K1 PE=1 SV=2 (Q02750)	Q02750	Q02750	2.558e+08	4.80954e+08	9.71269e+08	1.20981e+09
Cluster of Splicing factor 3B subunit 3 OS=Homo sapiens GN=SF3B3 PE=1 SV=4 (Q15393)	Q15393	Q15393	4.03517e+08	2.2093e+08	2.39969e+08	2.14103e+08
NADH dehydrogenase [ubiquinone] 1 beta subcomplex subunit 4 OS=Mus musculus GN=Ndufb4 PE=1 SV=3	Q9CQC7	O95168	1.59729e+10	6.38391e+09
Cluster of EEF1D protein OS=Xenopus laevis GN=EEF1D PE=2 SV=1 (Q91733)	Q91733	P29692			3.74619e+09	3.02709e+09
Uncharacterized protein OS=Sus scrofa GN=HRC PE=1 SV=2	F1RIN7	P23327		8.60705e+09
Cluster of Uncharacterized protein OS=Xenopus tropicalis GN=pdcd6ip PE=4 SV=1 (F7CC50)	F7CC50	Q8WUM4	7.52382e+08	5.16591e+08	1.48455e+09	1.76786e+09
Cluster of Density-regulated protein OS=Xenopus tropicalis GN=denr PE=2 SV=1 (Q6DFN7)	Q6DFN7	O43583		3.09037e+08	4.06042e+09	2.21988e+09
Cluster of Transketolase OS=Xenopus laevis GN=tkt PE=2 SV=1 (Q6PAD4)	Q6PAD4	P29401			5.77249e+09	3.68598e+09
Cluster of Rho-related GTP-binding protein RhoB OS=Homo sapiens GN=RHOB PE=1 SV=1 (P62745)	P62745	P62745	5.30047e+08	7.52091e+08	2.92918e+09	1.9816e+09
Cluster of Ephx2-prov protein OS=Xenopus laevis GN=ephx2 PE=2 SV=1 (Q6DCH2)	Q6DCH2	P34913			4.71419e+09	4.13564e+08
Gelsolin (Fragment) OS=Sus scrofa GN=GSN PE=1 SV=1	P20305	P06396	3.42189e+09	2.36526e+10
Presequence protease, mitochondrial OS=Mus musculus GN=Pitrm1 PE=1 SV=1	Q8K411	Q5JRX3	4.67411e+09	1.29064e+08	1.15266e+08
Cluster of Heterogeneous nuclear ribonucleoprotein C (C1/C2) OS=Xenopus tropicalis GN=hnrnpc PE=2 SV=1 (Q6DET1)	Q6DET1	O60812	3.64101e+08	4.11278e+08	3.6327e+09	6.88093e+08
Cluster of Hnrnph3 protein OS=Xenopus tropicalis GN=hnrnph3 PE=2 SV=1 (B2GUJ1)	B2GUJ1	P31943	5.07553e+07	2.98841e+08	1.32491e+09	1.17576e+09
Flot1c protein OS=Xenopus laevis GN=flot1 PE=2 SV=1	Q8AWZ4	O75955	1.23063e+08	5.4149e+08	1.09359e+10	5.89568e+09
Cluster of Lysine--tRNA ligase OS=Xenopus tropicalis GN=kars PE=3 SV=1 (F7B675)	F7B675	Q15046	1.47137e+08	1.7662e+08	1.5246e+09	2.21415e+09
Cluster of Protein Coq10a OS=Mus musculus GN=Coq10a PE=1 SV=1 (E9Q3H6)	E9Q3H6	Q96MF6	7.40696e+09	1.17402e+09	2.70861e+07
Cluster of Adenylyl cyclase-associated protein OS=Xenopus tropicalis GN=cap1 PE=2 SV=1 (Q6NVM4)	Q6NVM4	Q01518	2.01801e+08	4.59591e+08	1.80734e+09	2.21419e+09
Cluster of 6-phosphogluconate dehydrogenase, decarboxylating OS=Xenopus laevis GN=pgd PE=2 SV=1 (Q6PB25)	Q6PB25	P52209	5.98796e+07		5.86085e+09	2.04149e+09
Cluster of Coronin-1B OS=Mus musculus GN=Coro1b PE=1 SV=1 (Q9WUM3)	Q9WUM3	Q9BR76	2.21039e+09	2.99294e+09	2.71838e+08	1.14569e+08
Cluster of Uncharacterized protein (Fragment) OS=Xenopus tropicalis GN=dhrs4 PE=4 SV=1 (F7A1E4)	F7A1E4	Q9BTZ2			4.41546e+09	4.52401e+09
Cluster of Calpain-2 catalytic subunit OS=Homo sapiens GN=CAPN2 PE=1 SV=6 (P17655)	P17655	P17655	1.29755e+09	5.00561e+09
Cluster of Uncharacterized protein (Fragment) OS=Xenopus tropicalis GN=akap12 PE=4 SV=1 (F6V108)	F6V108	Q02952				2.72434e+09
Cluster of Microsomal glutathione S-transferase 3 OS=Homo sapiens GN=MGST3 PE=1 SV=1 (O14880)	O14880	O14880		2.9983e+10
Uncharacterized protein OS=Sus scrofa PE=1 SV=2	F1RZW0	Q5VWP3	1.53133e+07	2.73918e+09
Wolframin OS=Mus musculus GN=Wfs1 PE=1 SV=1	P56695	O76024	2.20303e+09	3.24289e+08
Mitochondrial NADH dehydrogenase ubiquinone 1 alpha subcomplex 13 OS=Xenopus laevis GN=ndufa13 PE=2 SV=1	Q66KN4	Q9P0J0			1.26215e+10	1.0821e+09
Cluster of Mitochondrial pyruvate carrier 2 OS=Homo sapiens GN=MPC2 PE=1 SV=1 (O95563)	O95563	O95563	7.05161e+09	8.91456e+09	7.46541e+08	2.82599e+09
Cluster of Cytochrome c oxidase subunit Vib polypeptide 1 (Ubiquitous) OS=Xenopus tropicalis GN=cox6b1 PE=2 SV=1 (Q6DEQ9)	Q6DEQ9	P14854			2.73289e+09	5.47487e+10
Uncharacterized protein OS=Xenopus tropicalis GN=dst PE=4 SV=1	F7CGH6	Q9UPN3	1.30985e+08		5.48218e+07	5.55779e+08
Erythrocyte membrane protein band 4.2 OS=Mus musculus GN=Epb42 PE=1 SV=3	P49222	P16452	3.02066e+09
Cluster of 60S ribosomal protein L32 OS=Mus musculus GN=Rpl32 PE=1 SV=2 (P62911)	P62911	P62910	1.21822e+09	1.08853e+09	1.61433e+09	1.3545e+09
Cluster of ATP-dependent RNA helicase A-like protein OS=Xenopus laevis GN=dhx9 PE=2 SV=1 (Q68FK8)	Q68FK8	Q08211	4.58397e+08	7.47097e+08	1.3642e+09	3.95426e+08
Cluster of Uncharacterized protein OS=Xenopus tropicalis GN=acad10 PE=4 SV=1 (F7A0B2)	F7A0B2	Q6JQN1			1.77794e+08	2.28725e+09
Xnf7 protein (Fragment) OS=Xenopus laevis GN=xnf7 PE=2 SV=1	A3KMT7	Q86WT6			6.66593e+09	1.68964e+08
Uncharacterized protein OS=Xenopus tropicalis GN=LOC100497391 PE=4 SV=1	F6Q8U9	Q9HCC0	9.72071e+08		9.83706e+08	2.86894e+09
Uncharacterized protein OS=Xenopus tropicalis GN=c3 PE=4 SV=1	F7CXW4	P01024			2.10711e+10	1.38651e+10
Cluster of Puromycin-sensitive aminopeptidase OS=Homo sapiens GN=NPEPPS PE=1 SV=2 (P55786)	P55786	P55786	6.34406e+09	8.76529e+09	2.91929e+09	1.00043e+10
Cluster of Uncharacterized protein (Fragment) OS=Xenopus tropicalis GN=nono PE=4 SV=1 (F6UXS0)	F6UXS0	Q15233	8.97744e+08	1.24007e+08	4.09043e+09	1.21678e+09
Cluster of High mobility group B3b protein OS=Xenopus laevis GN=hmgb3 PE=2 SV=1 (Q1XCD9)	Q1XCD9	O15347			4.43103e+09	1.65822e+09
Cluster of Large proline-rich protein bag6-A OS=Xenopus laevis GN=Bag6-a PE=2 SV=1 (Q9YHD3)	Q9YHD3	P46379			6.38567e+08	1.70055e+09
Cluster of NADH dehydrogenase (Ubiquinone) 1 alpha subcomplex, 4 OS=Xenopus tropicalis GN=ndufa4 PE=2 SV=1 (A4IHM5)	A4IHM5	O00483			9.46811e+09	7.36382e+10
Cluster of ATP-dependent RNA helicase SUPV3L1, mitochondrial OS=Homo sapiens GN=SUPV3L1 PE=1 SV=1 (Q8IYB8)	Q8IYB8	Q8IYB8	1.50242e+09	1.85962e+09
Cluster of Poly [ADP-ribose] polymerase 1 OS=Homo sapiens GN=PARP1 PE=1 SV=4 (P09874)	P09874	P09874	1.18381e+09	5.93084e+08	2.35553e+08	4.82591e+07
Cluster of Splicing factor U2AF 65 kDa subunit OS=Homo sapiens GN=U2AF2 PE=1 SV=4 (P26368)	P26368	P26368	4.95701e+08	1.57572e+09	3.5553e+08	2.30769e+08
Cluster of Cell division control protein 42 homolog OS=Homo sapiens GN=CDC42 PE=1 SV=2 (P60953)	P60953	P60953	1.10235e+09	1.36465e+09	2.25113e+09	2.8129e+09
Cluster of NADP-dependent malic enzyme, mitochondrial OS=Mus musculus GN=Me3 PE=1 SV=2 (Q8BMF3)	Q8BMF3	Q16798	3.58133e+09	2.51037e+09	3.88258e+08	8.47418e+08
Cluster of Collagen alpha-2(IV) chain OS=Mus musculus GN=Col4a2 PE=1 SV=4 (P08122)	P08122	P08572	3.64551e+09	9.3954e+08		2.76222e+08
Cluster of Uncharacterized protein OS=Xenopus tropicalis GN=prdx5 PE=4 SV=1 (F7ESR7)	F7ESR7	P30044			8.9263e+09	1.20204e+10
Cluster of MGC53561 protein OS=Xenopus laevis GN=rad23b PE=2 SV=1 (Q7ZT10)	Q7ZT10	P54727	1.85248e+08	9.30528e+08	1.40141e+09	1.32859e+09
Cluster of ATP-binding cassette sub-family F member 1 OS=Mus musculus GN=Abcf1 PE=1 SV=1 (Q6P542)	Q6P542	Q8NE71	1.63509e+09	3.80626e+08	7.58883e+07	2.13177e+08
Cluster of Coronin-1A OS=Homo sapiens GN=CORO1A PE=1 SV=4 (P31146)	P31146	P31146	4.08742e+09	7.58272e+08
Cluster of Ras-interacting protein 1 OS=Mus musculus GN=Rasip1 PE=1 SV=3 (Q3U0S6)	Q3U0S6	Q5U651	1.22419e+09	1.45748e+08
Cluster of Signal transducer and activator of transcription 1-alpha/beta OS=Homo sapiens GN=STAT1 PE=1 SV=2 (P42224)	P42224	P42224	2.33675e+08	1.33483e+09	6.83201e+07	9.108e+07
Monocarboxylate transporter 1 OS=Mus musculus GN=Slc16a1 PE=1 SV=1	P53986	P53985	5.38446e+09			1.31762e+07
Protein phosphatase 1 regulatory subunit 3A OS=Mus musculus GN=Ppp1r3a PE=1 SV=2	Q99MR9	Q16821	1.55537e+09
Cluster of Proteasome subunit alpha type-6 OS=Mus musculus GN=Psma6 PE=1 SV=1 (Q9QUM9)	Q9QUM9	P60900	7.7153e+08	8.19767e+08	1.91654e+09	1.39437e+09
Cluster of cGMP-dependent protein kinase 1 OS=Mus musculus GN=Prkg1 PE=1 SV=1 (P0C605)	P0C605	Q13976	8.79765e+07	2.5271e+07	1.01096e+09	8.66189e+08
Cluster of 14-3-3 protein beta/alpha OS=Xenopus tropicalis GN=ywhab PE=2 SV=1 (Q5XGC8)	Q5XGC8	P31946		3.12627e+09	1.38753e+10	1.00518e+10
Cluster of MGC68605 protein OS=Xenopus laevis GN=hsd17b6 PE=2 SV=1 (Q6PA40)	Q6PA40	O14756			2.09378e+09	5.10441e+09
Cluster of Darmin protein (Fragment) OS=Xenopus laevis GN=darmin PE=2 SV=1 (Q7ZXA6)	Q7ZXA6	Q96KP4			4.1115e+09	1.07839e+09
Uncharacterized protein OS=Xenopus tropicalis GN=lmnb1 PE=3 SV=1	F7EGF8	P20700		6.28674e+08	2.54725e+09	5.27103e+09
NADH-cytochrome b5 reductase OS=Xenopus laevis GN=cyb5r3 PE=2 SV=1	Q7ZX29	P00387			1.42171e+10	5.51497e+09
MCG124046 OS=Mus musculus GN=Prss1 PE=1 SV=1	Q9Z1R9	Q8NHM4	2.42467e+09	4.44243e+09	5.25935e+09	2.79991e+09
Cluster of Rab GDP dissociation inhibitor beta OS=Mus musculus GN=Gdi2 PE=1 SV=1 (Q61598)	Q61598	P50395	4.64781e+09	4.45671e+09	3.43069e+09	3.13885e+09
Cluster of AP2-associated protein kinase 1 OS=Mus musculus GN=Aak1 PE=1 SV=2 (Q3UHJ0)	Q3UHJ0	Q2M2I8	6.78651e+08	5.62218e+08
Cluster of Ca2+/calmodulin-dependent protein kinase I-like protein OS=Xenopus laevis GN=pnck PE=2 SV=1 (Q7T2H4)	Q7T2H4	Q6P2M8			7.00511e+09	3.11702e+09
Cluster of SH3 domain-binding glutamic acid-rich protein OS=Mus musculus GN=Sh3bgr PE=1 SV=1 (Q9WUZ7)	Q9WUZ7	P55822	1.13944e+09	3.16789e+09
Uncharacterized protein (Fragment) OS=Xenopus tropicalis GN=opa1 PE=3 SV=1	F6UYE4	O60313	1.28316e+09	2.01543e+09	8.21443e+08	2.5183e+09
MICOS complex subunit Mic26 OS=Mus musculus GN=Apoo PE=1 SV=2	Q9DCZ4	Q9BUR5	1.36884e+10
Cluster of C-1-tetrahydrofolate synthase, cytoplasmic OS=Homo sapiens GN=MTHFD1 PE=1 SV=3 (P11586)	P11586	P11586	5.36796e+09	5.5852e+07	2.85618e+09	1.57499e+09
Cluster of Microtubule-associated tumor suppressor 1 OS=Homo sapiens GN=MTUS1 PE=1 SV=2 (Q9ULD2)	Q9ULD2	Q9ULD2			1.00656e+09	9.91438e+08
Uncharacterized protein OS=Xenopus tropicalis GN=LOC496762 PE=4 SV=1	F7B5M4	P0CF74			9.40316e+09	6.10301e+08
Aspartate aminotransferase, cytoplasmic OS=Mus musculus GN=Got1 PE=1 SV=3	P05201	P17174	7.34346e+10	2.42658e+10	1.23439e+10	1.26598e+10
Novel protein similar to cytochrome c oxidase subunit Vb OS=Xenopus tropicalis GN=cox5b.1 PE=2 SV=1	Q28FU1	P10606				2.11944e+10
LOC446968 protein (Fragment) OS=Xenopus laevis GN=LOC446968 PE=2 SV=1	Q642N7	P21397			1.04055e+08	3.9561e+09
Cluster of Eukaryotic translation initiation factor 3 subunit D OS=Xenopus laevis GN=eif3d PE=2 SV=1 (Q7ZTM9)	Q7ZTM9	O15371	8.26905e+08	3.51862e+08	4.68536e+08	1.55329e+08
Cluster of XEB1B OS=Xenopus laevis GN=mapre1 PE=2 SV=1 (Q8UW77)	Q8UW77	Q15691	4.06528e+08	2.23718e+08	1.53768e+09	2.20467e+09
Cluster of Glycogen synthase kinase-3 beta OS=Mus musculus GN=Gsk3b PE=1 SV=1 (E9QAQ5)	E9QAQ5	P49841	8.7051e+08	1.03929e+09	2.15164e+08	1.48754e+08
Cluster of Isoleucine--tRNA ligase, cytoplasmic OS=Mus musculus GN=Iars PE=1 SV=2 (Q8BU30)	Q8BU30	P41252	1.41636e+09	2.39467e+08	2.6632e+08	4.0071e+08
Cluster of OCIA domain-containing protein 1 OS=Homo sapiens GN=OCIAD1 PE=1 SV=1 (Q9NX40)	Q9NX40	Q9NX40	1.58607e+09	1.67303e+09
Cluster of Branched-chain-amino-acid aminotransferase OS=Xenopus tropicalis GN=bcat2 PE=3 SV=1 (F7DES6)	F7DES6	P54687			3.50486e+09	5.61397e+09
Ferrochelatase, mitochondrial OS=Mus musculus GN=Fech PE=1 SV=2	P22315	P22830	3.99957e+09	7.76947e+08	1.64083e+08	5.51715e+08
182 kDa tankyrase-1-binding protein OS=Mus musculus GN=Tnks1bp1 PE=1 SV=2	P58871	Q9C0C2	7.96698e+08	2.39742e+07
Ambp protein OS=Xenopus laevis GN=ambp PE=2 SV=1	Q7SZ46	P02760			3.38688e+09	1.81956e+08
Cluster of ADP ribosylation factor 1 OS=Xenopus laevis GN=arf1 PE=2 SV=1 (Q8AVF6)	Q8AVF6	P84077	1.18015e+09	5.90257e+08	2.22735e+09	2.05668e+09
ATP synthase subunit delta, mitochondrial OS=Mus musculus GN=Atp5d PE=1 SV=1	Q9D3D9	P30049	2.55892e+10
Cluster of Ubiquitin-associated protein 2-like OS=Homo sapiens GN=UBAP2L PE=1 SV=2 (Q14157)	Q14157	Q14157	2.13902e+09	2.23948e+08	5.11144e+07	1.00275e+08
Cluster of NADH dehydrogenase [ubiquinone] 1 beta subcomplex subunit 6 OS=Mus musculus GN=Ndufb6 PE=1 SV=3 (Q3UIU2)	Q3UIU2	O95139	8.36756e+09	1.54426e+10		3.56175e+09
Cluster of Nup155-prov protein OS=Xenopus laevis GN=nup155 PE=2 SV=1 (Q7ZWL0)	Q7ZWL0	O75694		3.99254e+06	1.02468e+09	4.87711e+08
Uncharacterized protein OS=Xenopus tropicalis GN=ndufb7 PE=2 SV=1	A4II52	P17568			4.11973e+08	1.33472e+10
Uncharacterized protein OS=Xenopus tropicalis GN=ndufa3 PE=4 SV=1	F6ZQX8	O95167			1.86361e+09	1.17867e+10
Cluster of Tyrosine-protein phosphatase non-receptor type 11 OS=Mus musculus GN=Ptpn11 PE=1 SV=2 (P35235)	P35235	Q06124	1.87254e+09	2.05215e+08	2.70632e+08	1.63236e+08
Cluster of Alanine--tRNA ligase, cytoplasmic OS=Xenopus tropicalis GN=aars PE=3 SV=1 (F6PWR4)	F6PWR4	P49588	5.57572e+08	1.16665e+08	1.72315e+09	9.74739e+08
Cluster of Protein NDRG2 OS=Homo sapiens GN=NDRG2 PE=1 SV=2 (Q9UN36)	Q9UN36	Q9UN36	1.29933e+10	2.08335e+09	4.53665e+09	5.495e+09
Cluster of MGC83295 protein OS=Xenopus laevis GN=nup205 PE=2 SV=1 (Q642R6)	Q642R6	Q92621			6.21432e+08	2.3476e+08
Uncharacterized protein OS=Xenopus tropicalis GN=set PE=3 SV=1	F6RJH1	Q01105	7.78835e+07	2.56479e+09	1.35561e+09	2.62658e+09
Xanthine dehydrogenase/oxidase OS=Mus musculus GN=Xdh PE=1 SV=5	Q00519	P47989	3.44169e+09	1.38593e+08
ATP-binding cassette sub-family B member 8, mitochondrial OS=Mus musculus GN=Abcb8 PE=1 SV=1	Q9CXJ4	Q9NUT2	4.38581e+09	6.30327e+08
Cluster of Mitochondrial import inner membrane translocase subunit TIM44 OS=Homo sapiens GN=TIMM44 PE=1 SV=2 (O43615)	O43615	O43615	1.28684e+09	5.25404e+09		4.64092e+07
Cluster of Ncoa5-prov protein OS=Xenopus laevis GN=ncoa5 PE=2 SV=1 (Q7ZXM5)	Q7ZXM5	Q9HCD5			2.38569e+09	9.42298e+08
Cluster of MGC83056 protein OS=Xenopus laevis GN=MGC83056 PE=2 SV=1 (Q6AZP0)	Q6AZP0	O94776	5.19883e+08	3.89672e+07	6.26552e+08	9.90488e+07
Cluster of LOC100158425 protein OS=Xenopus laevis GN=hnrnpr PE=2 SV=1 (B1WBC3)	B1WBC3	O43390	7.97992e+08	2.86311e+09	6.88388e+09	2.45094e+09
Cluster of Protein Plcb4 (Fragment) OS=Mus musculus GN=Plcb4 PE=1 SV=1 (A2AT93)	A2AT93	Q15147	1.11897e+09	1.18561e+08
Cluster of Catenin delta-1 OS=Mus musculus GN=Ctnnd1 PE=1 SV=1 (E9Q8Z5)	E9Q8Z5	O60716	6.19334e+08	5.63651e+08
Uncharacterized protein OS=Sus scrofa GN=MAVS PE=1 SV=2	F1S8C6	Q7Z434		9.31376e+09
Cluster of Uncharacterized protein OS=Sus scrofa GN=RPS25 PE=1 SV=2 (F2Z5G8)	F2Z5G8	P62851	1.35102e+09	3.77821e+09	1.9149e+09	1.38031e+09
Cluster of ELKS/Rab6-interacting/CAST family member 1 OS=Mus musculus GN=Erc1 PE=1 SV=1 (F8VPM7)	F8VPM7	Q8IUD2	5.19083e+08	9.92499e+07	4.04706e+08	1.27296e+09
Aspartate aminotransferase, cytoplasmic OS=Sus scrofa GN=GOT1 PE=1 SV=3	P00503	P17174	2.16767e+10	6.18228e+10	8.45903e+09	8.24985e+09
Cystatin domain fetuin-like protein OS=Xenopus laevis GN=hrg PE=2 SV=1	Q7SYH2	Q9UGM5			1.02215e+10
Succinate dehydrogenase cytochrome b560 subunit, mitochondrial OS=Mus musculus GN=Sdhc PE=1 SV=1	Q9CZB0	Q99643	9.31144e+09	1.48612e+09	7.77885e+08
Cluster of Nuclear protein localization protein 4 homolog OS=Mus musculus GN=Nploc4 PE=1 SV=3 (P60670)	P60670	Q8TAT6	2.33039e+08	1.73561e+08	8.03418e+08	8.51878e+08
Cluster of Ferritin OS=Xenopus laevis GN=ftmt PE=2 SV=1 (Q7ZXM8)	Q7ZXM8	P02794	8.35395e+09	3.0965e+08	4.33831e+09	9.80639e+08
Cluster of Trimeric intracellular cation channel type A OS=Homo sapiens GN=TMEM38A PE=1 SV=1 (Q9H6F2)	Q9H6F2	Q9H6F2	6.23936e+09	2.84975e+08
Cluster of General transcription factor II-I OS=Mus musculus GN=Gtf2i PE=1 SV=1 (Q3UHU8)	Q3UHU8	P78347	1.59516e+09	3.83227e+07
NADH-cytochrome b5 reductase OS=Sus scrofa GN=CYB5R1 PE=1 SV=1	F1S4N2	Q9UHQ9	1.41616e+07	2.29002e+10
Cluster of Uncharacterized protein OS=Sus scrofa GN=CSNK2A1 PE=1 SV=1 (F2Z5I5)	F2Z5I5	P68400	5.07247e+08	1.7227e+09	4.71603e+08	3.75407e+08
FCN protein (Fragment) OS=Xenopus laevis GN=FCN PE=2 SV=1	Q7ZT75	O00602			1.26811e+10
MICOS complex subunit OS=Xenopus laevis GN=apool PE=2 SV=1	Q3KQH5	Q6UXV4			6.93329e+09	1.61089e+09
Electron transfer flavoprotein subunit beta OS=Mus musculus GN=Etfb PE=1 SV=3	Q9DCW4	P38117	5.2197e+10	1.0637e+10	8.21365e+08	3.43107e+09
Cluster of DENN domain-containing protein 4C OS=Mus musculus GN=Dennd4c PE=1 SV=1 (A6H8H2)	A6H8H2	Q5VZ89	8.1813e+08	4.40505e+06	9.54098e+07	1.61463e+08
Cluster of Myosin regulatory light polypeptide 9 OS=Homo sapiens GN=MYL9 PE=1 SV=4 (P24844)	P24844	P24844	1.28649e+08	5.16809e+08	5.53387e+08	1.453e+09
Cluster of Eukaryotic translation initiation factor 5B OS=Mus musculus GN=Eif5b PE=1 SV=2 (Q05D44)	Q05D44	O60841	1.81454e+09	4.90306e+08	3.00037e+08	6.17563e+08
Cluster of Twinfilin-2 OS=Mus musculus GN=Twf2 PE=1 SV=1 (Q9Z0P5)	Q9Z0P5	Q6IBS0	1.27578e+09	1.47398e+09
Cluster of LOC100135111 protein (Fragment) OS=Xenopus tropicalis GN=LOC100135111 PE=2 SV=1 (A9JRZ9)	A9JRZ9	P30042			4.01991e+09	7.55283e+09
Cluster of FYVE and coiled-coil domain-containing protein 1 OS=Mus musculus GN=Fyco1 PE=1 SV=1 (Q8VDC1)	Q8VDC1	Q9BQS8	1.81209e+09	2.88764e+07
Cluster of Leiomodin-2 OS=Homo sapiens GN=LMOD2 PE=1 SV=2 (Q6P5Q4)	Q6P5Q4	Q6P5Q4	8.45133e+08	7.66887e+08	8.15945e+07	4.51666e+08
Cluster of Protein Igkv1-117 (Fragment) OS=Mus musculus GN=Igkv1-117 PE=4 SV=2 (A0A140T8M0)	A0A140T8M0	A2NJV5	1.29364e+09	1.3537e+10
Cluster of Macrophage mannose receptor 1 OS=Homo sapiens GN=MRC1 PE=1 SV=1 (P22897)	P22897	P22897	1.87261e+09	3.58918e+08
Uncharacterized protein OS=Sus scrofa GN=NDUFB9 PE=1 SV=2	F1RRP9	Q9Y6M9	1.73424e+09	8.20945e+10
60S ribosomal protein L7a OS=Homo sapiens GN=RPL7A PE=1 SV=2	P62424	P62424	1.03995e+10	1.40765e+10	7.10752e+09	9.00878e+09
MGC52578 protein OS=Xenopus laevis GN=MGC52578 PE=2 SV=1	Q7ZXK5	P26583			2.42732e+10	1.27416e+09
NADH dehydrogenase [ubiquinone] 1 subunit C2 OS=Mus musculus GN=Ndufc2 PE=1 SV=1	Q9CQ54	O95298	8.92476e+09
Cluster of Aconitate hydratase OS=Xenopus laevis GN=aco1 PE=2 SV=1 (Q7ZY37)	Q7ZY37	P21399	1.4862e+09	6.95071e+08	1.61694e+09	9.23781e+08
Cluster of Aldehyde dehydrogenase, mitochondrial OS=Mus musculus GN=Aldh2 PE=1 SV=1 (P47738)	P47738	P05091	1.3698e+10	1.56416e+08	3.50239e+09	2.17555e+09
Cluster of Prothrombin OS=Xenopus laevis GN=lpa-prov PE=2 SV=1 (Q6DFJ5)	Q6DFJ5	P00734	5.02107e+08	2.59518e+08	7.41834e+09	4.35514e+09
Uncharacterized protein OS=Xenopus tropicalis GN=col3a1 PE=2 SV=1	B5DES3	P02461			3.86061e+09	5.86011e+09
Cluster of Proteasome subunit alpha type OS=Sus scrofa GN=PSMA4 PE=1 SV=1 (F2Z528)	F2Z528	P25789	5.45574e+08	4.43967e+08	1.60182e+09	8.85099e+08
Uncharacterized protein (Fragment) OS=Xenopus tropicalis GN=apeh PE=4 SV=1	F7EDX7	P13798			9.06737e+08	2.03979e+09
Cluster of AP-2 complex subunit mu OS=Xenopus laevis GN=ap2m1 PE=2 SV=1 (Q801Q8)	Q801Q8	Q96CW1	8.17948e+08	3.26708e+08	3.09516e+08	3.36762e+08
Cluster of Isocitrate dehydrogenase [NAD] subunit, mitochondrial OS=Xenopus laevis GN=idh3g PE=2 SV=1 (Q6GM62)	Q6GM62	P51553	1.61703e+09		6.03539e+09	4.47801e+09
Cluster of Methylmalonic aciduria type A protein, mitochondrial OS=Homo sapiens GN=MMAA PE=1 SV=1 (Q8IVH4)	Q8IVH4	Q8IVH4	2.01215e+09	4.53586e+09	2.58374e+07
Cluster of Torsin-1A-interacting protein 1 OS=Homo sapiens GN=TOR1AIP1 PE=1 SV=2 (Q5JTV8)	Q5JTV8	Q5JTV8	1.0568e+09	3.26569e+08		5.77508e+07
NADH dehydrogenase [ubiquinone] iron-sulfur protein 5 (Fragment) OS=Mus musculus GN=Ndufs5 PE=1 SV=1	B1ARW4	O43920	5.00308e+09
Cluster of Mitochondrial 10-formyltetrahydrofolate dehydrogenase OS=Homo sapiens GN=ALDH1L2 PE=1 SV=2 (Q3SY69)	Q3SY69	Q3SY69	2.81099e+08	4.52515e+08	1.71986e+08	1.21588e+09
Transcription intermediary factor 1-beta OS=Mus musculus GN=Trim28 PE=1 SV=3	Q62318	Q13263	1.70299e+09	1.68331e+07
Catenin delta-1 OS=Xenopus laevis GN=ctnnd1 PE=1 SV=1	Q8AXM9	O60716			2.0289e+09	2.14823e+08
Cluster of GTP-binding protein RAD OS=Homo sapiens GN=RRAD PE=1 SV=2 (P55042)	P55042	P55042	7.08253e+07	3.46838e+08	1.58882e+09	1.70964e+09
Cluster of Apoptosis inhibitor 5-B OS=Xenopus laevis GN=api5-b PE=2 SV=1 (Q7ZY79)	Q7ZY79	Q9BZZ5	7.35226e+08	3.47696e+08	6.03547e+09	1674892000
Cluster of Adenylosuccinate synthetase isozyme 1 B OS=Xenopus laevis GN=adssl1-b PE=2 SV=1 (Q68F20)	Q68F20	Q8N142	1.06084e+09	9.73015e+07	5.32778e+09	2.54461e+08
Cluster of Hydroxysteroid dehydrogenase-like protein 2 OS=Homo sapiens GN=HSDL2 PE=1 SV=1 (Q6YN16)	Q6YN16	Q6YN16	1.83634e+09	1.60319e+10	8.31385e+08	7.80749e+08
Cluster of Heterogeneous nuclear ribonucleoprotein U-like protein 2 OS=Mus musculus GN=Hnrnpul2 PE=1 SV=2 (Q00PI9)	Q00PI9	Q1KMD3	1.20788e+09	5.28763e+08
Uncharacterized protein OS=Sus scrofa GN=PRELP PE=1 SV=2	F1S6B4	P51888	8.43402e+07	1.6937e+10
Uncharacterized protein OS=Sus scrofa GN=PLIN4 PE=1 SV=2	F1S7K4	Q96Q06	1.21858e+08	9.56582e+09
Uncharacterized protein OS=Xenopus tropicalis GN=dnajc13 PE=4 SV=1	F6Y7G7	O75165	1.72577e+08	2.03459e+07	6.3868e+08	3.89653e+08
Uncharacterized protein OS=Xenopus tropicalis PE=3 SV=1	F7AJT5	O43847				4.75405e+09
Cluster of Eukaryotic initiation factor 4A-III OS=Mus musculus GN=Eif4a3 PE=1 SV=3 (Q91VC3)	Q91VC3	P38919	6.03511e+08	1.7217e+09	1.82456e+09	8.85883e+08
Cluster of Prolyl endopeptidase OS=Mus musculus GN=Prep PE=1 SV=1 (Q9QUR6)	Q9QUR6	P48147	1.40934e+09	1.23355e+09	2.15068e+08
Cluster of Uncharacterized protein OS=Sus scrofa GN=HYOU1 PE=1 SV=1 (F1SAI8)	F1SAI8	Q9Y4L1	1.13353e+09	1.52431e+09	2.11681e+07
Cluster of Microsomal glutathione S-transferase 1 OS=Sus scrofa GN=MGST1 PE=2 SV=3 (P79382)	P79382	P10620	6.82967e+08	8.1448e+09
Cluster of Caprin-1 OS=Mus musculus GN=Caprin1 PE=1 SV=2 (Q60865)	Q60865	Q14444	2.88796e+09	5.27669e+08
Acetyl-coenzyme A synthetase OS=Sus scrofa GN=ACSS1 PE=1 SV=2	F1SAS2	Q9NUB1	3.06664e+09	1.9206e+10
MICOS complex subunit mic25 OS=Xenopus tropicalis GN=chchd6 PE=2 SV=2	Q5FVV3	Q9BRQ6			1.79093e+08	5.44953e+09
Cluster of Phosphoglycerate mutase OS=Xenopus laevis GN=pgam2 PE=2 SV=1 (Q7SYX4)	Q7SYX4	P15259	2.30109e+09	5.09525e+09	2.11525e+10	4.37067e+09
Cluster of Pik4ca-prov protein OS=Xenopus laevis GN=pi4ka PE=2 SV=1 (Q6DDG3)	Q6DDG3	P42356	5.46273e+08	1.16138e+07	8.43526e+08	1.03338e+09
LETM1 and EF-hand domain-containing protein 1, mitochondrial OS=Xenopus tropicalis GN=letm1 PE=2 SV=1	Q0VA06	O95202	2.79622e+09	1.1048e+09	1.82422e+09	3.27935e+09
Cluster of AP-3 complex subunit delta-1 OS=Mus musculus GN=Ap3d1 PE=1 SV=1 (O54774)	O54774	O14617	3.64242e+08	3.75606e+07	1.18451e+08	3.99051e+08
Cluster of Uncharacterized protein OS=Xenopus tropicalis GN=prkaa2 PE=4 SV=1 (F6R539)	F6R539	P54646	3.02061e+08	2.06104e+08	1.47867e+09	2.09439e+09
Cluster of Isocitrate dehydrogenase [NAD] subunit, mitochondrial OS=Xenopus laevis GN=idh3b PE=2 SV=1 (Q6IP15)	Q6IP15	O43837	7.60745e+09	8.52658e+09	8.63847e+09	4.37239e+09
Cluster of ATP-dependent 6-phosphofructokinase, liver type OS=Mus musculus GN=Pfkl PE=1 SV=4 (P12382)	P12382	P17858	4.75963e+09	1.57548e+10	1.17418e+10	5.06863e+09
Cluster of Angiotensin-converting enzyme OS=Homo sapiens GN=ACE PE=1 SV=1 (P12821)	P12821	P12821	1.13616e+09	6.2191e+08		8.14007e+08
Cluster of Uncharacterized protein OS=Xenopus tropicalis GN=ralgapa1 PE=4 SV=1 (F7EC44)	F7EC44	Q6GYQ0	2.09265e+07		8.42404e+08	2.71573e+08
Cluster of Tubulointerstitial nephritis antigen-like OS=Homo sapiens GN=TINAGL1 PE=1 SV=1 (Q9GZM7)	Q9GZM7	Q9GZM7	1.72635e+08	3.27904e+09
Cluster of Cysteine and glycine-rich protein 1 OS=Xenopus tropicalis GN=csrp1 PE=2 SV=1 (Q6DEQ0)	Q6DEQ0	P21291			5.56523e+08	7.89918e+09
Cluster of LOC100036907 protein (Fragment) OS=Xenopus laevis GN=LOC100036907 PE=2 SV=1 (A1L2P1)	A1L2P1	Q9UGM3			3.25473e+09	1.37912e+08
Cluster of Nexilin OS=Mus musculus GN=Nexn PE=1 SV=1 (A0A0G2JGI1)	A0A0G2JGI1	Q0ZGT2	1.95136e+09	4.58405e+08
Uncharacterized protein (Fragment) OS=Sus scrofa GN=IGKC PE=1 SV=3	F1STC5	P01834		2.10771e+10
Solute carrier family 2, facilitated glucose transporter member 4 OS=Mus musculus GN=Slc2a4 PE=1 SV=3	P14142	P14672	2.54432e+09	4.35257e+06
Cluster of 5'-AMP-activated protein kinase subunit beta-2 OS=Homo sapiens GN=PRKAB2 PE=1 SV=1 (O43741)	O43741	O43741	4.19186e+07	3.82695e+07	1.6999e+09	1.48823e+09
Complement C5a anaphylatoxin OS=Sus scrofa GN=C5 PE=1 SV=2	F1SME1	P01031		5.64759e+09
Uncharacterized protein (Fragment) OS=Xenopus tropicalis GN=ndufa11 PE=4 SV=1	F6Z4V1	Q86Y39			9.91847e+08	8.61071e+09
Vacuolar protein sorting-associated protein 13A OS=Mus musculus GN=Vps13a PE=1 SV=1	Q5H8C4	Q96RL7	1.0134e+09	7.33376e+06
Cluster of Uncharacterized protein OS=Xenopus tropicalis GN=nexn PE=4 SV=1 (F6S3L8)	F6S3L8	Q0ZGT2			1.37423e+09	5.78272e+09
Cluster of Ferritin heavy chain B OS=Xenopus laevis GN=fth1-b PE=2 SV=2 (P17663)	P17663	P02794			4.01787e+09	6.76749e+08
Triosephosphate isomerase OS=Xenopus tropicalis GN=tpi1 PE=2 SV=1	B0BM40	P60174	6.36618e+09	9.28959e+09	4.71266e+10	5.23814e+10
Uncharacterized protein (Fragment) OS=Xenopus tropicalis GN=fhl3 PE=4 SV=1	F7DTI2	Q13643			3.49834e+10	1.10475e+08
Uncharacterized protein OS=Xenopus tropicalis GN=ctsh PE=3 SV=1	F7EM02	P25774				1.14143e+10
Cluster of NADPH--cytochrome P450 reductase OS=Mus musculus GN=Por PE=1 SV=2 (P37040)	P37040	P16435	8.06546e+08	2.70344e+08	8.489e+06	2.06601e+08
Cluster of Uncharacterized protein (Fragment) OS=Xenopus tropicalis GN=blvra PE=4 SV=1 (F6YDT2)	F6YDT2	P53004			6.71218e+07	5.99516e+09
Cluster of Methionine aminopeptidase 1 OS=Xenopus tropicalis GN=metap1 PE=2 SV=1 (Q5I0A0)	Q5I0A0	P53582	6.21598e+08	5.85424e+08	1.43079e+08	1.34468e+09
Cluster of Lysine--tRNA ligase OS=Homo sapiens GN=KARS PE=1 SV=3 (Q15046)	Q15046	Q15046	1.18701e+09	9.72852e+08	2.27738e+08	2.17754e+08
Cluster of Dynactin subunit 2 OS=Mus musculus GN=Dctn2 PE=1 SV=3 (Q99KJ8)	Q99KJ8	Q13561	2.33462e+09	7.11321e+08
Cluster of Transcriptional activator protein Pur-beta-B OS=Xenopus laevis GN=purb-b PE=2 SV=3 (Q8AVS4)	Q8AVS4	Q96QR8		4.72582e+08	3.73237e+09	2.88217e+09
Cluster of Dual 3',5'-cyclic-AMP and -GMP phosphodiesterase 11A OS=Homo sapiens GN=PDE11A PE=1 SV=2 (Q9HCR9)	Q9HCR9	Q9HCR9			4.64609e+08	1.12159e+09
Cluster of 40S ribosomal protein S20 OS=Sus scrofa GN=RPS20 PE=1 SV=1 (A1XQU9)	A1XQU9	P60866	1.21765e+09	4.05384e+09	1.35518e+09	2.00681e+09
Uncharacterized protein OS=Sus scrofa GN=PKP2 PE=4 SV=2	F1SGD2	Q99959	3.56565e+09	4.76959e+09
Short-chain specific acyl-CoA dehydrogenase, mitochondrial OS=Mus musculus GN=Acads PE=1 SV=2	Q07417	P16219	2.63838e+10	9.89376e+09	9.56849e+08	1.65824e+09
Probable threonine--tRNA ligase 2, cytoplasmic OS=Xenopus tropicalis GN=tarsl2 PE=2 SV=1	Q0V9S0	A2RTX5	1.00776e+08		1.87298e+09	4.38785e+09
Cluster of Ogt-prov protein OS=Xenopus laevis GN=ogt PE=2 SV=1 (Q641I4)	Q641I4	O15294	5.37881e+08	3.99807e+07	1.2068e+08	1.06995e+08
MGC69046 protein OS=Xenopus laevis GN=col3a1 PE=2 SV=1	Q6P9I2	P02461			1.66684e+10	8.56425e+07
MGC52972 protein OS=Xenopus laevis GN=cobl PE=2 SV=1	Q7ZWX3	O75128			2.18801e+09	1.73028e+08
Cluster of Arhgap1 protein OS=Xenopus tropicalis GN=arhgap1 PE=2 SV=1 (Q66IH1)	Q66IH1	Q07960	8.0578e+06	2.52398e+08	7.15131e+08	3.58571e+09
Cluster of Mitofusin-1 OS=Mus musculus GN=Mfn1 PE=1 SV=3 (Q811U4)	Q811U4	Q8IWA4	8.9244e+08		3.96116e+07	4.85041e+07
Cluster of Methylglutaconyl-CoA hydratase, mitochondrial OS=Mus musculus GN=Auh PE=1 SV=1 (A0A0R4J023)	A0A0R4J023	Q13825	5.31558e+09	3.80042e+09
Cluster of Arginine--tRNA ligase, cytoplasmic OS=Homo sapiens GN=RARS PE=1 SV=2 (P54136)	P54136	P54136	7.84058e+08	7.88576e+08
Cluster of NADH-cytochrome b5 reductase 3 OS=Homo sapiens GN=CYB5R3 PE=1 SV=3 (P00387)	P00387	P00387	1.72214e+09	2.40968e+09
Cluster of DNA-(apurinic or apyrimidinic site) lyase OS=Homo sapiens GN=APEX1 PE=1 SV=2 (P27695)	P27695	P27695	7.91066e+08	4.73215e+09
Glutaryl-Coenzyme A dehydrogenase OS=Xenopus tropicalis GN=gcdh PE=2 SV=1	A4QND3	Q92947	4.48593e+08		4.24188e+08	5.5948e+09
Cluster of Uncharacterized protein OS=Xenopus tropicalis GN=myh14 PE=3 SV=1 (F6WU78)	F6WU78	P35580	7.26654e+10	7.18457e+10	8.08181e+10	1.56621e+11
Cluster of Serine hydroxymethyltransferase OS=Mus musculus GN=Shmt2 PE=1 SV=1 (Q9CZN7)	Q9CZN7	P34897	3.17698e+09	1.92255e+09	1.24663e+09	5.02638e+09
Cluster of Double-strand-break repair protein rad21 homolog OS=Homo sapiens GN=RAD21 PE=1 SV=2 (O60216)	O60216	O60216	7.29611e+07	1.26452e+07	6.14173e+08	2.73272e+08
Cluster of Vacuolar protein sorting-associated protein 13D OS=Homo sapiens GN=VPS13D PE=1 SV=2 (Q5THJ4)	Q5THJ4	Q5THJ4	5.43733e+08		1.09576e+09	1.01254e+08
Cluster of Uncharacterized protein OS=Xenopus tropicalis GN=cdc42bpb PE=3 SV=1 (F7A5W1)	F7A5W1	Q9Y5S2	6.68398e+07		1.18584e+09	2.63398e+08
Histidine-rich glycoprotein OS=Mus musculus GN=Hrg PE=1 SV=1	A0A0R4J039	P04196	3.01065e+09
Uncharacterized protein OS=Sus scrofa GN=LOC100153899 PE=1 SV=2	F1SCC6	P01011		4.10544e+10
Uncharacterized protein (Fragment) OS=Xenopus tropicalis GN=add3 PE=4 SV=1	F6ZGA3	Q9UEY8			1.2208e+09	3.59017e+09
Cluster of Ubiquitin-protein ligase E3A OS=Mus musculus GN=Ube3a PE=1 SV=2 (O08759)	O08759	Q05086	9.42667e+08	1.54092e+08	1.94021e+08	3.12211e+08
Enoyl-CoA delta isomerase 1, mitochondrial OS=Mus musculus GN=Eci1 PE=1 SV=2	P42125	P42126	2.02861e+10
Saccharopine dehydrogenase-like oxidoreductase OS=Mus musculus GN=Sccpdh PE=1 SV=1	Q8R127	Q8NBX0	2.46754e+09
Cluster of Elongation factor 1-gamma-B OS=Xenopus laevis GN=eef1g-b PE=2 SV=1 (Q91375)	Q91375	P26641			2.20725e+10	5.50685e+09
Uncharacterized protein OS=Sus scrofa GN=ECI2 PE=1 SV=2	F1RWZ4	O75521		8.33072e+09
Cluster of Importin subunit alpha-4 OS=Mus musculus GN=Kpna3 PE=1 SV=1 (O35344)	O35344	O00505	5.46013e+08	7.49972e+08	6.30696e+08	5.59646e+08
Cluster of Ras-related protein Rab-2A OS=Homo sapiens GN=RAB2A PE=1 SV=1 (P61019)	P61019	P61019	2.22968e+08	1.16278e+09	4.86197e+08	9.2087e+08
Mcpt1-prov protein (Fragment) OS=Xenopus tropicalis GN=gzmh PE=2 SV=1	Q5M8H1	P20718				7.65589e+09
Cluster of Serine/threonine-protein kinase TAO1 OS=Homo sapiens GN=TAOK1 PE=1 SV=1 (Q7L7X3)	Q7L7X3	Q7L7X3	9.50383e+08	1.78857e+08	2.98675e+08	2.67541e+08
Cluster of Signal transducer and activator of transcription 5B OS=Mus musculus GN=Stat5b PE=1 SV=1 (P42232)	P42232	P51692	2.35893e+08	3.96147e+07	3.55475e+08	4.55127e+08
Cluster of Uncharacterized protein OS=Xenopus tropicalis GN=rpl21 PE=4 SV=1 (F6QG21)	F6QG21	P46778	5.88538e+08	3.9684e+08	1.65743e+09	1.95758e+09
Cluster of Septin-8-A OS=Xenopus laevis GN=sept8-a PE=2 SV=1 (Q6AXA6)	Q6AXA6	Q92599		2.2273e+09	3.42117e+09	4.36267e+09
Cluster of Cytoskeleton-associated protein 4 OS=Homo sapiens GN=CKAP4 PE=1 SV=2 (Q07065)	Q07065	Q07065	3.62726e+09	2.97941e+09
Cluster of Uncharacterized protein (Fragment) OS=Xenopus tropicalis GN=pdk1 PE=4 SV=1 (F6QN91)	F6QN91	Q15118			5.04678e+08	1.87215e+09
Cluster of Regulator of G-protein signaling 7 OS=Homo sapiens GN=RGS7 PE=1 SV=3 (P49802)	P49802	P49802			6.24015e+08	1.20791e+09
MICOS complex subunit OS=Sus scrofa GN=APOOL PE=1 SV=2	F1S1Q7	Q6UXV4		1.37409e+10
Cluster of Glutamate dehydrogenase 2, mitochondrial OS=Homo sapiens GN=GLUD2 PE=1 SV=2 (P49448)	P49448	P49448	8.06629e+09	8.57745e+09	6.82555e+09	8.42149e+09
Cluster of Uncharacterized protein (Fragment) OS=Xenopus tropicalis GN=alpk3 PE=4 SV=1 (F6X3M7)	F6X3M7	Q96L96			2.0246e+08	1.04003e+09
Cluster of Protein Ighv1-81 (Fragment) OS=Mus musculus GN=Ighv1-81 PE=4 SV=1 (A0A075B5Y4)	A0A075B5Y4	P01742	6.52631e+09
NADH dehydrogenase [ubiquinone] 1 alpha subcomplex subunit 8 OS=Sus scrofa GN=NDUFA8 PE=1 SV=2	F1SLR1	P51970	7.91759e+08	6.31539e+10
Uncharacterized protein (Fragment) OS=Xenopus tropicalis GN=atp5h PE=4 SV=1	F6W0P9	O75947			5.0158e+08	3.05879e+10
Cluster of Isocitrate dehydrogenase [NADP] cytoplasmic OS=Mus musculus GN=Idh1 PE=1 SV=2 (O88844)	O88844	O75874	1.05764e+10	2.53621e+09	4.72799e+09	9.81e+09
Cluster of Vha55 protein OS=Xenopus laevis GN=atp6v1b2 PE=2 SV=1 (Q7ZTJ4)	Q7ZTJ4	P21281	4.13136e+08	5.64336e+08	9.99044e+08	5.2251e+08
Cluster of Phosphatidylinositol-binding clathrin assembly protein (Fragment) OS=Mus musculus GN=Picalm PE=1 SV=1 (A0A140LHQ8)	A0A140LHQ8	Q13492	1.0497e+09	3.86022e+08	3.8309e+08	1.7912e+08
Cluster of ATP-binding cassette sub-family C member 9 OS=Mus musculus GN=Abcc9 PE=1 SV=2 (P70170)	P70170	O60706	5.33562e+08	7.28186e+06	9.19032e+07	4.9262e+07
Cluster of Heat shock 70 kDa protein 4L OS=Mus musculus GN=Hspa4l PE=1 SV=2 (P48722)	P48722	O95757	3.38251e+09	8.95752e+07		4.55776e+08
Cluster of Peroxiredoxin-5, mitochondrial OS=Mus musculus GN=Prdx5 PE=1 SV=1 (H3BJQ7)	H3BJQ7	P30044	1.68514e+10	4.66502e+07	9.45732e+08	1.59186e+09
Cluster of Mitochondrial import receptor subunit TOM40 homolog OS=Xenopus laevis GN=tomm40 PE=2 SV=1 (Q7ZTM6)	Q7ZTM6	O96008		3.60177e+08	1.34433e+09	5.33285e+09
Cluster of Leucine-rich repeat-containing protein 59 OS=Mus musculus GN=Lrrc59 PE=1 SV=1 (Q922Q8)	Q922Q8	Q96AG4	2.07913e+09	2.17943e+09
GMP reductase OS=Xenopus tropicalis GN=gmpr PE=3 SV=1	F6PWI3	P36959		9.99998e+07	3.25631e+09	5.56885e+09
ATP synthase subunit a OS=Mus musculus GN=Mtatp6 PE=1 SV=1	P00848	P00846	3.81527e+09
Antithrombin-III OS=Mus musculus GN=Serpinc1 PE=1 SV=1	P32261	P01008	6.03844e+09	1.14894e+09
Beta-taxilin OS=Mus musculus GN=Txlnb PE=1 SV=2	Q8VBT1	Q8N3L3	4.43067e+09	1.64166e+08		1.18793e+07
Synaptopodin-2 OS=Mus musculus GN=Synpo2 PE=1 SV=2	Q91YE8	Q9UMS6	9.04189e+08	1.56578e+08
Short/branched chain specific acyl-CoA dehydrogenase, mitochondrial OS=Mus musculus GN=Acadsb PE=1 SV=1	Q9DBL1	P45954	3.44288e+09	7.55769e+09		3.52177e+08
Cluster of Myosin light chain kinase, smooth muscle OS=Homo sapiens GN=MYLK PE=1 SV=4 (Q15746)	Q15746	Q15746	7.29109e+08	9.21976e+08	4.5651e+07	9.53523e+07
Cluster of Ubiquitin carboxyl-terminal hydrolase 10 OS=Homo sapiens GN=USP10 PE=1 SV=2 (Q14694)	Q14694	Q14694	7.45709e+08		2.17896e+08	1.34655e+08
Cluster of Fubp1 protein OS=Xenopus laevis GN=fubp1 PE=2 SV=1 (Q7ZXS1)	Q7ZXS1	Q96AE4	7.00486e+07	1.75487e+08	1.28482e+09	5.45633e+08
Cluster of MGC154222 protein OS=Xenopus laevis GN=dync1li2 PE=2 SV=1 (Q0P3S2)	Q0P3S2	O43237		3.10361e+08	1.94956e+09	1.73728e+09
Cluster of Betaine--homocysteine S-methyltransferase 1 OS=Xenopus laevis GN=bhmt PE=2 SV=1 (Q5XGM3)	Q5XGM3	Q93088			9.56083e+09	1.22705e+08
Cluster of Uncharacterized protein OS=Xenopus tropicalis GN=vapb PE=2 SV=1 (Q6P7K7)	Q6P7K7	O95292			2.57516e+09	5.77327e+09
Cluster of LOC495491 protein OS=Xenopus laevis GN=LOC495491 PE=2 SV=1 (Q5U4I5)	Q5U4I5	Q9ULA0			2.92697e+09	7.12047e+08
Cluster of Peptidyl-glycine alpha-amidating monooxygenase A OS=Xenopus laevis GN=pam-a PE=1 SV=3 (P08478)	P08478	P19021			6.73034e+08	4.36136e+08
Cluster of Fatty acid-binding protein, adipocyte OS=Mus musculus GN=Fabp4 PE=1 SV=3 (P04117)	P04117	P15090	1.37133e+10	2.20311e+09
Cluster of Uncharacterized protein OS=Sus scrofa GN=SEC22B PE=1 SV=1 (F1SB09)	F1SB09	O75396	2.47912e+08	2.52893e+08	4.40296e+08	1.73526e+09
Uncharacterized protein (Fragment) OS=Xenopus tropicalis GN=iars2 PE=3 SV=1	F6SNW5	Q9NSE4			2.18418e+08	1.59989e+09
Uncharacterized protein OS=Xenopus tropicalis GN=MGC89178 PE=4 SV=1	F7A3R4	Q96RW7				5.51391e+09
Cluster of Actin-related protein 2/3 complex subunit 2 OS=Mus musculus GN=Arpc2 PE=1 SV=3 (Q9CVB6)	Q9CVB6	O15144	6.8746e+08	8.11308e+08	6.08286e+08	4.85168e+08
Cluster of Neurobeachin OS=Homo sapiens GN=NBEA PE=1 SV=3 (Q8NFP9)	Q8NFP9	Q8NFP9	1.90577e+08	2.88919e+07	1.43241e+08	8.44597e+08
Cluster of Methionine aminopeptidase 2 OS=Sus scrofa GN=METAP2 PE=1 SV=1 (I3LSP1)	I3LSP1	P50579	1.36851e+09	1.5683e+09		8.08252e+08
Cluster of Poly [ADP-ribose] polymerase 1 (Fragment) OS=Xenopus laevis GN=parp1 PE=2 SV=1 (P31669)	P31669	P09874			2.37663e+09	1.41394e+08
MGC68522 protein OS=Xenopus laevis PE=2 SV=1	Q6PBB8	P02647			1.65277e+10
Cluster of Nars-prov protein OS=Xenopus laevis GN=nars PE=2 SV=1 (Q6DD18)	Q6DD18	O43776	5.03544e+07	7.72247e+08	1.05163e+09	1.08213e+09
Uncharacterized protein OS=Xenopus tropicalis GN=c8b PE=4 SV=1	F6R5H7	P07358			5.17918e+08	1.05204e+09
A-kinase anchor protein 1, mitochondrial OS=Mus musculus GN=Akap1 PE=1 SV=4	O08715	Q92667	1.65753e+09
Cluster of 60S ribosomal protein L38 OS=Homo sapiens GN=RPL38 PE=1 SV=2 (P63173)	P63173	P63173	5.11523e+08	1.16021e+09	5.23838e+08	1.89228e+09
Cluster of 60S ribosomal protein L13 OS=Xenopus laevis GN=LOC100049095 PE=2 SV=1 (A3KMT6)	A3KMT6	P26373	2.99878e+09	4.66256e+09	2.29352e+08	1.92821e+09
Cluster of Reticulon-4 OS=Homo sapiens GN=RTN4 PE=1 SV=2 (Q9NQC3)	Q9NQC3	Q9NQC3	8.68665e+08	4.75721e+08		2.24216e+08
Cluster of Uncharacterized protein OS=Sus scrofa GN=FAM98A PE=1 SV=1 (F1S408)	F1S408	Q8NCA5	6.58015e+08	2.85928e+09
Cluster of Cytosol aminopeptidase OS=Homo sapiens GN=LAP3 PE=1 SV=3 (P28838)	P28838	P28838	2.63693e+09	6.23706e+09
Cluster of Gravin-like OS=Xenopus laevis GN=akap12 PE=2 SV=1 (Q9DDN8)	Q9DDN8	Q02952			9.50889e+08	5.57424e+08
Cluster of Uncharacterized protein OS=Sus scrofa GN=LOC396685 PE=1 SV=1 (F1SCD0)	F1SCD0	P01011		5.56932e+10
Uncharacterized protein OS=Sus scrofa GN=CFI PE=1 SV=1	K7GPW1	P05156		8.76899e+09
Cluster of Eukaryotic translation initiation factor 3 subunit G OS=Homo sapiens GN=EIF3G PE=1 SV=2 (O75821)	O75821	O75821	6.01081e+08	3.19512e+08	4.81608e+08	3.82392e+08
Glutathione S-transferase P 1 OS=Mus musculus GN=Gstp1 PE=1 SV=2	P19157	P09211	1.11349e+10
Cluster of Dolichyl-diphosphooligosaccharide--protein glycosyltransferase subunit STT3A OS=Homo sapiens GN=STT3A PE=1 SV=2 (P46977)	P46977	P46977	7.16302e+08	7.76547e+08	3.02936e+08	2.13008e+08
Cluster of 26S protease regulatory subunit 10B OS=Homo sapiens GN=PSMC6 PE=1 SV=1 (P62333)	P62333	P62333	4.06942e+08	2.97428e+08	7.99447e+08	4.42616e+08
Cluster of LOC496142 protein (Fragment) OS=Xenopus laevis GN=LOC496142 PE=2 SV=1 (Q3B8L8)	Q3B8L8	Q8NCW5			5.69881e+09	2.0728e+09
Cluster of Wu:fj06d02 protein OS=Xenopus laevis GN=wu:fj06d02 PE=2 SV=1 (Q3B8I6)	Q3B8I6	P24534			9.79897e+09	1.16092e+09
Uncharacterized protein OS=Sus scrofa GN=NCEH1 PE=1 SV=1	F1SH10	Q6PIU2	1.79704e+08	8.91546e+09
Lamin-L(I) OS=Xenopus laevis PE=2 SV=1	P09010	P20700	1.18166e+09	7.05785e+08	4.18989e+09	2.82046e+09
Cluster of Exportin-2 OS=Homo sapiens GN=CSE1L PE=1 SV=3 (P55060)	P55060	P55060	3.51325e+09	1.43789e+09	2.36211e+08	1.6272e+08
Cluster of Acyl carrier protein OS=Xenopus tropicalis GN=ndufab1 PE=3 SV=1 (F6W420)	F6W420	O14561		1.13348e+09	4.33536e+09	9.53678e+09
Uncharacterized protein OS=Xenopus tropicalis GN=epb41l2 PE=4 SV=1	K9J7Y0	O43491		1.84416e+08	1.33542e+09	2.94429e+09
Cluster of N-alpha-acetyltransferase 25, NatB auxiliary subunit OS=Mus musculus GN=Naa25 PE=1 SV=1 (Q8BWZ3)	Q8BWZ3	Q14CX7	8.69274e+08	8.6631e+07	1.66379e+07
Cluster of Palladin OS=Mus musculus GN=Palld PE=1 SV=2 (Q9ET54)	Q9ET54	Q8WX93	1.39741e+09	5.30896e+08	2.64309e+08	6.58039e+08
Cluster of MCG115602 OS=Mus musculus GN=Dnajc13 PE=1 SV=1 (G3X922)	G3X922	O75165	7.56835e+08	6.14045e+07	1.2422e+08
Cluster of Peroxiredoxin 6 OS=Mus musculus GN=Prdx6 PE=1 SV=1 (Q6GT24)	Q6GT24	P30041	4.05192e+09	4.38066e+09		1.38032e+09
Cluster of Uncharacterized protein OS=Xenopus tropicalis GN=aimp1 PE=4 SV=1 (F6SGB7)	F6SGB7	Q12904			1.12708e+09	9.652e+08
Sarcolemmal membrane-associated protein OS=Mus musculus GN=Slmap PE=1 SV=1	D3Z7V3	Q14BN4	2.48102e+09	2.07248e+09
Uncharacterized protein OS=Sus scrofa GN=ACSF2 PE=1 SV=2	F1RT96	Q96CM8		8.89217e+09
Uncharacterized protein OS=Xenopus tropicalis GN=cfh PE=4 SV=1	F6Q0T2	P08603			8.28239e+09	8.06809e+09
Uncharacterized protein OS=Xenopus tropicalis GN=hdlbp PE=4 SV=1	F6U0X4	Q00341	1.08676e+09		5.41255e+08	1.40953e+09
Uncharacterized protein OS=Xenopus tropicalis GN=map1b PE=4 SV=1	F7BYV6	P46821		1.04781e+08	3.61768e+08	3.83951e+08
Cluster of Histone deacetylase 2 OS=Homo sapiens GN=HDAC2 PE=1 SV=2 (Q92769)	Q92769	Q92769	5.16111e+08	4.3182e+07	5.13649e+08	3.17525e+08
Cluster of Peptidyl-prolyl cis-trans isomerase A-like 4C OS=Homo sapiens GN=PPIAL4C PE=2 SV=1 (A0A0B4J2A2)	A0A0B4J2A2	A0A0B4J2A2	3.10445e+09	1.52119e+09		2.6187e+08
Cluster of Electron transfer flavoprotein-ubiquinone oxidoreductase, mitochondrial OS=Xenopus tropicalis GN=etfdh PE=3 SV=1 (F6RD81)	F6RD81	Q16134	4.85943e+09	4.81846e+09	3.07193e+09	3.27144e+09
Cluster of S-formylglutathione hydrolase OS=Xenopus laevis GN=MGC84363 PE=2 SV=1 (Q642Q6)	Q642Q6	P10768			3.93524e+09	3.07165e+09
Cluster of ER membrane protein complex subunit 1 OS=Xenopus laevis GN=emc1 PE=2 SV=1 (Q6NRB9)	Q6NRB9	Q8N766			6.22077e+08	1.52652e+09
60S ribosomal protein L8 OS=Xenopus laevis GN=rpl8 PE=2 SV=3	P41116	P62917	3.19523e+09	1.84205e+09	6.07476e+09	7.33617e+09
MGC85294 protein OS=Xenopus laevis GN=MGC85294 PE=2 SV=1	Q66KZ5	P20774			2.27947e+10	1.08185e+10
Cluster of Pre-mRNA-splicing factor ATP-dependent RNA helicase DHX15 OS=Homo sapiens GN=DHX15 PE=1 SV=2 (O43143)	O43143	O43143	1.25823e+08	1.75894e+08	1.43056e+08	7.13659e+07
Cluster of 60S ribosomal protein L35 OS=Homo sapiens GN=RPL35 PE=1 SV=2 (P42766)	P42766	P42766	1.14158e+09	2.21136e+09	2.12631e+09	1.05678e+09
Cluster of Elongation factor G, mitochondrial OS=Mus musculus GN=Gfm1 PE=1 SV=1 (Q8K0D5)	Q8K0D5	Q96RP9	2.02855e+09	1.46796e+09
Cluster of Uncharacterized protein OS=Xenopus tropicalis GN=ssbp1 PE=2 SV=1 (Q08D46)	Q08D46	Q04837			4.24453e+08	2.1321e+09
Cluster of Translation factor Guf1, mitochondrial OS=Mus musculus GN=Guf1 PE=1 SV=1 (Q8C3X4)	Q8C3X4	Q8N442	1.99909e+09	2.10067e+08
Cluster of Elongation factor 1-delta OS=Mus musculus GN=Eef1d PE=1 SV=1 (Q80T06)	Q80T06	P29692	3.78156e+09
Cluster of Methionine--tRNA ligase, cytoplasmic OS=Mus musculus GN=Mars PE=1 SV=1 (E9QB02)	E9QB02	P56192	1.19594e+09	1.90853e+08		1.8718e+08
Cluster of Probable E3 ubiquitin-protein ligase HECTD4 OS=Homo sapiens GN=HECTD4 PE=1 SV=5 (Q9Y4D8)	Q9Y4D8	Q9Y4D8	7.42848e+08			2.0858e+06
Cluster of MGC53500 protein OS=Xenopus laevis GN=mpp1 PE=2 SV=1 (Q801S6)	Q801S6	Q00013			6.01675e+08	5.52474e+08
Cluster of Uncharacterized protein OS=Xenopus tropicalis GN=cntn1 PE=4 SV=1 (F6Z0H2)	F6Z0H2	Q12860			2.71518e+08	8.43595e+08
LOC549928 protein OS=Xenopus tropicalis GN=ndufs5 PE=2 SV=1	A4QNJ5	O43920			9.22153e+08	1.95182e+10
Uncharacterized protein (Fragment) OS=Xenopus tropicalis GN=cald1 PE=4 SV=1	F6YSG7	Q05682			2.39344e+09	2.10405e+10
Myoz2-prov protein OS=Xenopus laevis PE=2 SV=1	Q8AVF9	Q9NPC6			1.02272e+10	4.71536e+09
Acyl-CoA dehydrogenase family member 9, mitochondrial OS=Mus musculus GN=Acad9 PE=1 SV=2	Q8JZN5	Q9H845	3.95256e+09	3.03878e+09	1.69087e+09	1.04222e+10
Cluster of Uncharacterized protein OS=Xenopus tropicalis GN=canx PE=3 SV=1 (F7DHS2)	F7DHS2	P27824		7.50962e+09	7.70295e+08	2.22121e+09
Cluster of RNA-binding protein VgRBP71 OS=Xenopus laevis GN=Khsrp PE=2 SV=1 (Q8AX85)	Q8AX85	Q92945		5.59192e+07	8.59852e+08	8.05822e+08
Cluster of MGC53360 protein OS=Xenopus laevis GN=ctsb PE=2 SV=1 (Q7ZXM4)	Q7ZXM4	P07858			4.37885e+09	2.52763e+08
Cluster of Uncharacterized protein OS=Sus scrofa GN=NES PE=1 SV=1 (I3LNY6)	I3LNY6	P48681		1.38284e+09
LOC100101298 protein OS=Xenopus laevis GN=dnm2 PE=2 SV=1	A5PKP8	P50570	3.00237e+09	3.96422e+08	1.87035e+09	6.0016e+08
Uncharacterized protein OS=Xenopus tropicalis GN=glg1 PE=4 SV=1	F6PW80	Q92896	1.07084e+09	1.46398e+09	9.52105e+08	2.88872e+09
Uncharacterized protein OS=Xenopus tropicalis GN=c4a PE=4 SV=1	F7B2M2	P0C0L5			4.16353e+09	2.65702e+09
Uncharacterized protein OS=Sus scrofa GN=SDPR PE=1 SV=1	I3LDR9	O95810		8.76063e+09
Cluster of Proteasome subunit alpha type-2 OS=Homo sapiens GN=PSMA2 PE=1 SV=2 (P25787)	P25787	P25787	3.7745e+08	3.18217e+08	1.19322e+09	6.49073e+08
Cluster of Uncharacterized protein (Fragment) OS=Xenopus tropicalis GN=lmcd1 PE=4 SV=1 (F6UHN0)	F6UHN0	Q9NZU5			1.218e+09	4.51793e+09
Cluster of Tetratricopeptide repeat protein 37 OS=Xenopus laevis GN=ttc37 PE=2 SV=1 (Q6DFB8)	Q6DFB8	Q6PGP7			4.22311e+08	1.13376e+08
Uncharacterized protein OS=Xenopus tropicalis GN=sgcb PE=2 SV=1	B3DM44	Q16585		5.03209e+08	1.16519e+09	1.44216e+09
Cluster of V-type proton ATPase subunit a OS=Sus scrofa GN=ATP6V0A1 PE=1 SV=2 (F1S1D6)	F1S1D6	Q93050	1.40452e+08	1.81087e+08	2.33599e+08	1.08951e+08
Uncharacterized protein (Fragment) OS=Xenopus tropicalis GN=tinagl1 PE=3 SV=1	F6U204	Q9GZM7			4.21627e+08	3.42128e+08
Uncharacterized protein OS=Sus scrofa GN=BCAM PE=1 SV=1	I3L9I6	P50895		9.73739e+09
Cluster of RAB5A, member RAS oncogene family OS=Xenopus tropicalis GN=rab5a PE=2 SV=1 (Q66JD2)	Q66JD2	P20339	4.90214e+08	1.16071e+09	6.89935e+08	8.56379e+08
Cluster of Developmentally-regulated GTP-binding protein 1 OS=Homo sapiens GN=DRG1 PE=1 SV=1 (Q9Y295)	Q9Y295	Q9Y295	7.34904e+08	3.34033e+08	4.19788e+08	1.2659e+08
Cluster of 60S acidic ribosomal protein P0 OS=Mus musculus GN=Rplp0 PE=1 SV=3 (P14869)	P14869	P05388	8.28916e+09	1.21432e+10	9.61676e+09	1.23632e+10
Cluster of 14-3-3 protein zeta OS=Xenopus tropicalis GN=ywhaz PE=2 SV=1 (Q6P4Z5)	Q6P4Z5	P63104	9.00675e+08	3.76139e+09	1.18722e+10	8.41709e+09
Cluster of Adenylyl cyclase-associated protein 1 OS=Mus musculus GN=Cap1 PE=1 SV=4 (P40124)	P40124	Q01518	1.46881e+09	1.22471e+09
Cluster of Uncharacterized protein (Fragment) OS=Xenopus tropicalis GN=trim69.1 PE=4 SV=1 (F6QJM3)	F6QJM3	Q86WT6			1.13463e+09	5.77448e+08
Cluster of MGC64315 protein OS=Xenopus laevis GN=rpl18 PE=2 SV=1 (Q7SZA4)	Q7SZA4	Q07020			3.92068e+09	5.82177e+09
Cluster of LOC100137702 protein OS=Xenopus laevis GN=pnkp PE=2 SV=1 (A9UMQ0)	A9UMQ0	Q96T60			1.15815e+09	4.6411e+08
Uncharacterized protein (Fragment) OS=Xenopus tropicalis GN=ppl PE=4 SV=1	F7DLC3	O60437			8.94601e+08	1.4909e+09
Cluster of Uncharacterized protein OS=Xenopus tropicalis GN=dock9 PE=4 SV=1 (F7CKF8)	F7CKF8	Q9BZ29			8.47947e+08	3.20535e+08
Synaptopodin 2-like protein OS=Mus musculus GN=Synpo2l PE=1 SV=1	B2RQK7	Q9H987	1.51713e+09	1.71118e+09
Alpha-sarcoglycan OS=Mus musculus GN=Sgca PE=1 SV=1	P82350	Q16586	2.41973e+09	8.3839e+08
Cation-independent mannose-6-phosphate receptor OS=Mus musculus GN=Igf2r PE=1 SV=1	Q07113	P11717	9.24284e+08	3.53214e+07
LOC446927 protein (Fragment) OS=Xenopus laevis GN=LOC446927 PE=2 SV=1	Q66KP5	P02749			2.31833e+09
Cluster of LOC733436 protein (Fragment) OS=Xenopus laevis GN=LOC733436 PE=2 SV=1 (Q2VPE9)	Q2VPE9	O60832	2.23019e+08	1.88973e+08	2.64532e+09	1.24789e+09
Cluster of Septin-2 OS=Mus musculus GN=Sept2 PE=1 SV=2 (P42208)	P42208	Q15019	4.24251e+09	4.77896e+09	2.14356e+09	3.04426e+09
Cluster of Agrin OS=Homo sapiens GN=AGRN PE=1 SV=5 (O00468)	O00468	O00468	1.29987e+08	2.02597e+09	2.44824e+08	1.48109e+08
Cluster of Uncharacterized protein OS=Xenopus laevis GN=lmo7 PE=2 SV=1 (B5DE43)	B5DE43	Q8WWI1			2.04832e+08	3.77543e+08
Cluster of Baculoviral IAP repeat-containing protein 6 OS=Homo sapiens GN=BIRC6 PE=1 SV=2 (Q9NR09)	Q9NR09	Q9NR09	5.69296e+08		8.33966e+07	9.18334e+07
Cluster of Serine beta-lactamase-like protein LACTB, mitochondrial OS=Mus musculus GN=Lactb PE=1 SV=1 (Q9EP89)	Q9EP89	P83111	1.64731e+09	8.85785e+08
Cluster of Protein ABHD16A OS=Homo sapiens GN=ABHD16A PE=1 SV=3 (O95870)	O95870	O95870	9.11734e+08	8.13799e+08
Cluster of Uncharacterized protein OS=Xenopus tropicalis GN=XENTR_v90030984mg PE=4 SV=1 (A0A1B8Y659)	A0A1B8Y659	P01825			3.93593e+10	3.30422e+08
Uncharacterized protein OS=Xenopus tropicalis GN=ganc PE=3 SV=1	F7AQR8	Q8TET4			5.65761e+08	1.90564e+09
Cluster of Uncharacterized protein OS=Xenopus tropicalis GN=myef2 PE=4 SV=1 (F6Y2Y1)	F6Y2Y1	Q9P2K5	9.69045e+07		1.36901e+09	3.96523e+08
Cluster of Delta-sarcoglycan OS=Homo sapiens GN=SGCD PE=1 SV=2 (Q92629)	Q92629	Q92629	8.94693e+08	1.27302e+09	1.78346e+08
Cluster of Transgelin OS=Xenopus laevis GN=tagln2 PE=2 SV=1 (Q7ZWS8)	Q7ZWS8	P37802		1.38935e+08	2.94758e+09	8.53176e+08
NADH dehydrogenase [ubiquinone] 1 subunit C2 OS=Xenopus tropicalis GN=XENTR_v90027086mg PE=3 SV=1	A0A1B8Y3G3	O95298				8.06893e+09
Uncharacterized protein (Fragment) OS=Xenopus tropicalis GN=sgca PE=4 SV=1	F6X475	O43556			1.12976e+09	1.56886e+09
Selenium-binding protein 1-B OS=Xenopus laevis GN=selenbp1-b PE=2 SV=1	Q6DCH7	Q13228	7.67242e+08	4.23991e+08	1.04135e+10	6.92076e+08
NADH dehydrogenase [ubiquinone] 1 alpha subcomplex subunit 5 OS=Mus musculus GN=Ndufa5 PE=1 SV=3	Q9CPP6	Q16718	8.33552e+09	4.98558e+09
Cluster of COP9 signalosome complex subunit 4 OS=Mus musculus GN=Cops4 PE=1 SV=1 (O88544)	O88544	Q9BT78	3.38154e+08	3.39346e+08	4.3142e+08	5.8966e+08
Cluster of Sec1 family domain-containing protein 1 OS=Mus musculus GN=Scfd1 PE=1 SV=1 (Q8BRF7)	Q8BRF7	Q8WVM8	3.26029e+08	3.50226e+08	2.73852e+08	2.14475e+08
Cluster of Kinesin-like protein KIF1B OS=Mus musculus GN=Kif1b PE=1 SV=2 (Q60575)	Q60575	O60333	4.38067e+08		1.15899e+08	2.73688e+08
Cluster of Uncharacterized protein OS=Sus scrofa GN=LOC100737308 PE=4 SV=2 (F1SQX8)	F1SQX8	Q02338	8.98377e+09	1.63301e+10	4.17621e+08	2.83352e+08
Cluster of Lipoprotein lipase OS=Mus musculus GN=Lpl PE=1 SV=3 (P11152)	P11152	P06858	1.78448e+09	3.78959e+09
Cluster of Plakophilin-3 OS=Homo sapiens GN=PKP3 PE=1 SV=1 (Q9Y446)	Q9Y446	Q9Y446			6.50401e+08
Uncharacterized protein OS=Sus scrofa GN=ATP5L PE=1 SV=1	F1SAK6	O75964	1.27087e+09	5.34759e+10
Cluster of 26S proteasome non-ATPase regulatory subunit 4 OS=Homo sapiens GN=PSMD4 PE=1 SV=1 (P55036)	P55036	P55036	3.69834e+08	1.70594e+08	7.24889e+08	3.95697e+08
Cluster of Threonine--tRNA ligase, cytoplasmic OS=Mus musculus GN=Tars PE=1 SV=2 (Q9D0R2)	Q9D0R2	P26639	1.0487e+09	1.13181e+09	2.85926e+09	3.31198e+09
Cluster of Pre-mRNA-processing factor 19 OS=Mus musculus GN=Prpf19 PE=1 SV=1 (Q99KP6)	Q99KP6	Q9UMS4	1.78836e+09	4.86743e+08	4.57433e+08	2.59974e+08
Cluster of Mitochondrial pyruvate carrier 1 OS=Homo sapiens GN=MPC1 PE=1 SV=1 (Q9Y5U8)	Q9Y5U8	Q9Y5U8	3.94057e+09	6.30985e+08	9.2193e+07
Cluster of Calcium/calmodulin-dependent 3',5'-cyclic nucleotide phosphodiesterase 1C OS=Homo sapiens GN=PDE1C PE=1 SV=1 (Q14123)	Q14123	Q14123			4.39016e+08	1.20594e+09
Uncharacterized protein OS=Sus scrofa GN=ALDH3A2 PE=1 SV=2	F1SDC7	P51648		9.16479e+09
Uncharacterized protein (Fragment) OS=Xenopus tropicalis GN=map1b PE=4 SV=1	F6ZM66	P46821			5.50781e+08	7.98255e+08
Bcl-2-like protein 13 OS=Mus musculus GN=Bcl2l13 PE=1 SV=2	P59017	Q9BXK5	2.74005e+09
Poly(rC)-binding protein 1 OS=Mus musculus GN=Pcbp1 PE=1 SV=1	P60335	Q15365	2.34431e+09	2.498e+09	3.76117e+08	4.49463e+08
MGC68767 protein OS=Xenopus laevis GN=napsa PE=2 SV=1	Q6P7F8	P07339			2.91337e+09
Cluster of LOC100145451 protein OS=Xenopus tropicalis GN=dnaja3 PE=2 SV=1 (B1H2P0)	B1H2P0	Q96EY1	8.15386e+08	1.93206e+09	1.35647e+08	5.97844e+08
Cluster of Solute carrier family 16, member 1 (Monocarboxylic acid transporter 1) tv1 OS=Sus scrofa GN=SLC16A1 PE=1 SV=2 (F1SBQ5)	F1SBQ5	P53985		3.85466e+09		9.12716e+07
Cluster of NADH dehydrogenase [ubiquinone] iron-sulfur protein 4, mitochondrial OS=Homo sapiens GN=NDUFS4 PE=1 SV=1 (O43181)	O43181	O43181	4.46015e+09	1.27325e+10		2.70234e+09
Cluster of Adenylate kinase isoenzyme 1 OS=Mus musculus GN=Ak1 PE=1 SV=1 (Q9R0Y5)	Q9R0Y5	P00568	1.13954e+10	5.31858e+09	1.20892e+09	1.22884e+09
Cluster of 40S ribosomal protein S27 (Fragment) OS=Mus musculus GN=Rps27 PE=1 SV=1 (A0A0G2JDW7)	A0A0G2JDW7	P42677	8.18713e+08	9.73594e+08	8.8003e+08	4.39176e+08
Cluster of Proteasome subunit alpha type-5 OS=Mus musculus GN=Psma5 PE=1 SV=1 (Q9Z2U1)	Q9Z2U1	P28066	3.2203e+08	5.59315e+08	1.48751e+09	1.15283e+09
Cluster of Regulator of chromosome condensation 1 OS=Xenopus tropicalis GN=rcc1 PE=2 SV=1 (Q28F63)	Q28F63	P18754	2.89729e+08	2.52655e+08	2.69305e+08	8.05014e+08
Cluster of Uncharacterized protein OS=Sus scrofa GN=FBLN5 PE=1 SV=2 (F1SD87)	F1SD87	Q9UBX5	2.37087e+08	2.67802e+09
LOC100036987 protein OS=Xenopus laevis GN=LOC100036987 PE=2 SV=1	A1L2Y2	O95169			3.08006e+09	1.23666e+10
Uncharacterized protein OS=Xenopus tropicalis GN=obscn PE=4 SV=1	F6RJU7	Q5VST9			2.90399e+08	2.12711e+09
Uncharacterized protein (Fragment) OS=Xenopus tropicalis PE=4 SV=1	F6T0I3	P24043	1.23567e+09		2.31397e+08	1.19681e+09
Uncharacterized protein (Fragment) OS=Xenopus tropicalis GN=col4a2 PE=4 SV=1	F6TF09	P08572	3.51119e+08		1.03689e+09	9.90824e+08
Uncharacterized protein OS=Xenopus tropicalis PE=4 SV=1	F7D6G9	Q15772			2.51447e+08	7.20518e+08
C4b-binding protein OS=Mus musculus GN=C4bpa PE=1 SV=3	P08607	P04003	3.32207e+09
Cluster of Interleukin enhancer-binding factor 3 OS=Mus musculus GN=Ilf3 PE=1 SV=2 (Q9Z1X4)	Q9Z1X4	Q12906	3.27122e+08	1.71719e+09	4.38622e+09	2.05521e+09
Cluster of LOC495397 protein OS=Xenopus laevis GN=LOC495397 PE=2 SV=1 (A1A5J2)	A1A5J2	Q8NI60	5.77004e+09	2.69317e+09	2.60416e+09	6.51293e+08
Cluster of Signal recognition particle subunit SRP72 OS=Mus musculus GN=Srp72 PE=1 SV=1 (F8VQC1)	F8VQC1	O76094	1.21806e+09	5.01234e+08
Cluster of Annexin A5 OS=Homo sapiens GN=ANXA5 PE=1 SV=2 (P08758)	P08758	P08758	3.26947e+09	8.54062e+09
Cluster of Basigin OS=Mus musculus GN=Bsg PE=1 SV=2 (P18572)	P18572	P35613	3.96176e+09
40S ribosomal protein S24 OS=Homo sapiens GN=RPS24 PE=1 SV=1	P62847	P62847	2.64779e+08	4.55857e+08	4.57926e+08	3.38777e+08
Cluster of Chloride intracellular channel protein 5 OS=Mus musculus GN=Clic5 PE=1 SV=1 (Q8BXK9)	Q8BXK9	Q9NZA1	1.826e+09	1.16475e+09	3.74125e+08	6.51604e+08
Cluster of Ubiquitin carboxyl-terminal hydrolase 15 OS=Mus musculus GN=Usp15 PE=1 SV=1 (Q8R5H1)	Q8R5H1	Q9Y4E8	1.1156e+09	4.90382e+08		4.50997e+07
Cluster of MCG13402, isoform CRA_a OS=Mus musculus GN=Ptbp1 PE=1 SV=1 (Q8BGJ5)	Q8BGJ5	P26599	2.07337e+09	1.30209e+09	2.86666e+08
Cluster of Annexin OS=Xenopus laevis GN=MGC81121 PE=2 SV=1 (Q6GR36)	Q6GR36	P08758		8.07802e+08	8.64198e+09	8.54228e+09
Cluster of Protein transport protein Sec31A OS=Mus musculus GN=Sec31a PE=1 SV=2 (Q3UPL0)	Q3UPL0	O94979	1.35587e+09	1.18244e+08		3.75559e+07
Cluster of Very low-density lipoprotein receptor OS=Homo sapiens GN=VLDLR PE=1 SV=1 (P98155)	P98155	P98155	2.64575e+08	9.32186e+08
Cluster of Uncharacterized protein OS=Xenopus tropicalis GN=MGC147631 PE=3 SV=1 (F6RJY4)	F6RJY4	P28330			7.64525e+08	4.13759e+09
Cluster of MGC81442 protein OS=Xenopus laevis GN=sub1 PE=2 SV=1 (Q6NTX9)	Q6NTX9	P53999			2.03494e+09	4.44028e+08
Cluster of Uncharacterized protein OS=Sus scrofa GN=ACSS3 PE=1 SV=2 (F1RYM4)	F1RYM4	Q9H6R3		5.29669e+09	1.13503e+07
Uncharacterized protein OS=Xenopus tropicalis GN=efemp1 PE=4 SV=1	F7DNU2	Q12805			3.27459e+08	8.96273e+08
Carbonic anhydrase 1 OS=Mus musculus GN=Ca1 PE=1 SV=4	P13634	P00915	1.35473e+10
Cluster of Uncharacterized protein OS=Xenopus tropicalis GN=larp1 PE=4 SV=1 (F7DHI9)	F7DHI9	Q6PKG0	1.00449e+08	4.82714e+07	1.5328e+08	6.6048e+08
Cluster of Protein disulfide-isomerase OS=Homo sapiens GN=P4HB PE=1 SV=3 (P07237)	P07237	P07237	1.88148e+09	2.64045e+09		6.57217e+08
Cluster of NAD-dependent protein deacylase sirtuin-5A, mitochondrial OS=Xenopus laevis GN=sirt5-a PE=2 SV=1 (Q5HZN8)	Q5HZN8	Q9NXA8		2.44161e+08	6.99989e+09	1.00874e+10
Cluster of Uncharacterized protein (Fragment) OS=Xenopus tropicalis GN=hnrnpa0 PE=4 SV=1 (F6ZMQ9)	F6ZMQ9	Q13151			2.09215e+09	3.46039e+09
Cluster of Uncharacterized protein OS=Sus scrofa GN=C4BPA PE=1 SV=2 (F1S0J2)	F1S0J2	P04003		9.23939e+09
NADH dehydrogenase [ubiquinone] 1 subunit C2 OS=Sus scrofa GN=NDUFC2 PE=1 SV=2	F1STY1	O95298		4.93135e+10
Metaxin-1 (Fragment) OS=Mus musculus GN=Mtx1 PE=1 SV=1	G3XA66	Q13505	3.69581e+09	1.87575e+09
LOC495167 protein OS=Xenopus laevis GN=LOC495167 PE=2 SV=1	Q5XGQ5	Q14847	9.29909e+08		1.03209e+10	4.39331e+09
Cluster of Exocyst complex component 3 OS=Homo sapiens GN=EXOC3 PE=1 SV=2 (O60645)	O60645	O60645	1.32588e+08	6.46149e+07	5.19516e+08	8.70417e+08
Cluster of Serine/arginine-rich splicing factor 1 OS=Homo sapiens GN=SRSF1 PE=1 SV=2 (Q07955)	Q07955	Q07955	5.31955e+08	7.60206e+08	2.02862e+08	5.07478e+07
Cluster of Dystroglycan OS=Mus musculus GN=Dag1 PE=1 SV=4 (Q62165)	Q62165	Q14118	1.06694e+09	2.64831e+09	1.0449e+08	1.55748e+08
Cluster of Uncharacterized protein (Fragment) OS=Xenopus tropicalis GN=anpep PE=4 SV=1 (F6PYS8)	F6PYS8	P15144			1.00124e+08	1.80217e+09
Cold-inducible RNA-binding protein (Fragment) OS=Xenopus tropicalis GN=cirbp PE=4 SV=1	F6Q572	Q14011				1.17168e+10
Vitronectin OS=Mus musculus GN=Vtn PE=1 SV=2	P29788	P04004	2.88641e+09
Inhibitor of carbonic anhydrase OS=Mus musculus GN=Ica PE=1 SV=1	Q9DBD0	P02787	3.39417e+09
Mitochondrial import receptor subunit TOM40 homolog OS=Mus musculus GN=Tomm40 PE=1 SV=3	Q9QYA2	O96008	2.12979e+09	1.34145e+09
Cluster of KH domain-containing, RNA-binding, signal transduction-associated protein 1 OS=Homo sapiens GN=KHDRBS1 PE=1 SV=1 (Q07666)	Q07666	Q07666	6.96438e+08	1.01887e+09	4.86779e+08	5.6214e+08
NADH-ubiquinone oxidoreductase chain 2 OS=Mus musculus GN=Mtnd2 PE=1 SV=2	P03893	P03891	1.70225e+09
Cluster of Glycogen synthase kinase-3 alpha OS=Homo sapiens GN=GSK3A PE=1 SV=2 (P49840)	P49840	P49840	7.61613e+08	7.23923e+08	1.62606e+08	8.40191e+07
Cluster of CLIP-associating protein 2 OS=Homo sapiens GN=CLASP2 PE=1 SV=2 (O75122)	O75122	O75122	1.15306e+09	8.11054e+07	5.82105e+07	6.09947e+07
Cluster of C-Jun-amino-terminal kinase-interacting protein 4 OS=Homo sapiens GN=SPAG9 PE=1 SV=4 (O60271)	O60271	O60271	1.25163e+09	3.34568e+08	1.02811e+08	1.83748e+08
Cluster of Uncharacterized protein OS=Xenopus tropicalis GN=twf2 PE=4 SV=1 (F7CV45)	F7CV45	Q6IBS0			5.6297e+08	1.62023e+09
Diacylglycerol kinase OS=Xenopus tropicalis GN=dgkz PE=3 SV=1	F7CAL2	Q13574			2.29383e+08	1.21838e+09
3-hydroxyisobutyryl-CoA hydrolase, mitochondrial OS=Mus musculus GN=Hibch PE=1 SV=1	Q8QZS1	Q6NVY1	1.00376e+10	1.50526e+08
Cluster of Rpl9-prov protein OS=Xenopus laevis GN=rpl9 PE=2 SV=1 (Q7ZWY6)	Q7ZWY6	P32969	4.0862e+08	2.87831e+08	2.60787e+09	4.78376e+09
Cluster of DnaJ homolog subfamily A member 4 OS=Mus musculus GN=Dnaja4 PE=1 SV=1 (Q9JMC3)	Q9JMC3	Q8WW22	7.93077e+08	3.66968e+09	8.77739e+07	1.65369e+07
Cluster of Neural cell adhesion molecule 1-A OS=Xenopus laevis GN=ncam1-a PE=2 SV=1 (P16170)	P16170	P13591			1.81794e+09	1.00873e+09
Cluster of Eukaryotic translation initiation factor 2A OS=Mus musculus GN=Eif2a PE=1 SV=2 (Q8BJW6)	Q8BJW6	Q9BY44	1.56465e+09	3.8087e+08
Cluster of ATP-binding cassette sub-family B member 10, mitochondrial OS=Mus musculus GN=Abcb10 PE=1 SV=1 (Q9JI39)	Q9JI39	Q9NRK6	6.9867e+08	3.23814e+08
Cluster of Haptoglobin OS=Sus scrofa GN=HP PE=1 SV=1 (Q8SPS7)	Q8SPS7	P00738	1.30802e+09	2.22429e+10
Cluster of Hemopexin OS=Sus scrofa GN=HPX PE=1 SV=1 (P50828)	P50828	P02790		3.47572e+10
Coiled-coil protein associated with myosin II and DISC1 OS=Mus musculus GN=Ccdc141 PE=1 SV=1	A2AST1	Q6ZP82	6.42374e+08	5.96269e+07
Clustered mitochondria protein homolog OS=Xenopus tropicalis GN=cluh PE=2 SV=1	Q0IHW8	O75153	1.24034e+09	6.69343e+08	9.66774e+08	2.1152e+09
Cluster of cAMP-specific 3',5'-cyclic phosphodiesterase 4C OS=Homo sapiens GN=PDE4C PE=1 SV=2 (Q08493)	Q08493	Q08493	7.48885e+07	2.70814e+07	5.14901e+08	3.45911e+08
Cluster of Uncharacterized protein OS=Sus scrofa GN=MYPN PE=1 SV=1 (I3LIB5)	I3LIB5	Q86TC9	5.58252e+08	8.51349e+08	5.68984e+08	8.73354e+08
Cluster of 3-hydroxyisobutyryl-CoA hydrolase, mitochondrial OS=Xenopus tropicalis GN=hibch PE=2 SV=1 (Q28FR6)	Q28FR6	Q6NVY1		4.46276e+08	1.24417e+09	1.79875e+09
Cluster of Slc25a20-prov protein OS=Xenopus laevis GN=slc25a20 PE=2 SV=1 (Q7ZTP9)	Q7ZTP9	O43772	7.79779e+08	9.01027e+08	1.06843e+09	2.46533e+09
Cluster of Transgelin-2 OS=Mus musculus GN=Tagln2 PE=1 SV=4 (Q9WVA4)	Q9WVA4	P37802	2.15345e+09	2.69625e+08
Cluster of Neuropilin-1 OS=Mus musculus GN=Nrp1 PE=1 SV=2 (P97333)	P97333	O14786	5.39414e+08	5.8615e+08
Cluster of Short-chain-specific acyl-CoA dehydrogenase, mitochondrial OS=Sus scrofa GN=ACADS PE=1 SV=2 (F1RJH2)	F1RJH2	P16219	8.88297e+09	2.13632e+10
Cluster of Uncharacterized protein (Fragment) OS=Xenopus tropicalis GN=bcl2l13 PE=4 SV=1 (F7B197)	F7B197	Q9BXK5			2.68158e+08	2.71671e+09
Uncharacterized protein OS=Xenopus tropicalis GN=XENTR_v90029597mg PE=4 SV=1	A0A1B8XSY6	P49411		1.31071e+10	2.56794e+09	3.92385e+09
Uncharacterized protein OS=Sus scrofa GN=NDUFB11 PE=1 SV=2	F1RWV4	Q9NX14		3.37609e+10
Thymopoietin OS=Xenopus tropicalis GN=tmpo PE=2 SV=1	Q6P846	P42167			4.21091e+09	6.06364e+09
Eukaryotic translation initiation factor 2 subunit 1 OS=Mus musculus GN=Eif2s1 PE=1 SV=3	Q6ZWX6	P05198	2.13252e+09	3.62034e+09	1.10586e+09	1.04593e+09
Prolargin OS=Mus musculus GN=Prelp PE=1 SV=2	Q9JK53	P51888	9.29445e+08	5.13522e+09
Cluster of Coiled-coil domain-containing protein 47 OS=Homo sapiens GN=CCDC47 PE=1 SV=1 (Q96A33)	Q96A33	Q96A33	1.05552e+09	4.12716e+08	7.469e+07	2.55612e+08
Cluster of Cse1l protein OS=Xenopus tropicalis GN=cse1l PE=2 SV=1 (B2GU98)	B2GU98	P55060	1.826e+09	6.65228e+08	5.97651e+08	7.90576e+08
Cluster of CCR4-NOT transcription complex subunit 1 OS=Mus musculus GN=Cnot1 PE=4 SV=1 (A0A1D5RMJ8)	A0A1D5RMJ8	A5YKK6	2.1446e+08	4.65283e+06	5.05125e+07	1.12096e+08
Cluster of Uncharacterized protein OS=Xenopus tropicalis GN=clic5 PE=4 SV=1 (F6VNV5)	F6VNV5	Q9Y696	2.1679e+08	4.68446e+08	2.10355e+09	3.06466e+09
Cluster of Uncharacterized protein (Fragment) OS=Xenopus tropicalis GN=XENTR_v900304252mg PE=4 SV=1 (A0A1B8XWY7)	A0A1B8XWY7	Q14160			4.5472e+08	6.10055e+08
Cluster of Nucleophosmin OS=Mus musculus GN=Npm1 PE=1 SV=1 (Q5SQB0)	Q5SQB0	P06748	1.07037e+09	1.5802e+09
Cluster of FH1/FH2 domain-containing protein 1 OS=Homo sapiens GN=FHOD1 PE=1 SV=3 (Q9Y613)	Q9Y613	Q9Y613	8.10757e+08
Cluster of Myosin light chain kinase 3 OS=Homo sapiens GN=MYLK3 PE=1 SV=3 (Q32MK0)	Q32MK0	Q32MK0	2.37936e+09
Uncharacterized protein OS=Sus scrofa GN=UQCRQ PE=1 SV=1	F1RI18	O14949		2.80317e+10	7.21688e+08
Uncharacterized protein OS=Xenopus tropicalis GN=snta1 PE=4 SV=1	F6SZH6	Q13424			3.01534e+09	5.09904e+09
Uncharacterized protein (Fragment) OS=Xenopus tropicalis GN=ank1 PE=4 SV=1	F7A1X7	P16157	5.75966e+09	9.17955e+08	2.53923e+09	5.43747e+09
Ubiquinol-cytochrome c reductase complex (7.2 kD) (Ucrc) OS=Xenopus tropicalis GN=uqcr10 PE=2 SV=1	Q28ID4	Q9UDW1				2.90364e+10
MGC98794 protein OS=Xenopus laevis GN=MGC98794 PE=2 SV=1	Q5FWX5	P04114			3.46025e+09	8.20394e+08
Podocalyxin OS=Mus musculus GN=Podxl PE=1 SV=2	Q9R0M4	O00592	1.33794e+09
Cluster of Eukaryotic translation initiation factor 2 subunit 1 OS=Xenopus tropicalis GN=eif2s1 PE=2 SV=1 (Q6GL89)	Q6GL89	P05198	6.07273e+08	2.07242e+09	2.49524e+09	1.7799e+09
Cluster of Peroxiredoxin-1 OS=Homo sapiens GN=PRDX1 PE=1 SV=1 (Q06830)	Q06830	Q06830	1.76238e+10	4.40325e+09	2.87776e+09	4.12678e+09
Cluster of Disks large homolog 1 OS=Mus musculus GN=Dlg1 PE=1 SV=1 (E9Q9H0)	E9Q9H0	Q12959	6.64733e+08	3.80203e+08
Cluster of A-kinase anchor protein 2 OS=Homo sapiens GN=AKAP2 PE=1 SV=3 (Q9Y2D5)	Q9Y2D5	Q9Y2D5	7.9316e+08	8.57696e+07
Cluster of Fructose-bisphosphate aldolase (Fragment) OS=Xenopus tropicalis GN=aldob PE=3 SV=1 (F6PJ53)	F6PJ53	P05062			6.86398e+08	7.50981e+08
Uncharacterized protein (Fragment) OS=Xenopus tropicalis PE=4 SV=1	F6RBK4	Q12797	2.01296e+08		3.97136e+07	2.10461e+09
Uncharacterized protein (Fragment) OS=Xenopus tropicalis GN=hpx PE=4 SV=1	F7ACH4	P02790			3.20819e+08	4.75178e+09
Prothrombin OS=Mus musculus GN=F2 PE=1 SV=1	P19221	P00734	3.75505e+09	2.69453e+08	9.13758e+08	3.27309e+08
Cluster of Intersectin-1 OS=Homo sapiens GN=ITSN1 PE=1 SV=3 (Q15811)	Q15811	Q15811	2.2163e+08	4.94111e+07	2.31913e+07	1.61911e+08
Cluster of Bifunctional purine biosynthesis protein PURH OS=Homo sapiens GN=ATIC PE=1 SV=3 (P31939)	P31939	P31939	3.15862e+09	7.77406e+07	3.54497e+08	3.43558e+08
Cluster of Uncharacterized protein OS=Xenopus tropicalis GN=pdlim3 PE=4 SV=1 (F7BM59)	F7BM59	Q53GG5			1.56687e+09	2.54076e+09
Cluster of Lamin-B receptor OS=Homo sapiens GN=LBR PE=1 SV=2 (Q14739)	Q14739	Q14739	2.01972e+09
Septin-9 OS=Mus musculus GN=Sept9 PE=1 SV=1	A2A6U3	Q9UHD8	2.74254e+09	2.0249e+09	1.32709e+09	2.39041e+09
Uncharacterized protein OS=Xenopus tropicalis GN=sgcg PE=4 SV=1	F6ZB37	Q13326			1.09217e+09	3.17815e+09
Uncharacterized protein OS=Sus scrofa GN=NDUFB4 PE=1 SV=1	I3LPW0	O95168		3.58085e+10
Periostin OS=Mus musculus GN=Postn PE=1 SV=2	Q62009	Q15063	1.57052e+09	5.66603e+08		4.56765e+09
Cluster of Ubiquitin carboxyl-terminal hydrolase 47 OS=Mus musculus GN=Usp47 PE=1 SV=2 (Q8BY87)	Q8BY87	Q96K76	8.77579e+08	5.19357e+07	8.0776e+07	1.33437e+08
Cluster of Serine/threonine-protein kinase MRCK beta OS=Mus musculus GN=Cdc42bpb PE=1 SV=2 (Q7TT50)	Q7TT50	Q9Y5S2	7.66927e+08	7.54545e+06	3.39298e+08
Cluster of Myomesin-3 OS=Homo sapiens GN=MYOM3 PE=2 SV=1 (Q5VTT5)	Q5VTT5	Q5VTT5		7.89227e+09
Cluster of Uncharacterized protein OS=Sus scrofa GN=COPS2 PE=1 SV=2 (F1SQG5)	A7TX82	P61201	2.60102e+08	4.31835e+08	2.78692e+08	3.93681e+08
Protein disulfide-isomerase A3 OS=Mus musculus GN=Pdia3 PE=1 SV=2	P27773	P30101	3.86026e+09	9.65328e+09
Fatty acid translocase/CD36 OS=Sus scrofa GN=CD36 PE=1 SV=1	Q3HUX1	P16671		1.61952e+10
Cluster of U1 small nuclear ribonucleoprotein 70 kDa OS=Xenopus laevis GN=snrnp70 PE=2 SV=1 (P09406)	P09406	Q16560	3.24332e+08	7.47686e+08	4.84909e+08	5.48235e+07
Cluster of MGC83201 protein OS=Xenopus laevis GN=gfpt1 PE=2 SV=1 (Q6NTL6)	Q6NTL6	Q06210	2.51623e+07	4.76168e+07	3.3092e+08	5.08408e+08
Cluster of Polyribonucleotide nucleotidyltransferase 1, mitochondrial OS=Homo sapiens GN=PNPT1 PE=1 SV=2 (Q8TCS8)	Q8TCS8	Q8TCS8	2.18656e+09	1.64052e+09	1.17726e+08	3.73577e+08
Cluster of Cytosol aminopeptidase OS=Xenopus tropicalis GN=lap3 PE=3 SV=1 (G1K3J6)	G1K3J6	P28838	5.33051e+08	1.31148e+09	1.09404e+09	1.90734e+09
Cluster of Signal recognition particle subunit SRP68 OS=Mus musculus GN=Srp68 PE=1 SV=2 (Q8BMA6)	Q8BMA6	Q9UHB9	7.85617e+08	4.39948e+08
Cluster of Ribosomal protein, large, P1 OS=Xenopus tropicalis GN=rplp1 PE=2 SV=1 (Q28IA8)	Q28IA8	P05386			1.8038e+09	4.67725e+09
Phenylalanine--tRNA ligase alpha subunit OS=Mus musculus GN=Farsa PE=1 SV=1	E9PWY9	Q9Y285	2.79158e+09
Complement factor B OS=Sus scrofa GN=CFB PE=1 SV=1	F1RQW6	P00751	1.37145e+08	8.29677e+09
Cluster of Uncharacterized protein OS=Xenopus tropicalis GN=gps1 PE=4 SV=1 (F7D1Q4)	F7D1Q4	Q13098	5.1301e+08	5.04212e+08	2.14084e+08	3.09025e+08
Cluster of Eukaryotic translation initiation factor 1b OS=Homo sapiens GN=EIF1B PE=1 SV=2 (O60739)	O60739	O60739	2.81271e+08	8.85018e+08	2.31886e+08	5.91535e+08
Alpha-2-HS-glycoprotein OS=Mus musculus GN=Ahsg PE=1 SV=1	P29699	P02765	9.62173e+09
Complement factor I OS=Mus musculus GN=Cfi PE=1 SV=3	Q61129	P05156	1.07709e+09			1.59179e+07
MGC80388 protein OS=Xenopus laevis GN=c8a PE=2 SV=1	Q6GQ31	P07357			1.56817e+09	4.77215e+07
Cluster of Guanine nucleotide binding protein (G protein), q polypeptide OS=Xenopus tropicalis GN=gnaq PE=2 SV=1 (Q28FH0)	Q28FH0	P50148	7.82401e+07	1.17016e+08	3.31951e+08	2.96183e+08
Cluster of Succinate--CoA ligase [ADP-forming] subunit beta, mitochondrial OS=Homo sapiens GN=SUCLA2 PE=1 SV=3 (Q9P2R7)	Q9P2R7	Q9P2R7	3.02946e+10	4.97195e+10	4.79569e+09	6.39162e+09
Cluster of Mitochondrial import receptor subunit TOM22 homolog OS=Homo sapiens GN=TOMM22 PE=1 SV=3 (Q9NS69)	Q9NS69	Q9NS69	1.11782e+09	2.33734e+09	1.1072e+08	3.47692e+08
Cluster of DBIRD complex subunit ZNF326 OS=Xenopus laevis GN=znf326 PE=2 SV=1 (A2RV70)	A2RV70	Q5BKZ1			2.15861e+09	2.45929e+08
Cluster of Obscurin-like protein 1 OS=Mus musculus GN=Obsl1 PE=1 SV=1 (D3YYU8)	D3YYU8	O75147	3.68387e+08	1.30185e+07
Cluster of Reticulon OS=Xenopus laevis GN=RTN4 PE=2 SV=1 (Q6JRV7)	Q6JRV7	Q9NQC3			2.43482e+09	2.37717e+09
Alpha-2-HS-glycoprotein OS=Sus scrofa GN=AHSG PE=1 SV=2	F1SFI7	P02765		2.25154e+10
Uncharacterized protein OS=Xenopus tropicalis GN=ncl PE=4 SV=1	F6WH95	P19338			1.6147e+09	5.5636e+09
Cluster of Uncharacterized protein (Fragment) OS=Xenopus tropicalis GN=ddx19b PE=4 SV=1 (F6WRI1)	F6WRI1	Q9UMR2	1.08517e+08	1.60254e+08	4.50831e+08	1.74236e+08
Uncharacterized protein OS=Xenopus tropicalis PE=4 SV=1	F7DVI4	Q9H8L6			2.5259e+08	8.96695e+08
Uncharacterized protein OS=Sus scrofa PE=1 SV=1	I3LJT1	P14543	2.60327e+09	9.51005e+09
Cluster of Dolichyl-diphosphooligosaccharide--protein glycosyltransferase subunit STT3B OS=Mus musculus GN=Stt3b PE=1 SV=1 (A0A0R4J0D3)	A0A0R4J0D3	Q8TCJ2	7.8684e+08	3.55936e+08	2.51932e+08	1.86848e+08
Cluster of MGC68897 protein OS=Xenopus laevis GN=rrbp1 PE=2 SV=1 (Q6PCJ8)	Q6PCJ8	Q9P2E9			6.57939e+07	1.23323e+09
Cluster of Histone H1.0 OS=Homo sapiens GN=H1F0 PE=1 SV=3 (P07305)	P07305	P07305	4.4194e+09	6.39464e+09	1.56875e+10	1.17484e+10
Cluster of Klkb1-prov protein OS=Xenopus laevis GN=klkb1 PE=2 SV=1 (Q6AZS7)	Q6AZS7	P03952			1.78466e+09	1.05705e+08
Cluster of Tst-prov protein OS=Xenopus laevis GN=mpst PE=2 SV=1 (Q6DFI3)	Q6DFI3	P25325			2.08979e+09	4.08887e+09
Cluster of L1cam protein OS=Xenopus tropicalis GN=l1cam PE=2 SV=1 (A4IHA8)	A4IHA8	P32004			2.9049e+07	3.32079e+09
60S ribosomal protein L36 OS=Mus musculus GN=Rpl36-ps3 PE=3 SV=1	A0A140T8K6	Q9Y3U8	9.52549e+08	7.38772e+08	1.66353e+09	8.24133e+08
Ral GTPase-activating protein subunit beta OS=Mus musculus GN=Ralgapb PE=1 SV=1	F8WHN4	Q86X10	8.23746e+08		2.53386e+08	4.16292e+07
Uncharacterized protein OS=Sus scrofa GN=ACSF3 PE=1 SV=1	I3LK72	Q4G176		5.81298e+09
Delta(3,5)-Delta(2,4)-dienoyl-CoA isomerase, mitochondrial OS=Mus musculus GN=Ech1 PE=1 SV=1	O35459	Q13011	6.8868e+09	7.54442e+07
MGC80389 protein OS=Xenopus laevis GN=ca6 PE=2 SV=1	Q6GQ30	P23280			2.64777e+09	1.12177e+08
Cluster of Heat shock protein 90kDa beta (Grp94), member 1 OS=Xenopus tropicalis GN=hsp90b1 PE=2 SV=1 (Q28BS3)	Q28BS3	P14625	7.75347e+09	1.1828e+10	3.01157e+09	2.9241e+09
Cluster of Acyl carrier protein (Fragment) OS=Mus musculus GN=Ndufab1 PE=1 SV=1 (F6ZFT1)	F6ZFT1	O14561	2.46286e+09	1.09814e+10		1.43831e+09
Cluster of Double-stranded RNA-binding protein Staufen homolog 2 OS=Xenopus tropicalis GN=stau2 PE=4 SV=1 (F6SBA1)	F6SBA1	Q9NUL3			4.26536e+08	3.78722e+08
Cluster of Large proline-rich protein BAG6 OS=Mus musculus GN=Bag6 PE=1 SV=1 (Q3UF95)	Q3UF95	P46379	1.21337e+09	5.2063e+07
Cluster of Uncharacterized protein OS=Xenopus tropicalis GN=XENTR_v90030382mg PE=4 SV=1 (A0A1B8XX15)	A0A1B8XX15	Q8NBX0			1.5757e+09	3.45184e+09
Cluster of Desmoglein-2 OS=Homo sapiens GN=DSG2 PE=1 SV=2 (Q14126)	Q14126	Q14126	6.19745e+08	6.75616e+07
Cluster of Inter-alpha-trypsin inhibitor heavy chain H1 OS=Sus scrofa GN=ITIH1 PE=2 SV=1 (Q29052)	Q29052	P19827	1.37552e+08	6.6681e+09
Uncharacterized protein OS=Sus scrofa PE=4 SV=1	I3LB92	Q5VTT5		6.80278e+09
Cluster of Glutamine--tRNA ligase OS=Homo sapiens GN=QARS PE=1 SV=1 (P47897)	P47897	P47897	3.06228e+09	1.74778e+08	4.9248e+08	6.19923e+08
Cluster of Annexin OS=Sus scrofa GN=ANXA11 PE=1 SV=2 (F1S2E2)	F1S2E2	P50995	1.27825e+09	4.64637e+09	1.90488e+09	9.45973e+08
Cluster of ATP-binding cassette sub-family D member 3 OS=Homo sapiens GN=ABCD3 PE=1 SV=1 (P28288)	P28288	P28288	1.01286e+09	1.09099e+08	1.86674e+08	1.59408e+08
Cluster of Ubiquinone biosynthesis monooxygenase COQ6, mitochondrial OS=Xenopus tropicalis GN=coq6 PE=2 SV=1 (Q6DF46)	Q6DF46	Q9Y2Z9			1.36882e+09	2.04931e+09
Cluster of 55 kDa erythrocyte membrane protein OS=Mus musculus GN=Mpp1 PE=1 SV=1 (P70290)	P70290	Q00013	1.44617e+09	1.58099e+07
LOC100135206 protein OS=Xenopus tropicalis GN=echdc2 PE=2 SV=1	A9ULH7	Q86YB7			7.49113e+08	3.45836e+09
Uncharacterized protein OS=Xenopus tropicalis GN=lmod2 PE=4 SV=1	F6ZVW3	Q6P5Q4	9.88691e+07	8.84422e+07	2.44964e+08	2.24706e+09
Uncharacterized protein OS=Sus scrofa GN=GC PE=1 SV=1	I3LN42	P02774		6.78278e+09
MGC82168 protein OS=Xenopus laevis GN=c6.1 PE=2 SV=1	Q6IR82	P13671			2.1325e+09	5.32276e+08
Serpina1d-prov protein OS=Xenopus laevis GN=serpina1 PE=2 SV=1	Q7SYX0	P01009			1.121e+10	1.93656e+10
Cytochrome c oxidase subunit 3 OS=Xenopus laevis GN=cox3 PE=3 SV=1	F6KDE1	P00414			3.05125e+09	3.27087e+09
Cluster of Ribosomal protein L36A OS=Xenopus tropicalis GN=rpl36a PE=2 SV=1 (Q6DER8)	Q6DER8	P83881	8.39745e+08	7.99608e+08	1.04554e+09	6.75566e+08
Cluster of Uncharacterized protein (Fragment) OS=Xenopus tropicalis GN=dag1 PE=4 SV=1 (F7EI21)	F7EI21	Q14118		2.68726e+08	1.32799e+09	2.02449e+09
Cluster of CAD protein OS=Mus musculus GN=Cad PE=1 SV=1 (B2RQC6)	B2RQC6	P27708	1.05474e+09		9.07874e+06
Cluster of Protein Ahnak2 (Fragment) OS=Mus musculus GN=Ahnak2 PE=1 SV=1 (F7DBB3)	F7DBB3	Q8IVF2	2.56285e+09
Cluster of RuvB-like helicase OS=Sus scrofa GN=RUVBL2 PE=1 SV=2 (F1RIP4)	F1RIP4	Q9Y230	1.36928e+08	4.75713e+08	3.5182e+08	1.35344e+08
Malic enzyme OS=Xenopus tropicalis GN=me1 PE=3 SV=1	F7E5A3	P48163			9.87813e+08	2.66157e+09
NADH-ubiquinone oxidoreductase chain 4 OS=Xenopus tropicalis GN=nd4 PE=3 SV=1	Q5G7I1	P03905			2.33177e+08	4.60374e+09
LOC398550 protein (Fragment) OS=Xenopus laevis GN=LOC398550 PE=2 SV=1	Q7ZWM9	O75147			1.36412e+09	2.88935e+08
Cluster of 60S ribosomal protein L26-like 1 OS=Homo sapiens GN=RPL26L1 PE=1 SV=1 (Q9UNX3)	Q9UNX3	Q9UNX3	5.33415e+08	1.88885e+09	1.33343e+09	5.22448e+08
Cluster of Methionine aminopeptidase 2 OS=Xenopus tropicalis GN=metap2 PE=3 SV=1 (F7DQE9)	F7DQE9	P50579	1.9325e+08	2.47904e+08	3.87703e+08	2.49515e+09
Cluster of Adenylosuccinate synthetase isozyme 2 OS=Homo sapiens GN=ADSS PE=1 SV=3 (P30520)	P30520	P30520			1.52936e+09	1.19696e+09
Uncharacterized protein OS=Sus scrofa GN=KTN1 PE=1 SV=1	F1SSN5	Q86UP2	1.33957e+09	4.05471e+09
Uncharacterized protein OS=Xenopus tropicalis GN=ralgapb PE=4 SV=1	F6SYQ4	Q86X10			9.36908e+08	3.8687e+08
Cluster of Uncharacterized protein (Fragment) OS=Xenopus tropicalis GN=rab11b.1 PE=4 SV=1 (F7CB58)	F7CB58	Q15907	5.9084e+08	8.22962e+08	1.06623e+09	9.49006e+08
Cluster of Uncharacterized protein (Fragment) OS=Xenopus tropicalis GN=yme1l1 PE=3 SV=1 (F7DF24)	F7DF24	Q96TA2	2.83673e+08	6.25794e+08	1.00617e+08	2.10167e+08
Uncharacterized protein OS=Xenopus tropicalis GN=arhgef1 PE=4 SV=1	F7EIG6	Q92888			1.80414e+08	1.20459e+09
Cluster of Importin subunit alpha-3 OS=Homo sapiens GN=KPNA4 PE=1 SV=1 (O00629)	O00629	O00629	4.13744e+08	7.74784e+08	4.73332e+08	4.53991e+08
Transthyretin OS=Mus musculus GN=Ttr PE=1 SV=1	P07309	P02766	9.30059e+09
60S ribosomal protein L6 OS=Mus musculus GN=Rpl6 PE=1 SV=3	P47911	Q02878	9.1028e+09	5.6524e+09	2.51289e+09	1.29582e+09
Dystrobrevin alpha OS=Mus musculus GN=Dtna PE=1 SV=2	Q9D2N4	Q9Y4J8	8.68405e+08	6.02501e+08	7.5098e+08	2.71149e+08
Cold-inducible RNA-binding protein B OS=Xenopus laevis GN=cirbp-b PE=1 SV=1	Q9DED4	Q14011			1.07225e+10
Cluster of [3-methyl-2-oxobutanoate dehydrogenase [lipoamide]] kinase, mitochondrial OS=Homo sapiens GN=BCKDK PE=1 SV=2 (O14874)	O14874	O14874	9.80367e+08	2.4345e+09		9.36273e+08
Cluster of LOC100158335 protein OS=Xenopus laevis GN=plaa PE=2 SV=1 (Q08B76)	Q08B76	Q9Y263		8.77077e+07	4.43724e+08	1.90233e+08
Cluster of Peptidyl-prolyl cis-trans isomerase OS=Xenopus laevis GN=ppia PE=2 SV=1 (Q6DTN6)	Q6DTN6	P30405			5.86545e+09	3.80641e+09
Cluster of Amine oxidase [flavin-containing] OS=Sus scrofa GN=MAOB PE=1 SV=1 (I3LEH4)	I3LEH4	P27338	2.52156e+09	1.14375e+10		1.13233e+09
Cluster of Cytochrome c oxidase subunit 7A-related protein, mitochondrial OS=Mus musculus GN=Cox7a2l PE=1 SV=1 (E9PZS8)	E9PZS8	O14548	2.68719e+09	1.46348e+09
Cluster of Alanine aminotransferase 1 OS=Homo sapiens GN=GPT PE=1 SV=3 (P24298)	P24298	P24298	7.02585e+08	2.40118e+09
Cluster of Complement component C7 OS=Homo sapiens GN=C7 PE=1 SV=2 (P10643)	P10643	P10643		2.98643e+09
Cluster of Afamin OS=Homo sapiens GN=AFM PE=1 SV=1 (P43652)	P43652	P43652	2.94657e+09
Uncharacterized protein (Fragment) OS=Xenopus tropicalis GN=c9 PE=4 SV=1	F6VKE9	P02748			3.0272e+09	2.90655e+09
Novel protein similar to ovary-specific acidic protein OS=Xenopus tropicalis GN=TNeu136g08.1-001 PE=2 SV=1	Q28J53	Q8TDB4				2.69292e+09
Cluster of Transketolase OS=Mus musculus GN=Tkt PE=1 SV=1 (P40142)	P40142	P29401	2.25877e+09	9.96739e+08		8.43942e+08
Cluster of Adenylate kinase 2, mitochondrial OS=Sus scrofa GN=AK2 PE=1 SV=1 (I3LSI3)	I3LSI3	P54819	7.20458e+08	4.42687e+09	9.98697e+07	3.96401e+08
Cluster of Uncharacterized protein OS=Sus scrofa GN=LOC100620837 PE=1 SV=1 (I3LM34)	I3LM34	Q8NDY3		2.12484e+09
Uncharacterized protein OS=Sus scrofa GN=APOH PE=1 SV=1	A0A140TAK8	P02749		6.51528e+09
Ribonuclease inhibitor OS=Sus scrofa GN=RNH1 PE=1 SV=1	P10775	P13489		2.33486e+09
Myosin-binding protein H-like OS=Mus musculus GN=Mybphl PE=1 SV=1	Q5FW53	A2RUH7	1.3093e+09			2.19608e+10
Gstm2-prov protein OS=Xenopus laevis GN=gstm1 PE=2 SV=1	Q7SZ23	P09488			2.87392e+10	1.78011e+09
Lamina associated polypeptide 2 OS=Xenopus laevis GN=tmpo PE=2 SV=1	Q9YGK9	P42167			7.38153e+09	1.38267e+09
Cluster of Adenylate kinase isoenzyme 1 OS=Xenopus tropicalis GN=ak1 PE=3 SV=1 (F6PLC0)	F6PLC0	P00568	4.15619e+09	2.23474e+09	5.87765e+09	5.40928e+09
Cluster of Ferrochelatase OS=Xenopus laevis GN=fech PE=2 SV=1 (Q3B8H9)	Q3B8H9	P22830		6.35361e+07	8.3932e+08	1.83514e+09
Cluster of Extended synaptotagmin-2 OS=Homo sapiens GN=ESYT2 PE=1 SV=1 (A0FGR8)	A0FGR8	A0FGR8	1.80008e+08	1.80476e+09
Cluster of Coagulation factor V OS=Mus musculus GN=F5 PE=1 SV=1 (O88783)	O88783	P12259	3.65501e+08	3.41171e+07
Dihydrolipoamide acetyltransferase component of pyruvate dehydrogenase complex OS=Sus scrofa GN=PDHX PE=1 SV=1	F1SGT3	O00330	2.90549e+09	1.05544e+10		1.81012e+09
Cluster of 40S ribosomal protein S23 OS=Sus scrofa GN=RPS23 PE=1 SV=1 (F2Z512)	F2Z512	P62266	5.96447e+08	1.4354e+09	5.4569e+08	8.21465e+08
Cluster of Annexin OS=Xenopus laevis GN=anxa11 PE=2 SV=1 (Q641H0)	Q641H0	P50995	7.63164e+08	1.5756e+09	5.53041e+09	2.74471e+09
Cluster of E3 ubiquitin-protein ligase RNF123 OS=Homo sapiens GN=RNF123 PE=1 SV=1 (Q5XPI4)	Q5XPI4	Q5XPI4	1.03608e+09	5.49977e+08	6.42653e+07	1.37383e+08
Cluster of Proteasome activator complex subunit 4 OS=Mus musculus GN=Psme4 PE=1 SV=1 (Q5SSW2)	Q5SSW2	Q14997	8.72215e+08	8.52904e+07
Cluster of Dynactin subunit 2 OS=Xenopus tropicalis GN=dctn2 PE=4 SV=1 (F7CRU3)	F7CRU3	Q13561		1.51578e+08	7.13928e+08	8.77817e+08
Cluster of Dodecenoyl-Coenzyme A delta isomerase (3,2 trans-enoyl-Coenzyme A isomerase) OS=Xenopus tropicalis GN=eci1 PE=2 SV=1 (Q5M8Y6)	Q5M8Y6	P42126			2.31451e+09	4.74625e+09
Cluster of Protein prune homolog 2 OS=Mus musculus GN=Prune2 PE=1 SV=2 (Q52KR3)	Q52KR3	Q8WUY3	5.44846e+08
Glutaryl-CoA dehydrogenase, mitochondrial OS=Mus musculus GN=Gcdh PE=1 SV=1	A0A0A0MQ68	Q92947	2.50606e+09			9.88832e+08
Cluster of Glycerol-3-phosphate dehydrogenase OS=Xenopus tropicalis GN=gpd2 PE=3 SV=1 (F6QX50)	F6QX50	P43304	1.21167e+08	3.5075e+08	2.89585e+08	2.66388e+08
Uncharacterized protein (Fragment) OS=Xenopus tropicalis GN=lama2 PE=4 SV=1	F7CTC5	P24043			2.9244e+08	1.15113e+09
NADH dehydrogenase [ubiquinone] 1 alpha subcomplex subunit 8 OS=Xenopus laevis GN=ndufa8 PE=2 SV=1	Q3B8C6	P51970			1.02964e+10	9.53327e+09
NADH-ubiquinone oxidoreductase chain 5 OS=Sus scrofa GN=MT-ND5 PE=3 SV=1	Q9TDR1	P03915	1.03566e+09	2.08997e+10
Cluster of Ras-related protein Rab-21 OS=Mus musculus GN=Rab21 PE=1 SV=4 (P35282)	P35282	Q9UL25	3.92881e+08	2.40246e+08	5.66006e+08	3.16125e+08
Cluster of RNA-binding protein 39 OS=Homo sapiens GN=RBM39 PE=1 SV=2 (Q14498)	Q14498	Q14498	4.07158e+08	2.68214e+08	1.04161e+08	3.5083e+07
Cluster of Histone-binding protein RBBP7 OS=Homo sapiens GN=RBBP7 PE=1 SV=1 (Q16576)	Q16576	Q16576	4.3445e+08	8.76845e+07	9.80338e+08	7.87057e+08
Cluster of DNA topoisomerase 1 OS=Homo sapiens GN=TOP1 PE=1 SV=2 (P11387)	P11387	P11387	7.64603e+08	4.98644e+08	1.3867e+07
Cluster of CNDP dipeptidase 2 (Metallopeptidase M20 family) OS=Xenopus laevis GN=cndp2-prov PE=2 SV=1 (Q6DJK5)	Q6DJK5	Q96KP4		8.69161e+07	2.30872e+09	1.43574e+09
Cluster of Adenylyl cyclase-associated protein 2 OS=Homo sapiens GN=CAP2 PE=1 SV=1 (P40123)	P40123	P40123	1.37426e+09	1.20332e+09		5.93054e+08
Cluster of 60S ribosomal protein L18 OS=Homo sapiens GN=RPL18 PE=1 SV=2 (Q07020)	Q07020	Q07020	2.70461e+09	5.81362e+09		5.48367e+08
Cluster of MGC108277 protein OS=Xenopus tropicalis GN=dpt PE=2 SV=1 (Q5BKJ8)	Q5BKJ8	Q07507			2.21448e+09	2.27352e+09
Cluster of Glycogenin OS=Xenopus tropicalis GN=gyg1 PE=2 SV=1 (Q6P328)	Q6P328	P46976		6.88516e+08	1.50483e+08	6.44317e+08
Cluster of A-kinase anchor protein 12 OS=Homo sapiens GN=AKAP12 PE=1 SV=4 (Q02952)	Q02952	Q02952		1.61455e+09
Cluster of MGC80505 protein OS=Xenopus laevis GN=ndufb7 PE=2 SV=1 (Q6GPC4)	Q6GPC4	P17568			4.4822e+09
Cluster of Muscular LMNA-interacting protein OS=Mus musculus GN=Mlip PE=1 SV=1 (V9GWW6)	V9GWW6	Q5VWP3	6.76548e+08
Cluster of Kinesin light chain 2 OS=Homo sapiens GN=KLC2 PE=1 SV=1 (Q9H0B6)	Q9H0B6	Q9H0B6	1.79352e+08	1.01534e+08	1.84543e+08	7.39964e+07
Cluster of Mitofusin-2 OS=Homo sapiens GN=MFN2 PE=1 SV=3 (O95140)	O95140	O95140	1.02893e+09	4.03771e+08	1.45298e+07	3.09506e+08
Cluster of MGC84926 protein OS=Xenopus laevis GN=gsr PE=2 SV=1 (Q58E89)	Q58E89	P00390	3.33583e+08	2.64671e+08	1.76798e+09	5.37242e+08
Cluster of LOC443576 protein (Fragment) OS=Xenopus laevis GN=LOC443576 PE=2 SV=1 (Q6ING0)	Q6ING0	P31939	4.12599e+08	2.59528e+07	1.88114e+09	1.44195e+09
Cluster of Protein quaking-A OS=Xenopus laevis GN=qki-a PE=1 SV=2 (Q32NN2)	Q32NN2	Q96PU8	3.42699e+08	2.73853e+07	1.46269e+09	6.34333e+08
Cluster of Probable E3 ubiquitin-protein ligase HERC1 OS=Homo sapiens GN=HERC1 PE=1 SV=2 (Q15751)	Q15751	Q15751	1.00116e+08		4.66645e+07	8.62765e+07
Cluster of Annexin OS=Xenopus laevis GN=anxa3 PE=2 SV=1 (Q6GQ58)	Q6GQ58	P12429			1.6148e+09	2.30419e+09
Cluster of MGC154357 protein OS=Xenopus laevis GN=akr1c2 PE=2 SV=1 (Q05AX7)	Q05AX7	Q04828			1.29597e+09	1.29518e+09
Superoxide dismutase OS=Sus scrofa GN=SOD2 PE=1 SV=1	F1SB60	P04179	3.68077e+09	1.02423e+10	7.29821e+08
Superoxide dismutase [Mn], mitochondrial OS=Mus musculus GN=Sod2 PE=1 SV=3	P09671	P04179	1.57012e+10	1.35846e+09
Nucleolin OS=Xenopus laevis GN=ncl PE=2 SV=3	P20397	Q13310			3.36458e+09	2.44537e+09
LOC496157 protein OS=Xenopus laevis GN=snta1 PE=2 SV=1	Q5M998	Q13424			4.66129e+09	2.81835e+09
Coagulation factor XIII A chain OS=Mus musculus GN=F13a1 PE=1 SV=3	Q8BH61	P00488	1.35465e+09	7.23024e+07
Cluster of Ubiquitin carboxyl-terminal hydrolase 47 OS=Xenopus tropicalis GN=usp47 PE=3 SV=1 (F6QZ53)	F6QZ53	Q96K76	9.12223e+07	1.69019e+07	3.81726e+08	6.45167e+08
Cluster of ATP-binding cassette sub-family B member 7, mitochondrial OS=Mus musculus GN=Abcb7 PE=1 SV=3 (Q61102)	Q61102	O75027	3.71388e+08	3.61546e+08	3.46344e+07
Cluster of LOC100170552 protein OS=Xenopus tropicalis GN=rpl27a PE=2 SV=1 (B3DLV5)	B3DLV5	P46776		1.75803e+09	1.85493e+09	4.6231e+09
Cluster of Latent-transforming growth factor beta-binding protein 4 OS=Homo sapiens GN=LTBP4 PE=1 SV=2 (Q8N2S1)	Q8N2S1	Q8N2S1	6.08529e+07	7.13375e+08
Cluster of Nucleolar transcription factor 1-A OS=Xenopus laevis GN=ubtf-a PE=2 SV=1 (P25979)	P25979	P17480			6.41513e+08	8.16973e+08
Cluster of Prothrombin OS=Xenopus laevis GN=f2 PE=2 SV=1 (Q4QR53)	Q4QR53	P00734			9.62538e+09	2.00978e+09
LOC100135198 protein (Fragment) OS=Xenopus tropicalis GN=LOC100135198 PE=2 SV=1	A9ULF6	P02647				1.37247e+10
Uncharacterized protein (Fragment) OS=Xenopus tropicalis GN=bcam PE=4 SV=1	F6V7N4	P50895			5.31606e+08	2.81177e+09
40S ribosomal protein S15a (Fragment) OS=Mus musculus GN=Rps15a PE=1 SV=1	F8WJ41	P62244	5.46248e+08	2.54486e+09	7.24855e+08	1.46443e+09
Cardiac phospholamban OS=Sus scrofa GN=PLN PE=1 SV=1	P61013	P26678	4.98303e+09	1.40124e+10
Cluster of Transportin-1 (Fragment) OS=Mus musculus GN=Tnpo1 PE=1 SV=1 (Q3TKD0)	Q3TKD0	Q92973	6.91146e+08	4.51776e+08	1.18977e+08	2.2202e+08
Gcdh-prov protein OS=Xenopus laevis GN=gcdh PE=2 SV=1	Q6AZV2	Q92947			1.38699e+09	1.46959e+09
MGC82368 protein OS=Xenopus laevis GN=c7 PE=2 SV=1	Q6INM0	P10643			9.52353e+08	1.24744e+08
Cluster of Protein arginine N-methyltransferase 1 OS=Homo sapiens GN=PRMT1 PE=1 SV=2 (Q99873)	Q99873	Q99873	3.55088e+07	3.56751e+08	1.02492e+09	6.26855e+08
Cluster of Golgin subfamily A member 3 OS=Mus musculus GN=Golga3 PE=1 SV=1 (A0A0R4J1H6)	A0A0R4J1H6	Q08378	3.12375e+08		4.6932e+07	3.44099e+07
Cluster of Uncharacterized protein OS=Sus scrofa GN=POSTN PE=1 SV=1 (F1RS37)	F1RS37	Q15063	9.34972e+08	1.08821e+09	1.83001e+09
Cluster of Echinoderm microtubule-associated protein-like 1 OS=Homo sapiens GN=EML1 PE=1 SV=3 (O00423)	O00423	O00423	1.26221e+09	3.5646e+08	2.84055e+08	8.12671e+07
Cluster of Uncharacterized protein OS=Xenopus tropicalis GN=ppm1b PE=3 SV=1 (F6RTH1)	F6RTH1	O75688	2.02873e+08		1.68377e+09	1.43648e+09
Cluster of Uncharacterized protein OS=Sus scrofa GN=PSPC1 PE=1 SV=2 (F1RN28)	F1RN28	Q8WXF1	1.00178e+09	3.24084e+09	1.49634e+08
Cluster of Uncharacterized protein OS=Xenopus tropicalis GN=prkag1 PE=4 SV=1 (F6TAZ5)	F6TAZ5	Q9UGJ0		1.6189e+07	9.2548e+08	1.3592e+09
Cluster of Uncharacterized protein OS=Sus scrofa GN=TRIP10 PE=1 SV=1 (F1SCM9)	F1SCM9	Q15642	2.44689e+08	1.4227e+09
Cluster of Cleft lip and palate transmembrane protein 1 OS=Homo sapiens GN=CLPTM1 PE=1 SV=1 (O96005)	O96005	O96005	5.79508e+08	7.80302e+07
Cluster of Mannosyl-oligosaccharide glucosidase OS=Homo sapiens GN=MOGS PE=1 SV=5 (Q13724)	Q13724	Q13724	5.27388e+08	8.93368e+08
Cluster of Carboxylic ester hydrolase (Fragment) OS=Xenopus laevis GN=LOC443703 PE=2 SV=1 (Q32N39)	Q32N39	O00748			5.05469e+09
Uncharacterized protein (Fragment) OS=Xenopus tropicalis GN=nlrx1 PE=4 SV=1	F6YYZ9	Q86UT6			2.12187e+08	6.36792e+08
Uncharacterized protein OS=Xenopus tropicalis GN=hist1h1d PE=3 SV=1	K9J7K7	P10412	2.36881e+09		7.69595e+09	9.90198e+09
MGC85083 protein OS=Xenopus laevis GN=dsc3 PE=2 SV=1	Q5HZ99	Q02487			6.44757e+08
Trifunctional purine biosynthetic protein adenosine-3 OS=Mus musculus GN=Gart PE=1 SV=3	Q64737	P22102	1.67423e+09
MGC84399 protein OS=Xenopus laevis GN=MGC84399 PE=2 SV=1	Q6DJF5	Q96RW7			2.45859e+09
Cluster of Adenylosuccinate synthetase isozyme 1 OS=Mus musculus GN=Adssl1 PE=1 SV=2 (P28650)	P28650	Q8N142	4.51116e+09	7.25791e+08	1.62406e+09	2.42441e+08
Cluster of Uncharacterized protein OS=Sus scrofa GN=SERBP1 PE=1 SV=2 (F1S827)	F1S827	Q8NC51	3.06226e+09	3.31484e+09	1.61881e+09	2.2907e+09
Cluster of [Pyruvate dehydrogenase (acetyl-transferring)] kinase isozyme 1, mitochondrial OS=Mus musculus GN=Pdk1 PE=1 SV=2 (Q8BFP9)	Q8BFP9	Q15118	1.87615e+09	9.59968e+08	1.04909e+08	9.22424e+08
Cluster of Hypothetical LOC496468 OS=Xenopus tropicalis GN=higd1a PE=2 SV=1 (Q5XH86)	Q5XH86	Q9Y241		1.03533e+09	2.00043e+08	1.75768e+09
Cluster of Coronin-6 OS=Mus musculus GN=Coro6 PE=1 SV=1 (Q920M5)	Q920M5	Q6QEF8	9.41115e+08	4.7229e+08
Cluster of S-(hydroxymethyl)glutathione dehydrogenase (Fragment) OS=Xenopus tropicalis GN=adh5 PE=3 SV=1 (F7EQ54)	F7EQ54	P11766			1.8841e+09	2.87843e+09
Cluster of Protein disulfide-isomerase A6 OS=Mus musculus GN=Pdia6 PE=1 SV=3 (Q922R8)	Q922R8	Q15084	7.93948e+08	2.12607e+09
Cluster of LOC100145613 protein OS=Xenopus tropicalis GN=sntb2 PE=2 SV=1 (B1H3F0)	B1H3F0	Q13425				6.19696e+08
Cluster of Ecto-ADP-ribosyltransferase 3 OS=Mus musculus GN=Art3 PE=1 SV=2 (Q8R2G4)	Q8R2G4	Q13508	1.81072e+09
Lon protease homolog (Fragment) OS=Xenopus tropicalis GN=lonp1 PE=3 SV=1	F6Z4A8	P36776	2.96743e+09	6.92009e+09	7.64837e+08	1.60541e+09
Guanine nucleotide-binding protein G(I)/G(S)/G(T) subunit beta-2 OS=Homo sapiens GN=GNB2 PE=1 SV=3	P62879	P62879	3.34337e+09	4.33662e+09	2.23574e+09	2.74368e+09
MGC80253 protein OS=Xenopus laevis GN=ndufa4 PE=2 SV=1	Q6GQ91	O00483			2.10344e+10	2.93393e+10
Trans-2,3-enoyl-CoA reductase-like OS=Mus musculus GN=Tecrl PE=1 SV=1	Q8BFZ1	Q5HYJ1	1.00819e+09
Cluster of 60S ribosomal protein L37a OS=Homo sapiens GN=RPL37A PE=1 SV=2 (P61513)	P61513	P61513	7.18396e+08	6.97067e+08	5.50419e+08	2.60778e+08
Cluster of Protein lunapark OS=Mus musculus GN=Lnp PE=1 SV=1 (Q7TQ95)	Q7TQ95	Q9C0E8	2.64332e+08	9.07859e+08		2.04172e+07
Cluster of Loh11cr2a protein OS=Xenopus tropicalis GN=vwa5a.2 PE=2 SV=1 (Q66JE2)	Q66JE2	O00534			1.80707e+09	4.76419e+09
MCG119836 OS=Mus musculus GN=Klkb1 PE=1 SV=1	A0A1C7CYU8	Q6ZWL3	2.12115e+09
Mitochondrial NDUFA4 OS=Sus scrofa GN=NDUFA4 PE=1 SV=1	A1XQS3	O00483	1.4682e+10	5.16467e+10
Uncharacterized protein OS=Sus scrofa GN=OGN PE=1 SV=1	I3L9T6	P20774	3.61544e+08	9.98514e+09
LOC495377 protein OS=Xenopus laevis GN=serpina3 PE=2 SV=1	Q5U539	P01011			1.06839e+10	1.84596e+09
Cluster of Septin-8 OS=Homo sapiens GN=SEPT8 PE=1 SV=4 (Q92599)	Q92599	Q92599	2.63394e+09	4.49143e+09	2.40243e+09	3.19074e+09
Cluster of Enoyl-CoA hydratase domain-containing protein 2, mitochondrial OS=Mus musculus GN=Echdc2 PE=1 SV=2 (Q3TLP5)	Q3TLP5	Q86YB7	2.28381e+09	1.34828e+09
Cluster of Rho guanine nucleotide exchange factor 12 OS=Mus musculus GN=Arhgef12 PE=1 SV=1 (F8VQN6)	F8VQN6	Q9NZN5	3.98603e+08
Cluster of LOC446930 protein (Fragment) OS=Xenopus laevis GN=LOC446930 PE=2 SV=1 (Q66J24)	Q66J24	Q9BYJ1			1.4092e+09
Uncharacterized protein OS=Sus scrofa GN=BAG3 PE=1 SV=1	F1S415	O95817	8.13968e+08	1.34271e+09
Uncharacterized protein OS=Xenopus tropicalis GN=faah.3 PE=4 SV=1	F6TYF3	O00519				2.40614e+09
Protein disulfide-isomerase OS=Xenopus laevis GN=pdia3 PE=2 SV=1	Q7ZWU3	P30101		1.97305e+09	4.51641e+09	2.40498e+09
Cluster of Splicing factor U2AF 35 kDa subunit OS=Homo sapiens GN=U2AF1 PE=1 SV=3 (Q01081)	Q01081	Q01081	1.25811e+08	7.68223e+07	4.4766e+08	2.0223e+08
Cluster of MKIAA0248 protein (Fragment) OS=Mus musculus GN=Gbf1 PE=1 SV=1 (Q6A099)	Q6A099	Q92538	3.7443e+08	4.49034e+07	3.72828e+07	7.64828e+07
Cluster of Poly(U)-binding-splicing factor PUF60 OS=Homo sapiens GN=PUF60 PE=1 SV=1 (Q9UHX1)	Q9UHX1	Q9UHX1	1.98482e+08	1.96601e+08	4.7407e+08	1.29604e+08
MGC79006 protein OS=Xenopus laevis GN=aqp1 PE=2 SV=1	Q6IP27	P29972			2.36938e+09	1.82372e+08
Cluster of MGC82089 protein OS=Xenopus laevis GN=rnpep PE=2 SV=1 (Q641C7)	Q641C7	Q9H4A4	3.90823e+07		1.217e+09	9.95851e+08
Cluster of Alcohol dehydrogenase [NADP(+)] OS=Xenopus laevis GN=akr1a1 PE=2 SV=1 (Q6GMC7)	Q6GMC7	P14550		5.35574e+08	2.06368e+09	2.39262e+09
Cluster of Uncharacterized protein (Fragment) OS=Xenopus tropicalis GN=dnajb4 PE=4 SV=1 (F7CFF8)	F7CFF8	Q9UDY4		6.28486e+07	3.91859e+08	7.28221e+08
Cluster of CTP synthase 2 OS=Xenopus laevis GN=ctps2 PE=2 SV=1 (Q6GME1)	Q6GME1	Q9NRF8			1.46596e+09	1.45043e+08
Cluster of Uncharacterized protein OS=Xenopus tropicalis GN=edc4 PE=4 SV=1 (F6UYC3)	F6UYC3	Q6P2E9			2.68027e+08	8.0462e+08
Cluster of Profilin-1 OS=Mus musculus GN=Pfn1 PE=1 SV=2 (P62962)	P62962	P07737	2.20359e+09	2.06144e+09
NADH dehydrogenase (Ubiquinone) 1 beta subcomplex 4 OS=Xenopus tropicalis GN=ndufb4 PE=2 SV=1	A4QNM1	O95168			2.58426e+09	2.59375e+10
Complement factor B OS=Xenopus laevis GN=LOC397725 PE=2 SV=1	B7ZQZ6	P00751			1.05628e+09	1.54928e+08
Thioredoxin-dependent peroxide reductase, mitochondrial OS=Mus musculus GN=Prdx3 PE=1 SV=1	P20108	P30048	1.40678e+10	6.09323e+09
MGC69303 protein OS=Xenopus tropicalis GN=stoml2 PE=2 SV=1	Q6GLC6	Q9UJZ1			3.78064e+08	7.86277e+09
Cluster of MGC86295 protein OS=Xenopus laevis GN=MGC86295 PE=2 SV=1 (Q63ZJ8)	Q63ZJ8	Q9Y3B3	2.33468e+08	1.02253e+09	6.1993e+08	7.75267e+08
Cluster of Uncharacterized protein OS=Xenopus tropicalis GN=XENTR_v90030767mg PE=4 SV=1 (A0A1B8Y6G9)	A0A1B8Y6G9	Q9UKG1	1.97011e+08	6.68902e+07	5.96789e+08	9.01554e+08
Cluster of Hepatoma-derived growth factor (High-mobility group protein 1-like) OS=Xenopus tropicalis GN=hdgf PE=2 SV=1 (Q5BL71)	Q5BL71	P51858	1.9523e+07	2.49275e+07	1.92396e+09	2.14835e+09
Cluster of Lamina associated protein 2-beta isoform OS=Xenopus laevis GN=lap2omega PE=2 SV=1 (O73766)	O73766	P42167			8.61342e+09	2.32265e+09
Uncharacterized protein OS=Xenopus tropicalis GN=atp5g1 PE=3 SV=1	F6QFA3	Q06055	4.6313e+08
Dedicator of cytokinesis protein 1 OS=Mus musculus GN=Dock1 PE=1 SV=3	Q8BUR4	Q14185	9.34806e+08	1.53558e+07	1.42224e+08	2.25199e+08
Cluster of Cold shock domain-containing protein E1 OS=Mus musculus GN=Csde1 PE=1 SV=1 (Q91W50)	Q91W50	O75534	2.09757e+08	1.07178e+08	1.91966e+08	1.43615e+08
Cluster of Proteasome subunit beta type OS=Xenopus laevis GN=psmb1 PE=2 SV=1 (Q7ZYL1)	Q7ZYL1	P20618	1.00773e+08	5.70076e+08	9.00776e+08	9.23192e+08
Cluster of Cytochrome c oxidase subunit 7C, mitochondrial OS=Mus musculus GN=Cox7c PE=1 SV=1 (P17665)	P17665	P15954	8.26288e+08	1.87068e+09	2.3294e+09	6.37792e+08
Cluster of Alanine--tRNA ligase, cytoplasmic OS=Mus musculus GN=Aars PE=1 SV=1 (Q8BGQ7)	Q8BGQ7	P49588	1.423e+09	2.56159e+08	6.39711e+08	3.43488e+08
Cluster of Cdc5l protein OS=Xenopus laevis GN=cdc5l PE=2 SV=1 (Q4V858)	Q4V858	Q99459	3.15768e+07		9.18684e+08	5.55106e+08
Cluster of MGC82277 protein OS=Xenopus laevis GN=ephx1 PE=2 SV=1 (Q6IR67)	Q6IR67	P07099			6.34875e+08	1.04401e+09
Cluster of Acyl-coenzyme A thioesterase 9, mitochondrial OS=Homo sapiens GN=ACOT9 PE=1 SV=2 (Q9Y305)	Q9Y305	Q9Y305	1.35629e+08	5.19344e+09
Uncharacterized protein OS=Sus scrofa GN=NDUFB5 PE=1 SV=1	F1SGC6	O43674		3.25648e+10
Hspb7-prov protein OS=Xenopus laevis GN=hspb7 PE=2 SV=1	Q6DFD3	Q9UBY9			3.61009e+09	2.12588e+09
MGC81012 protein OS=Xenopus laevis GN=bcam PE=2 SV=1	Q6GNL9	P50895			1.56777e+09	9.27843e+08
Leucyl-cystinyl aminopeptidase OS=Mus musculus GN=Lnpep PE=1 SV=1	Q8C129	Q9UIQ6	2.79286e+09	3.74345e+08
Mitochondrial coenzyme A transporter SLC25A42 OS=Mus musculus GN=Slc25a42 PE=1 SV=1	Q8R0Y8	Q86VD7	1.68259e+09	6.25191e+07
Cluster of Uncharacterized protein (Fragment) OS=Xenopus tropicalis GN=stk26 PE=4 SV=1 (F7EEU0)	F7EEU0	Q9P289	8.54284e+07	1.20339e+08	1.85118e+08	3.90283e+08
Cluster of Sfrs3-prov protein OS=Xenopus laevis GN=srsf3 PE=2 SV=1 (Q7ZWX7)	Q7ZWX7	P84103	2.85538e+08	4.00226e+08	4.31683e+08	1.37218e+08
Cluster of Flotillin-1 OS=Sus scrofa GN=FLOT1 PE=3 SV=1 (Q767L6)	Q767L6	O75955	4.35407e+08	2.42435e+09	3.71188e+09	5.08628e+09
Cluster of Apoptosis inhibitor 5 OS=Homo sapiens GN=API5 PE=1 SV=3 (Q9BZZ5)	Q9BZZ5	Q9BZZ5	1.48618e+09	2.1425e+09	9.91796e+08	3.68674e+08
Cluster of Uncharacterized protein OS=Xenopus tropicalis GN=psme4 PE=4 SV=1 (F7A0A4)	F7A0A4	Q14997	1.40783e+08		4.61981e+08	4.71039e+08
Cluster of Uncharacterized protein OS=Xenopus tropicalis GN=fryl PE=4 SV=1 (F7CWU2)	F7CWU2	O94915	1.24052e+08		2.95858e+07	3.50108e+08
Cluster of Uncharacterized protein (Fragment) OS=Xenopus tropicalis GN=cbr1 PE=3 SV=1 (F6QPA0)	F6QPA0	P16152			1.40739e+09	2.34034e+09
Cluster of 1,4-alpha-glucan-branching enzyme OS=Homo sapiens GN=GBE1 PE=1 SV=3 (Q04446)	Q04446	Q04446	2.24341e+09	7.63279e+08
Cluster of Very-long-chain 3-oxoacyl-CoA reductase OS=Xenopus tropicalis GN=hsd17b12 PE=2 SV=1 (Q28IU1)	Q28IU1	Q53GQ0			5.16253e+08	2.83724e+09
Cluster of Uncharacterized protein (Fragment) OS=Xenopus tropicalis GN=cyp46a1 PE=4 SV=1 (F7DM21)	F7DM21	Q9Y6A2				4.6534e+09
LOC100049132 protein (Fragment) OS=Xenopus laevis GN=LOC100049132 PE=2 SV=1	A4FVE9	O95169			9.44354e+09	1.47279e+10
LOC100127856 protein (Fragment) OS=Xenopus tropicalis GN=LOC100127856 PE=2 SV=1	A9JTU8	Q99542			6.07704e+08	1.09697e+09
Uncharacterized protein OS=Sus scrofa GN=LETM1 PE=1 SV=2	F1S9F3	O95202	4.38781e+09	7.3311e+09	8.50271e+08	3.73709e+08
Dolichyl-diphosphooligosaccharide--protein glycosyltransferase subunit 1 OS=Sus scrofa GN=RPN1 PE=1 SV=1	F1SPG2	P04843	2.15787e+09	8.35389e+09	9.36645e+08	1.12714e+09
Cluster of Disheveled-associated activator of morphogenesis 1 OS=Mus musculus GN=Daam1 PE=1 SV=4 (Q8BPM0)	Q8BPM0	Q9Y4D1	3.15108e+08	2.917e+07	6.88725e+07	2.40376e+08
Cluster of Proteasome subunit beta type OS=Xenopus tropicalis GN=psmb5 PE=3 SV=1 (F6WGD3)	F6WGD3	P28074	1.57578e+09	1.14109e+09	1.24841e+09	3.75782e+09
Cluster of 60S ribosomal protein L34 OS=Sus scrofa GN=RPL34 PE=1 SV=1 (F2Z5B9)	Q29223	P49207	1.00452e+09	1.5213e+09	2.73686e+09	1.51487e+09
Cluster of ELAV-like protein OS=Sus scrofa GN=ELAVL1 PE=1 SV=1 (D3K5N7)	D3K5N7	Q15717	5.25478e+08	1.09064e+09	9.83312e+07
Cluster of Ubiquitin carboxyl-terminal hydrolase 14 OS=Mus musculus GN=Usp14 PE=1 SV=1 (E9PYI8)	E9PYI8	P54578	1.24749e+09	5.83098e+08	5.77761e+07	5.50235e+07
Cluster of DnaJ homolog subfamily B member 4 OS=Homo sapiens GN=DNAJB4 PE=1 SV=1 (Q9UDY4)	Q9UDY4	Q9UDY4	6.567e+08	1.22179e+09	1.81765e+08	2.96012e+08
Cluster of Acyl-coenzyme A thioesterase 2, mitochondrial OS=Mus musculus GN=Acot2 PE=1 SV=2 (Q9QYR9)	Q9QYR9	P49753	1.05935e+10	3.15608e+09
Cluster of Uncharacterized protein OS=Xenopus tropicalis GN=cpa3 PE=3 SV=1 (F6VIQ7)	F6VIQ7	P15086				5.51517e+09
Supervillin OS=Mus musculus GN=Svil PE=1 SV=1	A0A1B0GS91	O95425	3.53552e+08	7.29671e+07		2.44698e+08
Uncharacterized protein OS=Sus scrofa GN=HSPB6 PE=1 SV=1	F1RM62	O14558	1.10494e+08	1.11028e+10
Aldose reductase OS=Mus musculus GN=Akr1b1 PE=1 SV=3	P45376	P15121	2.64582e+10	1.01218e+09
Apolipoprotein A-I OS=Mus musculus GN=Apoa1 PE=1 SV=2	Q00623	P02647	1.50982e+10
MGC86518 protein OS=Xenopus laevis GN=serpinf2 PE=2 SV=1	Q66IN0	P08697			4.24022e+09
Mitochondrial fission process protein 1 OS=Mus musculus GN=Mtfp1 PE=1 SV=1	Q9CRB8	Q9UDX5	5.48371e+09	8.70683e+08
Cluster of Rab GTPase-activating protein 1 OS=Homo sapiens GN=RABGAP1 PE=1 SV=3 (Q9Y3P9)	Q9Y3P9	Q9Y3P9	1.7558e+08	2.60333e+08	8.78902e+07	2.23993e+08
Cluster of Mitochondrial Rho GTPase OS=Xenopus laevis GN=rhot1 PE=2 SV=1 (Q08AW2)	Q08AW2	Q8IXI2	2.27742e+08	2.80602e+08	3.95484e+08	3.28965e+08
Cluster of Far upstream element-binding protein 2 OS=Homo sapiens GN=KHSRP PE=1 SV=4 (Q92945)	Q92945	Q92945	2.78066e+08	1.18745e+09		2.07511e+08
Cluster of [Pyruvate dehydrogenase (acetyl-transferring)] kinase isozyme 2, mitochondrial OS=Homo sapiens GN=PDK2 PE=1 SV=2 (Q15119)	Q15119	Q15119	3.01402e+09	8.67608e+08
Cluster of RNA-binding protein 14 OS=Homo sapiens GN=RBM14 PE=1 SV=2 (Q96PK6)	Q96PK6	Q96PK6	6.45204e+08	1.44892e+08
Cluster of Uncharacterized protein OS=Xenopus tropicalis GN=lrrc16a PE=4 SV=1 (F6TVZ0)	F6TVZ0	Q5VZK9			6.85996e+08	3.13248e+07
Cluster of MGC130893 protein OS=Xenopus laevis GN=ndufb4 PE=2 SV=1 (Q3KQ78)	Q3KQ78	O95168			1.05281e+10	8.82058e+09
Protein 9030617O03Rik OS=Mus musculus GN=9030617O03Rik PE=1 SV=1	E9QMK9	Q7Z3D6	1.82379e+09			1.02553e+08
Uncharacterized protein (Fragment) OS=Xenopus tropicalis PE=4 SV=1	F7C4A9	O00468			9.31949e+08	5.55315e+08
Uncharacterized protein (Fragment) OS=Xenopus tropicalis GN=eml2 PE=4 SV=1	F7EAB8	O00423	3.5293e+08	1.37836e+08	1.30289e+09	2.30599e+08
Sarcolemmal membrane-associated protein OS=Homo sapiens GN=SLMAP PE=1 SV=1	Q14BN4	Q14BN4	1.53366e+08	7.78901e+09
LOC494763 protein OS=Xenopus laevis GN=slc2a1 PE=2 SV=1	Q63ZP5	P11166			9.58402e+08	2.83649e+08
Cluster of 26S proteasome non-ATPase regulatory subunit 7 OS=Mus musculus GN=Psmd7 PE=1 SV=2 (P26516)	P26516	P51665	1.69261e+08	1.56613e+08	5.7631e+08	3.04986e+08
Cluster of Splicing factor 3A subunit 3 OS=Homo sapiens GN=SF3A3 PE=1 SV=1 (Q12874)	Q12874	Q12874	1.97734e+08	8.93275e+07	3.00728e+08	4.06082e+07
Cluster of Hepatocyte growth factor-regulated tyrosine kinase substrate OS=Mus musculus GN=Hgs PE=1 SV=1 (B1ATZ0)	B1ATZ0	O14964	1.26684e+09	6.71864e+08	1.56929e+08	1.13155e+08
Cluster of Alpha-amylase 1 OS=Homo sapiens GN=AMY1A PE=1 SV=2 (P04745)	P04745	P04745	2.05587e+07		1.20366e+09	6.2097e+08
Cluster of Uncharacterized protein OS=Sus scrofa GN=NSFL1C PE=1 SV=1 (F1S880)	F1S880	Q9UNZ2	5.76932e+08	6.48974e+08		1.71716e+08
Cluster of Reticulon-1 OS=Homo sapiens GN=RTN1 PE=1 SV=1 (Q16799)	Q16799	Q16799			2.24403e+09	4.71713e+09
Cluster of Regulator of chromosome condensation OS=Homo sapiens GN=RCC1 PE=1 SV=1 (P18754)	P18754	P18754	1.19448e+09	7.93431e+08
Cluster of Ubiquinone biosynthesis monooxygenase COQ6, mitochondrial OS=Homo sapiens GN=COQ6 PE=1 SV=2 (Q9Y2Z9)	Q9Y2Z9	Q9Y2Z9	1.809e+09	2.12683e+09
Cluster of Uncharacterized protein OS=Xenopus tropicalis GN=ccbl2 PE=4 SV=1 (F7CMM3)	F7CMM3	Q6YP21			9.88647e+08	1.29426e+09
Cluster of MGC82574 protein OS=Xenopus laevis GN=sh3bgr PE=2 SV=1 (Q6GPW0)	Q6GPW0	P55822			1.44509e+09	1.11661e+09
Cluster of Helicase SKI2W OS=Homo sapiens GN=SKIV2L PE=1 SV=3 (Q15477)	Q15477	Q15477	4.62185e+08	3.43369e+07
Cluster of Interferon-induced GTP-binding protein Mx1 OS=Sus scrofa GN=MX1 PE=1 SV=1 (K7GKN2)	K7GKN2	P20591		1.72454e+09
Cluster of MAP7 domain-containing protein 1 OS=Mus musculus GN=Map7d1 PE=1 SV=1 (A8Y5P4)	A8Y5P4	Q3KQU3	1.0219e+09	1.34153e+08
Muscle-related coiled-coil protein OS=Mus musculus GN=Murc PE=1 SV=1	A2AMM0	Q5BKX8	2.81671e+09
Uncharacterized protein OS=Xenopus tropicalis GN=sept9 PE=3 SV=1	F6RMR0	Q9UHD8	1.06591e+09	1.79581e+09	1.60703e+09	3.68676e+09
Uncharacterized protein OS=Xenopus tropicalis GN=mgc107841 PE=3 SV=1	F7CJW9	P49748			3.93033e+08	1.7741e+09
Kelch-like protein 31 OS=Mus musculus GN=Klhl31 PE=1 SV=1	G3X9D8	Q9H511	9.1652e+08		8.91895e+07
Aquaporin-1 OS=Mus musculus GN=Aqp1 PE=1 SV=3	Q02013	P29972	1.54754e+09
Novel protein containing SPRY domain and SAP domain OS=Xenopus tropicalis GN=hnrnpul2 PE=2 SV=1	Q28D92	Q1KMD3			1.34827e+09	1977493500
Hydroxysteroid (17-beta) dehydrogenase 8 OS=Xenopus tropicalis GN=hsd17b8 PE=2 SV=1	Q28IT0	Q92506			1.91241e+08	5.7192e+09
MGC53615 protein OS=Xenopus laevis GN=cfi PE=2 SV=1	Q7ZTR2	P05156			3.10755e+09
MICOS complex subunit MIC13 OS=Mus musculus GN=Mic13 PE=1 SV=1	Q8R404	Q5XKP0	1.91575e+09	3.46535e+08
Nucleolar RNA helicase 2 OS=Mus musculus GN=Ddx21 PE=1 SV=3	Q9JIK5	Q9NR30	1.14203e+09
Cluster of Casein kinase I isoform alpha OS=Homo sapiens GN=CSNK1A1 PE=1 SV=2 (P48729)	P48729	P48729	1.64269e+08	2.71653e+08	1.28052e+08	3.62259e+08
Cluster of Transmembrane emp24 domain-containing protein 10 OS=Mus musculus GN=Tmed10 PE=1 SV=1 (Q9D1D4)	Q9D1D4	P49755	5.11971e+08	8.00263e+08	5.28921e+07	4.69001e+08
[truncated: 6,193 more rows]
