# Supplementary material for: Conservation and divergence of protein pathways in the vertebrate heart
Source: PLoS Biol. 2019 Sep 6;17(9):e3000437. doi: 10.1371/journal.pbio.3000437 (PMC6750614; doi:10.1371/journal.pbio.3000437)
Supplement: S7 Table — (XLSX) [file pbio.3000437.s031.xlsx]

## Sheet: S7 Table
Table S7. Number of theoretical tryptic peptides present in each protein across species.
Number of tryptic peptides per protein present in FASTA files						Number of tryptic peptides per protein detected in dataset
M. musculus	S. scrofa	X. laevis	X. tropicalis			M. musculus	S. scrofa	X. laevis	X. tropicalis
42	22	16	29			54	53	51	52
24	3	23	43			16	15	15	17
78	3	23	21			36	35	29	28
20	49	37	7			22	22	27	25
10	3	13	6			51	54	62	55
19	7	22	15			35	35	32	38
19	21	17	18			15	19	18	19
34	3	25	21			20	19	12	17
22	17	18	8			5	6	4	5
13	12	6	3			5	5	5	5
16	3	81	25			24	24	23	23
35	6	14	16			21	21	20	21
15	28	20	6			35	37	29	30
13	11	5	18			22	22	22	22
18	6	16	10			17	18	18	21
10	3	33	118			29	32	29	30
8	6	4	17			25	25	27	24
29	37	3	29			40	37	34	35
35	7	10	14			22	19	23	22
57	103	42	28			51	49	41	44
59	6	36	7			20	21	21	22
8	14	16	10			41	36	36	37
10	4	7	14			82	86	79	79
31	100	48	24			9	10	9	9
34	9	6	13			107	103	97	101
74	6	38	37			17	16	13	14
21	61	24	22			28	29	29	28
18	29	3	12			28	26	21	24
16	13	77	13			6	6	6
24	15	15	13			26	30	30	31
13	3	30	9			33	33	33	33
30	3	9	44			23	30	20	13
7	3	8	9			21	22	21	21
29	3	42	56			43	43	42	39
89	10	14	137			28	28	29	27
33	14	11	11			41	42	41	42
11	10	5	12			12	12	15	14
12	18	29	10			55	55	56	56
46	31	11	22			8	10	3	9
9	37	36	7			31	31	31	30
10	43	59	6			32	28	26	26
8	101	9	7			10	6	10	10
5	100	6	6			45	54	34	48
56	37	6	27			36	36	35	31
4	10	62	24			11	10	10	11
38	24	92	12			4	4	4	4
7	7	15	22			62	60	69	68
3	61	4	20			18	23	23	28
3	8	37	26			41	41	46	44
43	35	53	25			34	33	31	31
23	1	17	10			4	4	4	4
38	30	13	16			21	26	30	27
36	38	16	22			23	23	19	20
4	10	16	19			14	13	13	13
79	12	16	59			25	21	22	22
61	5	54	22			19	19	19	19
58	14	2	58			43	42	43	41
7	2	10	36			15	15	17	16
27	2	9	37			6	7	4	4
45	14	13	10			25	22	25	26
18	25	30	5			30	30	30	23
30	19	16	7			52	49	43	50
32	1	50	6			23	24	27	26
35	18	33	11			16	16	16	15
33	11	19	15			9	10	8	9
12	8	23	16			61	69	66	62
23	10	14	49			24	25	27	26
29	35	22	21			33	35	43	40
63	24	35	10			21	21	23	24
15	37	33	31			18	18	14	11
23	12	11	14			18	18	21	20
23	8	14	84			6	5	6	2
22	15	11	13			17	18	26	28
18	24	15	7			41	41	46	49
22	10	11	34			6	5	6
15	4	27	30			44	42	44	43
29	28	61	16			13	13	14	14
28	25	13	18			24	22	16	22
52	18	11	16			60	62	109	63
11	8	13	18			44	35	40	41
69	9	31	5			17	17	17	17
35	1	22	4			6	7	5	2
5	7	5	14			18	19	20	19
8	26	21	28			31	31	32	31
6	27	25	16			6	5	4	4
16	14	36	25			37	38	41	41
63	12	27	20			11	13	20
55	17	24	55			25	25	25	24
12	38	14	8			6	5	4	4
23	10	7	15			24	24	21	23
15	21	5	25			39	40	34	34
13	8	14	3			58	52	52	53
40	10	15	25			15	16	17	18
16	23	48	52			21	19	20	21
13	18	58	25			39	39	34	35
11	59	36	34			8	8	6	7
28	5	11	21			28	27	28	26
9	1	7	48			287	269	280	173
24	3	36	12			21	20	20	20
13	42	49	17			56	53	50	40
6	9	22	30			12	10	15	14
57	9	24	12			94	92	98	97
8	16	29	11			27	29	32	28
8	12	56	26			44	43	42	39
6	10	7	26			10	14	13	13
11	7	30	15			14	12	13	9
12	6	44	14			16	16	16	16
8	2	35	19			11	11	11	11
87	35	6	17			4	4	4	4
17	50	23	31			67	66	63	55
40	7	10	63			46	45	44	44
27	9	15	20			47	44	45	43
31	12	19	29			25	22	20	20
50	11	10	5			3	3	3
7	10	49	26			5	5	5	5
15	6	2	9			128	65	113	46
14	24	15	18			21	20	22	25
18	14	9	20			95	98	97	98
23	14	10	7			13	13	12	13
59	4	28	12			226	216	218	45
84	2	16	82			47	47	44	44
24	5	14	49			20	21	18	17
1	22	13	21			41	41	42	35
34	1	34	6			19	20	18	17
35	8	22	14			16	17	16	18
68	17	31	27			18	18	16	17
37	33	16	20			26	28	27	24
44	23	13	29			26	26	27	27
41	12	15	14			15	14	15	15
6	34	25	27			23	26	24	24
3	9	16	26			26	22	28	26
13	19	24	8			12	10	9	7
67	22	22	22			75	72	73	70
32	5	26	9			13	13	13	11
33	4	16	17			48	50	57	56
12	16	15	30			34	36	38	34
6	19	19	34			19	16	21	8
8	8	10	26			26	24	21	22
8	15	32	8			15	14	15	16
9	13	11	42			68	65	64	65
7	16	14	15			27	26	33	27
25	17	18	12			58	56	47	45
11	28	53	24			14	14	14	14
26	14	18	14			21	23	21	25
45	2	14	30			43	41	40	40
31	10	5	53			7	7	7	7
9	9	47	31			56	57	57	52
37	16	50	19			10	10	6	6
131	8	31	13			18	20	18	17
18	4	21	18			16	13	17	11
31	3	20	12			15	14	15	11
10	23	9	7			10	11	10	9
11	1	136	15			51	51	47	45
12	8	15	18			6	6	5	5
30	29	50	27			19	18	16	14
23	13	8	16			38	37	32	34
19	20	4	7			19	19	20	20
32	16	23	22			60	62	61	57
7	10	26	16			65	60	70	60
16	10	10	15			8	8	15	9
5	13	61	32			32	34	35	34
8	1	63	28			37	37	37	36
10	11	15	21			6	6	6	6
7	6	13	29			137	138	131	130
8	17	14	26			19	18	19	19
10	10	12	14			12	11	12	12
13	15	28	6			14	15	15	17
14	15	26	7			59	57	57	57
13	7	37	26			29	30	33	37
26	9	25	32			12	12	11	11
29	29	33	18			23	34	47	47
109	10	5	11			53	42	54	49
23	13	10	8			11	12	10	11
8	10	6	10			65	67	64	62
15	9	20	12			4	4	5	6
29	12	83	24			6	6	6	6
20	68	22	48			57	64	68	68
21	4	18	9			32	36	33	33
32	33	13	12			8	8	7	7
22	4	12	11			9	9	13	13
16	5	3	16			4	4	3	3
70	10	27	16			19	19	20	18
23	11	38	16			8	8	8	7
119	1	22	16			31	37	102	50
81	16	44	7			10	10	9	9
41	2	22	16			4	4	4	4
11	36	12	58			48	48	47	47
22	7	16	19			31	33	26	26
28	8	12	10			55	55	55	54
10	23	29	8			24	25	26	24
6	10	33	8			12	13	12	18
2	37	9	19			19	16	11	11
31	54	7	14			85	84	90	87
19	24	0	26			44	44	40	40
23	34	13	23			22	23	24	26
26	47	7	13			17	17	6
12	12	23	31			43	42	44	48
73	7	16	55			21	32	17	14
5	10	28	13			35	37	34	35
11	14	6	10			80	65	76	70
9	24	15	17			51	51	48	47
7	15	12	18			19	18	16	14
89	19	6	5			10	12	11	11
72	20	7	39			14	15	14	9
69	15	26	14			23	23	23	21
65	13	1	6			38	35	38	38
36	31	18	6			60	57	123	129
16	16	13	37			12	19	12	13
14	11	10	14			7	7	12	9
28	13	53	6			17	16	12	12
71	7	14	19			14	14	16	13
12	5	11	11			37	39	42	44
3	11	7	10			18	19	19	20
14	58	2	16			9	9	11	18
16	13	27	6			20	20	20	20
10	25	14	15			16	17	19	19
33	14	7	35			26	27	28	27
87	8	21	6			16	15	16	13
72	6	32	15			89	92	73	66
31	2	27	15			21	24	19	26
11	18	12	22			34	34	38	38
11	13	6	7			36	35	33	33
82	28	22	22			34	37	41	41
4	7	12	14			33	35	29	26
13	3	2	41			15	15	12	12
19	4	42	18			40	37	41	41
18	7	50	13			33	29	33	33
26	5	9	15			8	6	8	8
20	19	29	14			31	31	34	33
21	9	23	31			31	31	35	36
23	8	11	8			56	63	60	62
6	7	7	36			39	39	38	35
9	7	16	17			17	16	16	17
10	15	13	18			11	12	13	8
4	2	49	27			12	11	10	10
12	15	21	12			10	10	10	9
58	12	9	24			15	15	17	18
5	13	10	11			24	28	30	27
15	18	37	11			292	287	282	188
78	3	9	20			24	22	21	21
11	2	7	16			23	25	34	22
11	23	66	22			9	9	10	10
12	20	7	14			7	8	13	9
10	14	11	21			27	22	27	22
46	16	20	75			28	28	31	25
9	14	17	12			21	21	23	23
35	13	9	21			11	11	9	7
36	8	16	22			12	12
7	6	5	14			42	42	34	32
8	11	42	30			16	16	20	21
100	7	25	29			3	3	4	4
13	17	22	24			13	13	10	11
9	11	11	17			10	10	10	10
25	7	17	28			14	12	22	12
29	4	6	43			29	30	25	28
98	13	8	20			42	43	41	44
76	38	39	22			9	9	10	9
27	5	29	11			2	2		2
8	5	15	22			29	30	32	32
72	5	6	14			25	28	19	16
11	12	15	31			23	28	26	24
27	0	22	17			17	17	17	17
14	3	25	32			14	17	19	17
25	13	18	102			35	29	24	24
45	15	7	7			63	62	67	67
49	6	17	19			31	32	26	26
19	6	43	13			6	6	6	6
14	3	24	11			69	69	66	66
21	9	12	17			36	41	34	32
26	2	27	6			53	55	57	31
47	10	28	10			20	17	22	19
25	12	12	21			53	53	53	53
9	25	27	11			21	22	23	20
13	8	7	32			16	17	12	14
26	23	8	24			11	16	6	11
101	16	9	8			17	17	19	17
100	5	24	36			18	14	19	17
13	6	7	16			25	32	38	51
30	7	11	9			88	86	89	88
59	9	18	3			23	31	28	19
93	3	16	3			47	38	47	44
14	5	19	4			110	103	62	75
70	3	18	4			18	18	18	18
20	9	14	13			26	26	25	13
10	7	20	13			42	44	40	45
36	12	12	34			10	14	15
38	4	16	30			76	77	75	71
9	8	44	23			19	19	18	18
6	10	29	4			150	41	185	139
52	4	29	6			27	23	37	35
42	4	7	20			81	75	79	42
50	7	16	8			66	66	69	71
37	7	22	32			35	36	38	39
25	9	38	24			24	27	29	24
24	4	39	13			18	22	32	14
99	8	39	17			12	13	13	12
104	1	34	8			5	6	6	6
101	2	56	15			52	49	52	53
102	16	35	16			23	24	20	20
104	80	20	32			56	45	47	45
10	7	20	15			16	18	18	17
41	18	15	5			82	81	72	79
112	11	27	14			12	12	20	19
100	5	12	16			55	50	65	60
14	2	26	19			36	30	38	31
12	5	11	7			20	20	19	20
14	5	9	8			17	14	15	15
12	1	29	5			31	30	33	34
15	6	39	20			18	17	16	17
28	3	15	24			41	43	40	41
52	2	23	21			17	17	17	18
56	19	36	18			7	5	5	6
47	5	31	9			30	30	37	19
44	8	17	13			8	8	8	8
27	22	20	4			20	21	20	20
11	22	14	16			76	73	4	63
11	10	33	18			17	17	19	15
45	24	13	8			18	18	18	18
37	9	29	19			52	52	48	48
31	10	6	16			13	14	14	14
228	10	14	20			3	2	1	1
17	20	51	6			21	20	21	22
102	32	8	18			8	9	8	8
108	17	16	21			9	9	6	7
12	19	19	32			31	31	34	32
13	10	11	21			62	62	59	59
170	13	17	18			37	37	34	27
92	45	18	16			41	37	47	47
62	17	12	19			5	5	5	5
82	36	36	11			30	30	30	30
115	13	73	8			77	88	91	89
14	18	72	15			13	13	11	13
64	22	21	55			38	38	38	36
61	3	11	14			73	72	65	67
55	22	14	12			88	86	93	95
29	11	44	14			59	58	51	56
102	16	17	9			6	6	6	6
14	20	21	19			28	24	27	25
31	19	13	41			60	57	55	57
34	6	89	9			15	16	15	13
18	7	20	13			13	13	19	14
13	17	11	12			8	8	8	8
18	26	9	9			148	150	149	154
17	247	73	9			16	18	8	17
27	16	13	39			10	8	13	5
123	41	43	15			8	8	50	43
9	4	13	13			34	33	30	34
15	4	16	9			18	6	17	17
48	12	26	21			23	27	21	24
33	22	6	9			23	23	22	23
3	6	10	8			86	74	79	89
8	6	7	17			9	9	13	9
44	23	33	10			15	15	13	13
22	9	73	15			21	22	22	25
60	25	6	23			59	61	59	58
12	4	44	11			17	19	13	15
10	17	28	17			5	6	6
33	15	22	30			18	17	18	17
109	15	16	17			25	24	25	26
97	47	6	17			36	35	34	31
106	7	43	9			18	19	13	24
0	6	19	22			16	16	16	16
11	9	23	26			18	12	18	19
36	24	11	30			63	62	64	68
7	10	7	36			39	34	31	31
102	21	6	23			13	17	12	13
48	3	29	29			11	10	12	12
61	18	20	5			52	54	49	43
54	18	5	6			31	31	31	31
49	13	37	20			38	55	43	40
11	31	15	21			69	66	69	55
36	4	14	31			17	17	18	20
7	17	21	5			33	32	28	28
7	21	52	20			42	42	41	39
46	20	16	40			7	10	5	11
4	3	26	36			15	15	15	16
47	90	45	35			20	26	24	22
38	33	13	40			32	34	38	36
23	51	6	21			26	22	29	22
31	21	6	29			18	18	17	16
14	21	16	9			26	26	23	22
12	20	17	9			58	61	62	61
7	34	13	45			47	44	43	41
20	7	48	62			16	15	10	12
6	13	12	9			15	13	14	14
61	45	30	6			64	65	63	63
15	20	35	6			38	36	35	35
11	28	47	36			54	68	69	70
12	43	38	9			35	51	54	55
14	18	10	33			37	37	32	30
4	2	10	13			40	40	46	45
20	18	26	27			19	24	26	25
11	7	16	24			14	13	18	16
17	5	11	36			28	28	23	23
14	11	5	46			27	27	29	27
97	6	6	34			12	12	15	16
62	7	22	15			19	20	17	15
55	20	18	35			200	199	198	177
66	9	6	33			18	17	17	24
63	7	9	21			51	56	52	52
113	14	25	18			50	50	53	52
138	11	55	24			17	24	20	18
6	48	12	5			30	32	30	26
53	8	14	50			225	226	218	217
28	3	38	56			14	13	12	13
17	80	19	8			12	13		11
26	16	10	45			45	45	45	45
26	0	17	26			38	38	32	35
35	3	16	20			7	6	5	4
64	16	17	62			16	16	16	16
57	40	15	25			14	17	16	15
29	25	25	13			12	13	13	12
41	14	37	4			56	67	58	55
54	8	12	47			28	29	25	25
9	16	17	12			40	42	40	42
100	6	21	21			4	4	4	4
118	24	33	7			75	76	72	74
39	45	11	14			26	25	25	23
31	17	21	20			10	10	9	14
58	12	14	4			45	45	45	38
13	15	28	10			41	44	42	39
16	26	16	11			11	6	10	12
10	46	19	13			33	35	36	38
58	12	18	5			10	12	15	10
14	2	13	20			49	34	48	43
19	7	32	20			27	27	26	24
9	2	15	8			51	51	44	47
18	31	36	18			31	31	31	30
23	4	26	6			10	10	8	8
61	28	31	10			19	25	16	18
49	7	14	4			10	13
4	25	21	8			16	17	15	17
5	32	8	7			92	92	79	54
3	28	15	4			3	7	8
5	5	14	13			15	15	16	17
8	21	16	7			32	32	29	19
12	11	15	17			18	17	19	18
12	2	9	11			16	16	17	17
122	4	19	17			12	12	11	10
8	23	23	18			9	15	21	8
7	1	14	13			11	11	10	10
13	54	14	4			43	46	47	44
11	18	50	13			34	36	45	45
23	24	28	11			15	14	13	13
22	15	32	13			6	6	6	6
10	4	7	26			16	15	16	16
26	4	10	8			12	12	12	12
7	15	29	16			12	12	23	17
13	10	8	8			17	17	17	19
27	11	6	6			15	15	14	14
29	8	22	16			43	43	43	43
11	22	15	17			12	12	14	14
61	13	30	5			16	17	15	7
21	23	71	2			30	31	30	31
33	25	26	6			66	63	77	75
12	34	59	11			19	22	18	18
49	16	14	11			19	17	19	16
37	15	19	7			21	22	27	24
39	34	8	14			16	18	16	15
27	17	7	6			44	42	36	31
7	36	9	103			14	17	24	26
3	14	49	11			13	16	19	18
7	7	8	17			16	15	14	16
13	16	12	15			21	18	24	27
29	28	11	22			29	28	34	27
11	7	10	8			259	206	266	264
44	45	9	9			6	8	4	5
22	34	6	46			57	53	71	49
14	8	36	15			8	10	10	12
27	3	19	6			35	37	35	37
26	24	22	13			14	15	15	13
13	10	25	12			21	23	20	18
14	76	22	9			39	37	34	34
59	17	15	35			33	34	34	33
12	119	6	33			12	14	15	12
22	22	22	38			31	32	28	27
2	22	9	30			6	6	6	5
4	9	32	16			24	20	15	14
126	20	13	6			23	25	26	26
67	18	37	38			10	10	10	10
21	35	21	21			44	39	37	36
13	5	10	5			16	16	19	16
16	21	12	9			23	20	12	11
14	12	8	24			10	10	9	9
25	23	3	23			68	64	64	62
12	19	39	9			29	28	29	29
9	35	14	18			18	18	15	16
14	21	218	6			119	129	126	126
8	20	23	16			33	33	32	35
12	27	13	21			24	24	26	29
14	32	14	4			18	18	18	16
31	17	8	54			17	16	18	19
61	9	10	33			48	53	52	53
15	22	98	43			12	12	12	16
3	40	12	11			4	4	4	4
67	26	16	15			28	28	25	22
51	26	10	38			71	71	72	71
35	17	20	37			77	70	93	93
18	24	14	40			22	22	23	21
4	5	13	49			38	34	35	32
2	23	28	9			3	4
22	6	14	9			83	83	90	88
23	4	16	34			11	11	11	11
14	5	23	39			9	4	8	10
7	29	40	41			21	20	24	22
42	23	12	22			6	6	9	4
34	20	5	16			13	12	11	8
10	2	3	9			143	136	141	144
7	13	5	9			16	12	15	15
7	20	1	25			44	43	43	43
4	5	9	70			0	2
25	14	26	10			18	18	18	18
35	11	1	12			21	24	23	22
13	21	14	10			22	20	19	18
48	6	21	4			10	10	11	12
9	2	32	15			53	57	56	53
12	3	12	55			44	44	37	40
39	13	19	18			25	27	22	27
11	31	27	34			17	18	16	18
8	24	32	28			16	16	14	14
20	19	14	26			16	17	14	14
6	12	24	18			45	43	44	44
50	30	20	23			29	31	28	30
58	23	55	3			48	49	50	49
16	14	33	6			11	11	13	13
5	6	13	8			4	7	11	7
9	10	16	41			16	18	17	16
13	4	14	31			52	52	52	52
13	5	29	30			53	58	59	84
26	1	21	13			14	14	14	14
7	20	16	39			22	20	22	20
17	16	10	24			15	15	13	13
15	37	30	6			21	24	19	18
8	20	10	27			18	21	19	18
9	8	10	28			23	24	20	18
35	19	7	15			50	46	53	55
12	7	14	16			9	11	14	14
23	34	23	20			18	18	18	18
50	12	12	10			23	24	22	21
40	18	28	3			9	9	6	6
22	38	17	22			15	18	80	5
37	40	60	18			65	63	36	35
47	22	26	7			21	24	21	19
24	14	11	18			15	16	23	17
18	25	28	20			7	7	6	6
23	5	18	31			15	39	51	51
34	4	14	32			22	22	22	22
19	2	19	28			36	32	32	35
22	24	14	15			35	37	31	34
25	9	17	12			29	31	33	28
12	4	15	14			89	93	99	95
4	40	30	12			76	76	87	74
14	27	13	20			27	28	30	26
35	7	10	42			59	61	64	66
17	4	37	27			20	20	21	20
25	18	8	20			4	2	3	4
44	10	39	10			20	23	20	17
6	8	6	25			70	65	50	35
20	6	34	19			21	18	16	17
14	33	21	16			119	117	110	52
11	28	18	23			7	7	7	7
58	6	23	14			17	17
95	29	9	24			10	10	10	10
120	55	24	5			21	21	21	22
24	16	103	14			38	37	33	33
16	14	44	14			28	29	31
56	6	14	31			83	33	87	84
16	12	8	25			23	23	16	23
11	9	18	40			44	44	38	41
21	22	5	20			3	4	4	0
25	17	15	21			11	10	11	8
10	1	16	35			25	25	26	20
11	46	27	30			39	51	39	42
11	2	10	15			48	55	52	49
23	5	1	47			33	32	29	30
36	30	19	22			9	9	9	10
11	25	15	36			15	19	14	13
14	9	12	39			96	95	96	95
17	6	18	29			91	86	87	83
5	6	8	30			56	47	57	57
34	10	17	26			91	91	86	90
9	38	10	15			15	15	19	19
25	50	28	23			12	12	15	13
25	48	99	21			14	11	17	11
31	4	40	34			71	78	63
20	11	9	42			20	19	19	17
129	19	12	17			34	34	27	30
12	4	31	4			28	25	26	26
18	3	11	15			16	16	17	15
11	8	101	19			18	18	17	19
7	16	8	26			9	10	8	9
56	20	24	44			24	31	28	24
45	24	8	12			50	50	52	50
61	22	1	16			48	46	43	45
23	21	10	18			39	40	36	37
132	17	7	15			24	23	20	22
28	17	9	31			9	6	9	8
48	4	30	13			21	19	23	19
51	7	12	20			35	35	32	32
8	45	6	8			13	14	14	17
8	173	2	20			32	30	29	30
26	4	7	20			45	55	58	47
18	3	6	24			10	10	10	11
27	15	11	9			30	28	36	33
40	47	11	10			84	51	87	80
64	3	7	24			23	23	23	25
16	5	3	22			8	10	6	8
41	8	4	20			15	16	17	18
38	46	4	26			20	19	18	18
50	2	19	28			32	32	33	34
22	18	19	20			34	33	37	37
20	7	8	13			117	121	120	116
106	12	6	20			5	9	10	8
24	21	19	8			25	22	28	25
8	23	4	10			49	51	51	39
17	14	3	11			14	14	14	14
50	31	24	16			48	48	49	51
12	21	30	13			31	27	28	29
52	20	9	9			41	41	42	34
13	19	26	32			13	13	11	13
33	3	11	23			30	30	33	28
6	3	13	57			54	49	51	51
53	22	27	32			14	14	14	15
60	17	24	13			17	18	18	22
32	2	19	25			24	25	23	25
18	4	19	8			23	20	27	31
48	5	32	20			35	39	96	32
16	11	12	8			11	9	13	9
14	20	20	52			26	28	15	16
10	17	14	17			18	24	19	18
46	2	12	29			17	22	18	13
19	6	9	9			85	84	80	77
26	26	11	21			51	53	57	50
17	10	14	44			26	26	25	26
12	32	2	3			10	10	10	10
49	16	15	18			11	11	8	9
9	19	20	9			63	64	66	68
5	11	30	23			98	112	95	88
8	6	4	19			17	12	13	13
13	2	23	22			16	16	16	16
14	29	21	4			5	5	4	4
24	10	2	9			78	78	67	74
4	9	7	6			20	27	20	22
16	32	11	69			17	14	19	17
18	24	9	13			37	37	36	36
21	14	20	20			21	21	21	22
13	14	17	19			15	19	16	17
21	10	18	6			32	33	37	33
20	12	32	28			34	31	33	26
38	8	17	12			23	25	22	10
26	7	8	26			34	31	31	31
28	12	10	17			14	13	17	16
5	17	5	22			94	75	93	94
21	21	7	45			49	46	47	25
33	35	19	31			37	37	41	36
23	3	17	11			23	28	19	18
65	49	16	21			17	17	18	19
10	13	6	26			48	53	48	54
21	13	4	13			20	20	20	20
38	23	8	15			17	16	32	17
18	3	11	10			45	47	37	33
6	17	9	18			33	42	37	34
7	48	8	26			16	16	18	17
26	29	21	11			10	11	12	11
10	22	17	25			14	14	15	14
12	55	32	27			23	20	20	20
42	8	30	48			4	5	4	5
16	9	27	8			5	3	10	8
6	16	16	25			20	20	17	17
22	12	29	18			10	10	10	10
30	9	12	7			114	119	122	126
39	3	18	10			26	27	26	27
27	8	12	17			17	23	15	15
61	15	53	33			41	41	43	42
44	50	32	7			18	18	18	13
22	13	14	12			25	26	25	27
89	17	25	55			25	25	24	21
30	14	39	91			53	53	53	52
20	30	33	8			21	13	22	17
8	37	4	22			20	22	21	19
14	4	19	21			90	90	88	86
30	5	17	7			19	20	20	16
140	13	7	20			7	7	10	8
8	15	24	22			26	26	23	24
36	10	20	11			17	16	19	25
10	22	19	12			59	58	59	58
15	13	36	8			17	16	19	12
27	1	14	32			58	57	57	53
13	6	3	17			26	24	24	20
29	9	9	27			46	29	40	51
45	10	5	14			95	89	90	93
45	21	18	22			12	13	15	20
64	16	21	10			6	6	6	6
6	7	19	22			43	43	42	42
8	13	17	15			11	11	6	16
30	11	9	17			12	14	13	13
24	5	8	11			36	36	37	33
56	2	16	35			29	28	30	32
19	6	13	21			14	15	15	15
14	5	19	24			22	20	20	21
22	14	19	5			19	19	21	17
10	9	16	20			6	8	7	7
26	10	35	17			24	21	12	12
8	17	19	30			20	10	13	9
12	15	16	49			24	24	25	26
11	10	24	7			15	15	22	15
9	4	19	16			25	24	23	24
8	14	5	23			30	30	30	30
10	9	20	8			29	29	32	33
15	8	32	7			20	21	22	23
14	3	38	12			4	4	4	4
14	9	32	23			41	47	62	38
14	7	11	10			12	12	12	12
64	13	10	16			27	25	27	20
18	3	10	5			2	2	2
17	10	52	110			7	7	7	7
48	11	13	33			11	10	9	9
8	19	14	92			56	64	55	55
10	25	9	2			84	82	93	85
21	4	16	9			17	19	14	16
31	25	37	15			45	43	53	37
24	25	20	17			98	91	137	24
7	28	30	37			53	53	52	53
21	27	10	12			30	29	28	25
18	7	14	13			20	20	20	20
18	11	16	6			27	29	28	30
41	26	14	26			8	8	8	9
12	5	10	27			21	20	21	20
22	6	35	4			22	17	18	19
8	10	27	9			57	54	51	53
8	18	50	2			14	14	21	17
16	15	6	18			25	27	23	25
14	11	34	11			28	27	27	27
39	6	20	8			65	66	69	70
31	27	21	17			43	44	49	49
27	26	10	5			6	6	7	7
25	6	8	9			30	30	29	29
10	10	23	9			4	4	4	7
23	27	22	28			256	254	252	219
13	16	19	18			47	47	47	47
45	10	14	31			33	36
2	25	5	16			23	24	21	19
8	5	20	26			34	34	32	32
8	17	21	25			37	37	38	39
12	16	6	10			39	38	38	32
29	19	10	9			55	56	57	56
6	3	6	47			9	9	7	7
27	7	22	42			48	48	49	48
1	7	12	11			30	29	30	26
39	21	12	15			45	45	69	56
61	19	30	23			14	15	16	16
14	14	17	6			8	9	10	9
55	12	4	2			11	11	8	5
56	9	31	17			24	23	20	22
51	17	16	7			10	10	11	10
17	14	32	20			21	24	24	24
16	29	32	28			16	17	19	14
4	2	18	20			15	16	13	13
20	4	26	28			25	24	25	24
18	31	22	6			42	42	42	42
23	7	23	16			38	38	40	43
34	8	23	13			33	30	38	31
65	11	5	10			37	35	35	32
83	6	7	34			11	12	12	11
86	13	11	13			19	19	19	19
73	69	21	52			63	63	65	63
9	5	20	13			32	33	37	31
15	29	12	14			11	11	11	11
147	34	62	8			37	34	30	30
44	19	11	25			39	39	37	39
34	17	26	13			76	47	68	58
21	4	13	15			42	43	45	48
58	13	13	22			117	116	113	117
16	21	21	20			9	9	6	11
12	17	20	19			14	14	13	13
13	25	8	18			31	30	29	27
7	21	51	15			41	38	22	34
15	8	62	3			20	30	20	20
8	2	9	23			11	10	10	10
24	15	50	18			11	11	11	11
17	15	9	18			35	38	37	44
15	8	6	38			58	44	44	44
25	16	10	22			13	13	13	13
60	22	6	47			16	16	11	11
54	26	39	49			68	69	69	67
7	14	22	40			36	40	29	37
10	28	62	8			15	17	17	17
30	47	23	8			20	15	15	18
7	28	10	15			15	16	25	25
11	8	37	16			11	11	10	11
24	11	19	17			38	38	37	35
19	8	22	7			67	65	72	61
5	5	5	47			60	55	70	72
6	4	12	21			44	47	48	37
15	23	17	9			18	19	17	15
6	2	20	55			36	36	37	36
21	46	30	38			37	36	32	31
10	21	21	23			38	40	36	36
8	6	21	12			75	76	47	75
26	15	11	7			12	12	12	12
11	100	14	21			22	57	23	5
30	14	41	8			7	11	8	9
30	10	23	13			25	24	21	18
21	11	23	6			81	81	69	70
20	8	8	7			36	35	29	31
28	9	45	1			15	15	15	14
17	8	21	18			94	85	51	90
29	11	38	16			23	26	23	23
30	39	19	5			13	16	18	14
15	6	20	27			18	13	19	19
6	3	27	17			41	42	41	42
4	5	44	11			26	27	31	28
5	28	23	17			39	34	40	36
25	31	26	44			15	15	13	15
41	8	11	6			20	23	20	20
20	30	16	10			19	20	25	24
79	16	46	13			17	18	16	16
111	16	32	11			37	36	43	119
13	11	27	8			100	72	94	94
10	16	38	16			14	14	10	10
28	24	6	10			13	11	15	12
28	4	20	30			54	52	55	53
24	5	29	28			18	17	21	17
58	33	22	34			47	47	55	59
15	27	77	39			32	30	34	33
21	2	30	19			22	19	19	15
18	10	21	5			25	25	27	25
10	27	9	4			50	50	46	45
35	5	33	21			13	11	11	9
22	48	28	11			74	74	76	75
22	1	32	12			44	42	47	41
21	29	8	16			36	36	41	41
23	27	11	40			34	34	35	33
6	25	20	25			38	38	39	33
25	24	14	8			28	29	34	33
34	13	48	20			13	15	15	9
9	6	41	17			10	11	12	12
58	4	15	9			24	21	24	24
61	6	22	21			57	50	47	45
41	12	10	17			20	21	19	18
32	6	9	7			23	25	21	9
16	8	4	107			55	55	55	55
12	7	25	26			46	51	47	45
8	6	16	14			19	22	24	12
4	9	21	47			19	19	22	23
15	7	41	20			8	8	9	8
14	40	20	7			59	62	52	59
10	8	21	18			6	6	6	6
7	12	32	7			48	50	49	50
12	38	29	40			6	6	6	6
16	44	24	10			17	23	17	17
68	26	6	9			18	18	18	18
25	17	36	8			73	72	75	76
17	195	9	70			10	10	10	10
5	23	29	24			44	42	41	33
19	46	10	67			26	25	25	25
10	6	17	17			19	20	21	22
60	51	79	7			36	35	32	35
24	41	16	12			19	17	19	16
56	11	16	22			41	40	48	50
77	9	25	22			42	41	48	47
24	6	24	12			22	24	24	24
18	5	4	16			19	19	18	18
10	4	20	16			27	26	23	22
44	32	9	32			53	50	23	48
35	24	12	5			90	93	95	91
3	19	8	28			13	12	14	14
25	7	7	17			47	47	42	41
22	17	14	16			89	89	94	100
27	15	10	6			4	4	4	3
19	40	18	30			20	15	14	13
12	10	11	43			48	54	46	48
66	40	12	121			14	14	15	17
17	12	34	6			41	43	42	40
10	21	56	26			7	7	8	8
23	54	3	7			3	3	3	3
20	90	9	8			21	23	23	23
9	79	16	10			24	22	23	22
58	12	23	12			21	23	37	24
30	41	39	5			44	45	47	49
11	49	6	19			16	16	16	16
22	4	7	4			29	31	28	28
8	5	13	15			33	33	31	28
27	59	12	4			82	82	60	81
74	22	24	84			39	39	40	31
3	16	23	68			13	12	11	8
8	25	13	2			93	74	91	76
33	13	17	11			16	15	15	15
63	17	12	10			29	30	27	30
8	18	8	9			27	30	21	24
12	10	13	15			60	62	62	61
14	11	2	15			11	14	19	19
33	7	8	21			2	5	6	6
23	24	12	19			10	11	14
32	2	3	3			30	27	28	29
20	9	18	2			46	47	47	44
21	36	19	76			30	30	32	31
23	24	5	46			16	17	16	16
11	12	39	10			44	44	46	44
41	24	4	14			15	17	15	13
20	25	37	11			72	65	58	69
37	25	57	20			6	5	5	5
9	40	18	14			15	15	16	16
28	17	12	5			101	94	93	94
19	28	43	13			16	16	16	16
8	14	51	25			13	13	11	13
9	8	59	14			61	59	64	61
9	112	41	6			18	21	24	25
15	8	33	16			33	33	36	37
30	10	32	22			42	41	41	41
21	20	28	46			4	4	4	7
15	19	76	17			37	37	37	35
20	15	22	3			38	37	36	37
26	19	3	34			58	65	59	58
12	14	34	26			40	36	37	36
13	12	13	3			5	5	6	6
20	6	11	11			19	19	17	17
23	17	90	13			79	82	78	80
30	15	36	12			18	18	19	17
3	4	36	5			19	22	21	23
42	9	29	28			8	10	9	9
69	10	29	19			13	12	11	11
48	20	23	27			22	22	20	20
17	4	41	16			41	37	34	26
74	15	5	14			121	48	78	44
3	25	9	11			18	18	19	20
26	10	26	3			74	73	70	70
10	38	13	14			25	34	24	26
26	2	16	15			23	19	19	21
27	19	9	17			6	7	5	5
5	6	50	29			37	22
30	11	21	7			14	14	18	18
6	8	41	9			20	19	20	14
39	6	37	7			29	26	30	30
10	9	11	12			7	7	7	7
5	5	33	2			12	17	14	13
11	3	15	25			18	22	16	18
7	35	7	51			17	18	13	15
4	1	9	57			56	53	61	61
6	11	72	18			65	62	63	63
3	33	6	32			26	28	25	26
70	8	5	23			18	18	17	16
15	20	8	7			8	8	9	10
18	20	17	32			18	12	17	17
9	20	30	30			4	6	6	6
10	7	20	8			51	51	50	39
21	1	66	54			46	46	37	38
19	23	18	19			26	19	28	26
45	151	10	21			19	19	19	19
32	14	79	29			11	12	12	12
10	23	16	10			8	8	8	8
6	13	11	13			41	37	35	36
9	94	7	20			26	27	28	29
16	20	16	30			11	11	10	10
55	6	13	4			90	102	99	13
23	26	15	105			15	17	20	20
17	7	38	27			33	33	32	32
41	35	17	7			18	17	14	12
26	11	10	12			18	17	13	12
28	23	6	6			38	38	42	43
26	5	3	11			138	148	128	67
10	16	34	61			22	19	21	23
12	28	51	65			41	42	38	37
10	14	6	9			23	28	25	25
16	9	17	13			414	258	374	393
13	28	33	49			13	13	13	14
15	27	25	18			24	25	22	21
15	26	4	23			30	33	30	33
76	14	10	29			39	37	30	31
84	13	32	20			13	15	13	9
25	14	4	28			13	13	13	14
11	17	38	7			34	34	35	33
21	6	32	36			47	47	41	43
20	7	4	14			6	6	6	3
36	13	9	24			27	25	34	23
26	18	15	39			11	11	9	10
21	9	25	25			20	20	21	22
61	4	10	11			35	33	32	32
30	6	11	33			39	39	37	36
18	18	71	8			16	20	15	15
22	13	17	13			27	25	4	29
19	32	15	25			52	52	51	50
15	22	11	19			17	20	19	19
122	41	18	18			54	58	56	53
38	11	12	18			36	38	30	31
18	13	9	30			45	46	38	43
39	26	16	26			95	103	91	91
36	16	38	22			27	27	27	27
13	26	10	28			8	8	6	8
9	29	12	16			34	34	36	29
21	32	28	29			22	23	18	18
24	29	6	45			32	31	29	27
18	35	10	10			14	14	14	14
24	3	10	15			14	14	14	15
120	15	16	54			3	3	4	4
57	15	10	29			21	24	22	23
15	26	19	40			14	13	11	11
22	12	3	17			24	22	15	17
31	8	15	9			15	15	16	15
45	28	25	16			5	5	11	6
29	19	10	22			20	22	19	19
24	8	46	9			47	41	49	47
20	46	13	42			3	3	6	3
9	20	21	31			13	13	14	12
15	42	2	15			27	32	19	22
17	27	9	28			19	17	18	17
9	14	9	39			16	15	13	13
47	2	11	17			10	10	13	9
16	5	17	19			26	26	35	32
7	18	16	16			23	25	25	23
20	28	9	16			15	18	15	19
7	27	33	9			50	49	36	30
17	6	19	41			17	16	17	16
9	17	38	6			10	10	10	10
16	2	39	61			14	14	14	14
10	9	10	7			36	32	33	35
37	10	10	6			17	17	20	19
84	12	4	44			6	6	6	6
14	2	3	26			45	41	38	41
28	54	13	12			82	81	157	250
9	10	15	16			21	19	21	21
10	13	4	15			8	9	12	9
7	6	81	46			37	36	39	35
13	16	55	20			104	103	97	86
23	8	5	14			24	24	24	24
13	2	37	12			31	30	31	36
50	10	25	19			8	13	9	9
60	11	19	12			27	25	38	33
8	11	10	11			6	6	7	7
17	19	16	24			15	15	11	11
40	27	4	39			15	15	14	14
22	3	36	8			8	8
3	12	20	9			24	26	27	24
9	4	20	30			13	13	18	18
41	6	4	27			9	10	9	9
4	10	46	28			5	5	5	5
13	5	13	8			12	12	11	11
8	18	19	26			102	104	108	89
4	10	27	18			17	17	18	17
31	22	28	20			20	21	27	23
27	20	15	18			62	59	65	65
12	15	22	12			4	5	6	5
58	18	13	28			32	27	31	28
32	10	28	24			12	6	17	14
27	9	5	11			50	54	62	62
9	14	101	4			31	32	31	32
17	2	5	11			218	193	188	176
22	35	8	25			22	27	21	17
24	0	24	52			7	7	6	8
63	19	7	16			39	36	42	42
22	5	14	5			20	17	20	19
4	48	4	32			13	13	13	13
9	6	26	15			47	57	47	43
66	15	43	17			26	27	21	21
132	28	13	24			100	101	100	100
71	41	20	44			8	8	8	8
31	23	11	14			9	9	9	9
9	22	84	11			24	23	24	20
7	28	11	5			48	46	42	40
7	6	4	15			78	77	72	72
9	13	20	21			8	8	9	10
32	32	4	10			23	21	20	19
11	3	26	9			14	14	14	14
35	15	9	34			144	144	140	144
53	21	14	3			48	49	50	54
6	29	59	39			14	14	15	14
19	20	32	22			27	27	27	25
12	13	11	17			18	18	11	16
5	9	10	23			19	19	20	20
65	13	35	12			85	78	76	80
20	10	27	7			40	37	45	46
10	15	14	19			40	40	40	30
21	8	15	10			21	21	22	21
15	16	21	46			29	28	29	27
18	12	32	20			15	15	16	16
29	29	13	25			16	16	16	16
22	39	17	19			56	62	59	60
4	1	29	28			33	32	29	26
16	23	32	18			31	30	32	34
18	11	12	30			41	39	42	44
25	10	10	15			6	6	6	7
14	10	8	11			15	17	20	18
28	14	18	35			14	11	13	12
34	1	12	16			9	9	8	9
20	19	7	21			7	7	9	7
24	5	14	23			6	8	7	5
42	7	73	11			19	20	21	20
24	25	27	20			14	16	12	15
58	5	21	22			41	42	43	32
7	13	16	33			19	19	19	19
22	5	13	17			46	44	74
7	8	8	27			19	20	22	21
7	6	11	28			57		37	40
12	13	13	19			21	21	20	20
56	5	12	44			20	18	20	16
2	16	11	26			10	13	10	13
1	15	9	18			35	35	43	41
6	16	19	14			5	5	6	8
32	43	35	22			5	5	5	5
21	15	24	31			88	89	90	66
36	3	13	10			67	67	68	61
27	9	30	33			14	14	14	14
11	34	6	8			7	7	11	7
4	2	9	2			15	16	14	14
29	12	27	19			42	42	42	42
38	6	27	11			28	31	36	37
6	5	26	31			21	22	21	20
8	1	19	19			13	13	14	14
8	32	17	21			21	14	16	15
12	33	11	12			9	9	9	9
8	36	23	33			30	30	28	28
6	15	13	16			16	16	18	17
40	4	12	13			16	16	16	10
16	22	48	22			15	15	15	15
42	1	8	22			29	30	28	26
10	8	22	39			15	14	11	14
18	9	26	11			76	75	69	32
9	19	11	71			67	72	74	74
11	5	14	22			12	14	7	9
33	20	48	22			19	21	40	13
51	4	30	17			14	14	14	11
93	9	11	15			49	46	47	44
6	25	21	21			10	10	9	11
11	3	21	20			45	42	47	40
25	8	21	8			20	21	23	23
22	22	5	20			17	17	16	18
9	49	39	16			74	71	76	73
25	10	13	14			25	30	25	29
46	17	15	18			15	17	18	16
16	9	31	32			21	18	19	19
24	18	23	13			31	31	32	29
7	17	22	6			87	87	90	83
9	30	15	10			91	59	65	63
4	19	15	16			13	13	14	14
8	5	16	34			42	44	44	46
6	4	24	16			12	11	12	16
7	6	18	39			137	142	113	74
5	22	46	8			26	25	28	20
6	10	23	32			26	27	19	30
7	8	27	30			14	14	14	14
6	7	19	20			8	8	8	8
7	12	16	28			61	62	57	54
6	15	17	25			54	40	46	37
6	4	4	15			10	10	12	10
7	9	11	14			66	73	69	70
11	10	21	17			22	22	20	21
8	15	20	15			74	73	74	70
7	3	20	24			30	31	27	27
9	12	20	15			37	40	33	31
31	14	14	6			16	18	16	16
16	6	15	16			56	56	52	50
11	18	21	16			16	14	15	12
50	12	42	20			46	42	52	48
30	8	32	28			7	7	6	5
42	14	6	26			11	16	12	12
13	46	16	25			25	19	28	28
17	47	19	14			13	17	13	13
16	36	17	11			7	7	7	6
18	54	24	19			10	12	12	10
28	26	17	26			58	58	57	57
12	5	17	21			13	13	13	13
48	72	9	29			4	4	7
31	35	51	3			13	12	18	17
19	8	9	18			55	55	51	48
36	34	19	4			9	9	9	9
8	43	21	9			11	11	13	13
5	13	32	32			32	35	37	35
12	14	16	21			45	41	46	46
13	18	24	17			12	12	13	11
4	65	20	21			87	87	101	96
80	19	27	10			40	40	47	32
19	8	20	10			7	13	7	7
18	20	22	8			9	9	9	9
11	3	10	16			11	11	8	8
50	15	16	24			48	50	48	50
24	9	21	14			8	8	8	8
6	12	44	20			23	23	28	21
9	3	29	25			13	13	13	14
5	11	33	18			3	3	3	3
4	47	8	11			21	21	21	21
7	10	30	4			46	48	50	53
7	40	10	14			17	16	19	19
8	30	16	27			12	13	10	11
26	4	12	25			14	12	13	12
10	6	16	4			41	41	40	42
8	20	19	40			33	32	24	32
6	51	20	5			66	54	58	56
10	9	9	11			16	18	17	18
19	39	16	9			8	8	7
22	25	8	17			10	10	11	12
30	34	40	26			24	24	23	19
12	13	20	30			29	33	39	40
10	4	14	6			64	64	67	66
62	18	12	6			80	81	83	80
56	19	12	15			31	32	30	29
76	25	15	18			5	5	5	5
31	23	19	46			37	35	33	34
2	9	59	13			67	68	71	60
45	19	14	29			29	28	29	28
24	17	9	14			40	38	35	34
20	11	16	9			15	18	14	12
24	11	19	20			15	14	10	10
19	8	17	5			29	15	26	35
12	7	40	5			3		5
14	9	28	6			77	77	74	78
37	10	32	10			72	76	64	64
12	6	42	20			2	2	5	2
20	2	33	11			73	73	63	64
7	9	24	10			50	53	51	52
25	16	26	12			6	6	6	6
35	43	15	11			56	55	53	56
12	10	9	16			24	29	23
7	9	63	10			49	49	50	48
17	35	30	15			6	6	7	7
54	49	35	13			86	83	89	88
12	8	20	67			53	56	58	57
19	57	29	20			11	11	9	9
6	24	10	38			17	16	19	18
52	4	13	10			23	25	25	27
105	41	23	8			41	31	40	10
24	30	33	10			30	33	29	27
17	12	33	13			41	40	41	41
30	11	45	19			55	47	5	25
9	42	15	9			30	29	31	31
426	30	39	25			24	24	21	23
33	21	18	25			16	21	16	15
15	16	13	17			32	35	31	32
4	21	10	17			21	20	18	18
26	7	30	18			10	10	12	12
5	5	14	13			14	14	17	17
8	28	15	26			11	12	10	10
4	3	9	21			7	7	7	8
9	5	8	27			4	6	9	7
3	86	3	21			24	21	23	22
2	15	8	9			34	32	29	35
4	9	8	43			48	49	49	50
4	25	24	5			28	25	23	23
21	4	3	23			150	150	143	140
23	44	10	13			6	6	6	7
27	17	11	35			22	22	22	22
20	15	10	6			28	29	25	28
55	11	31	16			92	86	87	88
15	68	7	18			20	21	25	25
11	7	31	19			36	36	37	36
10	21	22	22			29	31	28	31
8	5	160	16			15	15	15	15
3	6	21	32			39	29	41	25
19	20	20	28			49	45	55	49
24	13	61	6			25	25	25	26
22	19	22	22			19	15	14	11
17	21	29	8			45	46	45	44
77	9	9	21			7	7	7	7
22	10	17	38			31	27	25	26
13	5	16	16			71	81	84	79
83	30	16	9			39	39	41	38
10	27	27	49			71	70	71	73
9	25	10	94			10	10	9	10
10	26	8	57			177	165	156	55
10	4	8	62			29	29	28	28
9	4	23	13			22	19	21	22
22	12	9	34			34	34	33	32
21	8	28	104			16	16	13	13
27	18	20	24			8	10	9	8
52	14	16	9			35	35	37	39
9	32	26	4			9	9	9	9
4	12	12	9			26	26	28	29
12	26	30	17			49	47	44	42
13	26	47	24			49	51	52	50
107	10	47	13			16	16	15	16
17	12	20	34			27	27	31	29
10	47	25	21			227	248	247	243
15	27	20	19			32	34	36	32
48	6	14	14			45	43	47	41
22	33	24	55			22	22	23	23
7	8	7	6			65	64	65	68
12	14	6	40			15	16	14	15
23	20	15	21			17	20	17	17
14	43	11	21			27	27	28	28
14	15	38	15			11	10	17	16
30	22	51	17			15	15	13	14
6	26	6	51			75	80	91	77
6	36	10	22			52	37	58	34
7	16	14	22			102	103	85	96
15	18	15	9			12	12	12	12
12	12	20	14			4	4	5	5
10	10	27	44			9	9	9	9
21	19	30	29			18	21	21	22
45	40	19	24			6	6	6	5
16	47	29	22			22	22	19	20
19	48	9	28			51	51	50	50
5	11	10	24			36	32	34	37
7	10	9	36			54	48	40	53
12	27	26	57			7	9	9	9
8	10	25	30			13	13	10	8
8	46	11	15			70	76	65	63
6	46	3	28			54	54	61	55
6	24	11	49			43	46	39	40
7	25	22	18			26	20	22	22
9	7	11	30			17	14	15	15
9	3	2	19			29	29	29	29
8	17	20	54			40	43	36	30
8	24	22	11			17	17	16	19
9	13	17	32			31	29	28	27
14	5	3	38			48	61	47	47
6	7	8	23			1	3		1
38	9	26	14			66	67	60	61
6	6	18	14			37	37	39	38
19	9	13	15			23	23	21	23
25	39	34	20			8	8	8	7
10	26	13	4			33	36	33	34
14	7	22	28			29	27	23	26
14	10	6	38			18	18	19	17
10	4	26	5			10	10	9	10
28	19	48	44			54	54	62	60
34	8	8	26			13	16	18	19
38	5	17	34			22	23	24	22
16	9	34	36			13	13	10	14
23	32	14	30			77	88	91	89
17	17	20	30			21	15	14	13
14	16	32	13			28	32	29	30
15	5	44	15			26	26	27	27
11	7	24	35			26	28	29	29
39	4	33	12			15	15	14	14
28	19	11	15			39	46	41	37
7	3	16	42			19	17	18	19
14	14	14	12			8	8	8	8
28	7	18	17			44	50	81	59
17	5	11	3			61	63	59	58
27	22	21	4			16	13	23	19
6	12	20	10			31	30	40	30
9	13	43	22			14	14	14	14
41	16	7	29			19	19	19	20
55	9	17	38			10	11	10	9
29	16	7	73			21	21	19	18
18	18	25	12			25	26	23	22
45	72	72	22			39	34	38	40
17	7	18	60			14	13	14	14
10	7	41	37			21	19	18	19
13	30	139	11			8	8	8	7
27	3	24	44			29	29	28	28
54	8	41	30			8	8	8	8
40	13	17	13			60	60	61	63
50	12	26	29			4	5	11	14
55	8	29	24			21	20	18	22
25	2	7	13			54	28	57	56
30	90	7	16			21	26	23	25
21	15	32	21			26	29
31	8	61	14			10	10	9	9
18	13	28	6			33	33	27	23
16	6	10	6			16	18	20	12
32	26	14	7			7	7	6	6
7	42	17	13			32	18
5	8	13	6			40	40	34	31
11	9	6	6			13	11	13	13
3	22	7	14			22	23	22	12
8	13	7	18			30	28	26	27
6	9	20	5			7	7	7	7
4	19	27	15			4	5	4	5
7	3	10	40			8	10	8	5
7	45	21	30			74	85	80	76
6	39	55	11			11	13	10
6	15	18	18			29	30	30	30
7	9	7	37			24	24	24	25
10	2	8	19			9	9	9	10
9	24	9	8			16	16	14	13
5	7	34	43			34	35	44	44
7	16	28	91			11	11	11	10
4	16	16	9			11	11	9	9
17	0	10	62			48	50	55	60
12	2	11	13			13	12	11	11
52	14	15	28			10	12	9	11
31	41	26	13			28	25	31	31
39	39	19	31			64	64	62	64
6	17	17	36			73	72	76	67
39	12	21	25			24	24	25	15
11	8	11	23			16	15	13	14
8	26	22	24			19	22	20	19
4	2	24	23			8	9	9	10
6	2	2	5			99	99	101	90
48	9	23	10			51	51	52	51
13	39	8	10			101	88	93	86
6	39	7	7			21	22	20	23
7	5	15	10			29	26	27	27
21	6	8	25			7	7	9	9
28	4	11	10			137	137	141	144
19	5	24	91			31	39	29	28
28	25	33	41			12	12	11	12
25	46	4	73			16	16	18	18
21	25	2	35			226	227	230	234
27	2	12	8			25	25	28	27
16	0	9	33			64	66	64	64
6	9	29	37			25	29	27	24
37	28	11	16			8	9	10	9
12	35	36	35			57	59	50	50
9	22	31	18			24	22	27	27
15	6	17	41			36	37	35	30
5	4	23	8			6	6	5	8
26	10	26	76			163	87	186	222
10	5	14	22			37	40	40	41
3	6	19	4			33	33	31	28
63	36	24	4			133	140	133	120
10	31	25	9			15	12
13	5	2	9			106	41	125	106
22	4	10	23			21	22	21	18
9	4	17	21			14	16	17	17
9	8	14	14			24	25	36	36
11	32	16	49			22	23	25	24
24	81	16	48			19	19	20	12
25	11	6	52			13	12	12	12
12	33	23	32			18	16	18	16
43	12	92	11			40	41	38	37
48	19	3	15			10	9	6	6
28	32	7	9			6	10	13
18	26	33	9			25	22	25	25
0	22	29	20			20	20	20	20
7	6	3	22			15	15	17	14
11	30	44	36			7	7	7
18	9	17	45			64	60	56	62
2	122	10	5			16	18	18	19
15	22	14	13			16	14	16	15
13	22	14	44			20	21	20	20
17	11	9	60			11	10	15	15
50	4	11	13			28	27	30	29
30	14	26	14			146	146	125	87
15	38	10	33			12	11	12	9
18	29	2	16			48	47	40	40
26	64	14	19			44	42	43	45
22	6	24	24			36	37	35	35
24	36	35	16			25	24	30	27
26	34	16	12			14	14	18	18
27	24	55	40			30	32	32	32
8	7	20	9			53	53	53	55
14	5	20	21			124	129	126	129
14	17	36	18			51	42	52	50
15	26	32	12			74	72	76	74
46	17	15	16			17	17	17	17
17	52	12	22			24	24	23	23
59	4	9	16			21	20	21	22
7	9	19	6			10	10	10	10
5	10	86	7			13	12	15
14	5	22	5			9	11	12	12
43	9	10	21			12	11	12	7
46	25	8	12			61	61	61	62
23	28	13	17			38	36	41	28
10	64	33	8			23	23	22	23
94	21	24	49			20	20	20	20
14	65	11	17			38	38	40	36
23	29	75	14			34	33	35	35
21	12	13	9			32	30	31	30
44	31	43	8			20	22	22	24
3	75	15	8			38	38	37	38
27	49	7	6			14	14	18	15
17	37	35	12			22	22	22	22
15	58	2	11			17	15	16	15
95	16	31	12			93	92	88	93
38	4	68	16			17	17	15	17
9	35	16	73			16	16	16	15
9	13	34	7			57	59	45	39
29	34	32	6			42	45	37	35
23	6	10	15			47	46	22	44
12	9	35	47			15	12	19	30
47	19	19	28			29	26	26	27
26	21	21	21			3		6	4
39	50	14	41			44	40	44	50
7	10	19	50			34	36	46	34
37	17	10	10			165	163	170	169
33	25	5	12			47	47	45	41
37	5	16	8			16	14	19	18
9	45	5	17			23	22	18	21
12	50	10	17			58	59	58	57
35	6	10	7			63	63	60	63
24	19	2	25			23	21	23	18
9	10	6	56			7	8	9	8
44	9	25	13			101	102	94	100
59	15	9	59			46	47	45	44
39	26	32	26			6	5	4	5
22	13	9	18			33	35	32	33
12	9	18	6			24	24	29	28
21	68	13	12			34	33	39	39
40	21	15	27			41	40	41	42
1	19	22	19			21	22	22	21
5	59	20	12			12	12	16	16
26	16	25	20			50	52	50	49
34	4	15	16			77	74	107	89
49	7	10	11			81	66	185	23
18	6	17	6			48	48	48	48
13	11	28	0			57	57	57	59
74	9	17	25			22	22	21	22
27	5	40	11			36	34	38	23
32	3	66	17			24	25	16	21
46	5	16	11			12	12	11	7
21	20	32	13			23	27	24
24	36	17	36			11	11	14	14
29	9	19	29			34	20	40	37
14	0	14	40			50	50	47	48
23	22	6	12			13	9	13	11
12	6	36	20			18	16	18	18
15	29	18	17			16	18	16	13
42	10	7	21			20	29	22	24
6	31	15	34			4	4	4	4
6	19	7	17			50	51	52	50
17	27	16	43			19	17	16	15
34	32	14	16			23	23	22	24
51	10	47	23			34	34	39	30
26	62	7	16			7	7	6	6
46	16	23	22			20	23	21	19
51	5	20	3			20	20	24	23
10	15	27	13			4	2	6	7
15	11	12	32			53	52	56	49
11	40	9	13			37	34	38	37
19	13	15	10			39	40	38	37
37	28	22	34			18	18	17	17
34	42	36	93			71	57	64	61
30	14	8	17			12	12	13	13
56	34	16	5			18	18	17	36
33	38	25	7			6	6	3	3
11	15	19	49			24	25	24	18
14	7	63	21			30	25
13	10	7	20			22	22	22	22
15	18	22	5			43	45	29	44
19	7	23	26			23	19	32	32
56	24	24	23			16	14	18	16
18	14	12	17			13	13	13	13
53	18	15	24			21	21	26	19
47	8	23	15			15	15	13	13
11	6	22	19			14	13	13	13
20	26	3	15			33	33	30	32
9	14	13	29			29	29	32	29
36	35	11	22			101	98	100	99
21	15	17	15			15	21	16	15
18	47	9	50			6	7	5	5
30	3	17	18			84	83	81	80
28	17	18	18			14	14	12	13
37	14	34	35			58	59	58	58
8	51	3	15			9	10	11	14
23	37	18	25			27	27	28	27
15	19	8	95			12	12	13	13
18	79	18	52			9	6	9	8
14	5	20	5			26	26	25	25
9	21	20	4			38	35	34	27
14	10	12	5			107	103	102	93
46	29	22	15			33	21	29	30
29	5	24	30			75	76	86	84
12	11	14	15			12	12	13	13
22	33	21	13			11	13	13	13
19	68	20	13			19	19	18	21
8	25	6	23			58	58	61	61
8	2	67	18			7	9	24	42
7	65	16	49			18	18	20	20
10	16	14	2			19	23	19	20
29	84	34	6			11	13	7	15
22	43	29	4			16	16	16	14
22	42	10	37			18	17	18	17
43	17	10	14			18	18	16	14
28	12	8	13			10	10	11	9
13	7	4	1			16	17	15	14
19	10	19	24			37	27	32	36
103	38	29	7			6	6	6	7
13	105	44	30			33	33	34	32
8	145	31	8			25	25	25	29
13	30	19	10			11	11	11	10
67	17	32	18			6	6	4	4
10	16	7	26			20	21	15	14
15	55	8	10			16	17	20	17
25	21	13	9			11	12	12	12
95	16	21	38			32	32	32	32
18	4	11	7			21	20	20	19
41	24	18	42			50	48	50	56
35	20	17	34			28	28	28	28
22	41	12	18			30	30	41	23
10	78	10	6			38	39	34	36
9	7	6	17			7	7	6	6
8	68	56	22			5	5	7	6
30	23	12	12			36	38	45	43
7	19	10	9			4	5	5	6
19	38	30	10			32	32	32	33
18	15	42	12			21	21	23	21
26	16	44	19			16	15	16	19
27	7	8	14			4	7	4	4
33	37	19	40			80	76	78	77
26	15	18	28			41	37	41	41
12	17	21	20			44	44	35	36
46	14	26	17			25	28	29	26
13	48	33	34			51	51	51	51
9	27	8	21			39	36	35	19
25	21	11	10			9	9	9	9
35	57	9	2			4	4	4	4
17	36	5	6			25	27	25	28
22	15	51	17			57	58	60	63
24	29	45	41			16	17	15	16
19	12	17	24			17	18	21	22
23	31	6	8			5	5	5	5
32	16	21	2			29	29	25	25
27	11	57	21			8	9	11	11
75	24	4	6			32	34	20	33
74	6	64	11			12	12	13	12
41	24	5	32			6	6	6	6
12	12	23	53			11	12	11	10
32	64	11	17			35	35	32	37
47	36	20	12			26	26	27	23
47	34	25	13			36	37	35	29
27	14	107	14			158	175	176	185
15	42	30	9			13	23	25	23
20	21	18	16			19	21	18	19
11	11	10	29			11	10	12	11
20	44	6	40			11	11	12	12
14	20	8	17			23	23	28	25
10	66	11	41			11	11	13	9
20	48	11	67			23	25	24	28
19	35	29	13			13	13	16	15
30	45	27	22			26	26	22	26
36	40	29	29			25	23	25	25
11	7	4	5			10	7	9	9
32	8	70	21			20	25	29	30
16	34	17	14			33	35	34	34
25	8	37	22			2	3	4	5
47	33	8	16			6	6	6	6
20	21	5	17			17	10	10	9
21	9	72	8			30	29	30	30
4	22	4	3			11	10	10	11
51	6	14	26			50	49	50	48
4	3	13	22			80	80	82	85
9	48	7	14			66	66	75	73
17	18	15	17			30	28	21	19
7	12	9	10			31	34	33	30
11	9	19	10			20	20	18	16
20	15	61	41			10	10	12	12
21	25	10	45			30	28	29	26
2	14	25	24			24	24	22	23
25	34	13	25			12	11	11	10
49	6	6	24			14	15	12	12
64	22	20	23			12	12	13	8
8	32	21	18			47	45	43	43
44	13	16	46			32	32	31	35
30	31	16	8			7	7	6	7
14	20	37	21			14	14	16	16
16	21	16	31			7	6	6	7
29	8	6	4			8	8	8	8
91	98	10	8			26	25	24	24
42	40	10	3			20	16	18	18
22	55	25	12			9	10	12	12
24	6	10	14			13	13	13	13
11	25	18	7			44	47	40
13	66	7	32			150	175	72	106
19	26	18	27			14	13	25	12
13	23	11	15			49	51	51	41
15	4	20	8			8	9	11	11
12	14	19	2			10	11	11	11
19	12	39	6			23	23	22	22
10	8	18	20			12	13	15	11
11	52	16	27			59	59	59	62
48	10	14	7			28	28	22	35
33	16	23	28			49	49	48	50
24	17	15	9			17	17	16	18
8	14	8	24			164	162	156	161
7	9	20	10			122	125	122	129
7	8	18	5			15	15	21	19
17	13	20	20			16	16	16	16
9	18	36	91			19	18	19	20
4	9	36	42			4	30	33	34
13	109	10	28			14	14	12	11
44	8	12	19			62	65	67	66
41	7	46	34			32	27	30	33
28	31	4	2			11	9	7
26	18	22	1			9	44	45
16	16	20	2			14	17	19	17
37	17	23	17			8	8	7	10
15	23	9	12			55	47	45	48
82	40	51	29			29	29	29	29
18	15	15	17			27	17	30	28
4	38	18	32			24	24	26	27
17	18	28	32			30	30	31	33
34	7	13	14			27	27	26	26
43	19	86	11			238	239	250	246
44	14	16	31			9	12	8	8
12	29	16	2			5	5	6	5
31	45	17	18			22	22	21	21
35	24	9	30			21	20	20	21
157	40	21	16			24	19	24	24
30	14	18	33			25	25	25	25
27	7	22	53			5	6	7	6
23	22	10	2			16	14	19	25
4	17	16	19			63	69	104	103
24	9	6	30			4	6	6	6
30	29	26	15			41	41	40	43
39	6	13	21			21	74	50	14
29	2	9	2			30	29	35	34
51	61	83	5			14	14	16	16
16	7	23	1			74	77	80	79
14	25	5	8			81	78	97	76
25	23	107	14			76	75	77	79
93	8	11	16			7	5	5	12
29	42	46	20			8	8	9	13
88	4	38	29			10	8	7	6
22	8	75	18			31	28	28	28
38	21	50	30			15	16	15	15
3	15	10	43			12	12	15	12
18	9	17	18			34	35	35	31
21	23	11	14			41	41	40	40
43	3	10	23			12	12	12	12
5	52	6	10			87	19	19	21
34	40	32	1			18	19	14	15
20	18	24	8			12	11	12	12
28	16	9	14			64	60	58	59
35	11	8	3			15	14	15	15
246	24	9	35			99	98	115	114
88	29	28	13			2	2	4	4
16	18	31	39			7	7	11	11
22	10	10	12			26	26	28	18
21	11	76	3			20	20	21	20
13	7	19	8			16	15	18	17
13	7	10	25			66	67	65	64
40	26	15	18			64	64	65	64
26	13	84	10			53	53	52	24
44	20	54	11			13	13	13	13
75	20	32	15			16	17	18	18
17	172	12	9			19	25	20	20
23	24	19	9			46	46	46	46
21	6	3	13			17	17	18	18
33	4	16	17			37	43	38	39
42	25	27	11			5	6
7	28	10	20			21	21	19	19
8	17	20	21			20	17	56	17
42	42	38	11			35	33	33	33
12	24	25	13			29	28	25	20
17	19	14	15			69	67	63	63
44	4	20	21			6	7	6	7
41	17	27	12			11	11	11	13
117	18	31	29			52	49	52	54
43	9	3	2			73	89	89	71
20	12	14	47			16	16	16	17
94	18	30	19			40	43	40	41
45	19	4	24			18	19	18	22
16	7	10	12			19	19	19	19
12	23	25	14			31	30	36	39
33	12	14	16			29	24	37	33
23	30	13	17			21	21	16	15
33	4	15	31			8	34	34	32
24	51	11	18			14	14	15	15
6	9	15	13			8	8	8	7
13	53	10	18			27	27	26	28
13	19	11	21			15	17	17	17
37	30	14	8			31	30	39	39
8	8	3	16			119	132	131	137
29	24	24	6			26	27	21	22
18	13	18	3			7	7	7	8
7	23	2	11			16	14	18	18
23	19	27	34			32	32	32	31
31	22	11	1			59	60	57	49
28	35	10	16			18	15		18
18	51	18	2			11	11	12	12
45	29	18	4			9	9	9	9
16	33	25	14			13	14	14	15
39	7	48	23			51	50	51	49
35	6	10	10			46	47	48	48
14	19	47	44			6	6	6	6
106	9	17	16			22	24	23	23
68	16	31	20			27	25	22	22
13	60	3	13			10	9	9	9
13	9	46	9			8	9	3	8
48	5	7	22			16	15	16	15
18	17	6	16			22	25	41	25
20	30	14	5			22	32	32	29
43	16	18	34			4	3	6	5
36	15	34	18			28	26	27	28
37	38	14	14			28	26	29	29
49	10	14	10			19	19	19	17
16	9	14	15			61	57	59	57
18	9	16	19			16	16	16	16
20	16	16	1			86	90	81	79
9	50	14	24			34	35	35	35
74	25	7	32			25	28	29	28
12	10	23	26			65	65	64	67
18	23	20	23			31	32	32	31
11	5	20	15			36	37	49	49
10	28	7	18			215	238	238	226
9	17	1	19			19	16	22	18
16	32	47	5			53	55	54	77
21	31	10	51			7	8	11	7
30	19	10	23			16	16	23	15
11	23	57	18			17	16	17	19
40	2	28	22			36	34	34	35
25	11	2	9			20	20	21	22
46	13	14	11			37	22
21	11	10	7			17	18	16	16
7	17	2	16			119	111	24	6
31	7	23	9			33	32	28	28
46	2	18	21			38	36	54	52
30	26	18	9			9	9	11	11
31	41	10	32			37	35	31	28
19	40	9	14			30	24	31	28
12	6	9	27			44	44	42	44
35	11	49	12			28	27	28	27
10	12	17	19			6	8	7	7
8	34	65	33			13	12	13	13
10	18	15	37			41	41	39	39
5	55	75	20			20	19	23	24
30	3	47	6			12	12	12	9
31	38	43	1			25	25	21	22
32	25	14	12			11	11	30	12
30	19	6	21			19	22	32	14
15	6	14	28			61	63	50	45
13	6	6	26			26	26	29	27
31	32	21	24			14	14	14	9
13	23	14	23			3	3	2	3
7	19	19	17			14	15	16	15
19	5	22	2			61	61	59	62
12	10	16	10			76	77	71	66
19	35	16	22			18	16	19	20
47	18	67	28			54	55	55	54
36	38	110	18			29	27	23	22
18	41	32	36			47	49	49	48
66	9	18	33			21	25	22	22
81	25	10	13			41	41	41	42
12	17	6	15			72	74	73	74
61	11	6	25			9	9	10	10
292	20	13	10			40	43	42	42
18	15	26	35			13	14	16	14
12	72	7	9			147	145	147	133
3	31	21	10			34	34	39	37
11	32	12	11			69	69	65	65
23	19	18	11			6	5	6	6
59	5	25	16			22	20	24	21
19	19	35	13			82	88	90	92
14	10	18	11			15	15	15	15
14	7	30	9			11	11	10	9
36	44	12	9			12	11	10	10
18	30	18	12			19	20	16	15
12	10	16	24			115	115	111	87
6	37	19	28			13	17	18	15
34	57	10	18			22	26	20	15
16	10	19	24			37	34	42	40
5	2	11	22			18	16	19	20
4	27	1	14			9	11	9	9
6	44	1	11			9	7	11	10
14	31	16	18			5	5	5	5
18	32	26	18			45	49	53	42
31	7	30	18			17	18	17	17
23	29	31	6			9	10	9	9
35	16	44	19			12	12	14	14
47	21	7	42			89	96	104	89
10	43	23	16			27	27	27	27
13	7	26	8			29	27	30	29
8	2	6	3			40	41	28	41
31	21	19	7			123	133	129	137
23	14	7	13			72	72	60	60
69	14	9	12			20	24
27	5	11	19			15	15	15	15
16	4	55	19			13	15	16	17
8	23	33	6			15	14	15	16
26	22	16	11			13	10	11	11
14	16	19	13			19	21	19	19
10	21	14	6			17	16	21	18
22	3	11	18			50	53	50	50
17	28	20	31			20	17	22	17
15	3	46	32			24	26	21	21
12	42	28	20			44	44	42	41
51	37	25	6			17	17	19	19
22	25	19	8			40	40	47	44
32	133	10	32			59	58	54	54
45	13	22	31			35	35	34	34
2	9	26	6			52	48	52	56
21	17	13	11			15	17	15	15
84	100	20	6			26	29	23	24
87	37	20	5			33	29	28	29
83	32	32	25			23	24	45	22
16	30	62	13			16	16	17	16
29	16	30	7			17	18	18	17
26	27	43	9			20	20	22	25
12	35	33	4			58	57	62	33
13	16	31	15			118	124	113	35
13	28	7	10			11	13	15	13
11	16	6	53			7	7	7	7
68	14	32	50			14	14	13	11
133	3	18	5			24	23	22	24
23	4	15	15			9	9	9	5
40	16	4	10			22	24	28	18
12	33	5	9			14	19	17	16
11	18	9	27			9	9	9	9
37	5	21	12			192	192	194	200
37	66	64	3			8	8	10	9
14	24	25	12			5	6	7	7
42	8	42	13			25	24	25	25
16	18	21	4			129	131	131	124
42	33	10	6			7	7	7	7
14	6	14	33			5	5	5	5
19	9	23	7			38	36	41	19
4	4	23	21			11	14	12	12
16	46	44	30			25	25	25	23
23	60	39	34			27	30	31	32
25	19	28	15			33	37	40	39
16	4	42	7			10	8	8	7
43	29	15	10			16	17	21	12
17	16	19	22			47	45	47	21
23	51	7	4			16	17	14	16
25	18	17	25			104	113	115	113
18	9	32	17			19	12	21	12
7	9	12	7			25	29	21	22
53	13	18	7			20	20	20	20
27	18	14	16			29	28	24	17
9	40	38	15			41	45	48	48
57	6	59	10			60	58	76	53
14	15	13	20			12	12	9	13
14	9	8	15			14	14	14	14
9	8	15	10			25	26	26	26
29	6	28	10			10	10	10	9
1	9	10	20			33	33	28	26
11	13	51	24			24	23	19
22	3	10	6			68	67	70	72
42	15	20	10			12	12	15	16
29	6	11	3			43	42	44	43
25	85	12	16			32	34	37	36
19	8	25	3			34	38	30	37
137	42	12	5			16	19	16	16
4	35	14	28			21	23	20	21
18	39	16	11			44	44	39	40
11	60	14	20			41	41	39	38
17	17	16	11			50	36	49	42
33	30	26	8			50	51	53	53
60	44	19	12			107	105	115	95
28	3	17	11			22	24	58	31
61	32	23	14			4	3	4	4
16	8	19	14			50	51	50	30
35	6	10	17			26	25	22	20
19	16	6	17			16	17	17	17
69	65	61	3			51	49	54	50
14	39	29	15			17	18	19	18
27	12	37	6			27	27	28	28
21	24	28	9			12	14	18	18
12	14	34	9			35	32	27	29
27	8	10	7			19	27	20	8
5	39	26	10			12	11	13	13
30	17	26	11			47	51	48	47
23	12	21	42			9	9	9	7
42	22	21	18			47	47	46	47
9	38	31	11			48	46	13	51
10	9	14	8			39	33	38	35
47	26	32	32			27	26	25	21
15	35	15	12			20	13	19	19
13	27	28	31			130	149	141	133
14	12	14	12			41	43	47	40
15	46	26	15			82	82	83	83
24	13	11	9			12	12	18	18
33	36	28	25			16	15	15	16
8	30	13	34			30	32	33	29
8	3	17	24			30	30	28	28
24	7	4	9			18	18	18	18
55	14	27	14			26	27	25	26
61	12	16	3			31	33	33	33
26	69	18	14			85	87	91	79
24	1	9	8			26	39	27
106	19	50	19			59	59	61	62
78	29	25	7			107	109	115	114
49	31	20	7			8	10	8	9
45	14	12	12			20	20	20	21
70	35	15	7			21	21	21	21
78	141	29	13			12	12	16	16
56	48	20	39			11	10	11	11
64	12	19	17			23	23	27	18
5	21	13	10			37	43	39	38
18	21	11	6			41	39	49	49
66	58	53	9			33	32	32	34
83	23	12	24			7	7	7	7
71	17	20	16			20	20	20	20
55	24	12	10			45	41	45	40
23	59	63	10			47	48	92	103
54	12	25	6			29	25	28	29
11	16	19	14			31	34	39	30
6	116	30	9			102	99	94	96
41	26	57	3			11	9	10	10
37	16	36	7			36	36
62	110	21	12			26	26	22	24
12	25	15	13			60	66	64	58
13	11	39	14			12	13	15	17
14	5	10	12			13	10	13	12
8	40	9	35			45	44	44	33
16	7	17	10			27	27	31	13
7	6	19	6			6	5	6	2
46	81	12	3			7	7	7	7
15	15	19	25			50	48	52	52
36	18	31	6			29	28	28	31
102	55	32	23			32	18	32	33
11	9	13	13			23	26	30	26
13	11	50	20			76	76	76	80
15	3	51	13			20	21	18	18
23	55	8	13			11	11	11	11
4	21	22	9			4	5	5	6
4	80	26	3			13	5
35	21	20	7			53	56	49	41
11	41	53	16			21	22	21	21
59	24	18	11			30	30	30	28
13	34	42	3			84	80	90	40
18	3	30	20			22	19	31	21
10	1	16	17			17	17	14	17
37	27	52	25			34	36	79	31
30	81	19	14			52	50	54	56
44	22	16	36			15	13	15	15
[truncated: 48,309 more rows]
