# Supplementary material for: Conservation and divergence of protein pathways in the vertebrate heart
Source: PLoS Biol. 2019 Sep 6;17(9):e3000437. doi: 10.1371/journal.pbio.3000437 (PMC6750614; doi:10.1371/journal.pbio.3000437)
Supplement: S8 Table — (XLSX) [file pbio.3000437.s032.xlsx]

## Sheet: S8 Table
Table S8. MS1 values of mapped human proteins with duplicates averaged.
			Total MS1
Original description	Original Accession Number	Mapped Human Accession Number	Mouse	Pig	XL	XT
Uncharacterized protein OS=Sus scrofa PE=4 SV=1	A0A075B7H6	A0A075B6I0		1.00352e+10
Uncharacterized protein OS=Xenopus tropicalis GN=iglv5-48 PE=4 SV=1	F6ZC53	A0A075B6J1				2.34682e+08
Uncharacterized protein (Fragment) OS=Xenopus tropicalis PE=4 SV=1	F7EFV9	A0A087WSZ0			7.8393e+08
Cluster of Protein Igkv5-45 (Fragment) OS=Mus musculus GN=Igkv5-45 PE=4 SV=1 (A0A0B4J1J1)	A0A0B4J1J1	A0A0A0MT36	6.88273e+08
Uncharacterized protein (Fragment) OS=Xenopus tropicalis PE=4 SV=1	F6UHI3	A0A0B4J1V2			5.21653e+08
Cluster of Protein Ighv10-3 (Fragment) OS=Mus musculus GN=Ighv10-3 PE=4 SV=1 (A0A075B5T6)	A0A075B5T6	A0A0B4J1V6	2.13478e+08
Protein Ighv11-2 (Fragment) OS=Mus musculus GN=Ighv11-2 PE=4 SV=1	A0A075B5R8	A0A0B4J1X5	6.80369e+08
Uncharacterized protein OS=Xenopus tropicalis GN=MGC108125 PE=2 SV=1	Q5M8X4	A0A0B4J1X8				5.83919e+08
Protein Ighv6-3 (Fragment) OS=Mus musculus GN=Ighv6-3 PE=4 SV=7	A0A075B5T2	A0A0B4J1Y9	3.88773e+08	5.21987e+10
Uncharacterized protein OS=Sus scrofa PE=1 SV=2	F1STC3	A0A0B4J1Z2	9.90524e+08	3.37512e+08
Cluster of Peptidyl-prolyl cis-trans isomerase A-like 4C OS=Homo sapiens GN=PPIAL4C PE=2 SV=1 (A0A0B4J2A2)	A0A0B4J2A2	A0A0B4J2A2	3.10445e+09	1.52119e+09		2.6187e+08
Protein Ighv1-62-2 OS=Mus musculus GN=Ighv1-62-2 PE=4 SV=1	A0A075B680	A0A0C4DH29	1.28276e+09
Variable region family IX (Fragment) OS=Xenopus laevis GN=Vh IX PE=4 SV=1	A0N908	A0A0C4DH38			9.91359e+09
Protein Igkv4-86 OS=Mus musculus GN=Igkv4-86 PE=4 SV=1	A0A075B5L5	A0A0C4DH69	2.08525e+08
Protein Ighv14-2 (Fragment) OS=Mus musculus GN=Ighv14-2 PE=4 SV=1	A0A075B5R7	A0A0G2JMI3	1.04699e+09
Protein Ighv9-3 (Fragment) OS=Mus musculus GN=Ighv9-3 PE=1 SV=1	A0A0B4J1J5	A0A0J9YVY3	3.10951e+08
Cluster of Uncharacterized protein OS=Xenopus tropicalis GN=XENTR_v90030991mg PE=4 SV=1 (A0A1B8Y645)	A0A1B8Y645	A0A0J9YXX1			1.92601e+09
Uncharacterized protein (Fragment) OS=Xenopus tropicalis GN=uba6 PE=4 SV=1	F6X1E9	A0AVT1	3.15858e+08	2.93928e+07	2.10229e+07	7.89742e+07
Uncharacterized protein OS=Xenopus tropicalis GN=esyt2 PE=4 SV=1	L7N2Z2	A0FGR8	1.80008e+08	1.80476e+09	2.76102e+07	3.13185e+08
Cluster of Uncharacterized protein OS=Xenopus tropicalis GN=uhrf1bp1l PE=4 SV=1 (F6Y3Q1)	F6Y3Q1	A0JNW5				2.87295e+08
Transmembrane protein 120B (Fragment) OS=Xenopus tropicalis GN=tmem120b PE=4 SV=1	G1K3B2	A0PK00				3.20177e+07
Cluster of Immunity-related GTPase family M protein 1 (Fragment) OS=Mus musculus GN=Irgm1 PE=1 SV=1 (Q5NCB5)	J7NUP1	A1A4Y4	3.86553e+08
Acetolactate synthase-like protein OS=Mus musculus GN=Ilvbl PE=1 SV=1	Q8BU33	A1L0T0	6.42521e+07	1.41327e+09		1.46448e+08
Cluster of Soluble scavenger receptor cysteine-rich domain-containing protein SSC5D OS=Homo sapiens GN=SSC5D PE=1 SV=3 (A1L4H1)	A1L4H1	A1L4H1	1.11179e+07
Uncharacterized protein OS=Sus scrofa GN=FSD2 PE=4 SV=1	F1RI98	A1L4K1	1.29037e+08	4.16566e+07
O-acetyl-ADP-ribose deacetylase MACROD2 OS=Xenopus laevis GN=macrod2 PE=2 SV=1	Q6PAV8	A1Z1Q3			2.94715e+07
Cluster of Protein Igkv1-117 (Fragment) OS=Mus musculus GN=Igkv1-117 PE=4 SV=2 (A0A140T8M0)	A0A140T8M0	A2NJV5	1.29364e+09	1.3537e+10
Uncharacterized protein OS=Xenopus tropicalis GN=nbas PE=4 SV=1	F7AJ11	A2RRP1	2.28284e+08	2.58674e+06	4.75086e+07	1.02172e+08
Uncharacterized protein OS=Sus scrofa GN=TARSL2 PE=1 SV=1	F1RZ96	A2RTX5	1.42638e+08	6.4992e+07	1.87298e+09	2.90521e+09
Myosin-binding protein H-like OS=Mus musculus GN=Mybphl PE=1 SV=1	Q5FW53	A2RUH7	1.3093e+09			2.19608e+10
Uncharacterized protein OS=Sus scrofa PE=4 SV=1	I3L937	A3KMH1	1.47983e+10	1.5362e+09	2.30299e+08	1.94616e+08
LOC100170549 protein OS=Xenopus tropicalis GN=LOC100170549 PE=2 SV=1	B3DLV1	A4D0S4	1.96145e+08		2.85175e+07
GTP-binding protein 10 OS=Xenopus tropicalis GN=gtpbp10 PE=2 SV=1	Q5M8V6	A4D1E9				2.05849e+07
Xin actin-binding repeat-containing protein 2 OS=Mus musculus GN=Xirp2 PE=1 SV=1	Q4U4S6	A4UGR9	3.46215e+08		2.47379e+09	7.25224e+09
Cluster of Fat storage-inducing transmembrane protein 1 OS=Homo sapiens GN=FITM1 PE=2 SV=1 (A5D6W6)	A5D6W6	A5D6W6	6.75085e+08	9.67469e+08
Cluster of CCR4-NOT transcription complex subunit 1 OS=Mus musculus GN=Cnot1 PE=4 SV=1 (A0A1D5RMJ8)	A0A1D5RMJ8	A5YKK6	2.1446e+08	4.65283e+06	5.05125e+07	1.12096e+08
Uncharacterized protein (Fragment) OS=Xenopus tropicalis PE=4 SV=1	F6WT99	A6NC86			1.07259e+09	7.44967e+08
Cluster of Uncharacterized protein (Fragment) OS=Xenopus tropicalis GN=izumo1r PE=4 SV=1 (F6X5A6)	F6X5A6	A6ND01			2.87452e+09	2.89895e+08
Uncharacterized protein (Fragment) OS=Xenopus tropicalis GN=pgp PE=4 SV=1	F7BSG2	A6NDG6	4.94865e+08	3.87547e+08	4.41236e+07	1.00506e+07
Myeloid-associated differentiation marker-like protein 2 OS=Mus musculus GN=Myadml2 PE=2 SV=2	Q08AU7	A6NDP7	1.52731e+08
Uncharacterized protein OS=Sus scrofa GN=C5orf51 PE=1 SV=1	F1SMH6	A6NDU8		1.37807e+07
Uncharacterized protein OS=Sus scrofa GN=SDHAF1 PE=3 SV=1	F1RLD9	A6NFY7		2.15058e+07
Uncharacterized protein OS=Xenopus tropicalis PE=4 SV=1	F6T6M0	A6NGG8		5.01073e+07
Uncharacterized protein OS=Sus scrofa PE=1 SV=1	I3LVE4	A6NHR9	1.82903e+08	2.46939e+07	2.60156e+07
Cluster of GATS-like protein 2 OS=Homo sapiens GN=GATSL2 PE=1 SV=3 (A6NHX0)	A6NHX0	A6NHX0			7.22008e+08	5.95992e+07
Coiled-coil domain-containing protein 69 OS=Xenopus tropicalis GN=ccdc69 PE=2 SV=1	Q0IHN7	A6NI79				3.44946e+07
Putative lipoyltransferase 2, mitochondrial OS=Sus scrofa GN=LOC100739011 PE=3 SV=1	F1SUQ1	A6NK58		4.35192e+07
MGC80708 protein OS=Xenopus laevis GN=sac3d1 PE=2 SV=1	Q6GP38	A6NKF1			5.6726e+07
Annexin OS=Xenopus laevis GN=anxa9 PE=2 SV=1	Q7ZWX0	A6NMY6			8.74628e+08	4.23293e+07
Collagen alpha-6(VI) chain OS=Homo sapiens GN=COL6A6 PE=1 SV=2	A6NMZ7	A6NMZ7	1.30298e+09	5.13813e+08
Uncharacterized protein OS=Sus scrofa GN=DHRS7C PE=1 SV=2	F1SS86	A6NNS2	7.60582e+08	1.41337e+09		8.42643e+08
Cluster of Zinc finger SWIM domain-containing protein 8 OS=Homo sapiens GN=ZSWIM8 PE=1 SV=1 (A7E2V4)	A7E2V4	A7E2V4	2.70703e+07		1.79743e+07
Cluster of Uncharacterized protein OS=Xenopus tropicalis GN=XENTR_v90025855mg PE=4 SV=1 (A0A1B8Y5Q6)	A0A1B8Y5Q6	A8K2U0			1.7363e+10	4.79497e+10
Protein Gm11568 OS=Mus musculus GN=Gm11568 PE=4 SV=1	A2A4M2	A8MTY7		1.54323e+09
MGC82223 protein OS=Xenopus laevis GN=higd1c PE=2 SV=1	Q6NRS0	A8MV81			2.5937e+09	5.03792e+09
Synaptogyrin OS=Xenopus tropicalis GN=syngr2 PE=2 SV=1	Q6DIE7	A8MWL6				8.52671e+07
Uncharacterized protein OS=Xenopus tropicalis GN=kiaa1324l PE=4 SV=1	F7EET5	A8MWY0				1.07048e+07
MGC88991 protein OS=Xenopus tropicalis GN=nudt19 PE=2 SV=1	Q6DJ61	A8MXV4			5.20904e+08	2.27011e+08
Golgin subfamily A member 6-like protein 6 OS=Homo sapiens GN=GOLGA6L6 PE=3 SV=4	A8MZA4	A8MZA4	1.4942e+09
Cluster of Collagen alpha-5(VI) chain OS=Homo sapiens GN=COL6A5 PE=1 SV=1 (A8TX70)	A8TX70	A8TX70		3.96391e+08		1.17479e+08
Uncharacterized protein OS=Sus scrofa GN=PPP1R3G PE=4 SV=2	F1RX09	B7ZBB8		1.67991e+07
Uncharacterized protein OS=Xenopus tropicalis GN=igl PE=4 SV=1	F6T5S4	B9A064		6.5932e+10	6.54818e+09	5.71028e+08
Uncharacterized protein OS=Sus scrofa GN=PROB1 PE=1 SV=2	F1RGH4	E7EW31	1.39749e+08	1.82949e+08
Uncharacterized protein OS=Sus scrofa GN=LOC100154750 PE=4 SV=1	I3LAR5	E9PAV3	8.28717e+10	1.52808e+10	1.52646e+09	2.0979e+09
Dnase2-prov protein OS=Xenopus laevis GN=dnase2 PE=2 SV=1	Q6DE56	O00115			1.07655e+08
Uncharacterized protein OS=Sus scrofa GN=AGPS PE=1 SV=1	I3LM15	O00116	2.61911e+08	3.26667e+08	1.85836e+08	1.7592e+08
Cluster of Kinesin-like protein OS=Mus musculus GN=Kif2a PE=1 SV=1 (E0CZ72)	E0CZ72	O00139	1.64835e+08	6.60125e+06		1.56049e+07
Cluster of Actinin-associated LIM protein 3 OS=Sus scrofa GN=PDLIM3 PE=1 SV=1 (D3GGC9)	D3GGC9	O00151	4.19822e+08	8.23195e+09	8.80589e+08	1.26172e+09
Cytosolic acyl coenzyme A thioester hydrolase OS=Mus musculus GN=Acot7 PE=1 SV=1	E9PYH2	O00154	3.23493e+08
Cluster of Unconventional myosin-Ic OS=Mus musculus GN=Myo1c PE=1 SV=2 (Q9WTI7)	Q9WTI7	O00159	2.35997e+09	1.97228e+09	5.95486e+09	5.84381e+09
Synaptosomal-associated protein (Fragment) OS=Xenopus tropicalis GN=snap23 PE=3 SV=1	F6UBJ8	O00161	3.17537e+07	4.07083e+07		38207000
HCLS1-associated protein X-1 OS=Sus scrofa GN=LOC100739423 PE=3 SV=1	F1RGL0	O00165		1.77457e+07
LOC100037207 protein OS=Xenopus laevis GN=LOC100037207 PE=2 SV=1	A2VDB1	O00168	4.52033e+09	2.01889e+09	1.76865e+09	5.60161e+09
Uncharacterized protein OS=Sus scrofa GN=AIP PE=1 SV=1	F1RUZ6	O00170		3.03323e+07
Cluster of GTP-binding protein 1 OS=Mus musculus GN=Gtpbp1 PE=1 SV=2 (O08582)	O08582	O00178	1.97578e+08	1.85869e+07		1.73469e+07
Cluster of Galectin OS=Sus scrofa GN=LGALS9 PE=1 SV=2 (F1RJ33)	F1RJ33	O00182	2.02736e+07	9.84679e+07
Syntaxin-binding protein 3 OS=Mus musculus GN=Stxbp3 PE=1 SV=1	Q60770	O00186	5.85869e+07	4.24686e+08	1.47806e+08	7.40886e+08
Uncharacterized protein (Fragment) OS=Xenopus tropicalis GN=masp2 PE=3 SV=1	F6QCR7	O00187	1.06483e+08		1.04099e+08	1.57906e+07
Cluster of Uncharacterized protein OS=Sus scrofa GN=ARVCF PE=1 SV=1 (F1RHN2)	F1RHN2	O00192	9.86954e+06	7.68364e+08	4.98618e+09	9.43233e+09
Cluster of AP-3 complex subunit beta-1 OS=Homo sapiens GN=AP3B1 PE=1 SV=3 (O00203)	O00203	O00203	2.65207e+08	1.13502e+08	7.79369e+07	1.09114e+08
Cluster of NADH dehydrogenase [ubiquinone] iron-sulfur protein 8, mitochondrial OS=Homo sapiens GN=NDUFS8 PE=1 SV=1 (O00217)	O00217	O00217	8.13681e+09	2.30331e+10	1.4074e+10	4.75314e+10
Cluster of 26S proteasome non-ATPase regulatory subunit 11 OS=Homo sapiens GN=PSMD11 PE=1 SV=3 (O00231)	O00231	O00231	9.28114e+08	1.11053e+09	1.04373e+09	1.54349e+09
Uncharacterized protein (Fragment) OS=Xenopus tropicalis GN=psmd12 PE=4 SV=1	F6WT39	O00232	6.91761e+08	2.11591e+08	3.35954e+08	2.81688e+08
Uncharacterized protein OS=Xenopus tropicalis GN=psmd9 PE=4 SV=1	F7AA85	O00233				2.75688e+07
ATX1 antioxidant protein 1 homolog (Yeast) OS=Xenopus tropicalis GN=atox1 PE=2 SV=1	Q28BN1	O00244			5.12939e+08	1.49074e+08
Menin OS=Mus musculus GN=Men1 PE=1 SV=1	A0A0R4J1I3	O00255	1.14151e+07		4.68169e+07
Uncharacterized protein (Fragment) OS=Xenopus tropicalis GN=pgrmc1 PE=4 SV=1	F6QH09	O00264		1.71342e+09	7.95027e+08	1.29515e+08
Cluster of Transcription elongation factor SPT5 OS=Homo sapiens GN=SUPT5H PE=1 SV=1 (O00267)	O00267	O00267	7.56613e+07		2.64486e+08	2.81415e+07
Uncharacterized protein OS=Xenopus tropicalis GN=taf4 PE=4 SV=1	F6WXY1	O00268			1.73937e+07
Uncharacterized protein OS=Sus scrofa GN=HIP1 PE=1 SV=1	F1RKC0	O00291	2.55688e+08	1.10283e+08	2.62983e+07	1.40108e+08
Cluster of Chloride intracellular channel protein 1 OS=Homo sapiens GN=CLIC1 PE=1 SV=4 (O00299)	O00299	O00299	2.30484e+08	4.85161e+08	1.48615e+09	1.32941e+09
Cluster of Eukaryotic translation initiation factor 3, subunit 5 epsilon, 47kDa (Fragment) OS=Xenopus tropicalis GN=eif3f PE=2 SV=1 (Q28FS0)	Q28FS0	O00303	5.28976e+08	5.74854e+08	1.25021e+08	3.27901e+08
Cluster of Voltage-dependent L-type calcium channel subunit beta-4 OS=Homo sapiens GN=CACNB4 PE=1 SV=2 (O00305)	O00305	O00305	6.48106e+08	4.54516e+08	1.81379e+09	2.01922e+09
Pyruvate dehydrogenase protein X component, mitochondrial OS=Homo sapiens GN=PDHX PE=1 SV=3	O00330	O00330	7.35783e+09	5.43859e+09	1.41963e+09	6.19374e+09
Sulfotransferase OS=Xenopus tropicalis GN=XENTR_v900304472mg PE=3 SV=1	A0A1B8XWX7	O00338				6.31555e+07
Matrilin-2 OS=Homo sapiens GN=MATN2 PE=1 SV=4	O00339	O00339		7.79474e+07	9.38099e+08	2.02785e+09
Sulfhydryl oxidase (Fragment) OS=Xenopus tropicalis GN=LOC613045 PE=2 SV=1	Q501L2	O00391	1.87198e+08	1.58661e+09	3.34328e+08	1.0146e+08
Cluster of Neural Wiskott-Aldrich syndrome protein OS=Homo sapiens GN=WASL PE=1 SV=2 (O00401)	O00401	O00401	4.05689e+07	5.78886e+07	1.30076e+08	1.15502e+08
Phosphodiesterase OS=Xenopus tropicalis GN=pde2a PE=2 SV=1	Q0IHS9	O00408	1.26187e+08	7.42614e+06	1.95544e+07	4.16737e+07
Cluster of Importin-5 OS=Homo sapiens GN=IPO5 PE=1 SV=4 (O00410)	O00410	O00410	4.81914e+09	2.26503e+09	1.30286e+09	1.47036e+09
Uncharacterized protein OS=Sus scrofa GN=EEF2K PE=4 SV=2	F1RPE8	O00418		9.74789e+06
Uncharacterized protein (Fragment) OS=Xenopus tropicalis GN=eml2 PE=4 SV=1	F7EAB8	O00423	8.07568e+08	2.47148e+08	7.93474e+08	1.55933e+08
Cluster of Dynamin-1-like protein OS=Homo sapiens GN=DNM1L PE=1 SV=2 (O00429)	O00429	O00429	4.076e+09	1.41697e+09	1.15947e+09	1.09513e+09
Uncharacterized protein (Fragment) OS=Xenopus tropicalis PE=4 SV=1	F6QGM6	O00442	7.28032e+07	1.9849e+08	1.99854e+08	7.19704e+07
Uncharacterized protein OS=Xenopus tropicalis GN=pik3c2a PE=3 SV=1	F6SUB4	O00443			2.54888e+07	4.49621e+07
Uncharacterized protein OS=Xenopus tropicalis GN=gfra2 PE=4 SV=1	F7BSL3	O00451				5.62669e+07
Golgi integral membrane protein 4 OS=Mus musculus GN=Golim4 PE=1 SV=1	D3YVW2	O00461	8.71159e+07	2.26068e+08
Beta-mannosidase OS=Mus musculus GN=Manba PE=1 SV=1	A0A0R4J092	O00462	3.68929e+07
Uncharacterized protein (Fragment) OS=Xenopus tropicalis PE=4 SV=1	F7C4A9	O00468	5.60722e+08	8.2364e+08	2.17747e+09	1.91066e+09
Cluster of Exocyst complex component 5 OS=Homo sapiens GN=EXOC5 PE=1 SV=1 (O00471)	O00471	O00471	8.12923e+06	8.62427e+07	9.63857e+07	1.81228e+08
Mitochondrial NDUFA4 OS=Sus scrofa GN=NDUFA4 PE=1 SV=1	A1XQS3	O00483	3.85258e+10	2.94441e+10	1.52513e+10	5.14887e+10
26S proteasome non-ATPase regulatory subunit 14 OS=Mus musculus GN=Psmd14 PE=1 SV=2	O35593	O00487	2.59236e+08	2.37835e+08	6.0823e+08	3.41919e+08
Bin1-prov protein OS=Xenopus laevis GN=bin1 PE=2 SV=1	Q7ZWP5	O00499	9.34222e+07	5.77146e+07	5.00424e+07	4.1872e+08
Cluster of Importin subunit alpha-4 OS=Mus musculus GN=Kpna3 PE=1 SV=1 (O35344)	O35344	O00505	5.46013e+08	7.49972e+08	6.30696e+08	5.59646e+08
Uncharacterized protein OS=Sus scrofa GN=LAD1 PE=1 SV=1	I3LGT3	O00515		4.7186e+07
Fatty-acid amide hydrolase 1 OS=Sus scrofa GN=FAAH PE=1 SV=1	Q9TUI8	O00519		6.54168e+08		2.40614e+09
Cluster of Neural cell adhesion molecule L1-like protein OS=Homo sapiens GN=CHL1 PE=1 SV=4 (O00533)	O00533	O00533		1.7236e+07
MGC83495 protein OS=Xenopus laevis GN=vwa5a.2 PE=2 SV=1	Q6IND5	O00534	1.70779e+09		3.24191e+09	3.93001e+09
Cluster of Sdcbp protein OS=Xenopus laevis GN=sdcbp PE=2 SV=1 (Q7ZYM5)	Q7ZYM5	O00560		4.56964e+07	9.75181e+07	2.19842e+07
Membrane-associated phosphatidylinositol transfer protein 1 OS=Mus musculus GN=Pitpnm1 PE=1 SV=1	O35954	O00562	2.00156e+07
Cluster of Nucleolar protein 56 OS=Mus musculus GN=Nop56 PE=1 SV=2 (Q9D6Z1)	Q9D6Z1	O00567	4.30219e+08	1.04083e+08	3.77895e+09	1.01044e+09
Cluster of ATP-dependent RNA helicase DDX3X OS=Homo sapiens GN=DDX3X PE=1 SV=3 (O00571)	O00571	O00571	3.10362e+09	7.61975e+08	4.74014e+08	1.35754e+09
Podocalyxin OS=Sus scrofa GN=PODXL PE=3 SV=2	F1SNF3	O00592	1.33794e+09	8.2835e+08
Ficolin-2 OS=Sus scrofa GN=FCN2 PE=1 SV=1	I3LGI8	O00602		1.28495e+08	6.49799e+09
Cluster of Pirin OS=Homo sapiens GN=PIR PE=1 SV=1 (O00625)	O00625	O00625			1.07516e+09
Cluster of Importin subunit alpha-3 OS=Homo sapiens GN=KPNA4 PE=1 SV=1 (O00629)	O00629	O00629	4.13744e+08	7.74784e+08	4.73332e+08	4.53991e+08
Cluster of Nuclear factor 1 OS=Sus scrofa GN=NFIB PE=3 SV=1 (F1SMQ7)	F1SMQ7	O00712	5.64525e+08	5.66187e+08	5.88019e+08	7.0287e+07
Serine/threonine-protein phosphatase 6 catalytic subunit OS=Homo sapiens GN=PPP6C PE=1 SV=1	O00743	O00743	1.83035e+08	9.17408e+07	1.05734e+08	2.1601e+08
Carboxylic ester hydrolase (Fragment) OS=Xenopus tropicalis GN=LOC100493819 PE=3 SV=1	F6V2J6	O00748			3.14466e+09	3.41391e+08
Alpha-mannosidase OS=Sus scrofa GN=MAN2B1 PE=1 SV=1	F1SEY1	O00754		1.7047e+07
Cluster of Acetyl-CoA carboxylase 2 OS=Homo sapiens GN=ACACB PE=1 SV=3 (O00763)	O00763	O00763	5.12814e+09	1.29468e+08		1.19849e+08
Pyridoxal kinase OS=Sus scrofa GN=PDXK PE=1 SV=1	O46560	O00764	1.14518e+08	1.32057e+08		1.62302e+08
Phospholipid phosphatase 1 OS=Sus scrofa GN=PLPP1 PE=1 SV=1	F1SLL5	O14494		9.8181e+07
Uncharacterized protein OS=Sus scrofa GN=PLPP3 PE=1 SV=2	F1S785	O14495	3.76541e+07	1.90674e+08	1.05673e+08	8.07047e+07
Uncharacterized protein (Fragment) OS=Xenopus tropicalis GN=arid1a PE=4 SV=1	F7DC46	O14497	1.71054e+07			7.44942e+07
Succinate dehydrogenase [ubiquinone] cytochrome b small subunit, mitochondrial OS=Sus scrofa GN=SDHD PE=1 SV=2	A5GZW8	O14521	4.22183e+08	7.69906e+07	4.63451e+07	1.00471e+08
Cluster of Uncharacterized protein OS=Sus scrofa GN=TXNDC9 PE=4 SV=1 (F1STE6)	F1STE6	O14530		1.53197e+09		4.77948e+08
Uncharacterized protein (Fragment) OS=Xenopus tropicalis GN=dpysl4 PE=4 SV=1	F7A238	O14531				1.35925e+08
Uncharacterized protein OS=Sus scrofa GN=TRAFD1 PE=4 SV=2	F1RJM4	O14545		1.08226e+07
Uncharacterized protein OS=Xenopus tropicalis GN=cox7a2l PE=2 SV=1	Q4V9Y2	O14548	2.68719e+09	1.46348e+09	1.72162e+09	1.15107e+10
Heat shock protein beta-6 OS=Mus musculus GN=Hspb6 PE=1 SV=1	Q5EBG6	O14558	7.71756e+08	1.11028e+10
Cluster of Acyl carrier protein (Fragment) OS=Mus musculus GN=Ndufab1 PE=1 SV=1 (F6ZFT1)	F6ZFT1	O14561	2.46286e+09	6.05742e+09	4.33536e+09	5.48754e+09
Uncharacterized protein OS=Sus scrofa GN=UBFD1 PE=1 SV=1	F1SAB5	O14562		2.564e+07
Cytochrome b-561 domain containing 2 OS=Xenopus tropicalis GN=cyb561d2 PE=2 SV=1	Q5I024	O14569				1.098e+07
Cluster of Cytoplasmic dynein 1 intermediate chain 1 OS=Homo sapiens GN=DYNC1I1 PE=1 SV=2 (O14576)	O14576	O14576	6.01172e+08	8.2432e+07
Uncharacterized protein (Fragment) OS=Xenopus tropicalis GN=cope PE=4 SV=1	F6UHV7	O14579		1.03962e+08		1.79357e+07
Cluster of Neurocan core protein OS=Homo sapiens GN=NCAN PE=1 SV=3 (O14594)	O14594	O14594	2.27233e+08	8.68741e+09	5.2554e+09	8.93854e+09
Cluster of AP-3 complex subunit delta-1 OS=Mus musculus GN=Ap3d1 PE=1 SV=1 (O54774)	O54774	O14617	3.64242e+08	3.75606e+07	1.18451e+08	3.99051e+08
Copper chaperone for superoxide dismutase OS=Mus musculus GN=Ccs PE=1 SV=1	Q9WU84	O14618		2.40842e+07
Uncharacterized protein (Fragment) OS=Xenopus tropicalis GN=enpp3 PE=4 SV=1	F7CHX8	O14638				1.77599e+07
LOC100158300 protein OS=Xenopus laevis GN=ablim1 PE=2 SV=1	B1H1T4	O14639	2.05099e+09	3.33731e+09	2.48429e+09	1.92344e+09
Cluster of Segment polarity protein dishevelled homolog DVL-2 OS=Xenopus tropicalis GN=dvl2 PE=2 SV=1 (Q05AS8)	Q05AS8	O14641			1.06694e+08	4.17074e+07
Uncharacterized protein OS=Sus scrofa GN=GOSR2 PE=1 SV=1	F1RRR1	O14653		1.85705e+07
Cluster of Disintegrin and metalloproteinase domain-containing protein 10 OS=Mus musculus GN=Adam10 PE=1 SV=2 (O35598)	O35598	O14672	6.6003e+07	1.29189e+08		1.42083e+07
Cluster of Etoposide-induced protein 2.4 homolog OS=Homo sapiens GN=EI24 PE=1 SV=4 (O14681)	O14681	O14681		3.3815e+07
Tumor protein p53-inducible protein 11 OS=Homo sapiens GN=TP53I11 PE=1 SV=2	O14683	O14683		1.43328e+08
Uncharacterized protein (Fragment) OS=Xenopus tropicalis GN=ptges PE=4 SV=1	F6PZL1	O14684				1.05361e+09
Apoptotic protease-activating factor 1 (Fragment) OS=Xenopus tropicalis GN=apaf1 PE=4 SV=1	F7B7S7	O14727				3.46592e+07
LOC100137651 protein OS=Xenopus laevis GN=impa2 PE=2 SV=1	A9ULZ0	O14732			1.91704e+08	5.90726e+08
Uncharacterized protein OS=Sus scrofa GN=ACOT8 PE=1 SV=1	F1SC76	O14734		3.9569e+08
CDP-diacylglycerol--inositol 3-phosphatidyltransferase OS=Mus musculus GN=Cdipt PE=1 SV=1	A0A0U1RP13	O14735	5.33521e+07	1.03032e+08
Cluster of Protein arginine N-methyltransferase 5 (Fragment) OS=Xenopus tropicalis GN=prmt5 PE=3 SV=1 (F6WH46)	F6WH46	O14744	1.76116e+08	2.83476e+08	1.99586e+08	8.84981e+07
Cluster of Na(+)/H(+) exchange regulatory cofactor NHE-RF OS=Xenopus tropicalis GN=slc9a3r1 PE=4 SV=1 (F6YK11)	F6YK11	O14745			1.88936e+07	4.0684e+07
Cluster of MGC68605 protein OS=Xenopus laevis GN=hsd17b6 PE=2 SV=1 (Q6PA40)	Q6PA40	O14756			2.09378e+09	5.10441e+09
Uncharacterized protein OS=Sus scrofa GN=FPGT PE=1 SV=1	F1S9P4	O14772		2.22982e+08
Uncharacterized protein OS=Sus scrofa GN=TPP1 PE=1 SV=1	I3L812	O14773	2.40213e+08	5.66999e+07	3.27403e+09	1.32515e+09
Uncharacterized protein OS=Xenopus tropicalis GN=gnb5 PE=4 SV=1	F7EBE7	O14775			3.53635e+08	8.35322e+08
Cluster of Uncharacterized protein (Fragment) OS=Xenopus tropicalis GN=tcerg1 PE=4 SV=1 (F7EUC0)	F7EUC0	O14776	3.52636e+08	3.50794e+07	5.03759e+08	2.35792e+08
Neuropilin OS=Xenopus tropicalis GN=nrp1 PE=2 SV=1	A4III3	O14786	5.39414e+08	5.8615e+08	2.49782e+07	5.64465e+07
Cluster of Uncharacterized protein OS=Sus scrofa GN=TNPO2 PE=1 SV=2 (F1SEX5)	F1SEX5	O14787	1.75475e+08	1.11203e+08	4.14486e+07	1.2655e+08
Cluster of Ras-related protein M-Ras OS=Homo sapiens GN=MRAS PE=1 SV=2 (O14807)	O14807	O14807		2.57444e+08
Tetraspanin OS=Xenopus tropicalis GN=XENTR_v90027118mg PE=3 SV=1	A0A1B8XUI7	O14817				2.14179e+07
Cluster of Proteasome subunit alpha type OS=Xenopus tropicalis GN=psma7 PE=2 SV=1 (Q6P8E6)	Q6P8E6	O14818	6.12874e+08	1.19318e+09	2.51505e+09	2.65707e+09
Scamp3 protein OS=Xenopus tropicalis GN=scamp3 PE=2 SV=1	Q566M3	O14828		6.0081e+07	6.19314e+07	6.66203e+07
Uncharacterized protein OS=Sus scrofa GN=PHYH PE=1 SV=1	I3LNY4	O14832		5.62856e+07
Uncharacterized protein OS=Sus scrofa PE=4 SV=1	I3LNH7	O14841	2.39263e+09	1.23732e+08	1.68986e+07	2.34629e+08
Cluster of [3-methyl-2-oxobutanoate dehydrogenase [lipoamide]] kinase, mitochondrial OS=Homo sapiens GN=BCKDK PE=1 SV=2 (O14874)	O14874	O14874	9.80367e+08	1.38445e+09	1.98703e+09	1.8578e+09
Uncharacterized protein OS=Sus scrofa GN=IFIT3 PE=1 SV=2	F1SCY2	O14879		1.64639e+08
LOC100037213 protein OS=Xenopus laevis GN=LOC100037213 PE=2 SV=1	A2VDB8	O14880	8.12105e+09	2.9983e+10	6.6174e+09	1.78178e+10
Tax1bp3-prov protein OS=Xenopus laevis GN=tax1bp3 PE=2 SV=1	Q6AZS5	O14907		1.54074e+08	4.17558e+07	6.38395e+08
Uncharacterized protein OS=Xenopus tropicalis GN=ikbkb PE=4 SV=1	F7A2B9	O14920			8.92828e+06
Mitochondrial import inner membrane translocase subunit Tim23 OS=Xenopus tropicalis GN=timm23 PE=2 SV=1	Q5XH94	O14925	1.60254e+08	1.88493e+08		1.34046e+08
Peripheral plasma membrane protein CASK (Fragment) OS=Mus musculus GN=Cask PE=1 SV=1	A0A067XG53	O14936				1.17059e+07
MGC130882 protein OS=Xenopus laevis GN=uqcrq PE=2 SV=1	Q2TAT7	O14949	1.80319e+10	2.80317e+10	2.88253e+09	1.34294e+10
Calsequestrin (Fragment) OS=Xenopus laevis GN=LOC398424 PE=2 SV=1	Q68F08	O14958	4.43918e+10	9.24736e+10	3.53561e+07
Cluster of Hepatocyte growth factor-regulated tyrosine kinase substrate OS=Mus musculus GN=Hgs PE=1 SV=1 (B1ATZ0)	B1ATZ0	O14964	1.26684e+09	6.71864e+08	1.56929e+08	1.13155e+08
Cluster of Protein phosphatase 1 regulatory subunit 12A OS=Homo sapiens GN=PPP1R12A PE=1 SV=1 (O14974)	O14974	O14974	2.94432e+08	6.18058e+08	2.54141e+09	3.35549e+09
Cyclin-G-associated kinase OS=Homo sapiens GN=GAK PE=1 SV=2	O14976	O14976	3.38899e+07			1.00329e+08
Cluster of Heterogeneous nuclear ribonucleoprotein D-like-A OS=Xenopus laevis GN=hnrnpdl-a PE=2 SV=1 (Q7ZX83)	Q7ZX83	O14979	5.83977e+08	3.99572e+09	1.2801e+10	2737720000
Cluster of Exportin-1 OS=Mus musculus GN=Xpo1 PE=1 SV=1 (Q6P5F9)	Q6P5F9	O14980	1.50806e+09	1.33093e+09	3.23137e+08	3.89627e+08
Cluster of TATA-binding protein-associated factor 172 OS=Homo sapiens GN=BTAF1 PE=1 SV=2 (O14981)	O14981	O14981	2.55583e+07
Cluster of MGC115238 protein OS=Xenopus laevis GN=sec16a PE=2 SV=1 (Q32P34)	Q32P34	O15027	2.02454e+08		1.86054e+07	4.18086e+07
Plexin-B2 OS=Mus musculus GN=Plxnb2 PE=1 SV=1	B2RXS4	O15031	2.07313e+08	3.68151e+06	1.94338e+08	1.57123e+09
Uncharacterized protein OS=Xenopus tropicalis GN=tecpr2 PE=4 SV=1	F7A8S5	O15040				5.05735e+07
Cluster of Synemin OS=Homo sapiens GN=SYNM PE=1 SV=2 (O15061)	O15061	O15061		3.83351e+09	3.03594e+09	4.26245e+10
Kinesin-like protein OS=Xenopus laevis GN=kif3b PE=2 SV=1	O93478	O15066		3.3188e+07		5.7096e+07
Uncharacterized protein OS=Sus scrofa GN=PFAS PE=1 SV=1	I3L712	O15067	1.40706e+09	6.47674e+07	7.26525e+07	4.52247e+08
Guanine nucleotide exchange factor DBS (Fragment) OS=Mus musculus GN=Mcf2l PE=1 SV=2	D3YUF3	O15068	1.9909e+07
Uncharacterized protein OS=Xenopus tropicalis GN=dclk2 PE=4 SV=1	F7BTT4	O15075			5.50293e+06	5.13708e+07
Cluster of Serine/threonine-protein phosphatase 6 regulatory ankyrin repeat subunit A OS=Homo sapiens GN=ANKRD28 PE=1 SV=5 (O15084)	O15084	O15084	1.40238e+08		5.83584e+07	5.36266e+07
Cluster of Uncharacterized protein OS=Xenopus tropicalis GN=arhgef11 PE=4 SV=1 (F7E9P4)	F7E9P4	O15085	1.06116e+07		3.00668e+07	1.58433e+08
Inhibitor of nuclear factor kappa-B kinase subunit alpha OS=Xenopus laevis GN=chuk PE=2 SV=1	Q6GM53	O15111			1.42044e+07
FYN-binding protein OS=Mus musculus GN=Fyb PE=1 SV=2	O35601	O15117	2.75847e+08
Niemann-Pick C1 protein OS=Sus scrofa GN=NPC1 PE=1 SV=2	F1SBB5	O15118	1.53771e+08	4.50013e+07	3.05082e+07
1-acyl-sn-glycerol-3-phosphate acyltransferase beta OS=Mus musculus GN=Agpat2 PE=1 SV=1	Q8K3K7	O15120	4.64529e+06
Cluster of Uncharacterized protein OS=Xenopus tropicalis GN=scamp1 PE=4 SV=1 (F6SES2)	F6SES2	O15126		1.04736e+07
Secretory carrier membrane protein 2 OS=Xenopus tropicalis GN=scamp2 PE=2 SV=1	Q6NVP5	O15127				6.88289e+07
Cluster of Actin related protein 2/3 complex, subunit 1B OS=Xenopus tropicalis GN=arpc1b PE=2 SV=1 (Q6DF56)	Q6DF56	O15143	7.39806e+08	2.47144e+08	2.85427e+08	5.42917e+08
Cluster of Actin-related protein 2/3 complex subunit 2 OS=Mus musculus GN=Arpc2 PE=1 SV=3 (Q9CVB6)	Q9CVB6	O15144	6.8746e+08	8.11308e+08	6.08286e+08	4.85168e+08
Cluster of Actin-related protein 2/3 complex subunit 3 OS=Homo sapiens GN=ARPC3 PE=1 SV=3 (O15145)	O15145	O15145	7.95658e+07	2.20216e+08	1.66578e+07	9.28875e+08
Uncharacterized protein OS=Sus scrofa PE=1 SV=1	I3LGQ1	O15162		7.53115e+07	3.69953e+08
Cluster of MGC131268 protein OS=Xenopus laevis GN=MGC131268 PE=2 SV=1 (Q3KPW2)	Q3KPW2	O15173	2.30753e+07	6.9845e+08	3.03947e+08	1.42312e+08
Dihydroxyacetone phosphate acyltransferase OS=Sus scrofa GN=GNPAT PE=3 SV=2	F1RGT0	O15228	1.11841e+08	9.23992e+07
Cluster of Laminin subunit alpha-5 OS=Homo sapiens GN=LAMA5 PE=1 SV=8 (O15230)	O15230	O15230	7.55182e+08	2.77317e+08	2.45958e+09	1.15599e+10
LOC100135137 protein OS=Xenopus tropicalis GN=ndufa1 PE=2 SV=1	A9JSD3	O15239				2.21891e+09
Chloride intracellular channel protein OS=Sus scrofa GN=CLIC2 PE=1 SV=1	F1RZR9	O15247		1.20358e+08
Acyl-coenzyme A oxidase OS=Mus musculus GN=Acox3 PE=1 SV=2	E9Q296	O15254	3.47285e+07
Cluster of Retention in endoplasmic reticulum protein 1 OS=Xenopus tropicalis GN=rer1 PE=2 SV=1 (Q5I089)	Q5I089	O15258	4.70855e+08	6.4768e+08	8.03998e+07	2.36654e+08
Cluster of Surfeit locus protein 4 OS=Homo sapiens GN=SURF4 PE=1 SV=3 (O15260)	O15260	O15260	2.16395e+08	3.97121e+07	3.3968e+07	1.54929e+07
Cluster of Telethonin OS=Mus musculus GN=Tcap PE=1 SV=1 (O70548)	O70548	O15273	5.35473e+08	4.10518e+08	2.38173e+08	1.04984e+09
Cluster of Ogt-prov protein OS=Xenopus laevis GN=ogt PE=2 SV=1 (Q641I4)	Q641I4	O15294	5.37881e+08	3.99807e+07	1.2068e+08	1.06995e+08
Uncharacterized protein OS=Sus scrofa GN=INPP4B PE=4 SV=2	F1RRG5	O15327		4.84813e+07
Cluster of Midline 1 OS=Xenopus laevis GN=mid1 PE=2 SV=1 (D8WX02)	D8WX02	O15344			1.89853e+08	5.09248e+07
Cluster of High mobility group B3b protein OS=Xenopus laevis GN=hmgb3 PE=2 SV=1 (Q1XCD9)	Q1XCD9	O15347			4.43103e+09	1.65822e+09
Uncharacterized protein (Fragment) OS=Xenopus tropicalis GN=XENTR_v900258941mg PE=3 SV=1	A0A1B8XVV7	O15355	5.90901e+07			3.19953e+07
Cluster of Phosphatidylinositol 3,4,5-trisphosphate 5-phosphatase 2 OS=Mus musculus GN=Inppl1 PE=1 SV=1 (Q6P549)	Q6P549	O15357	4.02543e+08	1.08915e+07
Cluster of Eukaryotic translation initiation factor 3 subunit D OS=Xenopus laevis GN=eif3d PE=2 SV=1 (Q7ZTM9)	Q7ZTM9	O15371	8.26905e+08	3.51862e+08	4.68536e+08	1.55329e+08
Eukaryotic translation initiation factor 3 subunit H OS=Xenopus tropicalis GN=eif3h PE=2 SV=1	Q6P381	O15372	3.98228e+08	1.38615e+08		1.29921e+08
Nuclear valosin-containing protein-like OS=Mus musculus GN=Nvl PE=1 SV=1	Q9DBY8	O15381	2.44025e+07
Branched-chain-amino-acid aminotransferase, mitochondrial OS=Mus musculus GN=Bcat2 PE=1 SV=2	O35855	O15382	3.66651e+09	3.32563e+09
MGC53161 protein OS=Xenopus laevis GN=stx7 PE=2 SV=1	Q7ZWP6	O15400		7.60806e+07	9.47665e+07	1.33596e+08
Solute carrier family 16, member 3 (Monocarboxylic acid transporter 4) OS=Xenopus tropicalis GN=slc16a3 PE=2 SV=1	Q66KK7	O15427			2.62664e+08	2.45879e+08
Uncharacterized protein OS=Sus scrofa GN=ABCC3 PE=1 SV=2	F1RTA1	O15438		8.6743e+06	1.91152e+07	1.02685e+08
Protein Abcc4 OS=Mus musculus GN=Abcc4 PE=1 SV=1	E9Q236	O15439	1.77635e+08
Uncharacterized protein OS=Sus scrofa GN=CAPN5 PE=1 SV=1	F1SUK6	O15484		4.03883e+07	1.66933e+07
Cluster of LOC100126641 protein OS=Xenopus laevis GN=gyg2 PE=2 SV=1 (A8E607)	A8E607	O15488			1.58059e+08	5.08696e+08
Cluster of Synaptobrevin homolog YKT6 OS=Xenopus tropicalis GN=ykt6 PE=3 SV=1 (F6VD66)	F6VD66	O15498		8.80993e+07
Actin-related protein 2/3 complex subunit 5 OS=Sus scrofa GN=ARPC5 PE=1 SV=1	B5APV0	O15511		8.5733e+07	1.00404e+08	1.179e+08
Cluster of 3-phosphoinositide-dependent protein kinase 1 OS=Homo sapiens GN=PDPK1 PE=1 SV=1 (O15530)	O15530	O15530		3.6394e+06	2.59657e+08	3.20535e+08
Tapasin OS=Mus musculus GN=Tapbp PE=1 SV=1	Q3TCU5	O15533	1.47812e+08	5.48979e+08
MGC64521 protein OS=Xenopus laevis GN=fabp3 PE=2 SV=1	Q6PGR8	O15540			6.0954e+09	7.16398e+09
Uncharacterized protein OS=Xenopus tropicalis GN=XENTR_v90027836mg PE=4 SV=1	A0A1B8Y1J9	O15553				2.28559e+07
Cluster of Pre-mRNA-splicing factor ATP-dependent RNA helicase DHX15 OS=Homo sapiens GN=DHX15 PE=1 SV=2 (O43143)	O43143	O43143	1.25823e+08	1.75894e+08	1.43056e+08	7.13659e+07
Uncharacterized protein OS=Xenopus tropicalis PE=4 SV=1	F6USA5	O43149	3.19663e+08		2.46413e+07	1.50391e+08
Arf-GAP with SH3 domain, ANK repeat and PH domain-containing protein 2 OS=Homo sapiens GN=ASAP2 PE=1 SV=3	O43150	O43150	3.70876e+07
TELO2-interacting protein 1 homolog OS=Homo sapiens GN=TTI1 PE=1 SV=3	O43156	O43156	1.87928e+08
Uncharacterized protein (Fragment) OS=Xenopus tropicalis GN=plxnb1 PE=4 SV=1	F7AJF2	O43157				1.02694e+07
Uncharacterized protein OS=Sus scrofa GN=CYB5B PE=1 SV=1	F1S393	O43169	5.45383e+08	4.01563e+08
Cluster of U4/U6 small nuclear ribonucleoprotein Prp4 OS=Homo sapiens GN=PRPF4 PE=1 SV=2 (O43172)	O43172	O43172	5.00378e+07	1.02129e+07	5.70605e+07	1.05367e+07
Cluster of D-3-phosphoglycerate dehydrogenase OS=Mus musculus GN=Phgdh PE=1 SV=3 (Q61753)	Q61753	O43175	4.82547e+07
Uncharacterized protein OS=Sus scrofa PE=1 SV=2	F1SLQ3	O43181	2.24338e+09	7.27937e+09	2.73656e+09	8.13752e+09
Polycomblike PCL1 OS=Xenopus laevis GN=phf1 PE=2 SV=1	Q9PTQ3	O43189			2.29405e+07
Cluster of Septin-4 OS=Homo sapiens GN=SEPT4 PE=1 SV=1 (O43236)	O43236	O43236	1.28458e+08
Uncharacterized protein OS=Sus scrofa GN=DYNC1LI2 PE=1 SV=1	I3LQU0	O43237	6.16123e+08	3.5864e+08	1.05458e+09	1.6521e+09
Cluster of 26S proteasome non-ATPase regulatory subunit 3 OS=Mus musculus GN=Psmd3 PE=1 SV=3 (P14685)	P14685	O43242	1.2617e+09	9.32528e+08	1.39659e+09	9.76825e+08
Cluster of RNA binding protein fox-1 homolog OS=Xenopus laevis GN=rbfox2 PE=2 SV=1 (A9JS52)	A9JS52	O43251			3.22661e+07
Centromere/kinetochore protein zw10 homolog OS=Homo sapiens GN=ZW10 PE=1 SV=3	O43264	O43264	2.81338e+07	5.70641e+06	3.15298e+07	5.35166e+07
Proline dehydrogenase 1, mitochondrial OS=Mus musculus GN=Prodh PE=1 SV=2	Q9WU79	O43272	8.01225e+07
Trehalase (Fragment) OS=Xenopus tropicalis GN=treh PE=3 SV=1	F6RDB1	O43280				1.14565e+08
Cluster of MGC53679 protein OS=Xenopus laevis GN=sart1 PE=2 SV=1 (Q7ZYC1)	Q7ZYC1	O43290	1.37914e+08	1.73096e+07	2.89128e+07	2.39116e+06
Cluster of Uncharacterized protein OS=Sus scrofa GN=GPAA1 PE=4 SV=2 (F1RSN2)	F1RSN2	O43292		8.58766e+07
Transforming growth factor beta-1-induced transcript 1 protein OS=Xenopus laevis GN=tgfb1i1 PE=1 SV=2	Q2TCH4	O43294		2.94171e+07	3.61925e+07	8.35497e+07
Uncharacterized protein (Fragment) OS=Xenopus tropicalis GN=rad18 PE=4 SV=1	F7C7A1	O43295			3.39785e+08
Uncharacterized protein OS=Xenopus tropicalis GN=XENTR_v90026669mg PE=4 SV=1	A0A1B8Y4I1	O43301	4.09155e+08	2.40902e+08	1.97857e+07	1.31176e+08
Cluster of Inositol hexakisphosphate and diphosphoinositol-pentakisphosphate kinase 2 OS=Homo sapiens GN=PPIP5K2 PE=1 SV=3 (O43314)	O43314	O43314	1.99047e+09	1.91557e+09	6.87002e+07	1.43767e+08
LOC495305 protein OS=Xenopus laevis GN=eef1e1 PE=2 SV=1	Q5U5C0	O43324			2.23392e+08	5.78074e+08
Heterogeneous nuclear ribonucleoprotein R OS=Homo sapiens GN=HNRNPR PE=1 SV=1	O43390	O43390	1.23142e+09	3.16969e+09	4.91754e+09	1.91067e+09
LOC443589 protein OS=Xenopus laevis GN=prpf3 PE=2 SV=1	Q2TAV4	O43395			6.29577e+07
Cluster of Thioredoxin-like protein 1 OS=Homo sapiens GN=TXNL1 PE=1 SV=3 (O43396)	O43396	O43396	7.86557e+08	5.42963e+08	6.27104e+08	6.58088e+08
Cluster of MGC80873 protein OS=Xenopus laevis GN=MGC80873 PE=2 SV=1 (Q6AZI7)	Q6AZI7	O43399			2.17687e+08	1.31794e+08
Uncharacterized protein OS=Sus scrofa GN=EMC8 PE=4 SV=1	I3LCI8	O43402	4.96201e+07	2.70762e+08	4.40474e+07	2.90295e+08
Uncharacterized protein (Fragment) OS=Xenopus tropicalis GN=coch PE=4 SV=1	F6Q0S3	O43405				8.30719e+08
LOC100049744 protein (Fragment) OS=Xenopus laevis GN=LOC100049744 PE=2 SV=1	A5D8M1	O43414				2.83161e+08
Uncharacterized protein OS=Xenopus tropicalis GN=synj1 PE=4 SV=1	F6ZWT4	O43426	1.75479e+08		1.93224e+07	1.42545e+08
Cluster of Eukaryotic translation initiation factor 4 gamma 3 OS=Homo sapiens GN=EIF4G3 PE=1 SV=2 (O43432)	O43432	O43432	5.39955e+08	2.34538e+07	1.31694e+08	2.32847e+08
Uncharacterized protein (Fragment) OS=Xenopus tropicalis GN=mgam PE=3 SV=1	F6WCE6	O43451			2.00079e+08	3.29491e+08
Cluster of Serine protease HTRA2, mitochondrial OS=Mus musculus GN=Htra2 PE=1 SV=2 (Q9JIY5)	Q9JIY5	O43464	2.25179e+08	2.39459e+08		1.04189e+09
Aflatoxin B1 aldehyde reductase member 2 OS=Mus musculus GN=Akr7a2 PE=1 SV=3	Q8CG76	O43488	1.1339e+09		1.39087e+09	2.03335e+08
Prominin-3 transcript variant 1 OS=Xenopus laevis GN=prom1 PE=2 SV=1	D0PWG5	O43490			1.14408e+08
Uncharacterized protein OS=Xenopus tropicalis GN=epb41l2 PE=4 SV=1	K9J7Y0	O43491	1.36719e+09	8.93172e+08	1.00665e+09	1.93749e+09
Uncharacterized protein OS=Sus scrofa GN=WIPF1 PE=1 SV=1	I3L5A6	O43516		4.24946e+07
Cluster of Epsilon-sarcoglycan OS=Homo sapiens GN=SGCE PE=1 SV=6 (O43556)	O43556	O43556	5.21676e+07		1.12976e+09	1.56886e+09
LOC100158373 protein OS=Xenopus laevis GN=ca4 PE=2 SV=1	Q08B00	O43570			7.96662e+07
Density-regulated protein OS=Sus scrofa GN=DENR PE=1 SV=2	F1REW9	O43583	2.73015e+08	4.77867e+08	2.87364e+09	1.15051e+09
Uncharacterized protein OS=Sus scrofa GN=XPOT PE=1 SV=2	F1SKB5	O43592	3.26754e+07	1.57064e+07		1.76133e+07
Cluster of Mitochondrial import inner membrane translocase subunit TIM44 OS=Xenopus tropicalis GN=timm44 PE=2 SV=1 (B1H2R9)	B1H2R9	O43615	1.28684e+09	2.98905e+09	2.81758e+07	9.78093e+07
Trafficking protein particle complex subunit 3 OS=Homo sapiens GN=TRAPPC3 PE=1 SV=1	O43617	O43617		1.43345e+07
Cluster of Charged multivesicular body protein 2a OS=Homo sapiens GN=CHMP2A PE=1 SV=1 (O43633)	O43633	O43633			7.528e+07	1.41539e+08
Cluster of Pleiotropic regulator 1 OS=Mus musculus GN=Plrg1 PE=1 SV=1 (Q922V4)	Q922V4	O43660	9.44432e+07	1.99822e+07	2.36608e+08	1.12191e+08
Cluster of BUB3-interacting and GLEBS motif-containing protein ZNF207 OS=Homo sapiens GN=ZNF207 PE=1 SV=1 (O43670)	O43670	O43670			1.34088e+08	3.44541e+07
Uncharacterized protein OS=Sus scrofa GN=NDUFB5 PE=1 SV=1	F1SGC6	O43674	1.25097e+10	3.25648e+10	7.22451e+09	3.49412e+10
Uncharacterized protein OS=Sus scrofa GN=NDUFB3 PE=1 SV=1	F1SI50	O43676	6.10698e+09	1.72633e+10	4.19039e+09	1.51009e+10
NADH dehydrogenase [ubiquinone] 1 alpha subcomplex subunit 2 OS=Mus musculus GN=Ndufa2 PE=1 SV=3	Q9CQ75	O43678	4.37063e+09	1.71815e+10	4.64352e+09	2.49504e+10
Cluster of ATPase ASNA1 OS=Sus scrofa GN=ASNA1 PE=1 SV=1 (F2Z5J4)	F2Z5J4	O43681	6.56149e+07	4.97591e+08	1.05088e+08	9.0411e+07
Mitotic checkpoint protein BUB3 OS=Xenopus laevis GN=bub3 PE=1 SV=1	Q9YGY3	O43684	3.31426e+08	3.67661e+08	4.48819e+08
Sulfotransferase OS=Xenopus laevis GN=LOC100049765 PE=2 SV=1	A5D8P4	O43704			6.00958e+07
Maleylacetoacetate isomerase OS=Mus musculus GN=Gstz1 PE=1 SV=1	Q9WVL0	O43708	3.23767e+08	1.00358e+09	4.90283e+09
Uncharacterized protein OS=Sus scrofa GN=HTATSF1 PE=1 SV=1	I3LC46	O43719	7.15606e+07	1.10621e+07
Cluster of 5'-AMP-activated protein kinase subunit beta-2 OS=Homo sapiens GN=PRKAB2 PE=1 SV=1 (O43741)	O43741	O43741	4.19186e+07	3.82695e+07	1.6999e+09	1.48823e+09
Cluster of AP-1 complex subunit gamma-1 OS=Mus musculus GN=Ap1g1 PE=1 SV=3 (P22892)	P22892	O43747	1.48005e+08	1.85036e+08	1.36545e+08	1.64891e+08
Cluster of Small glutamine-rich tetratricopeptide repeat (TPR)-containing, alpha OS=Xenopus tropicalis GN=sgta PE=2 SV=1 (Q28H19)	Q28H19	O43765		9.63889e+07		1.148e+08
Lipoyl synthase, mitochondrial OS=Sus scrofa GN=LIAS PE=3 SV=1	I3LGA8	O43766		3.49107e+07	3.19786e+07
Uncharacterized protein OS=Sus scrofa GN=SLC25A20 PE=1 SV=1	F1SKK1	O43772	6.48472e+09	6.34897e+09	1.06843e+09	1.28484e+09
Asparagine--tRNA ligase, cytoplasmic OS=Mus musculus GN=Nars PE=1 SV=2	Q8BP47	O43776	1.87379e+08	2.05365e+09	1.05163e+09	1.08213e+09
Cleavage and polyadenylation specificity factor subunit 5 OS=Homo sapiens GN=NUDT21 PE=1 SV=1	O43809	O43809		5.89407e+08	2.88825e+08	6.59972e+07
Uncharacterized protein (Fragment) OS=Xenopus tropicalis GN=lancl1 PE=4 SV=1	F6R983	O43813	1.4296e+08	1.23517e+09	9.51901e+07	7.79914e+07
Uncharacterized protein OS=Xenopus tropicalis GN=strn PE=4 SV=1	F6Q3G5	O43815	7.5315e+07	2.09067e+08	5.44111e+07	5.74755e+07
Uncharacterized protein OS=Sus scrofa GN=SCO2 PE=1 SV=2	F1RXT7	O43819		1.28666e+08		1.53759e+09
Cluster of Putative GTP-binding protein 6 OS=Xenopus laevis GN=gtpbp6 PE=2 SV=1 (Q6DCC6)	Q6DCC6	O43824			1.1505e+08	5.85459e+07
Cluster of Isocitrate dehydrogenase [NAD] subunit, mitochondrial OS=Xenopus laevis GN=idh3b PE=2 SV=1 (Q6IP15)	Q6IP15	O43837	1.60899e+10	1.02247e+10	5.39084e+09	2.93986e+09
Cluster of Nardilysin OS=Mus musculus GN=Nrd1 PE=1 SV=1 (A2A9Q2)	A2A9Q2	O43847	3.74247e+08	6.51109e+07		4.75405e+09
Cluster of Calumenin OS=Xenopus tropicalis GN=calu PE=4 SV=1 (F6RHF9)	F6RHF9	O43852	6.15135e+07	8.74008e+08	9.59379e+07	1.65251e+08
Cluster of Uncharacterized protein (Fragment) OS=Xenopus tropicalis GN=mfge8 PE=4 SV=1 (K9J7L0)	K9J7L0	O43854			9.60973e+07	2.88649e+08
Uncharacterized protein OS=Sus scrofa GN=CD5L PE=1 SV=2	F1RN76	O43866	1.82063e+09	1.26042e+09
Cluster of Sodium/nucleoside cotransporter 2 OS=Mus musculus GN=Slc28a2 PE=1 SV=2 (O88627)	O88627	O43868	9.52905e+07
Uncharacterized protein (Fragment) OS=Xenopus tropicalis GN=xpnpep2 PE=3 SV=1	F6WXN5	O43895				2.43499e+08
Uncharacterized protein OS=Xenopus tropicalis GN=XENTR_v900280041mg PE=3 SV=1	A0A1B8Y183	O43896	1.08638e+08		6.80477e+07	1.59351e+08
Uncharacterized protein OS=Sus scrofa GN=NDUFS5 PE=1 SV=1	F1SV23	O43920	5.00308e+09	1.05584e+10	1.81818e+09	1.27204e+10
Peroxisome biogenesis factor 1 OS=Mus musculus GN=Pex1 PE=1 SV=2	Q5BL07	O43933	1.25014e+09
Cluster of Double-strand-break repair protein rad21 homolog OS=Homo sapiens GN=RAD21 PE=1 SV=2 (O60216)	O60216	O60216	7.29611e+07	1.26452e+07	6.14173e+08	2.73272e+08
Cluster of Aldo-keto reductase family 1 member B10 OS=Homo sapiens GN=AKR1B10 PE=1 SV=2 (O60218)	O60218	O60218	2.85402e+09
DEAH (Asp-Glu-Ala-His) box polypeptide 16, isoform CRA_a OS=Mus musculus GN=Dhx16 PE=1 SV=1	G3X8X0	O60231	2.59511e+07
Cluster of Glia maturation factor gamma OS=Homo sapiens GN=GMFG PE=1 SV=1 (O60234)	O60234	O60234		3.35737e+07	4.42325e+08	1.60833e+08
Protein phosphatase 1 regulatory subunit OS=Sus scrofa GN=PPP1R12B PE=1 SV=2	F1S5B0	O60237	8.63365e+08	4.20199e+08	1.35786e+08	5.89796e+09
Uncharacterized protein (Fragment) OS=Xenopus tropicalis GN=plin1 PE=4 SV=1	F6Z4Q5	O60240	5.1037e+06	1.08467e+08		243110000
Uncharacterized protein OS=Xenopus tropicalis GN=pcdh7 PE=4 SV=1	F6UA35	O60245		9.03322e+07	2.01202e+07	4.51424e+08
Cluster of Phosphoribosyl pyrophosphate synthase-associated protein 2 OS=Xenopus tropicalis GN=prpsap2 PE=2 SV=1 (Q28DH0)	Q28DH0	O60256		2.24838e+07	1.69652e+08	1.26346e+08
Guanine nucleotide-binding protein G(I)/G(S)/G(O) subunit gamma-7 OS=Homo sapiens GN=GNG7 PE=1 SV=1	O60262	O60262		6.82705e+07
Uncharacterized protein (Fragment) OS=Xenopus tropicalis PE=4 SV=1	F6SQC4	O60271	7.74237e+08	3.34568e+08	9.46892e+07	1.9003e+08
Protein Trak2 OS=Mus musculus GN=Trak2 PE=1 SV=1	G3UYW9	O60296	1.57339e+07
Cluster of Intron-binding protein aquarius OS=Homo sapiens GN=AQR PE=1 SV=4 (O60306)	O60306	O60306				9.42689e+07
Uncharacterized protein (Fragment) OS=Xenopus tropicalis GN=opa1 PE=3 SV=1	F6UYE4	O60313	4.5233e+09	3.98935e+09	4.49823e+08	1.62024e+09
Cluster of Kinesin-like protein KIF1B OS=Mus musculus GN=Kif1b PE=1 SV=2 (Q60575)	Q60575	O60333	4.38067e+08		1.15899e+08	2.73688e+08
Cluster of Lysine-specific histone demethylase 1A OS=Homo sapiens GN=KDM1A PE=1 SV=2 (O60341)	O60341	O60341	2.19929e+07		8.07618e+06
Cluster of Uncharacterized protein OS=Xenopus tropicalis GN=tbc1d1 PE=4 SV=1 (F6RVM6)	F6RVM6	O60343	7.00262e+08	3.85426e+07	5.44089e+08	8.46066e+08
Uncharacterized protein OS=Sus scrofa GN=PPL PE=1 SV=2	F1RK90	O60437	1.81284e+08	1.75302e+07	8.72544e+08	1.05589e+09
Uncharacterized protein (Fragment) OS=Xenopus tropicalis PE=4 SV=1	F6QVN1	O60449			4.34185e+06	2.28423e+08
Cluster of Neuropilin-2 OS=Homo sapiens GN=NRP2 PE=1 SV=2 (O60462)	O60462	O60462		3.93263e+07
Acyl-CoA synthetase long-chain family member 4 variant 1 OS=Sus scrofa GN=ACSL4 PE=1 SV=1	Q2QC87	O60488		3.05002e+07
Cluster of MGC68580 protein OS=Xenopus laevis GN=MGC68580 PE=2 SV=1 (Q6PA44)	Q6PA44	O60493		1.0514e+08		1.38674e+08
LOC100145797 protein OS=Xenopus tropicalis GN=stx10 PE=2 SV=1	B1WBJ9	O60499				6.12947e+07
Uncharacterized protein OS=Xenopus tropicalis GN=mgea5 PE=4 SV=1	F6V0Q3	O60502	2.19426e+08	1.07175e+08		2.9448e+07
Uncharacterized protein OS=Sus scrofa GN=SORBS3 PE=1 SV=2	F1RMA6	O60504	1.63519e+08	8.32569e+08
Cluster of MGC78820 protein OS=Xenopus laevis GN=syncrip PE=2 SV=1 (Q6NS22)	Q6NS22	O60506	1.36009e+09	5.4884e+09	6.33914e+09	2.97622e+09
Uncharacterized protein OS=Xenopus tropicalis GN=nemf PE=4 SV=1	F7DW96	O60524	3.20405e+07		1.3156e+08	1.30401e+08
Cluster of MGC82624 protein OS=Xenopus laevis GN=MGC82624 PE=2 SV=1 (Q6GPT8)	Q6GPT8	O60547			2.08467e+08
Cluster of Procollagen-lysine, 2-oxoglutarate 5-dioxygenase 3 OS=Xenopus tropicalis GN=plod3 PE=2 SV=1 (Q28BS2)	Q28BS2	O60568		3.82427e+08		1.18762e+07
Uncharacterized protein OS=Xenopus tropicalis GN=diaph1 PE=4 SV=1	F6UXX7	O60610	2.97013e+08	3.3388e+07	1.18762e+07	1.45304e+08
Tetraspanin OS=Xenopus tropicalis GN=tspan2 PE=2 SV=1	A8WGY5	O60636				4.51553e+07
Cluster of Clathrin coat assembly protein AP180 OS=Mus musculus GN=Snap91 PE=1 SV=2 (E9Q9A3)	E9Q9A3	O60641				1.06593e+08
Cluster of Exocyst complex component 3 OS=Homo sapiens GN=EXOC3 PE=1 SV=2 (O60645)	O60645	O60645	1.32588e+08	6.46149e+07	5.19516e+08	8.70417e+08
Cluster of Kelch-like protein 41 OS=Homo sapiens GN=KLHL41 PE=1 SV=2 (O60662)	O60662	O60662	2.41982e+09	2.88483e+09	1.86953e+09	1.3557e+09
Perilipin OS=Xenopus laevis GN=m6prbp1-prov PE=2 SV=1	Q6DE12	O60664	8.72374e+08	1.75083e+08	1.8029e+08	3.71099e+08
Uncharacterized protein OS=Sus scrofa GN=SLC16A7 PE=4 SV=1	F1SKD6	O60669		2.86656e+08	3.45426e+07	3.13174e+08
UDP-glucose 6-dehydrogenase OS=Sus scrofa GN=UGDH PE=1 SV=1	I3LIM2	O60701		5.90403e+07	1.1499e+08	4.1882e+07
Cluster of ATP-binding cassette sub-family C member 9 OS=Mus musculus GN=Abcc9 PE=1 SV=2 (P70170)	P70170	O60706	5.33562e+08	7.28186e+06	9.19032e+07	4.9262e+07
Uncharacterized protein OS=Xenopus tropicalis GN=ctnnd1 PE=4 SV=1	F7C4Y1	O60716	6.19334e+08	5.63651e+08	1.34093e+09	3.79541e+08
Cluster of Uncharacterized protein OS=Xenopus tropicalis GN=pla2g6 PE=4 SV=1 (F7AE83)	F7AE83	O60733			1.654e+07	7.01483e+07
Cluster of Eukaryotic translation initiation factor 1b OS=Homo sapiens GN=EIF1B PE=1 SV=2 (O60739)	O60739	O60739	2.81271e+08	8.85018e+08	2.31886e+08	5.91535e+08
Cluster of Sorting nexin-2 OS=Homo sapiens GN=SNX2 PE=1 SV=2 (O60749)	O60749	O60749	2.91089e+08	2.29537e+08	3.38492e+08	2.86725e+08
MGC68589 protein OS=Xenopus laevis GN=hpgds PE=2 SV=1	Q6PA42	O60760			1.476e+09	4.65871e+09
Uncharacterized protein (Fragment) OS=Xenopus tropicalis GN=dpm1 PE=4 SV=1	F6Z7S8	O60762				6.38012e+07
Cluster of Uncharacterized protein OS=Xenopus tropicalis GN=uso1 PE=4 SV=1 (F7A2C7)	F7A2C7	O60763	6.31742e+08	9.50747e+08	6.5005e+07	2.0276e+08
MGC81354 protein OS=Xenopus laevis GN=tom1 PE=2 SV=1	Q6DDZ2	O60784	1.79786e+08	2.78983e+07	5.16284e+07	2.78359e+08
Cluster of Heterogeneous nuclear ribonucleoprotein C (C1/C2) OS=Xenopus tropicalis GN=hnrnpc PE=2 SV=1 (Q6DET1)	Q6DET1	O60812	3.64101e+08	4.11278e+08	3.6327e+09	6.88093e+08
Cluster of 6-phosphofructo-2-kinase/fructose-2,6-bisphosphatase 2 OS=Mus musculus GN=Pfkfb2 PE=1 SV=1 (A0A087WRG0)	A0A087WRG0	O60825	2.08225e+08	1.21893e+08	3.67168e+07	4.69528e+07
Uncharacterized protein OS=Sus scrofa GN=CCDC22 PE=1 SV=2	F1RW40	O60826	7.07809e+07	2.74323e+07	1.50666e+07
Translocator of inner mitochondrial membrane 17b OS=Xenopus tropicalis GN=timm17b PE=2 SV=1	Q0VFF8	O60830	9.37642e+07	4.28357e+08		2.49148e+08
PRA1 family protein 2 OS=Homo sapiens GN=PRAF2 PE=1 SV=1	O60831	O60831		5.97522e+07
Cluster of Uncharacterized protein OS=Sus scrofa GN=DKC1 PE=1 SV=1 (F1RZ24)	F1RZ24	O60832	3.03694e+08	3.27018e+08	2.15499e+09	9.65425e+08
Uncharacterized protein OS=Xenopus tropicalis GN=eif5b PE=4 SV=1	F7AWE7	O60841	1.12178e+09	3.33684e+08	2.74786e+08	1.13771e+09
Endothelial differentiation-related factor 1 OS=Homo sapiens GN=EDF1 PE=1 SV=1	O60869	O60869		2.55221e+08
Uncharacterized protein (Fragment) OS=Xenopus tropicalis GN=diaph2 PE=4 SV=1	F6W113	O60879	4.48752e+07			1.04652e+08
Cluster of MGC69518 protein OS=Xenopus tropicalis GN=dnaja2 PE=2 SV=1 (Q6GLD0)	Q6GLD0	O60884	2.92522e+09	1.82994e+09	1.25506e+09	9.84701e+08
Cluster of Bromodomain-containing protein 4 OS=Homo sapiens GN=BRD4 PE=1 SV=2 (O60885)	O60885	O60885	4.99435e+07		3.64797e+08	1.53595e+08
Cluster of Protein CutA homolog OS=Xenopus laevis GN=cuta PE=2 SV=2 (Q66KY3)	Q66KY3	O60888			1.7138e+08	1.46728e+08
Uncharacterized protein OS=Xenopus laevis PE=2 SV=1	Q6PAF7	O60911			2.39295e+08	1.3522e+09
Prefoldin subunit 1 OS=Homo sapiens GN=PFDN1 PE=1 SV=2	O60925	O60925			1.99669e+07
Nibrin OS=Xenopus laevis GN=nbn PE=1 SV=1	Q6XV80	O60934			7.0662e+07
Nucleolar protein 3 OS=Mus musculus GN=Nol3 PE=1 SV=1	Q9D1X0	O60936	2.79393e+08
Cluster of ATP-binding cassette sub-family B member 7, mitochondrial OS=Mus musculus GN=Abcb7 PE=1 SV=3 (Q61102)	Q61102	O75027	3.71388e+08	3.61546e+08	3.46344e+07
Cluster of SLIT-ROBO Rho GTPase-activating protein 2 OS=Mus musculus GN=Srgap2 PE=1 SV=2 (Q91Z67)	Q91Z67	O75044	5.54955e+07	7.60723e+06
Cluster of WD repeat-containing protein 1 OS=Homo sapiens GN=WDR1 PE=1 SV=4 (O75083)	O75083	O75083	3.64438e+09	5.63101e+09	3.52411e+09	3.35431e+09
Cluster of Slit homolog 3 protein OS=Homo sapiens GN=SLIT3 PE=2 SV=3 (O75094)	O75094	O75094				1.1657e+08
Cluster of Probable phospholipid-transporting ATPase IIA OS=Homo sapiens GN=ATP9A PE=1 SV=3 (O75110)	O75110	O75110	3.33969e+07
Ldb3-prov protein OS=Xenopus laevis GN=ldb3 PE=2 SV=1	Q7ZYP4	O75112	4.52074e+10	7.32728e+10	2.19212e+11	2.58889e+11
Cluster of Rho-associated protein kinase 2 OS=Mus musculus GN=Rock2 PE=1 SV=1 (P70336)	P70336	O75116	1.638e+09	3.07081e+08	2.4623e+09	3.45452e+09
Cluster of CLIP-associating protein 2 OS=Homo sapiens GN=CLASP2 PE=1 SV=2 (O75122)	O75122	O75122	1.15306e+09	8.11054e+07	5.82105e+07	6.09947e+07
Uncharacterized protein OS=Sus scrofa PE=4 SV=2	F1SF13	O75128		8.74021e+08	1.24996e+09	5.79214e+08
Cluster of Uncharacterized protein OS=Xenopus tropicalis GN=depdc5 PE=4 SV=1 (K9J7R1)	K9J7R1	O75140				2.2546e+07
Cluster of Huntingtin-interacting protein 1-related protein OS=Mus musculus GN=Hip1r PE=1 SV=2 (Q9JKY5)	Q9JKY5	O75146	5.47582e+07	3.9832e+07	8.48411e+07	1.08733e+08
LOC398550 protein (Fragment) OS=Xenopus laevis GN=LOC398550 PE=2 SV=1	Q7ZWM9	O75147	3.68387e+08	1.30185e+07	1.22412e+09	1.46925e+09
Cluster of E3 ubiquitin-protein ligase BRE1B OS=Mus musculus GN=Rnf40 PE=1 SV=1 (A0A0U1RPJ4)	A0A0U1RPJ4	O75150	2.21462e+07		3.88777e+07
LOC100049151 protein OS=Xenopus laevis GN=zc3h11a PE=2 SV=1	A4QNS6	O75152			5.5916e+07
Clustered mitochondria protein homolog OS=Xenopus tropicalis PE=3 SV=1	F6RE09	O75153	1.84008e+09	9.55537e+08	6.62633e+08	1.17299e+09
Uncharacterized protein OS=Sus scrofa GN=CAND2 PE=1 SV=1	F1SQ89	O75155	4.42747e+09	5.07489e+08	5.20248e+08	7.70668e+08
Cluster of MCG115602 OS=Mus musculus GN=Dnajc13 PE=1 SV=1 (G3X922)	G3X922	O75165	4.64706e+08	4.08752e+07	3.8145e+08	3.89653e+08
Cluster of SAPS domain family, member 2, isoform CRA_a OS=Mus musculus GN=Ppp6r2 PE=1 SV=1 (G3X9K4)	G3X9K4	O75170	2.45741e+08	6.42796e+06	6.4482e+07	1.34278e+08
Cluster of Ankyrin repeat domain-containing protein 17 OS=Homo sapiens GN=ANKRD17 PE=1 SV=3 (O75179)	O75179	O75179	8.61296e+07		6.53306e+06	3.80688e+07
Cluster of Paired amphipathic helix protein Sin3b OS=Mus musculus GN=Sin3b PE=1 SV=2 (Q62141)	Q62141	O75182	5.65195e+07		2.04619e+08	156080000
DnaJ homolog subfamily B member 6 OS=Mus musculus GN=Dnajb6 PE=1 SV=4	O54946	O75190	1.46146e+08	1.91476e+08	1.26442e+09	2.73157e+09
Ubiquinone biosynthesis protein COQ9-B, mitochondrial OS=Xenopus laevis GN=coq9-b PE=2 SV=1	Q5PPX7	O75208	8.7983e+09	1.00741e+10	2.07105e+09	2.17708e+09
Uncharacterized protein OS=Sus scrofa GN=LOC100624445 PE=4 SV=1	I3LN65	O75223	1.15232e+08	1.92556e+07
Cluster of NADH dehydrogenase [ubiquinone] iron-sulfur protein 7, mitochondrial OS=Mus musculus GN=Ndufs7 PE=1 SV=1 (Q9DC70)	Q9DC70	O75251	1.15997e+10	2.33781e+10	7.26969e+09	1.97984e+10
Reticulon-2 OS=Mus musculus GN=Rtn2 PE=1 SV=1	O70622	O75298	7.13477e+08
Cluster of NADH dehydrogenase [ubiquinone] iron-sulfur protein 2, mitochondrial OS=Mus musculus GN=Ndufs2 PE=1 SV=1 (Q91WD5)	Q91WD5	O75306	4.85986e+10	1.0698e+11	3.23481e+10	1.53768e+11
Cluster of Protein NipSnap homolog 2 OS=Homo sapiens GN=GBAS PE=1 SV=1 (O75323)	O75323	O75323	1.21113e+10	8.36955e+09	6.35048e+09	1.71756e+10
Programmed cell death protein 6 OS=Mus musculus GN=Pdcd6 PE=1 SV=2	P12815	O75340	2.70975e+07	6.03637e+07
Mannose-P-dolichol utilization defect 1 OS=Sus scrofa GN=MPDU1 PE=2 SV=1	Q1EG61	O75352		3.65244e+07		2.45452e+08
Cluster of Core histone macro-H2A.1 OS=Mus musculus GN=H2afy PE=1 SV=3 (Q9QZQ8)	Q9QZQ8	O75367	1.80661e+09	2.3422e+09	2.29363e+09	1.62508e+09
Cluster of SH3 domain-binding glutamic acid-rich-like protein OS=Homo sapiens GN=SH3BGRL PE=1 SV=1 (O75368)	O75368	O75368	1.95965e+07	9.01047e+07	7.19727e+08	2.11557e+09
Cluster of Uncharacterized protein (Fragment) OS=Xenopus tropicalis GN=XENTR_v900307801mg PE=4 SV=1 (A0A1B8Y6J5)	A0A1B8Y6J5	O75369	7.23901e+09	8.21292e+09	1.29375e+10	2.73825e+10
Cluster of NADH dehydrogenase [ubiquinone] iron-sulfur protein 6, mitochondrial OS=Homo sapiens GN=NDUFS6 PE=1 SV=1 (O75380)	O75380	O75380	4.52809e+09	7.08515e+09	6.0813e+09	1.71634e+10
Uncharacterized protein (Fragment) OS=Xenopus tropicalis GN=pex14 PE=4 SV=1	F6TTV8	O75381	1.3349e+08	3.28338e+07	3.56878e+07	2.53277e+07
Uncharacterized protein (Fragment) OS=Xenopus tropicalis GN=XENTR_v90027397mg PE=4 SV=1	A0A1B8XUC6	O75382	1.04386e+08		1.2452e+08	2.65921e+07
Cluster of Tubby-related protein 3 OS=Mus musculus GN=Tulp3 PE=1 SV=1 (O88413)	O88413	O75386			2.11677e+08
Large neutral amino acids transporter small subunit 3 OS=Mus musculus GN=Slc43a1 PE=1 SV=1	A2ATS4	O75387	1.77719e+08
Cluster of Citrate synthase, mitochondrial OS=Homo sapiens GN=CS PE=1 SV=2 (O75390)	O75390	O75390	1.73975e+11	5.47486e+10	4.24656e+10	9.54101e+10
Cluster of Uncharacterized protein OS=Sus scrofa GN=SEC22B PE=1 SV=1 (F1SB09)	F1SB09	O75396	2.47912e+08	2.52893e+08	4.40296e+08	1.73526e+09
Pre-mRNA-processing factor 40 homolog A OS=Mus musculus GN=Prpf40a PE=1 SV=1	A0A1B0GRU8	O75400	1.14833e+07		5.09147e+07	1.58378e+08
Uncharacterized protein OS=Xenopus tropicalis PE=4 SV=1	F6YGG4	O75410				2.42958e+07
Cluster of Metaxin-2 OS=Mus musculus GN=Mtx2 PE=1 SV=1 (O88441)	O88441	O75431	4.27375e+09	1.81888e+09	3.56551e+09	8.34663e+09
Cluster of Vacuolar protein sorting-associated protein 26A OS=Homo sapiens GN=VPS26A PE=1 SV=2 (O75436)	O75436	O75436	9.13021e+07	2.92831e+08	3.76124e+08	1.71194e+08
NADH dehydrogenase [ubiquinone] 1 beta subcomplex subunit 1 OS=Mus musculus GN=Ndufb1 PE=3 SV=1	P0DN34	O75438	9.67298e+08	2.6355e+09
Cluster of Uncharacterized protein OS=Sus scrofa GN=LOC100514358 PE=3 SV=1 (F1SB55)	F1SB55	O75439	8.42669e+09	8.35336e+09	1.45915e+08	3.24823e+09
Rdh9 protein OS=Xenopus laevis GN=rdh9 PE=2 SV=1	Q0IHE1	O75452			5.32816e+08	1.22532e+09
Cluster of PC4 and SFRS1-interacting protein OS=Mus musculus GN=Psip1 PE=1 SV=1 (Q99JF8)	Q99JF8	O75475	1.78681e+08	3.91218e+08	4.81125e+08	4.40462e+08
ER lipid raft-associated 1 OS=Sus scrofa GN=ERLIN1 PE=2 SV=1	B8XSJ1	O75477		8.14563e+08	8.44398e+07	3.97576e+08
Cluster of Glypican-4 OS=Mus musculus GN=Gpc4 PE=1 SV=2 (P51655)	P51655	O75487	4.67046e+07	2.23261e+08	8.55361e+07	3.60592e+08
Cluster of Uncharacterized protein OS=Sus scrofa GN=NDUFS3 PE=1 SV=1 (F1SIF2)	F1SIF2	O75489	1.58822e+10	6.24117e+10	1.68688e+10	7.09959e+10
Cluster of Serine/arginine-rich splicing factor 10 OS=Homo sapiens GN=SRSF10 PE=1 SV=1 (O75494)	O75494	O75494		5.76034e+07	8.48332e+06
MGC132021 protein OS=Xenopus laevis GN=eci2 PE=2 SV=1	Q3KPR0	O75521	1.76257e+09	8.33072e+09	1.22444e+09	2.59149e+09
Cluster of Uncharacterized protein OS=Xenopus tropicalis GN=banf1 PE=4 SV=1 (F6X821)	F6X821	O75531	9.38171e+07	2.73352e+07	9.22516e+08	4.71489e+08
Cluster of Splicing factor 3B subunit 1 OS=Mus musculus GN=Sf3b1 PE=1 SV=1 (G5E866)	G5E866	O75533	9.05593e+08	3.05638e+08	1.14191e+09	4.20112e+08
Cluster of Cold shock domain-containing protein E1 OS=Mus musculus GN=Csde1 PE=1 SV=1 (Q91W50)	Q91W50	O75534	2.09757e+08	1.07178e+08	1.91966e+08	1.43615e+08
Src kinase-associated phosphoprotein 2 OS=Mus musculus GN=Skap2 PE=1 SV=2	Q3UND0	O75563	1.30131e+08
Cluster of Interferon-inducible double-stranded RNA-dependent protein kinase activator A OS=Homo sapiens GN=PRKRA PE=1 SV=1 (O75569)	O75569	O75569	1.43995e+08	1.35804e+08	9.09301e+08
Uncharacterized protein (Fragment) OS=Xenopus tropicalis GN=rps6ka5 PE=4 SV=1	F7A8E3	O75582				1.93869e+07
Uncharacterized protein OS=Xenopus tropicalis PE=4 SV=1	F6RP89	O75592	6.64006e+07		4.31533e+07	4.05708e+08
Peptidoglycan-recognition protein OS=Sus scrofa GN=PGLYRP1 PE=1 SV=1	F1RM24	O75594		4.80748e+08
Uncharacterized protein OS=Sus scrofa GN=LOC100511078 PE=1 SV=1	F1SKL8	O75600		4.04692e+07		2.8156e+08
Uncharacterized protein OS=Xenopus tropicalis GN=usp2 PE=3 SV=1	F6S5Z4	O75604				1.37207e+07
Uncharacterized protein OS=Sus scrofa GN=LYPLA1 PE=1 SV=2	F1RSG9	O75608	6.28467e+08	8.678e+08
Cluster of U5 small nuclear ribonucleoprotein 200 kDa helicase OS=Homo sapiens GN=SNRNP200 PE=1 SV=2 (O75643)	O75643	O75643	6.54117e+08	1.73941e+08	1.3215e+09	2.81956e+08
Cluster of TIP41-like protein OS=Xenopus laevis GN=tiprl PE=2 SV=1 (Q6IRA8)	Q6IRA8	O75663		1.94776e+08	5.15262e+07	6.4879e+07
Uncharacterized protein OS=Sus scrofa GN=PPM1B PE=1 SV=2	F1S5K0	O75688	2.45353e+08	9.89829e+07	1.07504e+09	7.41907e+08
Uncharacterized protein OS=Xenopus tropicalis GN=utp20 PE=4 SV=1	F7D0R3	O75691			1.1612e+07
Cluster of Nuclear pore complex protein Nup155 OS=Mus musculus GN=Nup155 PE=1 SV=1 (Q99P88)	Q99P88	O75694	8.60987e+07	1.05428e+07	5.83545e+08	2.86779e+08
Uncharacterized protein OS=Xenopus tropicalis GN=slc25a12 PE=3 SV=1	F6X4X7	O75746	4.31707e+10	9.62985e+10	5.75811e+10	8.30975e+10
Uncharacterized protein OS=Xenopus tropicalis GN=palm PE=4 SV=1	F7DG87	O75781	1.49675e+08	7.74323e+07	8.47892e+07	9.68313e+07
Cell division cycle protein 123 homolog OS=Sus scrofa GN=CDC123 PE=3 SV=1	F1RUP8	O75794		1.42357e+07
Cluster of Eukaryotic translation initiation factor 3 subunit G OS=Homo sapiens GN=EIF3G PE=1 SV=2 (O75821)	O75821	O75821	6.01081e+08	3.19512e+08	4.81608e+08	3.82392e+08
Eukaryotic translation initiation factor 3 subunit J OS=Xenopus laevis GN=eif3j PE=2 SV=1	Q6INR1	O75822	8.34995e+07	1.58365e+09	1.26317e+08	2.66378e+08
CAAX prenyl protease 1 homolog OS=Mus musculus GN=Zmpste24 PE=1 SV=2	Q80W54	O75844	3.88579e+07	5.25851e+07	5.15352e+07	1.00512e+08
Cluster of Isocitrate dehydrogenase [NADP] cytoplasmic OS=Mus musculus GN=Idh1 PE=1 SV=2 (O88844)	O88844	O75874	1.05764e+10	2.53621e+09	4.72799e+09	9.81e+09
Glutamyl-tRNA(Gln) amidotransferase subunit B, mitochondrial OS=Xenopus tropicalis GN=gatb PE=3 SV=1	F7D1E2	O75879	1.74424e+07			9.73169e+06
Uncharacterized protein OS=Sus scrofa GN=SCO1 PE=1 SV=1	F1SS60	O75880	4.55396e+08	2.16851e+08
Uncharacterized protein OS=Sus scrofa GN=CYP7B1 PE=1 SV=1	I3LRY8	O75881		1.58079e+07		1.38181e+07
Cluster of Stam2-prov protein OS=Xenopus laevis GN=stam2 PE=2 SV=1 (Q7ZYI7)	Q7ZYI7	O75886		8.98713e+06	3.7058e+07	5.38066e+07
Cytosolic 10-formyltetrahydrofolate dehydrogenase OS=Mus musculus GN=Aldh1l1 PE=1 SV=1	Q8R0Y6	O75891	1.82361e+08	1.97877e+07		2.74372e+08
Cluster of Sulfotransferase OS=Xenopus tropicalis GN=sult1c4 PE=2 SV=1 (Q5HZV7)	Q5HZV7	O75897				1.3577e+08
Cluster of Diacylglycerol O-acyltransferase 1 OS=Mus musculus GN=Dgat1 PE=1 SV=1 (Q9Z2A7)	Q9Z2A7	O75907	1.46048e+08
PRA1 family protein 3 OS=Mus musculus GN=Arl6ip5 PE=1 SV=2	Q8R5J9	O75915	1.63475e+08	1.44866e+09		1.90332e+08
Uncharacterized protein OS=Sus scrofa GN=LOC100739240 PE=4 SV=2	F1SLE6	O75923	3.57942e+09	2.94957e+09	1.52693e+08	2.74036e+09
Cluster of LOC496329 protein OS=Xenopus laevis GN=bcas2 PE=2 SV=1 (Q5HZR0)	Q5HZR0	O75934			6.05435e+07
Uncharacterized protein OS=Sus scrofa GN=DCTN3 PE=1 SV=1	F1SEC0	O75935	1.05928e+08	5.25603e+07	4.7103e+07
MGC85251 protein OS=Xenopus laevis GN=dnajc8 PE=2 SV=1	Q66L13	O75937		1.3225e+08	1.05795e+08	4.5815e+07
Cluster of Uncharacterized protein OS=Sus scrofa GN=ATP5H PE=1 SV=1 (F1SMF9)	F1SMF9	O75947	9.0882e+10	2.15592e+10	1.20482e+10	1.98633e+10
DnaJ homolog subfamily B member 5 OS=Homo sapiens GN=DNAJB5 PE=1 SV=1	O75953	O75953		2.71569e+07	3.67689e+07	8.24769e+07
Cluster of Flotillin-1 OS=Sus scrofa GN=FLOT1 PE=3 SV=1 (Q767L6)	Q767L6	O75955	2.44445e+08	1.27722e+09	8.37839e+09	9.30139e+09
Cluster of Uncharacterized protein OS=Xenopus tropicalis GN=trio PE=4 SV=1 (F6WYB2)	F6WYB2	O75962	2.76834e+07			2.65685e+07
MGC85230 protein OS=Xenopus laevis GN=atp5l PE=2 SV=1	Q66L24	O75964	1.63262e+10	2.72322e+10	8.66035e+09	2.84252e+10
Uncharacterized protein (Fragment) OS=Xenopus tropicalis GN=inadl PE=4 SV=1	F6REK9	O75970	1.57359e+07		7.78407e+07	5.80586e+06
Cluster of Carboxypeptidase D OS=Homo sapiens GN=CPD PE=1 SV=2 (O75976)	O75976	O75976		3.54835e+07
Cluster of Glutaredoxin-3 OS=Mus musculus GN=Glrx3 PE=1 SV=1 (Q9CQM9)	Q9CQM9	O76003	3.37069e+08	1.85188e+08	5.51211e+08	8.30828e+08
Uncharacterized protein (Fragment) OS=Xenopus tropicalis GN=rsl1d1 PE=4 SV=1	F6YSA5	O76021	1.07488e+08	1.7825e+08	7.8512e+08	7.22275e+07
MGC130985 protein OS=Xenopus laevis GN=wfs1 PE=2 SV=1	Q32NP9	O76024	1.137e+09	3.24289e+08	3.00171e+08	2.85492e+08
Uncharacterized protein OS=Xenopus tropicalis PE=4 SV=1	F7C2H0	O76027				1.7509e+08
Cluster of ATP-dependent Clp protease ATP-binding subunit clpX-like, mitochondrial OS=Homo sapiens GN=CLPX PE=1 SV=2 (O76031)	O76031	O76031	7.17815e+07	4.72398e+08		9.93184e+07
Cluster of LOC100127275 protein (Fragment) OS=Xenopus laevis GN=LOC100127275 PE=2 SV=1 (Q08B01)	Q08B01	O76041	1.15289e+10	1.7222e+10	3.45445e+10	3.06559e+10
SEC14-like protein 2 OS=Mus musculus GN=Sec14l2 PE=1 SV=1	Q99J08	O76054	3.53273e+07
Uncharacterized protein OS=Sus scrofa GN=TM7SF2 PE=4 SV=1	F1RQU7	O76062		1.99308e+07	3.48367e+08
Probable cytosolic iron-sulfur protein assembly protein CIAO1 OS=Sus scrofa GN=CIAO1 PE=3 SV=2	F1SU35	O76071		1.51318e+07		1.30372e+08
Cluster of Phosphodiesterase OS=Mus musculus GN=Pde5a PE=1 SV=1 (A0A0G2JF67)	A0A0G2JF67	O76074	8.20642e+07			1.20072e+08
Cluster of Signal recognition particle subunit SRP72 OS=Xenopus laevis GN=srp72 PE=2 SV=1 (Q6GNA6)	Q6GNA6	O76094	1.21806e+09	3.0722e+08	9.63493e+07	7.5758e+07
Dimethylarginine dimethylaminohydrolase 1, isoform CRA_a OS=Mus musculus GN=Ddah1 PE=1 SV=1	D3YU15	O94760		1.07646e+08	1.01055e+09	5.02723e+08
Galactosylgalactosylxylosylprotein 3-beta-glucuronosyltransferase 3 OS=Homo sapiens GN=B3GAT3 PE=1 SV=2	O94766	O94766		8.11478e+07
Cluster of MGC83056 protein OS=Xenopus laevis GN=MGC83056 PE=2 SV=1 (Q6AZP0)	Q6AZP0	O94776	5.19883e+08	3.89672e+07	6.26552e+08	9.90488e+07
Cluster of Retinal dehydrogenase 2 OS=Homo sapiens GN=ALDH1A2 PE=1 SV=3 (O94788)	O94788	O94788		1.1279e+08	8.05866e+08	1.63409e+09
Cluster of Serine/threonine-protein kinase 10 OS=Homo sapiens GN=STK10 PE=1 SV=1 (O94804)	O94804	O94804	1.6529e+08	1.30581e+08	3.13819e+08	1.16716e+09
Cluster of Tubulin polymerization-promoting protein OS=Homo sapiens GN=TPPP PE=1 SV=1 (O94811)	O94811	O94811	4.24883e+07	4.76154e+08
Cluster of Slit2-a protein OS=Xenopus laevis GN=slit2-a PE=2 SV=1 (B7ZSC6)	B7ZSC6	O94813			9.99949e+06	7.8261e+06
Uncharacterized protein OS=Sus scrofa PE=1 SV=2	F1SKZ8	O94826	1.40767e+09	8.65591e+09	2.36392e+09	4.26745e+09
Cluster of Uncharacterized protein (Fragment) OS=Xenopus tropicalis GN=ddhd2 PE=4 SV=1 (F7AM11)	F7AM11	O94830				1.78634e+08
Cluster of Unconventional myosin-Id OS=Homo sapiens GN=MYO1D PE=1 SV=2 (O94832)	O94832	O94832	1.64173e+08
Cluster of TOX high mobility group box family member 4 OS=Xenopus tropicalis GN=tox4 PE=4 SV=1 (F7CFM2)	F7CFM2	O94842			1.10697e+08	1.07572e+07
Cluster of Protein Sec24d OS=Mus musculus GN=Sec24d PE=1 SV=1 (Q6NXL1)	Q6NXL1	O94855	1.65532e+08	4.16269e+07
Uncharacterized protein OS=Sus scrofa GN=UFL1 PE=1 SV=1	F1RY04	O94874	7.38737e+08	1.64945e+08	1.39632e+08	4.84063e+08
Cluster of Sorbin and SH3 domain-containing protein 2 OS=Homo sapiens GN=SORBS2 PE=1 SV=3 (O94875)	O94875	O94875	7.9186e+09	8.79716e+09	4.08606e+10	6.58564e+10
SAM and SH3 domain-containing protein 1 OS=Mus musculus GN=Sash1 PE=1 SV=1	F8VQK5	O94885	7.11469e+06
Cluster of Uncharacterized protein OS=Sus scrofa GN=LOC100737805 PE=4 SV=2 (F1RIY7)	F1RIY7	O94901	1.63952e+08	3.01923e+07
Uncharacterized protein OS=Sus scrofa GN=PROSC PE=1 SV=1	F1RX84	O94903		6.14841e+07	3.07775e+08	4.9092e+08
Erlin-2-B OS=Xenopus laevis GN=erlin2-b PE=2 SV=1	Q6DKC0	O94905	3.34796e+08	8.96738e+08	1.24915e+09	6.934e+08
Cluster of Uncharacterized protein OS=Xenopus tropicalis GN=prpf6 PE=4 SV=1 (F6XM26)	F6XM26	O94906	1.37811e+08		3.4189e+08	1.84497e+08
Uncharacterized protein OS=Sus scrofa PE=1 SV=1	I3LDW8	O94911	6.77083e+07	8.4517e+06
Cluster of Uncharacterized protein OS=Xenopus tropicalis GN=fryl PE=4 SV=1 (F7CWU2)	F7CWU2	O94915	1.24052e+08		2.95858e+07	3.50108e+08
Uncharacterized protein OS=Xenopus tropicalis GN=MGC147239 PE=2 SV=1	Q0V9E2	O94919				9.10026e+08
Cluster of Glutaminase kidney isoform, mitochondrial OS=Mus musculus GN=Gls PE=1 SV=1 (D3Z7P3)	D3Z7P3	O94925	2.58513e+08	1.59206e+08	7.60551e+08	4.20897e+09
Cluster of Actin-binding LIM protein 3 OS=Mus musculus GN=Ablim3 PE=1 SV=2 (Q69ZX8)	Q69ZX8	O94929		3.39505e+08	3.21802e+08	4.03293e+08
Cluster of Ubiquitin carboxyl-terminal hydrolase 19 OS=Mus musculus GN=Usp19 PE=1 SV=1 (A0A0A6YWX1)	A0A0A6YWX1	O94966	2.5282e+08
Uncharacterized protein OS=Xenopus tropicalis GN=wdr47 PE=4 SV=1	F7AQ74	O94967				6.70276e+06
Cluster of AP-2 complex subunit alpha-2 OS=Mus musculus GN=Ap2a2 PE=1 SV=2 (P17427)	P17427	O94973	4.84139e+09	2.72306e+09	1.77273e+09	3.11127e+09
Uncharacterized protein OS=Xenopus tropicalis GN=sec31a PE=4 SV=1	F6UZ63	O94979	7.89162e+08	1.18244e+08		1.1297e+08
Indolethylamine N-methyltransferase OS=Mus musculus GN=Inmt PE=1 SV=1	P40936	O95050	5.72073e+07		3.78539e+09	1.02454e+10
Cluster of E3 ubiquitin-protein ligase UBR5 OS=Homo sapiens GN=UBR5 PE=1 SV=2 (O95071)	O95071	O95071	1.8206e+07			2.33499e+07
Cluster of Uncharacterized protein OS=Xenopus tropicalis GN=scaf4 PE=4 SV=1 (F6T4Z3)	F6T4Z3	O95104	6.29086e+07	1.77505e+07	1.933e+08	1.85032e+08
Cluster of NADH dehydrogenase [ubiquinone] 1 beta subcomplex subunit 6 OS=Mus musculus GN=Ndufb6 PE=1 SV=3 (Q3UIU2)	Q3UIU2	O95139	7.10578e+09	9.29307e+09	3.26152e+09	1.96579e+10
Cluster of Mitofusin-2 OS=Homo sapiens GN=MFN2 PE=1 SV=3 (O95140)	O95140	O95140	1.02893e+09	4.03771e+08	1.45298e+07	3.09506e+08
Cluster of Ubiquitin conjugation factor E4 B OS=Homo sapiens GN=UBE4B PE=1 SV=1 (O95155)	O95155	O95155	2.587e+07	2.60605e+07	1.20989e+08	3.76548e+07
Elongator complex protein 1 OS=Sus scrofa GN=IKBKAP PE=1 SV=2	F1SP27	O95163	9.51754e+07	1.46876e+07	5.02474e+07	1.98521e+08
Uncharacterized protein OS=Sus scrofa GN=NDUFA3 PE=1 SV=1	F1RNI5	O95167	4.03505e+09	5.56371e+09	1.86361e+09	1.17867e+10
Cluster of MGC130893 protein OS=Xenopus laevis GN=ndufb4 PE=2 SV=1 (Q3KQ78)	Q3KQ78	O95168	1.59729e+10	2.10962e+10	6.55618e+09	1.73791e+10
LOC100049132 protein (Fragment) OS=Xenopus laevis GN=LOC100049132 PE=2 SV=1	A4FVE9	O95169	1.27614e+10	3.88119e+10	4.08427e+09	1.27025e+10
Uncharacterized protein OS=Sus scrofa GN=NDUFB2 PE=4 SV=1	F1SRQ0	O95178	1.7065e+09	3.28381e+09
NADH dehydrogenase [ubiquinone] 1 alpha subcomplex subunit 7 OS=Mus musculus GN=Ndufa7 PE=1 SV=3	Q9Z1P6	O95182	4.47071e+09	9.8749e+09
Cluster of Reticulon OS=Sus scrofa GN=RTN3 PE=1 SV=2 (F1RPY3)	F1RPY3	O95197		1.17253e+09	3.62526e+09
Uncharacterized protein OS=Sus scrofa GN=LETM1 PE=1 SV=2	F1S9F3	O95202	6.80554e+09	3.65788e+09	1.17492e+09	1.42324e+09
Cluster of Uncharacterized protein OS=Xenopus tropicalis GN=epn2 PE=4 SV=1 (F7E5P3)	F7E5P3	O95208	4.66511e+07		4.87796e+07	9.56783e+07
Uncharacterized protein OS=Sus scrofa GN=STBD1 PE=1 SV=2	F1RYS9	O95210		4.60226e+08
Cluster of Zinc finger Ran-binding domain-containing protein 2 OS=Homo sapiens GN=ZRANB2 PE=1 SV=2 (O95218)	O95218	O95218		1.99205e+07
Cluster of Uncharacterized protein (Fragment) OS=Xenopus tropicalis GN=snx4 PE=4 SV=1 (F6VUW9)	F6VUW9	O95219				5.31029e+07
Luc7-like protein 3 OS=Homo sapiens GN=LUC7L3 PE=1 SV=2	O95232	O95232	3.73807e+07	1.90667e+07
Myotubularin-related protein 5 OS=Mus musculus GN=Sbf1 PE=1 SV=2	Q6ZPE2	O95248	1.15223e+08		4.65613e+07	1.28108e+08
Golgi SNAP receptor complex member 1 OS=Sus scrofa GN=GOSR1 PE=3 SV=1	F1RN67	O95249		3.41502e+07
Cluster of Histone acetyltransferase KAT7 OS=Mus musculus GN=Kat7 PE=1 SV=1 (Q5SVQ0)	Q5SVQ0	O95251	1.58542e+07
Arginyl-tRNA--protein transferase 1 OS=Xenopus laevis GN=ate1 PE=2 SV=1	A5PKR5	O95260		2.29651e+07	2.67545e+07	4.18015e+07
LOC100170449 protein OS=Xenopus tropicalis GN=epm2a PE=2 SV=1	B3DL33	O95278		1.36645e+07		1.30522e+07
Vesicle-associated membrane protein-associated protein B OS=Sus scrofa GN=VAPB PE=3 SV=1	A5GFS8	O95292	3.12769e+09	1.61431e+10	2.57516e+09	2.9115e+09
NADH dehydrogenase [ubiquinone] 1 subunit C2 OS=Xenopus laevis GN=ndufc2 PE=2 SV=1	A3KMU9	O95298	8.92476e+09	4.93135e+10	2.68798e+09	8.06893e+09
Cluster of NADH dehydrogenase [ubiquinone] 1 alpha subcomplex subunit 10, mitochondrial OS=Homo sapiens GN=NDUFA10 PE=1 SV=1 (O95299)	O95299	O95299	5.02019e+10	6.90842e+10	6.04923e+10	1.57433e+11
Uncharacterized protein OS=Sus scrofa GN=FKBP9 PE=1 SV=1	I3LRT6	O95302		5.62414e+07		1.88418e+07
CUGBP Elav-like family member 2 OS=Mus musculus GN=Celf2 PE=1 SV=1	S4R1S7	O95319	2.21415e+08
Uncharacterized protein OS=Sus scrofa GN=PGLS PE=1 SV=2	F1S956	O95336	6.59715e+08	1.81865e+08	1.00429e+09	3.45013e+08
Structural maintenance of chromosomes protein 2 OS=Mus musculus GN=Smc2 PE=1 SV=2	Q8CG48	O95347	4.81828e+07
Cluster of Atg7 protein OS=Xenopus tropicalis GN=atg7 PE=2 SV=1 (B3DL97)	B3DL97	O95352	2.15419e+07	2.19691e+07	2.95679e+08	2.14391e+08
Cluster of Transforming acidic coiled-coil-containing protein 2 OS=Mus musculus GN=Tacc2 PE=1 SV=1 (E9Q8T1)	E9Q8T1	O95359	3.4937e+09	1.58471e+08		4.94163e+06
Phenylalanine--tRNA ligase, mitochondrial OS=Mus musculus GN=Fars2 PE=1 SV=1	Q99M01	O95363	5.11669e+07	1.98798e+08
Zinc finger and BTB domain-containing protein 7A (Fragment) OS=Mus musculus GN=Zbtb7a PE=1 SV=1	D3YVF8	O95365	4.65884e+07
Uncharacterized protein OS=Xenopus tropicalis GN=lypla2 PE=2 SV=1	Q6P346	O95372			5.93783e+07	1.13001e+08
Cluster of Uncharacterized protein OS=Xenopus tropicalis GN=ipo7 PE=4 SV=1 (F6U3K7)	F6U3K7	O95373	1.86994e+09	4.20241e+08	6.34304e+08	7.27726e+08
Cluster of E3 ubiquitin-protein ligase ARIH2 OS=Homo sapiens GN=ARIH2 PE=1 SV=1 (O95376)	O95376	O95376	9.58877e+07	3.36055e+07	3.96541e+07	3.20306e+07
Tumor necrosis factor alpha-induced protein 8 OS=Homo sapiens GN=TNFAIP8 PE=1 SV=1	O95379	O95379	1.70468e+07
Bone morphogenetic protein 10 OS=Homo sapiens GN=BMP10 PE=1 SV=1	O95393	O95393		3.51697e+07
Cluster of Pgm3-prov protein OS=Xenopus laevis GN=pgm3 PE=2 SV=1 (Q7T0P9)	Q7T0P9	O95394	1.08928e+08	2.76963e+08	6.4462e+07	1.38603e+07
Cd2bp2 protein OS=Xenopus laevis GN=cd2bp2 PE=2 SV=1	Q7ZTK8	O95400			3.91196e+07
Uncharacterized protein OS=Sus scrofa GN=SVIL PE=1 SV=1	F1RWD9	O95425	2.21591e+08	1.63617e+08	2.46449e+08	1.59367e+09
Uncharacterized protein (Fragment) OS=Xenopus tropicalis GN=papln PE=4 SV=1	F6YPW6	O95428	2.05915e+08		2.52327e+07	1.00928e+08
Cluster of MGC80312 protein OS=Xenopus laevis GN=ahsa1 PE=2 SV=1 (Q6GQ65)	Q6GQ65	O95433	2.99564e+08	2.72934e+08	3.5224e+08	2.4693e+07
Uncharacterized protein OS=Xenopus tropicalis GN=apom PE=4 SV=1	F6WK07	O95445			5.19953e+07	4.82601e+07
Cluster of Proteasome assembly chaperone 1 OS=Xenopus laevis GN=psmg1 PE=2 SV=1 (Q05AX3)	Q05AX3	O95456	2.97116e+07	1.38599e+07	1.32392e+07	2.07504e+07
LARGE xylosyl- and glucuronyltransferase 1 OS=Homo sapiens GN=LARGE1 PE=1 SV=1	O95461	O95461		8.99809e+07
Sphingosine-1-phosphate lyase 1 OS=Mus musculus GN=Sgpl1 PE=1 SV=1	D6REF7	O95470	2.01688e+08	1.10294e+09
GDH/6PGL endoplasmic bifunctional protein OS=Mus musculus GN=H6pd PE=1 SV=1	A2A7A7	O95479	6.48264e+07	1.1299e+07	1.01769e+08	2.08823e+08
Cluster of Protein transport protein Sec24A OS=Homo sapiens GN=SEC24A PE=1 SV=2 (O95486)	O95486	O95486	4.56678e+07		1.67815e+07	2.99633e+07
Protein Sec24b OS=Mus musculus GN=Sec24b PE=1 SV=1	Q80ZX0	O95487	9.2814e+07			4.20198e+06
Uncharacterized protein (Fragment) OS=Xenopus tropicalis PE=3 SV=1	F7CFV6	O95490	7.05184e+06	4.12839e+06	2.78789e+07	2.00133e+08
Uncharacterized protein OS=Xenopus tropicalis GN=vnn1 PE=4 SV=1	F7BG61	O95497			9.383e+08	3.28804e+08
Mitochondrial pyruvate carrier OS=Xenopus laevis GN=mpc2 PE=2 SV=1	Q7ZY14	O95563	4.71291e+09	4.62068e+09	1.05194e+09	5.88091e+09
Uncharacterized protein OS=Sus scrofa PE=1 SV=1	F1RMV5	O95571	6.28415e+08	3.28999e+08	3.72895e+09	1.38523e+09
Cluster of Uncharacterized protein OS=Sus scrofa GN=ACSL3 PE=1 SV=1 (F1SR72)	F1SR72	O95573		2.73636e+08	2.14981e+08	2.58209e+08
DNA-directed RNA polymerase subunit OS=Xenopus laevis GN=polr1a PE=2 SV=1	Q8UVY7	O95602			1.88216e+07
Cluster of Adenylate cyclase type 5 OS=Homo sapiens GN=ADCY5 PE=1 SV=3 (O95622)	O95622	O95622	1.14447e+08	4.65775e+07	9.41385e+07	1.41548e+08
Netrin-1 OS=Homo sapiens GN=NTN1 PE=1 SV=2	O95631	O95631	4.1593e+08
Cluster of MGC82799 protein OS=Xenopus laevis GN=nfatc1 PE=2 SV=1 (Q6GNH6)	Q6GNH6	O95644			3.83457e+07
Phosphatidate cytidylyltransferase OS=Sus scrofa GN=CDS2 PE=1 SV=1	I3LAQ3	O95674	7.55318e+08	2.78915e+08	2.22418e+08	3.83795e+08
E3 ubiquitin-protein ligase HERC2 OS=Homo sapiens GN=HERC2 PE=1 SV=2	O95714	O95714	6.12865e+07
Cluster of Osr1-prov protein OS=Xenopus laevis GN=osr1 PE=2 SV=1 (Q6DD36)	Q6DD36	O95747	3.26576e+08	1.8227e+08	3.83428e+08	3.2902e+08
Cluster of Uncharacterized protein OS=Xenopus tropicalis GN=ggps1 PE=3 SV=1 (F6TQP8)	F6TQP8	O95749		5.77573e+06		2.02346e+07
Cluster of Heat shock 70 kDa protein 4L OS=Mus musculus GN=Hspa4l PE=1 SV=2 (P48722)	P48722	O95757	3.38251e+09	8.95752e+07		4.55776e+08
Cluster of Polypyrimidine tract-binding protein 3 OS=Mus musculus GN=Ptbp3 PE=1 SV=1 (G3UXA6)	G3UXA6	O95758	9.53551e+07	1.7669e+08	1.95488e+08
Cluster of Uncharacterized protein (Fragment) OS=Xenopus tropicalis GN=ap2a1 PE=4 SV=1 (F7DA66)	F7DA66	O95782	4.33232e+09	3.48251e+09	1.14896e+09	2.68278e+09
Probable ATP-dependent RNA helicase DDX58 OS=Mus musculus GN=Ddx58 PE=1 SV=2	Q6Q899	O95786	2.07559e+08	3.15955e+08		1.30724e+08
Cluster of Uncharacterized protein OS=Xenopus tropicalis GN=stau1 PE=4 SV=1 (F6XG32)	F6XG32	O95793	5.69988e+07	1.02251e+08	6.69979e+07	1.03369e+08
Transmembrane protein 50A OS=Homo sapiens GN=TMEM50A PE=1 SV=1	O95807	O95807		3.96115e+07
MGC84112 protein OS=Xenopus laevis GN=sdpr PE=2 SV=1	Q6GLY7	O95810	5.81349e+09	5.75684e+09	5.59828e+08	7.66999e+09
Cluster of Uncharacterized protein OS=Sus scrofa GN=BAG2 PE=1 SV=1 (F1RZV1)	F1RZV1	O95816	6.82986e+07	1.97737e+08
LOC100145358 protein OS=Xenopus tropicalis GN=bag3 PE=2 SV=1	B1H1K1	O95817	2.57486e+09	7.64666e+08	2.75278e+08	4.0427e+07
Cluster of Mitogen-activated protein kinase kinase kinase kinase 4 OS=Homo sapiens GN=MAP4K4 PE=1 SV=2 (O95819)	O95819	O95819	1.03067e+08		1.35406e+08	1.08485e+08
LOC100145491 protein OS=Xenopus tropicalis GN=mlycd PE=2 SV=1	B1H2V1	O95822	1.31326e+09	6.28636e+08	8.12614e+08	2.82711e+09
Uncharacterized protein OS=Sus scrofa GN=AIFM1 PE=1 SV=1	F1RTH3	O95831	2.28416e+10	1.0866e+11	1.26119e+10	2.66885e+10
Uncharacterized protein OS=Xenopus tropicalis GN=eml1 PE=4 SV=1	F6V777	O95834	8.92542e+08	1.22592e+09	6.43171e+07	1.83519e+08
Cluster of Uncharacterized protein (Fragment) OS=Xenopus tropicalis GN=slc25a27 PE=3 SV=1 (F6PM25)	F6PM25	O95847				9.35751e+07
Cluster of MGC82412 protein OS=Xenopus laevis GN=bpnt1 PE=2 SV=1 (Q6DCL1)	Q6DCL1	O95861	3.80426e+08	4.17724e+07	3.15629e+07	1.24691e+08
Cluster of N(G),N(G)-dimethylarginine dimethylaminohydrolase 2 OS=Homo sapiens GN=DDAH2 PE=1 SV=1 (O95865)	O95865	O95865	9.0898e+07	5.12025e+08
Uncharacterized protein (Fragment) OS=Sus scrofa PE=1 SV=2	F1RQX4	O95870	9.11734e+08	6.62214e+08
LOC495430 protein (Fragment) OS=Xenopus laevis GN=LOC495430 PE=2 SV=1	A1L3E7	O95881			1.38293e+08
EGF-containing fibulin-like extracellular matrix protein 2 OS=Homo sapiens GN=EFEMP2 PE=1 SV=3	O95967	O95967		3.91209e+07		8.64044e+07
Reversion-inducing cysteine-rich protein with Kazal motifs OS=Mus musculus GN=Reck PE=1 SV=2	Q9Z0J1	O95980		4.58584e+06
DNA topoisomerase 3-beta-1 OS=Mus musculus GN=Top3b PE=1 SV=1	Q9Z321	O95985	6.71886e+07		2.21154e+07	2.26255e+07
Diphosphoinositol polyphosphate phosphohydrolase 1 OS=Mus musculus GN=Nudt3 PE=1 SV=1	I1E4X7	O95989		5.27245e+07
MGC80906 protein OS=Xenopus laevis GN=ndufb10 PE=2 SV=1	Q6GNS8	O96000	1.40292e+10	8.27002e+10	8.94482e+09	3.03105e+10
Cluster of Cleft lip and palate transmembrane protein 1 OS=Homo sapiens GN=CLPTM1 PE=1 SV=1 (O96005)	O96005	O96005	5.79508e+08	7.80302e+07
Uncharacterized protein OS=Sus scrofa PE=1 SV=1	D0V557	O96008	1.49993e+09	1.22816e+09	7.79778e+08	3.08899e+09
Uncharacterized protein (Fragment) OS=Xenopus tropicalis GN=XENTR_v900289631mg PE=4 SV=1	A0A1B8XT80	O96011	5.36128e+07			6.31136e+07
Uncharacterized protein OS=Sus scrofa GN=LOC100627936 PE=4 SV=1	I3LF79	O96013		1.14129e+07	2.72475e+07	229240000
Cluster of Uncharacterized protein OS=Sus scrofa GN=ACTL6A PE=1 SV=2 (F1SGC8)	F1SGC8	O96019	3.15766e+08	6.62737e+07	3.62524e+08	5.40955e+07
Cytochrome b OS=Mus musculus GN=Mt-Cyb PE=1 SV=1	P00158	P00156	2.00416e+09	1.36147e+10	3.25673e+09	5.26945e+09
Cluster of MGC80327 protein OS=Xenopus laevis GN=cyb5a PE=2 SV=1 (Q6DE13)	Q6DE13	P00167	5.18616e+08	9.46797e+08	8.73556e+07	1.38653e+08
Uncharacterized protein (Fragment) OS=Xenopus tropicalis GN=adh6 PE=3 SV=1	F7AAV6	P00325			3.52148e+10	4.63671e+09
Cluster of L-lactate dehydrogenase A chain OS=Homo sapiens GN=LDHA PE=1 SV=2 (P00338)	P00338	P00338	6.22639e+10	2.55531e+10	4.80962e+10	5.7659e+10
Uncharacterized protein OS=Sus scrofa PE=1 SV=1	I3LRS5	P00352	2.32094e+09	1.92069e+08	7.03076e+08	1.21492e+09
Cluster of Glutamate dehydrogenase OS=Xenopus tropicalis GN=XENTR_v90026261mg PE=3 SV=1 (A0A1B8XVE0)	A0A1B8XVE0	P00367	3.73137e+09	5.05952e+09	1.04118e+10	1.67139e+10
Cluster of NADH-cytochrome b5 reductase 3 OS=Homo sapiens GN=CYB5R3 PE=1 SV=3 (P00387)	P00387	P00387	1.72214e+09	2.40968e+09	8.22433e+09	1.46739e+10
Uncharacterized protein OS=Sus scrofa GN=GSR PE=1 SV=2	F1RX66	P00390	5.95012e+08	3.3382e+08	9.95372e+08	3.5567e+08
Cluster of Cytochrome c oxidase subunit 1 OS=Xenopus tropicalis GN=cox1 PE=3 SV=1 (Q5G7I8)	Q5G7I8	P00395	1.46978e+10	2.30672e+10	4.67227e+09	1.99146e+10
Cytochrome c oxidase subunit 2 OS=Sus scrofa GN=COX2 PE=1 SV=1	Q69GF7	P00403	9.88974e+10	7.45692e+10	8.12683e+10	1.39963e+11
Cytochrome c oxidase subunit 3 OS=Sus scrofa GN=MT-CO3 PE=3 SV=2	Q35916	P00414		1.4609e+10	3.05125e+09	3.27087e+09
Superoxide dismutase [Cu-Zn] B OS=Xenopus laevis GN=sod1-b PE=1 SV=3	P15107	P00441	5.12127e+09	2.88285e+09	3.33104e+09	7.31759e+09
Uncharacterized protein OS=Sus scrofa GN=CP PE=1 SV=1	K7GQB8	P00450	1.66232e+10	1.08844e+10	3.17509e+09	4.61276e+10
Coagulation factor XIII, A1 polypeptide OS=Sus scrofa GN=F13A1 PE=1 SV=1	K7GQL2	P00488	1.35465e+09	2.06687e+08	8.3545e+07	3.60068e+07
Purine nucleoside phosphorylase OS=Sus scrofa GN=PNP PE=1 SV=2	F1S8H8	P00491	2.30728e+08	5.42104e+07	6.72986e+07	1.09814e+08
Cluster of Hypoxanthine-guanine phosphoribosyltransferase OS=Sus scrofa GN=HPRT1 PE=1 SV=1 (I3LMT8)	I3LMT8	P00492		2.79953e+08	3.27632e+08	4.3172e+08
Aspartate aminotransferase, mitochondrial OS=Sus scrofa GN=GOT2 PE=1 SV=2	P00506	P00505	8.15823e+10	5.65125e+10	2.5423e+10	4.52485e+10
Tyrosine-protein kinase OS=Sus scrofa GN=ABL1 PE=3 SV=2	F1S0X4	P00519		2.52297e+07
Cluster of Epidermal growth factor receptor OS=Homo sapiens GN=EGFR PE=1 SV=2 (P00533)	P00533	P00533	2.04457e+08
Cluster of Adenylate kinase isoenzyme 1 OS=Xenopus tropicalis GN=ak1 PE=3 SV=1 (F6PLC0)	F6PLC0	P00568	7.77581e+09	3.77666e+09	3.54329e+09	3.31906e+09
Prothrombin OS=Sus scrofa GN=F2 PE=1 SV=2	F1SIB1	P00734	1.63375e+09	1.08703e+09	4.71781e+09	1.76326e+09
Uncharacterized protein (Fragment) OS=Xenopus tropicalis PE=3 SV=1	F7ECI2	P00736	4.52743e+08	5.61673e+07	6.37798e+07	3.08552e+08
Cluster of Haptoglobin OS=Sus scrofa GN=HP PE=1 SV=1 (Q8SPS7)	Q8SPS7	P00738	1.30802e+09	2.22429e+10
Coagulation factor 9 OS=Xenopus tropicalis GN=f9 PE=2 SV=1	Q5M8Y0	P00740	2.06519e+08	1.05827e+09	1.31066e+08	2.06015e+07
MGC107878 protein OS=Xenopus tropicalis GN=f10 PE=2 SV=1	Q5FW21	P00742	3.6126e+07		3.50838e+08	37898000
Uncharacterized protein OS=Xenopus tropicalis GN=cfd PE=3 SV=1	F6S3Y5	P00746			9.09154e+07	6.21929e+07
Uncharacterized protein OS=Xenopus tropicalis PE=3 SV=1	F6WQF1	P00747	5.39377e+10	2.88316e+09	3.18713e+09	6.90373e+09
Coagulation factor XII OS=Sus scrofa GN=F12 PE=2 SV=1	O97507	P00748	4.9357e+08	6.55652e+08	9.53153e+08	1.14391e+08
Tissue-type plasminogen activator OS=Sus scrofa GN=PLAT PE=3 SV=1	F1SE20	P00750		1.59515e+08
Complement factor B OS=Xenopus laevis GN=LOC397725 PE=2 SV=1	B7ZQZ6	P00751	1.95276e+09	4.45809e+09	2.66808e+09	3.38373e+08
Cluster of Adenosine deaminase OS=Xenopus laevis GN=ada PE=2 SV=1 (Q6GP70)	Q6GP70	P00813			2.62201e+07
ATP synthase subunit a OS=Sus scrofa GN=MT-ATP6 PE=3 SV=2	Q35915	P00846	3.81527e+09	1.24885e+09	3.3568e+09	6.72187e+09
Uncharacterized protein OS=Sus scrofa GN=CA1 PE=1 SV=1	F1RXC1	P00915	1.35473e+10	1.53499e+09
Uncharacterized protein OS=Sus scrofa GN=CA2 PE=1 SV=1	F1RXC2	P00918	2.38693e+10	6.03621e+08	5.7414e+08	1.63564e+09
Cluster of Argininosuccinate synthase OS=Homo sapiens GN=ASS1 PE=1 SV=2 (P00966)	P00966	P00966				4.58869e+07
Cluster of 2'-5'-oligoadenylate synthase 1 OS=Sus scrofa GN=OAS1 PE=1 SV=2 (F1RJN6)	F1RJN6	P00973		3.27921e+08
Uncharacterized protein OS=Sus scrofa GN=SERPINC1 PE=1 SV=1	F2Z5E2	P01008	3.51392e+09	2.57407e+09	2.38479e+10	8.54201e+09
Serine (Or cysteine) proteinase inhibitor, clade A, member 3M OS=Xenopus tropicalis GN=serpina3m PE=2 SV=1	Q504L9	P01009	4.326e+10	5.42458e+09	8.73307e+09	3.21792e+10
Alpha-1-antichymotrypsin 2 OS=Sus scrofa GN=SERPINA3-2 PE=1 SV=1	Q9GMA6	P01011	5.50974e+10	3.58042e+10	7.07387e+09	3.31677e+09
Angiotensinogen OS=Mus musculus GN=Agt PE=1 SV=1	Q3UTR7	P01019	7.84416e+07	4.63068e+08	5.76925e+07	1.47184e+08
Alpha-2-macroglobulin-P OS=Mus musculus GN=A2m PE=2 SV=2	Q6GQT1	P01023	8.56004e+10	1.79495e+10	3.03593e+10	3.08403e+10
Cluster of Uncharacterized protein (Fragment) OS=Xenopus tropicalis PE=4 SV=1 (F7DMX1)	F7DMX1	P01024	2.43056e+10	8.58883e+09	1.26298e+10	5.84651e+09
Complement C5a anaphylatoxin OS=Sus scrofa GN=C5 PE=1 SV=2	F1SME1	P01031	3.01978e+09	2.92272e+09	1.97375e+09	2.65494e+09
Kng2 protein OS=Mus musculus GN=Kng2 PE=1 SV=1	Q6S9I0	P01042	5.94422e+09	1.12259e+09	3.2516e+08	1.63779e+08
Cluster of Uncharacterized protein OS=Xenopus tropicalis GN=ralb PE=4 SV=1 (F7EC26)	F7EC26	P01116		1.38478e+09	1.0911e+09	1.98727e+09
Cluster of Natriuretic peptides A OS=Mus musculus GN=Nppa PE=1 SV=2 (P05125)	P05125	P01160	1.74848e+09	2.47888e+08	2.80891e+09
Uncharacterized protein OS=Sus scrofa GN=JCHAIN PE=1 SV=1	F1RUQ0	P01591	8.01755e+07	4.19625e+07
Immunoglobulin kappa variable 1-39 OS=Homo sapiens GN=IGKV1-39 PE=1 SV=2	P01597	P01597		3.26419e+08
Protein Igkv9-120 (Fragment) OS=Mus musculus GN=Igkv9-120 PE=1 SV=2	A0A140T8N0	P01599	7.44719e+07
Protein Igkv10-96 (Fragment) OS=Mus musculus GN=Igkv10-96 PE=4 SV=2	A0A140T8M1	P01611	1.0668e+08
Cluster of Protein Igkv2-137 (Fragment) OS=Mus musculus GN=Igkv2-137 PE=4 SV=1 (A0A0B4J1H6)	A0A0B4J1H6	P01615	3.24776e+07
Protein Igkv4-53 OS=Mus musculus GN=Igkv4-53 PE=1 SV=1	A0A075B677	P01624	9.43197e+07
Uncharacterized protein (Fragment) OS=Sus scrofa PE=4 SV=1	A0A075B7I6	P01715		4.04732e+09
Cluster of Protein Ighv1-81 (Fragment) OS=Mus musculus GN=Ighv1-81 PE=4 SV=1 (A0A075B5Y4)	A0A075B5Y4	P01742	6.52631e+09
MCG114298 (Fragment) OS=Mus musculus GN=Ighv1-15 PE=4 SV=1	A0A0A6YXA5	P01743	7.32906e+08		1.92775e+08
Protein Ighv5-17 (Fragment) OS=Mus musculus GN=Ighv5-17 PE=4 SV=1	A0A075B5R1	P01763	2.81451e+09
Cluster of Uncharacterized protein (Fragment) OS=Xenopus tropicalis GN=XENTR_v90030990mg PE=4 SV=1 (A0A1B8Y638)	A0A1B8Y638	P01764	1.22789e+09			1.97826e+08
Protein Ighv5-16 OS=Mus musculus GN=Ighv5-16 PE=1 SV=1	A0A075B5R0	P01780	1.92025e+08
Protein Ighv2-5 OS=Mus musculus GN=Ighv2-5 PE=4 SV=1	A0A075B5Q3	P01825	1.80386e+08		1.40425e+10	2.20452e+08
Uncharacterized protein (Fragment) OS=Sus scrofa GN=IGKC PE=1 SV=3	F1STC5	P01834	7.23706e+09	2.10771e+10
Cluster of Uncharacterized protein OS=Xenopus tropicalis GN=ighx PE=4 SV=1 (F7AY53)	F7AY53	P01854			3.66932e+11	7.50645e+09
Ig gamma-2A chain C region, membrane-bound form OS=Mus musculus GN=Igh-1a PE=1 SV=3	P01865	P01857	4.22787e+10
Cluster of Ig gamma-1 chain C region secreted form (Fragment) OS=Mus musculus GN=Ighg1 PE=1 SV=1 (A0A075B5P4)	A0A075B5P4	P01859	1.51403e+10
Uncharacterized protein OS=Xenopus tropicalis GN=ighx PE=4 SV=1	L7N2R1	P01871	5.75587e+10		8.65947e+10	2.44639e+09
Uncharacterized protein OS=Sus scrofa PE=1 SV=1	I3LFH1	P01876		3.57892e+09
Cluster of Protein Igha (Fragment) OS=Mus musculus GN=Igha PE=1 SV=1 (A0A075B6A3)	A0A075B6A3	P01877	1.31516e+09
Cluster of MHC class II antigen OS=Sus scrofa GN=SLA-DQB PE=1 SV=1 (Q8MGP9)	Q8MGP9	P01920		2.53999e+08	7.6193e+07	1.61581e+08
Alpha globin larval-2 OS=Xenopus tropicalis GN=HBA-L2 PE=2 SV=1	Q38IW4	P02008				8.83793e+09
Cluster of Hemoglobin subunit delta OS=Homo sapiens GN=HBD PE=1 SV=2 (P02042)	P02042	P02042	1.57226e+12	3.62445e+11	2.16185e+07	4.81304e+10
Hemoglobin subunit beta-1 OS=Xenopus tropicalis GN=hbb1 PE=2 SV=2	P07429	P02100			8.21672e+09	5.09281e+11
Cluster of Myoglobin OS=Homo sapiens GN=MB PE=1 SV=2 (P02144)	P02144	P02144	1.38376e+11	8.75636e+10
Uncharacterized protein OS=Sus scrofa PE=1 SV=1	I3LJX2	P02452	1.79642e+10	4.08194e+09	7.86775e+10	5.99347e+10
Cluster of Collagen alpha-1(II) chain OS=Homo sapiens GN=COL2A1 PE=1 SV=3 (P02458)	P02458	P02458	5.95432e+08	1.584e+09
Cluster of Collagen alpha-1(III) chain OS=Homo sapiens GN=COL3A1 PE=1 SV=4 (P02461)	P02461	P02461	9.10195e+08	1.30177e+09	1.02645e+10	2.97288e+09
Uncharacterized protein OS=Xenopus tropicalis GN=XENTR_v90028386mg PE=3 SV=1	A0A1B8Y9L8	P02511	1.76782e+10	5.58233e+10	6.93599e+09	3.33137e+09
Cluster of Lmnb3 protein OS=Xenopus tropicalis GN=lmnb3 PE=2 SV=1 (A4IHY3)	A4IHY3	P02545	2.52314e+10	1.93203e+10	2.82688e+10	1.9845e+10
Cluster of Spectrin alpha chain, erythrocytic 1 OS=Homo sapiens GN=SPTA1 PE=1 SV=5 (P02549)	P02549	P02549	7.40634e+10	1.3469e+09	1.85662e+09	2.896e+09
Apolipoprotein A-I OS=Xenopus tropicalis GN=apoa1 PE=2 SV=1	Q6DDC5	P02647	1.50982e+10	2.81505e+09	1.84034e+10	4.54574e+09
Apolipoprotein E OS=Sus scrofa GN=APOE PE=1 SV=1	F1RM45	P02649	6.81322e+08	2.06807e+08	9.50707e+07
Apolipoprotein CI OS=Xenopus laevis PE=2 SV=1	D3YLI7	P02654			2.86604e+08
Apolipoprotein C-III OS=Mus musculus GN=Apoc3 PE=1 SV=1	A0A0R4J1N3	P02656	3.64033e+07
Uncharacterized protein OS=Sus scrofa GN=LOC102158263 PE=1 SV=2	F1RX36	P02671	6.92504e+10	1.12624e+10	5.80359e+10	2.80897e+10
Fibrinogen beta chain OS=Sus scrofa GN=FGB PE=1 SV=2	F1RX37	P02675	2.94915e+10	1.08425e+10	1.79528e+10	1.02042e+10
Uncharacterized protein OS=Sus scrofa GN=LOC100627396 PE=1 SV=2	F1RX35	P02679	3.36983e+10	1.3539e+10	5.05296e+10	2.61223e+10
Uncharacterized protein (Fragment) OS=Xenopus tropicalis GN=pmp2 PE=3 SV=1	F6YY42	P02689			2.21474e+09	6.4172e+08
Glycophorin-A OS=Mus musculus GN=Gypa PE=1 SV=2	P14220	P02724	1.63843e+08
MGC80391 protein OS=Xenopus laevis GN=slc4a1 PE=2 SV=1	Q6GQ28	P02730	5.58215e+10	1.79089e+09	1.56789e+08	1.16566e+09
Pentaxin OS=Xenopus tropicalis GN=LOC496737 PE=3 SV=1	F6Y925	P02741		2.07869e+08	1.95017e+08	7.10219e+07
Pentaxin OS=Xenopus tropicalis GN=LOC496764 PE=2 SV=1	Q5M8G5	P02743	2.55864e+08	2.07759e+09	1.56616e+10	1.81954e+10
Complement C1q subcomponent subunit A OS=Sus scrofa GN=C1QA PE=1 SV=1	F1STZ4	P02745	8.03249e+08	3.09609e+08
Cluster of Complement C1q subcomponent subunit B OS=Mus musculus GN=C1qb PE=1 SV=2 (P14106)	P14106	P02746	1.12152e+09	4.65079e+08
Uncharacterized protein OS=Sus scrofa GN=C1QC PE=1 SV=1	F1STZ3	P02747	1.0686e+09	1.1067e+09
Complement component 9 OS=Mus musculus GN=C9 PE=1 SV=1	A0A0R4J032	P02748	6.95631e+07	7.61118e+08	9.63323e+09	1.66272e+09
Apoh-prov protein (Fragment) OS=Xenopus tropicalis GN=apoh-prov PE=2 SV=1	Q5M913	P02749	7.78793e+09	6.51528e+09	1.19972e+09	1.04401e+09
Leucine-rich HEV glycoprotein OS=Mus musculus GN=Lrg1 PE=1 SV=1	Q91XL1	P02750	8.63756e+07	3.98363e+08	1.90132e+09
Cluster of Uncharacterized protein OS=Xenopus tropicalis GN=fn1 PE=4 SV=1 (F7D3F1)	F7D3F1	P02751	3.0216e+10	5.69634e+09	7.57544e+09	7.21293e+09
MGC107934 protein OS=Xenopus tropicalis GN=rbp4 PE=2 SV=1	Q5EBG1	P02753	6.71179e+07		5.51106e+08	1.80138e+08
Protein AMBP OS=Sus scrofa GN=AMBP PE=1 SV=1	F1SN71	P02760	3.28529e+09	1.0809e+09	2.55775e+09	2.41378e+08
Alpha-1-acid glycoprotein 1 OS=Mus musculus GN=Orm1 PE=1 SV=1	Q60590	P02763	9.83731e+07
Cluster of MGC116429 protein OS=Xenopus laevis GN=ahsg PE=2 SV=1 (Q4KLF4)	Q4KLF4	P02765	9.62173e+09	2.25154e+10	4.46242e+09	2.04574e+09
Transthyretin OS=Xenopus tropicalis GN=ttr PE=2 SV=1	A4QNN7	P02766	9.30059e+09	8.53461e+08		9.47944e+07
Uncharacterized protein OS=Xenopus tropicalis GN=XENTR_v90029249mg PE=4 SV=1	A0A1B8Y8N9	P02768	2.14199e+12	1.56617e+11	9.53246e+11	2.69777e+11
Uncharacterized protein (Fragment) OS=Xenopus tropicalis GN=XENTR_v900292581mg PE=4 SV=1	A0A1B8Y8K3	P02774	7.85543e+09	6.78278e+09	1.04812e+08	1.3437e+08
Platelet factor 4 OS=Mus musculus GN=Pf4 PE=1 SV=1	Q9Z126	P02776	5.39179e+08
Transferrin receptor protein OS=Sus scrofa GN=TFRC PE=1 SV=1	D7RK08	P02786	4.74276e+08	1.26211e+09		6.05955e+08
Inhibitor of carbonic anhydrase OS=Mus musculus GN=Ica PE=1 SV=1	Q9DBD0	P02787	1.61614e+11	3.06629e+11	2.52646e+11	8.10254e+10
Uncharacterized protein (Fragment) OS=Xenopus tropicalis GN=hpx PE=4 SV=1	F7ACH4	P02790	3.03975e+10	1.74359e+10	3.20819e+08	4.75178e+09
Ferritin OS=Sus scrofa GN=FTL PE=1 SV=1	F1RIP3	P02792	9.0454e+09	7.69149e+07
Ferritin OS=Xenopus tropicalis GN=MGC75752 PE=2 SV=1	Q6P4N0	P02794	1.62989e+10	9.10791e+08	4.05636e+09	7.16563e+08
Cluster of NADH-ubiquinone oxidoreductase chain 1 OS=Xenopus tropicalis GN=nd1 PE=3 SV=1 (Q5G7J0)	Q5G7J0	P03886	7.62903e+09	1.01074e+10	8.59718e+09	6.95354e+09
NADH-ubiquinone oxidoreductase chain 2 OS=Sus scrofa GN=ND2 PE=3 SV=1	H9KVH1	P03891	1.70225e+09	8.4821e+08	2.09549e+09	3.83143e+09
NADH-ubiquinone oxidoreductase chain 3 OS=Xenopus laevis GN=nad3 PE=3 SV=1	F6KDE2	P03897			2.70894e+09	9.35662e+09
NADH-ubiquinone oxidoreductase chain 4L OS=Xenopus tropicalis GN=nd4l PE=3 SV=1	Q5G7I2	P03901				2.98425e+09
NADH-ubiquinone oxidoreductase chain 4 OS=Sus scrofa GN=MT-ND4 PE=3 SV=2	O79881	P03905	1.18311e+10	2.33099e+09	9.64478e+08	3.11981e+09
NADH-ubiquinone oxidoreductase chain 5 OS=Sus scrofa GN=MT-ND5 PE=3 SV=1	Q9TDR1	P03915	8.94877e+09	1.21579e+10	5.10711e+09	6.16404e+09
NADH-ubiquinone oxidoreductase chain 6 OS=Sus scrofa GN=MT-ND6 PE=3 SV=1	O79882	P03923		5.62037e+07
ATP synthase protein 8 OS=Sus scrofa GN=MT-ATP8 PE=3 SV=2	Q35914	P03928	6.48552e+09	6.19292e+09
Uncharacterized protein OS=Sus scrofa GN=KLKB1 PE=1 SV=2	F1RZN7	P03952		6.26113e+08	1.78466e+09	1.05705e+08
ARC2 OS=Xenopus tropicalis GN=arc2 PE=2 SV=1	C4B802	P04003	3.32207e+09	9.23939e+09		6.72763e+07
Cluster of Vitronectin OS=Sus scrofa GN=VTN PE=1 SV=1 (I3LP50)	I3LP50	P04004	2.88641e+09	4.22382e+09	3.95168e+09	2.59891e+09
Cluster of Catalase OS=Xenopus tropicalis GN=cat PE=2 SV=1 (Q5I0T0)	Q5I0T0	P04040	4.23822e+09	5.55789e+09	1.4139e+09	2.10529e+09
Glucosylceramidase OS=Xenopus laevis GN=gba PE=2 SV=1	Q66IW2	P04062		1.15353e+08	1.21371e+08
Tissue alpha-L-fucosidase OS=Homo sapiens GN=FUCA1 PE=1 SV=4	P04066	P04066		3.28254e+07	2.69027e+08	4.75354e+08
Vitamin K-dependent protein C OS=Sus scrofa GN=PROC PE=1 SV=1	I3LRJ4	P04070		9.02521e+07	7.40667e+08	4.80081e+08
Cluster of Fructose-bisphosphate aldolase A OS=Homo sapiens GN=ALDOA PE=1 SV=2 (P04075)	P04075	P04075	2.24543e+11	7.35242e+11	2.84634e+11	2.54635e+11
Cystatin-B OS=Sus scrofa GN=CSTB PE=1 SV=1	Q29290	P04080		4.55667e+08	1.74967e+09	9.46934e+08
Annexin OS=Sus scrofa GN=ANXA1 PE=1 SV=2	F1SJB5	P04083	3.54109e+08	1.23518e+09	4.4179e+09	1.95283e+09
Apolipoprotein B-100 OS=Homo sapiens GN=APOB PE=1 SV=2	P04114	P04114	4.17351e+08	6.91878e+08	3.55158e+10	3.19933e+10
Major prion protein OS=Sus scrofa GN=PRNP PE=1 SV=1	P49927	P04156	2.13484e+08	2.36928e+08	1.31051e+08
Superoxide dismutase [Mn], mitochondrial OS=Mus musculus GN=Sod2 PE=1 SV=3	P09671	P04179	9.69097e+09	5.80039e+09	3.48864e+09	7.53935e+09
Phosphatidylcholine-sterol acyltransferase OS=Mus musculus GN=Lcat PE=1 SV=2	P16301	P04180	1.41979e+08
Cluster of Ornithine aminotransferase, mitochondrial OS=Homo sapiens GN=OAT PE=1 SV=1 (P04181)	P04181	P04181	8.33755e+09	5.87324e+08
Uncharacterized protein OS=Sus scrofa GN=HRG PE=1 SV=2	F1SFI5	P04196	3.01065e+09	4.85272e+09
Thy-1 membrane glycoprotein OS=Mus musculus GN=Thy1 PE=1 SV=1	P01831	P04216	1.93566e+08	2.82765e+09
Alpha-1B-glycoprotein OS=Sus scrofa GN=A1BG PE=1 SV=1	F1SC20	P04217	4.46761e+10	7.84261e+09
MHC class II antigen OS=Sus scrofa GN=LA-DRB-d PE=1 SV=1	Q31072	P04229		4.52892e+08
Cluster of von Willebrand factor OS=Homo sapiens GN=VWF PE=1 SV=4 (P04275)	P04275	P04275	8.24643e+08	8.9169e+08	7.24337e+08	2.52283e+09
Uncharacterized protein OS=Xenopus tropicalis GN=XENTR_v90027349mg PE=4 SV=1	A0A1B8XUC3	P04278			4.90503e+08	4.91152e+08
Semenogelin-1 OS=Homo sapiens GN=SEMG1 PE=1 SV=2	P04279	P04279		2.62475e+08
Cluster of Glyceraldehyde-3-phosphate dehydrogenase OS=Homo sapiens GN=GAPDH PE=1 SV=3 (P04406)	P04406	P04406	4.0995e+11	3.43597e+11	3.46994e+11	3.52163e+11
Uncharacterized protein OS=Sus scrofa GN=ASL PE=1 SV=1	F1RJH8	P04424		1.58712e+08	3.06105e+08	3.09322e+08
Cluster of Protein Igkv4-57-1 (Fragment) OS=Mus musculus GN=Igkv4-57-1 PE=4 SV=1 (A0A075B5M4)	A0A075B5M4	P04433	1.3528e+09		1.72304e+11	4.97011e+09
Uncharacterized protein OS=Xenopus laevis PE=2 SV=1	A2BDC4	P04440			1.14019e+08
LOC446963 protein (Fragment) OS=Xenopus laevis GN=LOC446963 PE=2 SV=1	Q66L28	P04632	2.65016e+08	1.48834e+09	7.20609e+08	1.25294e+09
Cluster of Alpha-amylase 1 OS=Homo sapiens GN=AMY1A PE=1 SV=2 (P04745)	P04745	P04745	2.05587e+07		1.20366e+09	6.2097e+08
Heat shock protein beta-1 OS=Mus musculus GN=Hspb1 PE=1 SV=3	P14602	P04792	2.07931e+09	2.61436e+10	6.62629e+10	4.79477e+10
Dolichyl-diphosphooligosaccharide--protein glycosyltransferase subunit 1 OS=Sus scrofa GN=RPN1 PE=1 SV=1	F1SPG2	P04843	3.67656e+09	3.94367e+09	1.81253e+09	2.71665e+09
Cluster of Uncharacterized protein OS=Xenopus tropicalis GN=rpn2 PE=4 SV=1 (F7DXK5)	F7DXK5	P04844	3.05589e+09	2.84975e+09	1.24206e+09	2.33242e+09
Cluster of Guanine nucleotide-binding protein G(i) subunit alpha-2 OS=Homo sapiens GN=GNAI2 PE=1 SV=3 (P04899)	P04899	P04899	3.11447e+09	3.53983e+09	1.16314e+09	2.08067e+09
Uncharacterized protein OS=Sus scrofa GN=LOC100518277 PE=4 SV=1	K7GQP1	P04921	9.70288e+07	5.39746e+07	2.64853e+08	3.61637e+08
Sodium/potassium-transporting ATPase subunit beta OS=Xenopus laevis GN=atp1b1 PE=2 SV=1	Q91580	P05026	1.55236e+10	5.88685e+09	1.8926e+09	9.52315e+09
Cluster of Fructose-bisphosphate aldolase B OS=Homo sapiens GN=ALDOB PE=1 SV=2 (P05062)	P05062	P05062	2.16895e+09		6.86398e+08	7.50981e+08
Cluster of Amyloid beta A4 protein OS=Homo sapiens GN=APP PE=1 SV=3 (P05067)	P05067	P05067	5.49015e+07	6.7256e+07
Cluster of Apolipoprotein D OS=Homo sapiens GN=APOD PE=1 SV=1 (P05090)	P05090	P05090		1.1874e+07
Cluster of Aldehyde dehydrogenase, mitochondrial OS=Mus musculus GN=Aldh2 PE=1 SV=1 (P47738)	P47738	P05091	7.42038e+09	1.56416e+08	2.13057e+10	9.16869e+09
Cluster of Integrin beta (Fragment) OS=Xenopus tropicalis GN=itgb3 PE=3 SV=1 (F6SRR1)	F6SRR1	P05106	4.83928e+08	1.8391e+07	3.52179e+07	7.70924e+07
Integrin beta OS=Xenopus laevis GN=itgb2 PE=2 SV=1	Q6PCH8	P05107			2.26905e+07
High-mobility group nucleosome binding domain 1 OS=Xenopus tropicalis GN=hmgn1 PE=2 SV=1	Q28II7	P05114			3.82306e+08	4.857e+08
Uncharacterized protein OS=Sus scrofa GN=SERPINB2 PE=1 SV=1	F1SMW7	P05120		2.75831e+09
Uncharacterized protein OS=Sus scrofa GN=SERPINA5 PE=1 SV=1	F1SCE3	P05154		5.37829e+08
Plasma protease C1 inhibitor OS=Homo sapiens GN=SERPING1 PE=1 SV=2	P05155	P05155	9.38777e+08	7.35002e+08
Uncharacterized protein OS=Xenopus tropicalis GN=cfi PE=2 SV=1	Q4V785	P05156	1.07709e+09	8.76899e+09	1.74114e+09	1.44694e+08
Uncharacterized protein (Fragment) OS=Xenopus tropicalis GN=f13b PE=4 SV=1	F6WI33	P05160	1.36034e+08			4.08086e+08
Uncharacterized protein OS=Sus scrofa GN=ISG15 PE=1 SV=1	I3LU39	P05161		3.3806e+08
Myeloperoxidase OS=Mus musculus GN=Mpo PE=1 SV=2	P11247	P05164	5.44909e+10		1.5288e+10	1.98542e+09
Cluster of Propionyl-CoA carboxylase alpha chain, mitochondrial OS=Homo sapiens GN=PCCA PE=1 SV=4 (P05165)	P05165	P05165	1.21023e+10	8.4264e+09	3.75405e+09	5.989e+09
Cluster of Uncharacterized protein OS=Xenopus tropicalis GN=pccb PE=4 SV=1 (F6T2S5)	F6T2S5	P05166	3.7991e+09	4.05788e+09	1.53809e+09	2.57728e+09
Alkaline phosphatase, tissue-nonspecific isozyme OS=Mus musculus GN=Alpl PE=1 SV=2	P09242	P05186	9.22773e+07
Cluster of Eukaryotic translation initiation factor 2 subunit 1 OS=Xenopus tropicalis GN=eif2s1 PE=2 SV=1 (Q6GL89)	Q6GL89	P05198	1.3699e+09	2.84638e+09	1.80055e+09	1.41292e+09
Fibroblast growth factor OS=Sus scrofa GN=FGF1 PE=1 SV=1	F1RM38	P05230		2.30496e+07
Intercellular adhesion molecule 1 OS=Sus scrofa GN=ICAM1 PE=1 SV=1	F1S3J9	P05362	7.36313e+07	1.17256e+08
Cluster of 60S acidic ribosomal protein P1 OS=Mus musculus GN=Rplp1 PE=1 SV=1 (P47955)	P47955	P05386	1.33421e+09	2.48283e+09	1.8038e+09	4.67725e+09
MGC154377 protein OS=Xenopus laevis GN=rplp2 PE=2 SV=1	Q0IHG1	P05387	6.03432e+08	1.21761e+09	4.17946e+08	1.07748e+09
Cluster of 60S acidic ribosomal protein P0 OS=Mus musculus GN=Rplp0 PE=1 SV=3 (P14869)	P14869	P05388	7.44363e+09	1.10636e+10	9.95896e+09	1.68597e+10
Cluster of Fatty acid-binding protein, heart OS=Homo sapiens GN=FABP3 PE=1 SV=4 (P05413)	P05413	P05413	9.20963e+10	2.56386e+10
C-type lectin domain family 3, member B OS=Xenopus tropicalis GN=clec3b PE=2 SV=1	Q5I0R9	P05452	5.19452e+07	4.68705e+09		2.05998e+08
Uncharacterized protein OS=Xenopus tropicalis GN=ssb PE=4 SV=1	F6XTB6	P05455	1.57899e+08	3.32136e+08	1.46446e+08	2.30651e+08
H-2 class I histocompatibility antigen, Q10 alpha chain OS=Mus musculus GN=H2-Q10 PE=1 SV=3	P01898	P05534	1.33032e+09		4.64569e+08	5.02443e+08
Thyroxine-binding globulin OS=Sus scrofa GN=SERPINA7 PE=1 SV=1	F1RXM6	P05543		1.52808e+08
Uncharacterized protein OS=Sus scrofa GN=SERPIND1 PE=1 SV=1	F1RKY2	P05546	6.78237e+08	9.48611e+08	5.06018e+09	9.83739e+08
Cluster of Integrin beta-1 OS=Homo sapiens GN=ITGB1 PE=1 SV=2 (P05556)	P05556	P05556	3.06171e+09	3.33705e+09	1.87061e+09	2.80683e+09
Cluster of Protein kinase C beta type OS=Xenopus tropicalis GN=prkcb PE=2 SV=1 (A8KBH6)	A8KBH6	P05771	5.89016e+07		2.61861e+08	1.62491e+08
Cluster of Myosin light chain 1/3, skeletal muscle isoform OS=Homo sapiens GN=MYL1 PE=2 SV=3 (P05976)	P05976	P05976	1.27811e+11	1.45751e+11	2.37289e+11	1.33506e+11
Uncharacterized protein (Fragment) OS=Xenopus tropicalis GN=col5a2 PE=4 SV=1	F6QGI3	P05997			1.73795e+07	4.22231e+07
Cluster of Uroporphyrinogen decarboxylase OS=Mus musculus GN=Urod PE=1 SV=2 (P70697)	P70697	P06132	3.9715e+07	2.96514e+07	3.60651e+08	1.51612e+08
Insulin receptor OS=Mus musculus GN=Insr PE=1 SV=2	P15208	P06213	3.24312e+07
Carboxylic ester hydrolase (Fragment) OS=Xenopus tropicalis GN=bche PE=3 SV=1	F7BPW9	P06276			9.52224e+08	1.59708e+08
Cluster of Protein Igkv1-133 (Fragment) OS=Mus musculus GN=Igkv1-133 PE=4 SV=1 (A0A0B4J1H8)	A0A0B4J1H8	P06310	1.8202e+08	2.3339e+09
Protein Igkv6-17 (Fragment) OS=Mus musculus GN=Igkv6-17 PE=1 SV=2	A0A140T8Q3	P06312	4.3976e+08		2.16183e+08
Gelsolin (Fragment) OS=Sus scrofa GN=GSN PE=1 SV=1	P20305	P06396	6.50563e+09	1.7079e+10	1.09627e+10	6.07747e+10
Cluster of ATP synthase subunit beta, mitochondrial OS=Homo sapiens GN=ATP5B PE=1 SV=3 (P06576)	P06576	P06576	1.72143e+12	1.19629e+12	6.686e+11	1.21791e+12
LOC734198 protein OS=Xenopus laevis GN=c2 PE=2 SV=1	B1H1U6	P06681		2.22309e+09	2.70752e+07
LOC494693 protein OS=Xenopus laevis GN=LOC494693 PE=2 SV=1	Q640E4	P06727	3.56949e+09	2.25302e+08	3.74041e+08	1.27568e+09
MGC85107 protein OS=Xenopus laevis GN=eif4e PE=2 SV=1	Q5HZ86	P06730	7.75474e+07	6.56104e+07	1.1574e+08	1.27922e+08
Cluster of Creatine kinase M-type OS=Homo sapiens GN=CKM PE=1 SV=2 (P06732)	P06732	P06732	2.0827e+11	3.28264e+11	5.39362e+11	5.7335e+11
Cluster of Glucose-6-phosphate isomerase OS=Homo sapiens GN=GPI PE=1 SV=4 (P06744)	P06744	P06744	2.35437e+10	3.11229e+10	4.32795e+10	7.60025e+10
Cluster of DNA polymerase beta OS=Homo sapiens GN=POLB PE=1 SV=3 (P06746)	P06746	P06746			4.00626e+08
Cluster of Nucleophosmin OS=Mus musculus GN=Npm1 PE=1 SV=1 (Q5SQB0)	Q5SQB0	P06748	1.07037e+09	1.5802e+09	9.80158e+09	8.32194e+09
Cluster of Uncharacterized protein OS=Sus scrofa GN=ITGAV PE=1 SV=2 (F1RYJ4)	F1RYJ4	P06756	8.54482e+07	2.09985e+08	3.65751e+07	1.31217e+08
Cluster of Lipoprotein lipase OS=Mus musculus GN=Lpl PE=1 SV=3 (P11152)	P11152	P06858	1.78448e+09	3.78959e+09
Beta-hexosaminidase OS=Sus scrofa GN=HEXA PE=1 SV=1	F1SI88	P06865	9.16782e+07	8.35822e+07
Cluster of Glia-derived nexin OS=Homo sapiens GN=SERPINE2 PE=1 SV=1 (P07093)	P07093	P07093	6.95236e+07	1.11702e+08	9.59538e+08	1.86158e+08
Epoxide hydrolase 1 OS=Mus musculus GN=Ephx1 PE=1 SV=1	E9PWK1	P07099	1.73079e+08	4.58762e+09	6.34875e+08	3.57814e+09
Dbia protein OS=Xenopus laevis GN=dbi PE=2 SV=1	Q6GND4	P07108	8.32847e+08	1.54976e+08	5.00835e+07
Fatty acid-binding protein, liver OS=Mus musculus GN=Fabp1 PE=1 SV=2	P12710	P07148			1.3968e+08
L-lactate dehydrogenase OS=Xenopus tropicalis GN=ldhb PE=2 SV=1	Q6PBE7	P07195	5.19578e+10	7.05145e+10	1.30131e+11	1.44602e+11
Cluster of Neurofilament light polypeptide OS=Mus musculus GN=Nefl PE=1 SV=5 (P08551)	P08551	P07196	4.33551e+09	1.55683e+10		2.37864e+10
Glutathione peroxidase 1 OS=Sus scrofa GN=GPX1 PE=2 SV=2	Q8MJ14	P07203	1.26582e+09	3.66811e+08		4.87376e+08
Thrombomodulin OS=Mus musculus GN=Thbd PE=1 SV=1	P15306	P07204	2.7974e+07
Cluster of Phosphoglycerate kinase 2 OS=Homo sapiens GN=PGK2 PE=1 SV=3 (P07205)	P07205	P07205	3.41375e+10	2.81472e+10	3.68798e+10	4.4459e+10
Uncharacterized protein OS=Sus scrofa PE=1 SV=1	I3LQM5	P07225		1.88247e+08		1.25227e+07
Cluster of Protein disulfide-isomerase OS=Homo sapiens GN=P4HB PE=1 SV=3 (P07237)	P07237	P07237	1.02537e+09	1.50987e+09	2.93314e+09	2.77938e+09
Cluster of Histone H1.0 OS=Homo sapiens GN=H1F0 PE=1 SV=3 (P07305)	P07305	P07305	3.45877e+09	5.67097e+09	3.85597e+10	1.6401e+10
Macrophage colony-stimulating factor 1 receptor OS=Mus musculus GN=Csf1r PE=1 SV=3	P09581	P07333	5.07934e+08
Cathepsin D OS=Homo sapiens GN=CTSD PE=1 SV=1	P07339	P07339	1.59528e+09	1.07947e+09	1.65374e+09	1.54198e+09
Cluster of Annexin OS=Sus scrofa GN=ANXA2 PE=1 SV=2 (F1S073)	F1S073	P07355	3.42097e+09	1.39906e+10	6.18076e+10	1.56242e+10
Uncharacterized protein OS=Sus scrofa GN=C8A PE=1 SV=2	F1S788	P07357		6.48157e+08	9.50159e+08	1.80229e+08
Cluster of Complement component C8 beta chain OS=Homo sapiens GN=C8B PE=1 SV=3 (P07358)	P07358	P07358	1.03731e+08	6.10674e+08	5.17918e+08	1.05204e+09
Platelet glycoprotein Ib alpha chain OS=Mus musculus GN=Gp1ba PE=1 SV=2	O35930	P07359	3.61191e+08
Complement component C8G OS=Sus scrofa GN=C8G PE=1 SV=1	A0SEH3	P07360		1.62294e+08		1.11728e+08
MGC68756 protein OS=Xenopus laevis GN=MGC68756 PE=2 SV=1	Q6PAF2	P07384	2.6821e+09	8.24922e+09	3.24765e+09	3.66997e+09
Carbonic anhydrase 3 OS=Sus scrofa GN=CA3 PE=2 SV=3	Q5S1S4	P07451	2.89928e+08	2.49657e+08
Protein Gm2663 OS=Mus musculus GN=Gm2663 PE=3 SV=1	F6R7E8	P07477			5.25196e+07
Decorin OS=Sus scrofa GN=DCN PE=2 SV=1	Q9XSD9	P07585	3.11669e+09	2.03356e+10	9.22039e+09	1.91836e+10
MGC64541 protein OS=Xenopus laevis GN=MGC64541 PE=2 SV=1	Q7SY70	P07602	1.12808e+08	1.66214e+08	1.01185e+08	1.19265e+08
Cluster of Beta-hexosaminidase subunit beta OS=Mus musculus GN=Hexb PE=1 SV=2 (P20060)	P20060	P07686	1.6008e+08	1.65725e+07	3.48797e+08	1.90381e+08
MGC80629 protein OS=Xenopus laevis GN=ctsl PE=2 SV=1	Q6GP75	P07711			5.36119e+08
Profilin OS=Xenopus laevis GN=pfn1 PE=2 SV=1	Q3KQ82	P07737	2.20359e+09	2.06144e+09	1.14745e+09	2.41048e+09
Phosphoglycerate mutase OS=Xenopus tropicalis GN=bpgm PE=2 SV=1	Q28I68	P07738	1.78577e+09			4.74601e+07
Adenine phosphoribosyltransferase OS=Mus musculus GN=Aprt PE=1 SV=2	P08030	P07741	9.18451e+07	7.84707e+07		9.29305e+07
Cluster of Bifunctional glutamate/proline--tRNA ligase OS=Homo sapiens GN=EPRS PE=1 SV=5 (P07814)	P07814	P07814	4.81144e+09	1.76757e+09	3.75491e+09	6.73081e+09
Cathepsin B OS=Sus scrofa GN=CTSB PE=1 SV=1	A1E295	P07858	5.50968e+08	2.36614e+08	4.37885e+09	2.52763e+08
Cluster of Heterogeneous nuclear ribonucleoproteins C1/C2 OS=Mus musculus GN=Hnrnpc PE=1 SV=1 (Q9Z204)	Q9Z204	P07910	1.20927e+09	8.43231e+08	7.50417e+08	2.60475e+08
Cytochrome b-c1 complex subunit 6 OS=Sus scrofa GN=LOC100524873 PE=1 SV=1	F1S3W0	P07919	3.31088e+09	1.04213e+10
Uncharacterized protein (Fragment) OS=Xenopus tropicalis GN=lamb1 PE=4 SV=1	F7BTF0	P07942	1.3578e+10	7.49551e+09	2.69574e+09	1.1653e+10
Cluster of Tyrosine-protein kinase Lyn OS=Homo sapiens GN=LYN PE=1 SV=3 (P07948)	P07948	P07948	1.6149e+08	3.11061e+07	1.38019e+08	5.18553e+07
Uncharacterized protein OS=Xenopus tropicalis GN=fh PE=3 SV=1	F7DGZ1	P07954	2.2522e+10	1.29335e+10	5.68544e+09	7.24658e+09
Cluster of Thrombospondin-1 OS=Homo sapiens GN=THBS1 PE=1 SV=2 (P07996)	P07996	P07996	8.36399e+09	1.80226e+09	4.53002e+08	1.06085e+08
Trans-acting transcription factor 1 OS=Mus musculus GN=Sp1 PE=1 SV=1	G3X8Q0	P08047	4.35398e+07		3.63678e+08	6.35204e+06
Collagen alpha-2(I) chain OS=Mus musculus GN=Col1a2 PE=1 SV=2	Q01149	P08123	3.87871e+09	1.00392e+10	4.15447e+10	4.13847e+10
Annexin OS=Xenopus laevis GN=anxa6 PE=2 SV=1	Q6GNT0	P08133	6.90008e+09	7.8521e+09	1.07802e+10	1.65058e+10
Muscarinic acetylcholine receptor OS=Xenopus tropicalis GN=chrm2 PE=3 SV=1	F7A3M1	P08172				1.22212e+08
Uncharacterized protein OS=Xenopus tropicalis GN=arc3 PE=4 SV=1	F7DE91	P08174			4.37663e+07	2.61119e+08
Corticosteroid-binding globulin OS=Mus musculus GN=Serpina6 PE=1 SV=1	Q06770	P08185	8.28571e+08
Uncharacterized protein OS=Sus scrofa GN=SLC3A2 PE=1 SV=1	I3LB80	P08195		2.06032e+07
Cluster of Mineralocorticoid receptor OS=Homo sapiens GN=NR3C2 PE=1 SV=1 (P08235)	P08235	P08235	7.56731e+07		9.88516e+06	2.3716e+07
Beta-glucuronidase OS=Sus scrofa GN=GUSB PE=3 SV=1	Q4FAT7	P08236		5.3422e+07
Cluster of ATP-dependent 6-phosphofructokinase, muscle type OS=Mus musculus GN=Pfkm PE=1 SV=3 (P47857)	P47857	P08237	2.87485e+10	1.51702e+11	2.54309e+09	1.35704e+09
Cluster of Signal recognition particle receptor subunit alpha OS=Mus musculus GN=Srpra PE=1 SV=1 (Q9DBG7)	Q9DBG7	P08240	8.44101e+08	6.19253e+07		8.73429e+06
Uncharacterized protein OS=Xenopus tropicalis GN=asns PE=4 SV=1	F6QQS7	P08243			2.25811e+07
Cluster of Synaptophysin OS=Xenopus laevis GN=syp PE=2 SV=1 (O57343)	O57343	P08247				4.55612e+07
Uncharacterized protein OS=Sus scrofa GN=MMP2 PE=1 SV=2	F1RF11	P08253		6.93458e+07	1.43747e+08	6.75562e+07
Uncharacterized protein OS=Xenopus laevis PE=2 SV=1	Q498H2	P08263			2.22359e+08
Superoxide dismutase [Cu-Zn] OS=Sus scrofa GN=SOD3 PE=1 SV=1	I3LUD1	P08294		1.92821e+08	1.29497e+08	1.66283e+08
Cluster of Porphobilinogen deaminase OS=Mus musculus GN=Hmbs PE=1 SV=2 (P22907)	P22907	P08397	7.5347e+07		1.39874e+07
Neprilysin OS=Sus scrofa GN=MME PE=1 SV=1	F1SJM4	P08473		7.16761e+07
Cluster of LOC100158580 protein (Fragment) OS=Xenopus tropicalis GN=LOC100158580 PE=2 SV=1 (B2GUF9)	B2GUF9	P08514	9.3038e+08			1.85125e+08
Pleckstrin OS=Mus musculus GN=Plek PE=1 SV=1	Q8CAG6	P08567	1.82848e+08
Monocyte differentiation antigen CD14 OS=Sus scrofa GN=CD14 PE=1 SV=1	A2SW51	P08571		1.09678e+08
Uncharacterized protein (Fragment) OS=Xenopus tropicalis GN=col4a2 PE=4 SV=1	F6TF09	P08572	1.99831e+09	9.3954e+08	1.03689e+09	6.33523e+08
Cluster of MGC116545 protein OS=Xenopus laevis GN=cyc1 PE=2 SV=1 (Q4FZM5)	Q4FZM5	P08574	1.00037e+11	1.00318e+11	2.15727e+10	6.8855e+10
Uncharacterized protein (Fragment) OS=Xenopus tropicalis GN=ptprc PE=4 SV=1	F6PL76	P08575	6.47111e+07	4.11614e+07		5.5842e+07
Cluster of U2 small nuclear ribonucleoprotein B'' OS=Homo sapiens GN=SNRPB2 PE=1 SV=1 (P08579)	P08579	P08579	2.19691e+08	6.18906e+08	5.40718e+08	2.68248e+07
Uncharacterized protein OS=Xenopus tropicalis GN=cfh PE=4 SV=1	F6Q0T2	P08603	3.43343e+10	2.24373e+10	2.1934e+10	1.50392e+10
Uncharacterized protein OS=Xenopus tropicalis GN=itga5 PE=3 SV=1	F6YFL0	P08648	4.32706e+07	1.16008e+09	6.30716e+06	1.23085e+08
Cluster of Nuclear factor 1 C-type OS=Mus musculus GN=Nfic PE=1 SV=1 (P70255)	P70255	P08651	4.29815e+08	6.29441e+08	3.23642e+08	1.69792e+08
Vimentin-4 OS=Xenopus laevis GN=vim4 PE=2 SV=1	P24790	P08670	3.82327e+10	6.20397e+10	8.66185e+10	8.11392e+10
Cluster of Uncharacterized protein OS=Xenopus tropicalis GN=LOC100487054 PE=3 SV=1 (F7E277)	F7E277	P08684			1.76914e+07	2.016e+08
Uncharacterized protein OS=Sus scrofa GN=SERPINF2 PE=1 SV=1	I3L818	P08697	2.38128e+09	3.62298e+08	4.24022e+09	5.1315e+08
Cluster of 40S ribosomal protein S17 OS=Homo sapiens GN=RPS17 PE=1 SV=2 (P08708)	P08708	P08708	1.08412e+09	1.12028e+09	2.44666e+09	1.03735e+09
MGC82927 protein OS=Xenopus laevis GN=f7 PE=2 SV=1	Q6GNA2	P08709			5.54778e+07
Annexin (Fragment) OS=Xenopus laevis GN=LOC398472 PE=2 SV=1	Q7SZ19	P08758	3.26947e+09	3.38541e+09	8.14378e+09	6.07021e+09
Cluster of 40S ribosomal protein SA OS=Homo sapiens GN=RPSA PE=1 SV=4 (P08865)	P08865	P08865	2.30303e+10	2.28038e+10	1.46688e+10	1.96841e+10
Tetraspanin OS=Xenopus laevis GN=cd63 PE=2 SV=1	Q7SY95	P08962			1.97889e+08	4.18708e+08
LOC494992 protein OS=Xenopus laevis GN=mrpl3 PE=2 SV=1	Q5XHI1	P09001			4.68879e+07	1.06799e+07
Uncharacterized protein OS=Xenopus tropicalis GN=snrpa PE=4 SV=1	F6Y3J1	P09012				8.43726e+07
Uncharacterized protein OS=Sus scrofa PE=1 SV=1	F1RQN3	P09038		1.24598e+08
Cluster of Gamma-enolase OS=Homo sapiens GN=ENO2 PE=1 SV=3 (P09104)	P09104	P09104	1.15016e+11	1.03885e+11	2.16077e+11	1.09206e+11
Uncharacterized protein OS=Sus scrofa GN=ACAA1 PE=1 SV=2	F1RRB7	P09110	4.35076e+08	2.10355e+08	1.55288e+08	5.99998e+07
Cluster of Uncharacterized protein OS=Sus scrofa GN=SRP19 PE=1 SV=1 (F1RLG4)	F1RLG4	P09132		3.63323e+07
Cluster of Uncharacterized protein OS=Sus scrofa GN=LOC100739163 PE=1 SV=2 (F1RVN0)	F1RVN0	P09211	1.11349e+10	1.8687e+09
Galectin (Fragment) OS=Xenopus tropicalis GN=lgals1 PE=4 SV=1	F6XH86	P09382	1.28717e+09	3.88572e+09		6.70886e+08
Cluster of MGC131372 protein OS=Xenopus laevis GN=qdpr PE=2 SV=1 (Q3KPR4)	Q3KPR4	P09417	8.06131e+08	1.04395e+09	1.02981e+09	4.24646e+08
Cluster of High mobility group protein B1 OS=Homo sapiens GN=HMGB1 PE=1 SV=3 (P09429)	P09429	P09429	5.46714e+08	1.38761e+09	1.22816e+10	4.05463e+09
Fructose-1,6-bisphosphatase 1 OS=Sus scrofa GN=FBP1 PE=1 SV=4	P00636	P09467		1.19834e+08	1.60695e+08	6.27965e+07
Cluster of G protein alpha subunit OS=Xenopus laevis GN=LOC397896 PE=2 SV=1 (B7ZR87)	B7ZR87	P09471	1.07213e+09	1.85848e+09	2.98114e+09	4.99657e+09
Glutathione S-transferase M1 OS=Xenopus tropicalis GN=gstm1 PE=2 SV=1	Q6DIR0	P09488	1.20302e+10		1.83096e+10	2.65949e+09
Cluster of Cltb-prov protein OS=Xenopus laevis GN=cltb-prov PE=2 SV=1 (Q6DE32)	Q6DE32	P09497			9.87835e+07
Annexin (Fragment) OS=Xenopus tropicalis GN=anxa4 PE=3 SV=1	F6Q433	P09525	1.1057e+09	3.69136e+08	2.21587e+09	1.66155e+09
2',3'-cyclic-nucleotide 3'-phosphodiesterase OS=Xenopus laevis GN=cnp PE=2 SV=1	Q6GPR2	P09543		2.29073e+08		4.95934e+07
Cluster of MGC132176 protein OS=Xenopus laevis GN=hmox1 PE=2 SV=1 (Q2VPG8)	Q2VPG8	P09601			9.53033e+07
Cluster of Dihydrolipoyl dehydrogenase, mitochondrial OS=Homo sapiens GN=DLD PE=1 SV=2 (P09622)	P09622	P09622	3.72103e+10	3.68811e+10	2.13844e+10	2.75932e+10
Heterogeneous nuclear ribonucleoprotein A1 OS=Homo sapiens GN=HNRNPA1 PE=1 SV=5	P09651	P09651	2.53142e+09	2.53354e+09	9.99433e+09	2.87647e+09
Cluster of U2 small nuclear ribonucleoprotein A' OS=Mus musculus GN=Snrpa1 PE=1 SV=2 (P57784)	P57784	P09661	2.89864e+07	5.5044e+07	2.18067e+08
Cluster of MGC83130 protein OS=Xenopus laevis GN=MGC83130 PE=2 SV=1 (Q6NTP3)	Q6NTP3	P09669	2.99231e+10	6.4652e+10	2.09193e+10	9.94115e+10
Complement C1s subcomponent OS=Sus scrofa PE=2 SV=1	Q69DK8	P09871	5.34653e+08	1.17592e+08	7.15255e+07
Cluster of Poly [ADP-ribose] polymerase 1 (Fragment) OS=Xenopus laevis GN=parp1 PE=2 SV=1 (P31669)	P31669	P09874	1.18381e+09	5.93084e+08	1.30609e+09	9.48267e+07
Uncharacterized protein OS=Sus scrofa GN=IFIT2 PE=4 SV=1	F1SCY3	P09913		1.60964e+07
Uncharacterized protein OS=Sus scrofa GN=IFIT1 PE=1 SV=1	F1SCY1	P09914		3.21753e+08
Cluster of Ubiquitin carboxyl-terminal hydrolase isozyme L1 OS=Mus musculus GN=Uchl1 PE=1 SV=1 (Q9R0P9)	Q9R0P9	P09936		4.47487e+07	8.34613e+08	3.42706e+09
Leukotriene A(4) hydrolase (Fragment) OS=Xenopus tropicalis GN=lta4h PE=3 SV=1	F6ZTU3	P09960	1.05245e+09	1.9829e+09	6.04585e+08	2.8417e+08
Fructose-bisphosphate aldolase OS=Xenopus laevis GN=aldoc PE=2 SV=1	Q9PSX0	P09972	2.78064e+10	7.13096e+10	3.63487e+11	7.94684e+10
Peroxisomal coenzyme A diphosphatase NUDT7 OS=Mus musculus GN=Nudt7 PE=1 SV=2	Q99P30	P0C024	3.42778e+07
Nucleoside diphosphate-linked moiety X motif 17 OS=Xenopus tropicalis GN=nudt17 PE=2 SV=2	Q5M8V2	P0C025				3.46632e+07
Cluster of Complement C4-A OS=Homo sapiens GN=C4A PE=1 SV=2 (P0C0L4)	P0C0L4	P0C0L4	1.92362e+09	2.88372e+09
Uncharacterized protein OS=Xenopus tropicalis GN=c4a PE=4 SV=1	F7B2M2	P0C0L5			8.03343e+09	1.76741e+09
Uncharacterized protein OS=Sus scrofa GN=SBK2 PE=3 SV=1	I3LLU8	P0C263		9.03518e+07		8.21981e+07
CDGSH iron-sulfur domain-containing protein 3, mitochondrial OS=Mus musculus GN=Cisd3 PE=1 SV=1	B1AR13	P0C7P0	8.89684e+07
Uncharacterized protein OS=Xenopus tropicalis GN=jmjd7 PE=4 SV=1	F6QV36	P0C870				1.79032e+07
Myocardial zonula adherens protein OS=Xenopus tropicalis GN=myzap PE=2 SV=1	A9UM82	P0CAP1	2.83577e+08	1.95777e+08	2.44812e+07
Uncharacterized protein OS=Xenopus tropicalis GN=LOC496762 PE=4 SV=1	F7B5M4	P0CF74			9.40316e+09	6.10301e+08
Cluster of POTE ankyrin domain family member J OS=Homo sapiens GN=POTEJ PE=3 SV=1 (P0CG39)	P0CG39	P0CG39	3.15164e+12	4.20667e+12	6.22382e+12	7.39263e+12
Cluster of Cystathionine beta-synthase OS=Xenopus laevis GN=cbs PE=2 SV=1 (Q6DDN9)	Q6DDN9	P0DN79			3.35881e+08	4.02618e+07
Protein Ighv13-2 OS=Mus musculus GN=Ighv13-2 PE=4 SV=2	A0A087WPN7	P0DP02	1.39312e+08
Uncharacterized protein OS=Xenopus tropicalis GN=XENTR_v90030980mg PE=4 SV=1	A0A1B8Y628	P0DP06			2.59074e+08	7.53669e+06
Ig heavy chain V region 3-6 OS=Mus musculus GN=Ighv3-6 PE=1 SV=1	P18531	P0DP08	3.43505e+08
Calmodulin OS=Homo sapiens GN=CALM1 PE=1 SV=2	P0DP23	P0DP25		2.72436e+08	2.6136e+08	1.94078e+08
Adrenodoxin, mitochondrial OS=Sus scrofa GN=FDX1 PE=1 SV=2	P00258	P10109		2.62623e+07
60 kDa SS-A/Ro ribonucleoprotein OS=Xenopus laevis GN=trove2 PE=1 SV=1	P42700	P10155		1.28144e+08	1.02734e+08	6.52212e+07
Lysosomal alpha-glucosidase OS=Mus musculus GN=Gaa PE=1 SV=2	P70699	P10253	6.48824e+07	1.88072e+08		6.33654e+08
Cluster of Ras-related protein R-Ras OS=Mus musculus GN=Rras PE=1 SV=1 (P10833)	P10833	P10301	1.44014e+08	5.60009e+08
Serine/threonine-protein kinase A-Raf OS=Sus scrofa GN=ARAF PE=2 SV=1	O19004	P10398		1.39376e+07	1.22028e+07	2.76292e+07
Uncharacterized protein OS=Xenopus tropicalis GN=hist1h1d PE=3 SV=1	K9J7K7	P10412	2.36881e+09		1.98804e+10	6.31442e+09
Acetyltransferase component of pyruvate dehydrogenase complex OS=Sus scrofa GN=DLAT PE=1 SV=2	F1SMB2	P10515	5.22325e+10	6.33523e+10	1.27984e+10	4.09884e+10
Cluster of Uncharacterized protein OS=Xenopus tropicalis GN=ptprf PE=4 SV=1 (F7EIL7)	F7EIL7	P10586			3.91618e+07
Thioredoxin OS=Sus scrofa GN=TXN PE=1 SV=3	P82460	P10599		6.05775e+08	2.31859e+09	1.56947e+09
Novel protein similar to cytochrome c oxidase subunit Vb OS=Xenopus tropicalis GN=cox5b.1 PE=2 SV=1	Q28FU1	P10606	2.93932e+10	1.15849e+11	2.6845e+10	7.93404e+10
Carboxypeptidase OS=Sus scrofa GN=CTSA PE=1 SV=2	F1SC70	P10619	1.11029e+08	6.7925e+07		4.08377e+07
Cluster of Microsomal glutathione S-transferase 1 OS=Sus scrofa GN=MGST1 PE=2 SV=3 (P79382)	P79382	P10620	6.82967e+08	8.1448e+09
Cluster of Uncharacterized protein OS=Xenopus tropicalis GN=LOC100490015 PE=3 SV=1 (K9J7W1)	K9J7W1	P10632				2.01983e+07
Cytochrome P450 CYP2D22 OS=Mus musculus GN=Cyp2d22 PE=1 SV=1	Q9JKY7	P10635	3.89554e+07		1.56382e+08	6.18111e+07
Cluster of Microtubule-associated protein OS=Sus scrofa GN=MAPT PE=1 SV=2 (F1RRS8)	F1RRS8	P10636	6.55652e+09	3.1773e+08
Oxidation resistance protein 1 OS=Mus musculus GN=C7 PE=1 SV=2	D3YXF5	P10643	1.46056e+08	1.51663e+09	5.21868e+08	2.16716e+08
Cluster of cAMP-dependent protein kinase type I-alpha regulatory subunit OS=Sus scrofa GN=PRKAR1A PE=1 SV=1 (F1RV23)	F1RV23	P10644	1.99867e+09	3.9106e+09	8.43822e+08	1.08237e+09
Cluster of Alkaline phosphatase, placental-like OS=Homo sapiens GN=ALPPL2 PE=2 SV=4 (P10696)	P10696	P10696	2.27235e+07		1.40419e+09	2.62019e+09
S-formylglutathione hydrolase OS=Sus scrofa GN=ESD PE=2 SV=1	Q9GJT2	P10768	1.74409e+09	2.03359e+09	3.93524e+09	3.07165e+09
Cluster of 60 kDa heat shock protein, mitochondrial OS=Homo sapiens GN=HSPD1 PE=1 SV=2 (P10809)	P10809	P10809	5.2518e+10	5.44508e+10	1.31542e+10	7.37929e+09
Clusterin OS=Mus musculus GN=Clu PE=1 SV=1	Q06890	P10909	2.46309e+08	2.41559e+08
Cluster of Hyaluronan and proteoglycan link protein 1 OS=Mus musculus GN=Hapln1 PE=1 SV=1 (Q9QUP5)	Q9QUP5	P10915		8.28466e+07	2.74692e+08
Cluster of Myosin regulatory light chain 2, ventricular/cardiac muscle isoform OS=Homo sapiens GN=MYL2 PE=1 SV=3 (P10916)	P10916	P10916	1.11323e+11	1.53951e+11		5.08462e+09
Cluster of 78 kDa glucose-regulated protein OS=Homo sapiens GN=HSPA5 PE=1 SV=2 (P11021)	P11021	P11021	5.12554e+10	5.55025e+10	1.23356e+10	1.61469e+10
Cluster of Laminin subunit gamma-1 OS=Xenopus tropicalis GN=lamc1 PE=2 SV=1 (A0JP86)	A0JP86	P11047	2.59927e+10	2.60471e+10	1.32224e+10	4.08557e+10
Cluster of LOC100037033 protein OS=Xenopus laevis GN=hspa1b PE=2 SV=1 (A1L3K5)	A1L3K5	P11142	1.28655e+11	1.78345e+11	7.3263e+10	8.64887e+10
Solute carrier family 2, facilitated glucose transporter member 1 OS=Homo sapiens GN=SLC2A1 PE=1 SV=2	P11166	P11166			9.58402e+08	2.66468e+08
Cluster of Uncharacterized protein OS=Xenopus tropicalis GN=epb41 PE=4 SV=1 (F7CN73)	F7CN73	P11171	1.80261e+09	1.97849e+08	1.47239e+08	6.46718e+08
Cluster of Uncharacterized protein OS=Sus scrofa GN=UMPS PE=1 SV=2 (F1SQ55)	F1SQ55	P11172		5.96065e+07	4.31606e+08
Cluster of Pyruvate dehydrogenase E1 component subunit beta, mitochondrial OS=Mus musculus GN=Pdhb PE=1 SV=1 (Q9D051)	Q9D051	P11177	1.04227e+11	1.21041e+11	5.03596e+10	1.36529e+11
Cluster of Dihydrolipoamide acetyltransferase component of pyruvate dehydrogenase complex OS=Xenopus tropicalis GN=dbt PE=3 SV=1 (F7EQD7)	F7EQD7	P11182	4.85777e+09	3.9903e+09	1.68251e+10	1.54175e+10
Uncharacterized protein (Fragment) OS=Sus scrofa PE=1 SV=3	F1RIS5	P11215		1.69592e+07		4.90849e+07
Cluster of Glycogen phosphorylase, muscle form OS=Homo sapiens GN=PYGM PE=1 SV=6 (P11217)	P11217	P11217	2.73154e+11	1.14122e+11	9.09126e+10	1.24461e+11
Mannose-binding protein C OS=Mus musculus GN=Mbl2 PE=1 SV=2	P41317	P11226	1.10925e+08
Cluster of Uncharacterized protein OS=Xenopus tropicalis GN=rala PE=2 SV=1 (Q28CF3)	Q28CF3	P11233		1.10752e+09	2.92014e+08	1.18495e+09
Cluster of Ras-related protein ralB-A OS=Xenopus laevis GN=ralb-a PE=1 SV=1 (Q9YH09)	Q9YH09	P11234		3.34672e+08	3.53674e+08	1.44182e+09
Cluster of Spectrin beta chain, erythrocytic OS=Homo sapiens GN=SPTB PE=1 SV=5 (P11277)	P11277	P11277	1.33923e+11	5.04156e+10	2.98876e+10	6.92822e+10
Uncharacterized protein OS=Xenopus tropicalis PE=4 SV=1	F6TH04	P11279	1.43575e+09	2.80248e+08	2.09778e+08	1.75159e+08
Transcriptional regulator ERG OS=Mus musculus GN=Erg PE=1 SV=1	D3YU51	P11308	1.16191e+07
Cluster of Medium-chain specific acyl-CoA dehydrogenase, mitochondrial OS=Homo sapiens GN=ACADM PE=1 SV=1 (P11310)	P11310	P11310	3.30637e+10	1.04322e+10	6.5158e+10	9.08581e+10
Cluster of DNA topoisomerase 1 OS=Homo sapiens GN=TOP1 PE=1 SV=2 (P11387)	P11387	P11387	7.64603e+08	4.98644e+08	1.3867e+07
Cluster of Glucose-6-phosphate 1-dehydrogenase OS=Xenopus laevis GN=g6pd PE=2 SV=2 (Q6PCH4)	Q6PCH4	P11413	5.10077e+08	1.45418e+08	1.54216e+08	1.1007e+08
Ubiquitin-like protein 4A OS=Xenopus tropicalis GN=ubl4a PE=2 SV=1	A4QND0	P11441				2.76417e+07
Steroid hormone receptor ERR1 OS=Mus musculus GN=Esrra PE=1 SV=4	O08580	P11474	2.10065e+07		1.32326e+07
Cluster of Pyruvate carboxylase OS=Xenopus laevis GN=pc.1 PE=2 SV=1 (Q6PCI8)	Q6PCI8	P11498	3.65499e+09	4.07481e+08	3.69363e+08	1.81105e+08
Cluster of C-1-tetrahydrofolate synthase, cytoplasmic OS=Homo sapiens GN=MTHFD1 PE=1 SV=3 (P11586)	P11586	P11586	2.99346e+09	3.69594e+07	1.09751e+10	6.08806e+09
Peroxidase 2 (Fragment) OS=Xenopus laevis GN=POX2 PE=2 SV=1	Q90ZP2	P11678			7.46611e+08	3.49965e+08
Uncharacterized protein OS=Sus scrofa GN=IGF2R PE=1 SV=1	F1SB67	P11717	5.21525e+08	3.02053e+08	2.67828e+07	2.14245e+08
Cluster of Alcohol dehydrogenase class-3 OS=Mus musculus GN=Adh5 PE=1 SV=3 (P28474)	P28474	P11766	1.71693e+09	1.21133e+09	1.8841e+09	1.7591e+09
Cluster of Ribose-phosphate pyrophosphokinase 2 OS=Homo sapiens GN=PRPS2 PE=1 SV=2 (P11908)	P11908	P11908	1.74354e+08	1.135e+08	1.18758e+09	1.60124e+09
Proliferating cell nuclear antigen OS=Homo sapiens GN=PCNA PE=1 SV=1	P12004	P12004		7.22815e+06		5.03413e+07
Cytochrome c oxidase subunit 6A1, mitochondrial OS=Mus musculus GN=Cox6a1 PE=1 SV=2	P43024	P12074	6.22675e+08		2.20063e+09	1.43292e+10
Cluster of Uncharacterized protein OS=Sus scrofa GN=HARS PE=1 SV=1 (F1RGD9)	F1RGD9	P12081	2.6665e+08	1.75255e+09	1.24025e+09	2.83135e+09
Collagen alpha-1(VI) chain OS=Xenopus laevis GN=col6a1 PE=1 SV=1	Q801S8	P12109	2.46094e+10	2.94355e+10	1.632e+10	3.72641e+10
Cluster of Collagen alpha-2(VI) chain OS=Homo sapiens GN=COL6A2 PE=1 SV=4 (P12110)	P12110	P12110	1.64862e+10	2.01149e+10	1.35453e+10	1.97718e+10
Uncharacterized protein OS=Sus scrofa GN=COL6A3 PE=1 SV=1	I3LUR7	P12111	2.60711e+10	4.17564e+10	2.46748e+10	1.36326e+11
Cluster of ADP/ATP translocase 3 OS=Homo sapiens GN=SLC25A6 PE=1 SV=4 (P12236)	P12236	P12236	8.45229e+11	2.05366e+12	3.13242e+11	7.96708e+11
Uncharacterized protein (Fragment) OS=Xenopus tropicalis GN=f5 PE=4 SV=1	K9J7M8	P12259	3.65501e+08	3.41171e+07	9.55761e+07	2.2841e+08
Cluster of Inosine-5'-monophosphate dehydrogenase OS=Sus scrofa GN=IMPDH2 PE=1 SV=2 (F1SKI5)	F1SKI5	P12268	7.7903e+07	3.40865e+08	2.23413e+09	8.53723e+08
Cluster of Nuclear pore complex-associated intranuclear coiled-coil protein TPR OS=Mus musculus GN=Tpr PE=1 SV=1 (Q7M739)	Q7M739	P12270	5.73544e+08	1.29541e+08	1.6059e+09	4.67736e+08
Annexin A3 OS=Mus musculus GN=Anxa3 PE=1 SV=4	O35639	P12429	2.74441e+08		1.6148e+09	2.30419e+09
Cluster of Creatine kinase U-type, mitochondrial OS=Homo sapiens GN=CKMT1A PE=1 SV=1 (P12532)	P12532	P12532	2.26722e+11	2.70167e+11	3.69306e+08	1.57522e+08
Uncharacterized protein OS=Sus scrofa GN=BCKDHA PE=4 SV=1	I3LNR4	P12694	2.74337e+09	4.03794e+09	2.49192e+09	1.81643e+09
Cluster of Alpha-actinin-1 OS=Homo sapiens GN=ACTN1 PE=1 SV=2 (P12814)	P12814	P12814	5.93163e+11	7.24667e+11	1.79212e+12	1.51912e+12
Cluster of Angiotensin-converting enzyme OS=Homo sapiens GN=ACE PE=1 SV=1 (P12821)	P12821	P12821	1.13616e+09	3.22725e+08	1.21627e+08	3.76782e+09
Cluster of Myosin light chain 4 OS=Homo sapiens GN=MYL4 PE=1 SV=3 (P12829)	P12829	P12829	1.78062e+10	3.56352e+10	1.77412e+11	9.93368e+10
Cluster of Uncharacterized protein OS=Xenopus tropicalis GN=XENTR_v90027155mg PE=4 SV=1 (A0A1B8Y3C4)	A0A1B8Y3C4	P12883	1.15763e+11	1.24976e+11	1.55467e+11	1.70732e+11
Uncharacterized protein OS=Sus scrofa GN=LOC100739263 PE=1 SV=2	F1RNW4	P12955	1.46159e+08	3.20916e+08	1.51068e+08	2.49165e+08
Cluster of LOC398357 protein OS=Xenopus laevis GN=xrcc6 PE=2 SV=1 (Q6AZR6)	Q6AZR6	P12956			3.43672e+08	2.0287e+08
Uncharacterized protein OS=Sus scrofa GN=XRCC5 PE=1 SV=2	F1SS19	P13010		1.07914e+07	4.6519e+08	6.10634e+07
Uncharacterized protein (Fragment) OS=Xenopus tropicalis GN=cox4i1 PE=4 SV=1	F7D2F0	P13073	6.87214e+10	1.83296e+11		1.9433e+08
IFITM1 (Fragment) OS=Sus scrofa GN=IFITM1 PE=1 SV=1	A9QW81	P13164		8.66308e+07
Cluster of 5-aminolevulinate synthase OS=Mus musculus GN=Alas1 PE=1 SV=1 (A0A0R4J0X2)	A0A0R4J0X2	P13196	4.21013e+07	1.0085e+07
IFN-gamma-inducible-lysosomal thiol reductase OS=Xenopus laevis GN=GILT PE=2 SV=1	I3PB85	P13284			5.9074e+08
Lysosome-associated membrane glycoprotein 2 OS=Mus musculus GN=Lamp2 PE=1 SV=2	P17047	P13473	2.80918e+08
Ribonuclease inhibitor OS=Mus musculus GN=Rnh1 PE=1 SV=1	A0A1B0GSG5	P13489	2.10162e+09	2.33486e+09
Cluster of Myosin-8 OS=Homo sapiens GN=MYH8 PE=1 SV=3 (P13535)	P13535	P13535	7.29933e+12	8.33497e+12	8.30182e+12	1.26077e+13
Cytochrome P450 4B1 OS=Mus musculus GN=Cyp4b1 PE=1 SV=1	Q64462	P13584	1.07279e+08
Cluster of Neural cell adhesion molecule 1 (Fragment) OS=Mus musculus GN=Ncam1 PE=1 SV=1 (A0A0A6YY91)	A0A0A6YY91	P13591	2.24985e+07	8.88113e+08	1.10825e+09	1.3343e+09
Cluster of Sodium/potassium-transporting ATPase subunit alpha-3 OS=Homo sapiens GN=ATP1A3 PE=1 SV=3 (P13637)	P13637	P13637	1.62761e+11	7.6194e+10	5.24056e+10	8.44604e+10
Cluster of Elongation factor 2 OS=Homo sapiens GN=EEF2 PE=1 SV=4 (P13639)	P13639	P13639	4.00471e+10	2.99481e+10	1.41213e+10	1.77853e+10
Protein disulfide-isomerase A4 OS=Mus musculus GN=Pdia4 PE=1 SV=1	A0A0R4J0Z1	P13667	2.90921e+08	1.26561e+09	2.22371e+08	3.41883e+08
Uncharacterized protein OS=Sus scrofa PE=1 SV=1	I3LMI9	P13671		1.70059e+08	1.05414e+09	3.57711e+08
Cluster of Uncharacterized protein (Fragment) OS=Xenopus tropicalis GN=p4ha1 PE=4 SV=1 (F7E3M9)	F7E3M9	P13674		1.57416e+08	3.53933e+07	6.81839e+07
Translationally-controlled tumor protein homolog OS=Xenopus tropicalis GN=tpt1 PE=2 SV=1	Q66JC5	P13693	8.40706e+08	1.69245e+08	6.66738e+08	5.81912e+08
Cluster of Delta-aminolevulinic acid dehydratase OS=Homo sapiens GN=ALAD PE=1 SV=1 (P13716)	P13716	P13716	2.02491e+09	1.99537e+08	9.90947e+08	1.43666e+09
Bone marrow proteoglycan OS=Mus musculus GN=Prg2 PE=1 SV=1	Q61878	P13727	3.86621e+07
Cluster of MHC class I antigen OS=Sus scrofa GN=SLA-1 PE=1 SV=3 (F1RZ59)	F1RZ59	P13746		1.41149e+09
Cluster of Plastin-2 OS=Mus musculus GN=Lcp1 PE=1 SV=4 (Q61233)	Q61233	P13796	4.67111e+08	8.40559e+08	8.35723e+08	5.14802e+08
Cluster of Plastin-3 OS=Homo sapiens GN=PLS3 PE=1 SV=4 (P13797)	P13797	P13797	4.32768e+08	1.68721e+09	8.82768e+08	9.81359e+08
Uncharacterized protein OS=Sus scrofa GN=LOC100626220 PE=4 SV=2	F1SPS7	P13798	1.46983e+09	3.53182e+08	9.06737e+08	2.03979e+09
Cluster of LOC496165 protein OS=Xenopus laevis GN=etfa PE=2 SV=1 (Q3KQG0)	Q3KQG0	P13804	6.43574e+10	1.11012e+10	1.18739e+10	1.01368e+10
Troponin T, slow skeletal muscle OS=Sus scrofa GN=TNNT1 PE=2 SV=3	Q75ZZ6	P13805		5.49674e+09	1.74325e+09
Cluster of Glycogen [starch] synthase OS=Xenopus tropicalis GN=gys1 PE=3 SV=1 (F6SGP2)	F6SGP2	P13807	2.11285e+09	3.20217e+09	1.70269e+08	4.13991e+08
CD59 glycoprotein OS=Sus scrofa GN=CD59 PE=1 SV=1	O62680	P13987		8.96769e+08
Cluster of Uncharacterized protein OS=Sus scrofa GN=GFAP PE=1 SV=2 (F1RR02)	F1RR02	P14136		1.44034e+10
Macrophage migration inhibitory factor OS=Sus scrofa GN=MIF PE=1 SV=3	P80928	P14174		3.77093e+08	2.56906e+08	1.14567e+09
Cluster of CD99 OS=Xenopus laevis GN=LOC733316 PE=2 SV=1 (B7ZQH9)	B7ZQH9	P14209				2.03857e+07
Glucosidase 2 subunit beta OS=Mus musculus GN=Prkcsh PE=1 SV=1	O08795	P14314	1.34636e+08	2.85675e+08	6.58167e+07	1.29521e+08
Uncharacterized protein OS=Xenopus tropicalis GN=XENTR_v90027614mg PE=3 SV=1	A0A1B8XU66	P14324	7.00758e+07	4.79386e+08		6.45309e+07
Uncharacterized protein OS=Sus scrofa GN=COX7A2 PE=1 SV=1	F1RQI1	P14406	5.13222e+08	3.54306e+08	9.0335e+08
Cluster of Sucrase-isomaltase, intestinal OS=Homo sapiens GN=SI PE=1 SV=6 (P14410)	P14410	P14410	5.2872e+08	6.32221e+07
Uncharacterized protein OS=Sus scrofa GN=LOC106504243 PE=1 SV=1	I3L8N7	P14543	1.06064e+10	5.32161e+09	7.74769e+09	1.86192e+10
Cluster of Alcohol dehydrogenase [NADP(+)] OS=Sus scrofa GN=AKR1A1 PE=1 SV=1 (I3L929)	I3L929	P14550	5.80129e+08	1.38111e+09	1.2551e+09	1.33889e+09
Acylphosphatase-2 OS=Sus scrofa GN=ACYP2 PE=1 SV=2	P00819	P14621	3.56921e+08	2.30013e+08		3.3966e+07
Cluster of Heat shock protein 90kDa beta (Grp94), member 1 OS=Xenopus tropicalis GN=hsp90b1 PE=2 SV=1 (Q28BS3)	Q28BS3	P14625	1.10846e+10	2.38666e+10	2.70989e+09	2.49495e+09
Solute carrier family 2, facilitated glucose transporter member 4 OS=Sus scrofa GN=LOC100739542 PE=3 SV=1	F1RF44	P14672	2.54432e+09	6.70238e+07
Small nuclear ribonucleoprotein-associated proteins B and B' OS=Homo sapiens GN=SNRPB PE=1 SV=2	P14678	P14678		1.71333e+08	1.43601e+08	1.25116e+08
LOC100158309 protein (Fragment) OS=Xenopus laevis GN=LOC100158309 PE=2 SV=1	B1H1U5	P14679			1.68813e+09
Cluster of Insulin-degrading enzyme (Fragment) OS=Mus musculus GN=Ide PE=1 SV=1 (F6RPJ9)	F6RPJ9	P14735	1.43319e+09	4.564e+08	1.4026e+08	1.93789e+08
Uncharacterized protein OS=Sus scrofa GN=COX6B PE=1 SV=2	F1RLH7	P14854	7.46067e+09	1.49395e+10	1.57164e+09	2.87802e+10
Cluster of POU domain, class 2, transcription factor 1 OS=Xenopus tropicalis GN=pou2f1 PE=2 SV=1 (Q28BL7)	Q28BL7	P14859	1.11383e+07		1.07984e+08
Cluster of Uncharacterized protein OS=Xenopus tropicalis GN=hnrnpl PE=4 SV=1 (F6V4Z5)	F6V4Z5	P14866	5.55691e+09	5.25973e+09	2.72172e+09	1.07964e+09
Cluster of Aspartate--tRNA ligase, cytoplasmic OS=Mus musculus GN=Dars PE=1 SV=2 (Q922B2)	Q922B2	P14868	3.84355e+09	9.99667e+08	5.06881e+09	4.97916e+09
Cluster of LOC398496 protein OS=Xenopus laevis GN=jup PE=2 SV=1 (Q6NU15)	Q6NU15	P14923	6.65283e+09	2.17628e+09	4.33992e+09	4.39805e+09
Cytochrome b-c1 complex subunit 7 OS=Xenopus laevis GN=uqcrb PE=2 SV=1	Q66L10	P14927	1.15331e+10	7.69782e+09	1.31364e+09	8.73361e+08
Cluster of Uncharacterized protein OS=Xenopus tropicalis GN=cpa3 PE=3 SV=1 (F6VIQ7)	F6VIQ7	P15086				5.51517e+09
Mast cell carboxypeptidase A OS=Mus musculus GN=Cpa3 PE=2 SV=1	P15089	P15088	2.25082e+08			5.43169e+08
Uncharacterized protein (Fragment) OS=Xenopus tropicalis GN=fabp4 PE=3 SV=1	F6YY49	P15090	1.37133e+10	2.20311e+09	5.78755e+09	9.18079e+08
Cluster of Glutamine synthetase OS=Mus musculus GN=Glul PE=1 SV=6 (P15105)	P15105	P15104	2.09594e+08	6.18386e+07
Uncharacterized protein (Fragment) OS=Xenopus tropicalis GN=akr1b1 PE=4 SV=1	F7EMJ8	P15121	1.45871e+10	3.55801e+09	1.60339e+09	2.28518e+09
Cluster of Aminopeptidase N OS=Mus musculus GN=Anpep PE=1 SV=4 (P97449)	P97449	P15144	6.86437e+08	1.80686e+07	1.00124e+08	1.80217e+09
Uncharacterized protein OS=Sus scrofa GN=PVR PE=1 SV=2	F1RMT1	P15151		2.32255e+07	7.88883e+07	3.42564e+07
Carboxypeptidase N catalytic chain OS=Mus musculus GN=Cpn1 PE=1 SV=1	Q9JJN5	P15169	8.81288e+07
Cluster of Phosphoglycerate mutase OS=Xenopus laevis GN=pgam2 PE=2 SV=1 (Q7SYX4)	Q7SYX4	P15259	2.30109e+09	5.09525e+09	2.11525e+10	4.37067e+09
Ubiquitin carboxyl-terminal hydrolase OS=Sus scrofa GN=UCHL3 PE=1 SV=2	F1RHF0	P15374	3.01857e+08	1.0247e+08	1.50715e+09	3.35601e+08
Cluster of 15-hydroxyprostaglandin dehydrogenase [NAD(+)] OS=Homo sapiens GN=HPGD PE=1 SV=1 (P15428)	P15428	P15428				1.75259e+08
Elastin OS=Mus musculus GN=Eln PE=1 SV=2	P54320	P15502	4.26692e+08	2.65683e+08
Membrane cofactor protein OS=Sus scrofa GN=CD46 PE=1 SV=1	O02839	P15529		1.20535e+08
LOC100049751 protein OS=Xenopus laevis GN=nqo1 PE=2 SV=1	A5D8M8	P15559	7.59078e+08		9.12074e+07	7.76072e+08
Cluster of 40S ribosomal protein S2 OS=Homo sapiens GN=RPS2 PE=1 SV=2 (P15880)	P15880	P15880	6.20776e+09	1.3377e+10	6.54844e+09	7.85246e+09
Cluster of Uncharacterized protein OS=Xenopus tropicalis GN=chn1 PE=4 SV=1 (F7EJI2)	F7EJI2	P15882				4.35812e+07
Uncharacterized protein OS=Xenopus tropicalis GN=dsp PE=4 SV=1	F6R4V1	P15924	1.3653e+10	4.22342e+09	1.14033e+09	1.67984e+08
Cluster of Cytochrome c oxidase subunit 7C, mitochondrial OS=Mus musculus GN=Cox7c PE=1 SV=1 (P17665)	P17665	P15954	8.26288e+08	1.87068e+09	2.3294e+09	6.37792e+08
Uncharacterized protein OS=Sus scrofa GN=CD44 PE=1 SV=2	F1SGT4	P16070		8.14278e+07
Cluster of Ribosyldihydronicotinamide dehydrogenase [quinone] OS=Homo sapiens GN=NQO2 PE=1 SV=5 (P16083)	P16083	P16083	3.4991e+08
Aggrecan core protein OS=Sus scrofa GN=ACAN PE=1 SV=2	F1SKR0	P16112		4.99551e+07
Integrin beta OS=Xenopus tropicalis GN=itgb4 PE=3 SV=1	F7A9V4	P16144				4.20043e+07
Carbonyl reductase [NADPH] 1 OS=Mus musculus GN=Cbr1 PE=1 SV=3	P48758	P16152	1.03489e+09	3.27148e+08	1.40739e+09	2.34034e+09
Cluster of Uncharacterized protein OS=Xenopus tropicalis GN=ank1 PE=2 SV=1 (Q4VAG7)	Q4VAG7	P16157	1.5271e+10	1.31962e+09	2.49268e+09	3.49617e+09
Cluster of Short-chain-specific acyl-CoA dehydrogenase, mitochondrial OS=Sus scrofa GN=ACADS PE=1 SV=2 (F1RJH2)	F1RJH2	P16219	1.32808e+10	1.30587e+10	3.54781e+09	3.82976e+09
Cluster of Cyclic AMP-responsive element-binding protein 1 OS=Homo sapiens GN=CREB1 PE=1 SV=2 (P16220)	P16220	P16220			2.96141e+08	1.15543e+07
Uncharacterized protein OS=Xenopus tropicalis GN=slc25a16 PE=3 SV=1	F7EH07	P16260				5.19449e+07
Beta-galactosidase OS=Xenopus laevis GN=glb1l PE=2 SV=1	Q08B07	P16278	1.33223e+07	1.11068e+08
Platelet endothelial cell adhesion molecule OS=Sus scrofa GN=PECAM1 PE=2 SV=1	Q95242	P16284	3.07253e+08	4.16529e+08	1.03001e+09	1.9746e+09
Cluster of Uncharacterized protein OS=Sus scrofa GN=HIST1H1B PE=1 SV=1 (I3L6Q5)	I3L6Q5	P16401	1.00414e+09	4.2442e+09		5.28819e+09
Cluster of Uncharacterized protein OS=Xenopus tropicalis GN=XENTR_v90029515mg PE=3 SV=1 (A0A1B8Y816)	A0A1B8Y816	P16402	2.50963e+09	6.45833e+09	1.72133e+10	1.23372e+10
Cluster of Histone H1.2 OS=Homo sapiens GN=HIST1H1C PE=1 SV=2 (P16403)	P16403	P16403	3.31177e+10	3.65563e+10	7.49523e+09	3.04752e+09
Cluster of NADPH--cytochrome P450 reductase OS=Mus musculus GN=Por PE=1 SV=2 (P37040)	P37040	P16435	8.06546e+08	2.70344e+08	8.489e+06	2.06601e+08
Dipeptidase 1 OS=Mus musculus GN=Dpep1 PE=1 SV=2	P31428	P16444	3.08849e+08
Uncharacterized protein OS=Xenopus tropicalis PE=4 SV=1	F6TU39	P16452	3.02066e+09	5.52293e+08		4.16706e+07
Uncharacterized protein OS=Sus scrofa GN=CRISP3 PE=1 SV=1	I3LVL5	P16562		5.39646e+07
Tyrosine-protein kinase OS=Xenopus tropicalis GN=fer PE=3 SV=1	F6YFH6	P16591	4.45739e+07		2.26329e+07	1.30972e+08
Cluster of Sarcoplasmic/endoplasmic reticulum calcium ATPase 2 OS=Homo sapiens GN=ATP2A2 PE=1 SV=1 (P16615)	P16615	P16615	6.79056e+11	3.25501e+11	2.79664e+09	2.70554e+09
Fatty acid translocase/CD36 OS=Sus scrofa GN=CD36 PE=1 SV=1	Q3HUX1	P16671	4.62918e+10	1.61952e+10
Natriuretic peptide type B OS=Xenopus laevis GN=nppb PE=2 SV=1	Q5Y820	P16860			5.48836e+08	9.43009e+08
Cluster of 1-phosphatidylinositol 4,5-bisphosphate phosphodiesterase gamma-2 OS=Homo sapiens GN=PLCG2 PE=1 SV=4 (P16885)	P16885	P16885	4.4644e+08	1.27079e+07
Uncharacterized protein OS=Sus scrofa GN=FAH PE=1 SV=1	F1RIF3	P16930	8.81243e+08	1.72666e+08	1.88477e+07	9.38909e+07
Cluster of Uncharacterized protein OS=Sus scrofa GN=NAGA PE=1 SV=1 (F1SJP9)	F1SJP9	P17050		7.09748e+07
High mobility group protein HMG-I/HMG-Y OS=Homo sapiens GN=HMGA1 PE=1 SV=3	P17096	P17096		2.49654e+07
Uncharacterized protein (Fragment) OS=Xenopus tropicalis GN=tmem11 PE=4 SV=1	F7DTX4	P17152	4.04169e+08	9.37201e+08		4.51658e+08
Aspartate aminotransferase, cytoplasmic OS=Sus scrofa GN=GOT1 PE=1 SV=3	P00503	P17174	3.71492e+10	3.3519e+10	2.62792e+10	2.35107e+10
Cluster of Integrin alpha-2 OS=Mus musculus GN=Itga2 PE=1 SV=2 (Q62469)	Q62469	P17301	2.41382e+07
Cluster of Gap junction alpha-1 protein OS=Mus musculus GN=Gja1 PE=1 SV=2 (P23242)	P23242	P17302	5.44463e+09	2.44435e+09
Natriuretic peptide receptor type C NPR-C OS=Xenopus laevis GN=NPR3 PE=2 SV=1	B7ZRE3	P17342			2.22776e+07
Nucleolar transcription factor 1 OS=Homo sapiens GN=UBTF PE=1 SV=1	P17480	P17480	1.0586e+08	3.92389e+07	6.41513e+08	8.16973e+08
Hypothetical LOC496490 OS=Xenopus tropicalis GN=akr1c4 PE=2 SV=1	Q5XGH3	P17516				5.60034e+08
Cluster of MGC80505 protein OS=Xenopus laevis GN=ndufb7 PE=2 SV=1 (Q6GPC4)	Q6GPC4	P17568	8.29823e+09	1.34608e+10	2.44709e+09	1.33472e+10
Synapsin-1 OS=Mus musculus GN=Syn1 PE=1 SV=2	O88935	P17600	6.41267e+07			3.1573e+07
Cluster of cAMP-dependent protein kinase catalytic subunit alpha OS=Sus scrofa GN=PRKACA PE=1 SV=1 (F1SD45)	F1SD45	P17612	1.41069e+09	3.46177e+09	3.04283e+09	2.58085e+09
MGC68474 protein OS=Xenopus laevis GN=capn2.2 PE=2 SV=1	Q6P415	P17655	1.29755e+09	5.00561e+09	9.31994e+07	6.36632e+08
Cluster of Desmin OS=Mus musculus GN=Des PE=1 SV=3 (P31001)	P31001	P17661	1.23561e+11	2.15453e+11	4.83466e+11	5.08796e+11
Cluster of CTP synthase 1 OS=Mus musculus GN=Ctps1 PE=1 SV=2 (P70698)	P70698	P17812	3.14567e+08			1.51307e+07
Endoglin OS=Mus musculus GN=Eng PE=1 SV=1	F7A1B4	P17813	9.97208e+07	3.26143e+08
Cluster of Probable ATP-dependent RNA helicase DDX5 OS=Mus musculus GN=Ddx5 PE=1 SV=2 (Q61656)	Q61656	P17844	6.53064e+09	2.42795e+09	1.44255e+09	1.46238e+09
Cluster of ATP-dependent 6-phosphofructokinase, liver type OS=Mus musculus GN=Pfkl PE=1 SV=4 (P12382)	P12382	P17858	4.75963e+09	1.57548e+10	1.17418e+10	5.06863e+09
Galectin OS=Xenopus laevis GN=lgals3 PE=2 SV=1	Q7ZSY1	P17931			5.83592e+08
Cluster of Uncharacterized protein OS=Sus scrofa GN=PSMC3 PE=1 SV=1 (F1SID4)	F1SID4	P17980	7.60033e+08	4.08403e+08	1.49733e+09	7.4512e+08
Cluster of T-complex protein 1 subunit alpha OS=Homo sapiens GN=TCP1 PE=1 SV=1 (P17987)	P17987	P17987	2.46021e+09	8.94767e+09	1.15304e+10	7.01791e+09
Cluster of Tyrosine-protein phosphatase non-receptor type OS=Sus scrofa GN=PTPN1 PE=3 SV=1 (A5GHK9)	A5GHK9	P18031		7.25991e+07
Cluster of Arachidonate 12-lipoxygenase, 12S-type OS=Homo sapiens GN=ALOX12 PE=1 SV=4 (P18054)	P18054	P18054	2.86039e+08
Rpl35a-prov protein OS=Xenopus laevis GN=rpl35a PE=2 SV=1	Q7SZB0	P18077	1.51379e+08	3.40235e+08	6.54847e+08	2.00442e+08
Integrin beta OS=Xenopus tropicalis GN=itgb5 PE=2 SV=1	B5DEV6	P18084	7.7482e+07	8.92002e+07		1.66459e+07
Cluster of 60S ribosomal protein L7 OS=Homo sapiens GN=RPL7 PE=1 SV=1 (P18124)	P18124	P18124	6.48869e+09	1.16392e+10	9.66572e+09	8.80368e+09
Cluster of Vinculin OS=Mus musculus GN=Vcl PE=1 SV=4 (Q64727)	Q64727	P18206	3.54562e+10	4.29566e+10	4.65811e+10	1.01087e+11
Cluster of Receptor-type tyrosine-protein phosphatase OS=Xenopus tropicalis GN=ptpra PE=3 SV=1 (F6X0U7)	F6X0U7	P18433	1.30522e+07	1.13787e+07	4.4836e+07	1.27267e+08
Uncharacterized protein OS=Sus scrofa GN=SON PE=1 SV=1	I3L9C9	P18583		9.45158e+06
Cluster of Uncharacterized protein (Fragment) OS=Xenopus tropicalis GN=rpl17 PE=3 SV=1 (F6X978)	F6X978	P18621	1.45597e+09	2.56713e+09	4.43049e+09	5.25876e+09
Cluster of Phosphoglycerate mutase 1 OS=Homo sapiens GN=PGAM1 PE=1 SV=2 (P18669)	P18669	P18669	2.48854e+10	2.06623e+10	1.74275e+10	8.36777e+09
Cluster of Regulator of chromosome condensation OS=Homo sapiens GN=RCC1 PE=1 SV=1 (P18754)	P18754	P18754	7.42106e+08	5.23043e+08	2.69305e+08	8.05014e+08
ATP synthase-coupling factor 6, mitochondrial OS=Xenopus tropicalis GN=atp5j PE=2 SV=1	A4IH97	P18859	7.83016e+08	1.87678e+08		1.58081e+08
Cluster of Uncharacterized protein OS=Sus scrofa GN=XRCC1 PE=1 SV=1 (F1RMW4)	F1RMW4	P18887	2.21864e+07	1.68702e+07	9.93761e+07	1.41284e+07
Cluster of Peptidyl-glycine alpha-amidating monooxygenase A OS=Xenopus laevis GN=pam-a PE=1 SV=3 (P08478)	P08478	P19021	1.48146e+09	2.54802e+08	6.73034e+08	4.36136e+08
Cluster of Cadherin-2 OS=Mus musculus GN=Cdh2 PE=1 SV=1 (D3YYT0)	D3YYT0	P19022	3.64809e+09	3.33555e+09	7.71075e+09	1.3819e+10
Uncharacterized protein OS=Xenopus tropicalis GN=gnaz PE=2 SV=1	Q05B25	P19086			1.74496e+08
Phosphoinositide phospholipase C (Fragment) OS=Xenopus tropicalis GN=LOC100496658 PE=4 SV=1	F6YW30	P19174	1.11614e+08	6.84339e+07	3.0966e+07	9.68595e+07
Cluster of UDP-glucuronosyltransferase 1-6 OS=Mus musculus GN=Ugt1a6 PE=1 SV=1 (Q64435)	Q64435	P19224	4.56318e+07
Cluster of Troponin I, slow skeletal muscle OS=Homo sapiens GN=TNNI1 PE=1 SV=3 (P19237)	P19237	P19237		2.29021e+08		1.45532e+07
Uncharacterized protein (Fragment) OS=Sus scrofa PE=1 SV=3	F1SAX5	P19256		2.23249e+07
Vascular cell adhesion protein 1 OS=Mus musculus GN=Vcam1 PE=1 SV=1	P29533	P19320	1.79741e+07		6.07235e+07	7.40655e+08
LOC397919 protein OS=Xenopus laevis GN=LOC397919 PE=2 SV=1	B7ZR98	P19338	4.07257e+09	5.53624e+09	1.78624e+09	3.58048e+09
Phosphotransferase OS=Sus scrofa PE=1 SV=1	I3LDQ9	P19367	2.52174e+10	3.89724e+10	4.28021e+10	1.36569e+11
Uncharacterized protein OS=Xenopus tropicalis GN=ndufv2 PE=4 SV=1	F6YWQ1	P19404	1.23172e+10	4.18828e+10	8.40607e+09	6.39082e+10
Troponin I, cardiac muscle OS=Mus musculus GN=Tnni3 PE=1 SV=2	P48787	P19429	9.33175e+10	6.36365e+10	4.54428e+11	3.18552e+11
Uncharacterized protein OS=Sus scrofa GN=TRIM21 PE=4 SV=2	F1RHN8	P19474		1.44679e+07
Double stranded RNA activated protein kinase 1 OS=Xenopus laevis GN=eif2ak2 PE=2 SV=1	A1KR30	P19525		8.30917e+07	2.29328e+07
Uncharacterized protein OS=Sus scrofa GN=SRM PE=1 SV=1	I3LPB8	P19623		6.04471e+07		3.20256e+07
Cluster of Sodium/hydrogen exchanger 1 OS=Homo sapiens GN=SLC9A1 PE=1 SV=2 (P19634)	P19634	P19634		9.45685e+06
Alpha-1-acid glycoprotein OS=Sus scrofa GN=ORM1 PE=3 SV=1	F1SN68	P19652		2.42185e+09
Cluster of MGC83125 protein OS=Xenopus laevis GN=csnk2a2 PE=2 SV=1 (Q6INF7)	Q6INF7	P19784		1.53679e+08	6.40574e+07	1.66559e+07
Inter-alpha-trypsin inhibitor heavy chain H2 OS=Sus scrofa GN=ITIH2 PE=2 SV=1	O02668	P19823	6.40419e+09	4.07851e+09	1.05174e+10	1.32257e+10
Cluster of Inter-alpha-trypsin inhibitor heavy chain H1 OS=Sus scrofa GN=ITIH1 PE=2 SV=1 (Q29052)	Q29052	P19827	3.50375e+09	3.41483e+09	3.03316e+08	1.12893e+08
Nuclear factor NF-kappa-B p105 subunit OS=Homo sapiens GN=NFKB1 PE=1 SV=2	P19838	P19838				5.63533e+06
Chemokine (C-X-C motif) ligand 7, isoform CRA_b OS=Mus musculus GN=Ppbp PE=1 SV=1	Q9EQI5	P19875	4.66527e+08
Cluster of Eukaryotic translation initiation factor 2 subunit 2 OS=Mus musculus GN=Eif2s2 PE=1 SV=1 (Q99L45)	Q99L45	P20042	1.72368e+09	2.93942e+09	8.32444e+08	7.92118e+08
Cluster of LOC496768 protein (Fragment) OS=Xenopus tropicalis GN=LOC496768 PE=2 SV=1 (Q5M8G1)	Q5M8G1	P20062				1.46418e+08
Cluster of Annexin OS=Sus scrofa GN=ANXA7 PE=1 SV=2 (F1SU59)	F1SU59	P20073	5.12756e+08	3.56552e+08	4.24936e+09	4.0363e+09
Azurocidin OS=Sus scrofa GN=AZU1 PE=1 SV=1	A0A140TAK6	P20160		2.67024e+08
Cluster of Transcription factor BTF3 OS=Homo sapiens GN=BTF3 PE=1 SV=1 (P20290)	P20290	P20290	1.02671e+08	3.45547e+08
Cluster of RAB5A, member RAS oncogene family OS=Xenopus tropicalis GN=rab5a PE=2 SV=1 (Q66JD2)	Q66JD2	P20339	4.90214e+08	1.16071e+09	6.89935e+08	8.56379e+08
Cluster of Interferon-induced GTP-binding protein Mx1 OS=Sus scrofa GN=MX1 PE=1 SV=1 (K7GKN2)	K7GKN2	P20591		1.72454e+09
Interferon-induced GTP-binding protein Mx2 OS=Sus scrofa GN=MX2 PE=2 SV=1	A7VK00	P20592		9.72435e+08
Cluster of Atrial natriuretic peptide receptor 2 OS=Homo sapiens GN=NPR2 PE=1 SV=1 (P20594)	P20594	P20594			8.05781e+07	3.19202e+08
Cluster of Proteasome subunit beta type OS=Xenopus laevis GN=psmb1 PE=2 SV=1 (Q7ZYL1)	Q7ZYL1	P20618	1.00773e+08	5.70076e+08	9.00776e+08	9.23192e+08
Uncharacterized protein (Fragment) OS=Xenopus tropicalis GN=m6pr PE=4 SV=1	F6TCU7	P20645		1.80379e+07	1.14883e+08	188110000
Cluster of Uncharacterized protein OS=Sus scrofa GN=COX5A PE=1 SV=1 (F1SJ34)	F1SJ34	P20674	2.63857e+10	4.15318e+10	1.95931e+10	5.8718e+10
Lamin-L(I) OS=Xenopus laevis PE=2 SV=1	P09010	P20700	2.504e+09	9.72403e+08	3.34128e+09	3.39126e+09
Integrin alpha-L OS=Sus scrofa GN=ITGAL PE=1 SV=1	A8DNU5	P20701		5.83565e+06
Mcpt1-prov protein (Fragment) OS=Xenopus tropicalis GN=gzmh PE=2 SV=1	Q5M8H1	P20718				7.65589e+09
Mimecan OS=Mus musculus GN=Ogn PE=1 SV=1	Q62000	P20774	6.07078e+08	5.95975e+09	1.78639e+10	1.13621e+10
Uncharacterized protein (Fragment) OS=Xenopus tropicalis GN=capn3 PE=3 SV=1	F6YKN2	P20807			6.7468e+08	2.51244e+07
Uncharacterized protein (Fragment) OS=Xenopus laevis PE=2 SV=1	Q5U4L7	P20810	3.73227e+09	3.63775e+10	1.0103e+10	4.33271e+09
Inosine-5'-monophosphate dehydrogenase 1 OS=Xenopus tropicalis GN=impdh1 PE=3 SV=1	F6S675	P20839		2.76392e+07	6.46404e+07	2.27155e+08
Uncharacterized protein OS=Sus scrofa GN=C4BPB PE=1 SV=1	F1S0J3	P20851		1.00779e+08
Cluster of Uncharacterized protein OS=Sus scrofa GN=COL5A1 PE=1 SV=2 (F1S021)	F1S021	P20908		7.5732e+07		19958000000
Cluster of Uncharacterized protein OS=Xenopus tropicalis GN=rasa1 PE=4 SV=1 (F7A940)	F7A940	P20936	1.41432e+08	2.90584e+07		6.64054e+07
Poly(U)-specific endoribonuclease-B OS=Xenopus laevis GN=endou-b PE=2 SV=1	B1WBB4	P21128			4.14447e+08	6.12722e+07
Cluster of Glutathione S-transferase Mu 5 OS=Mus musculus GN=Gstm5 PE=1 SV=1 (P48774)	P48774	P21266	1.02771e+10
Cluster of Vha55 protein OS=Xenopus laevis GN=atp6v1b2 PE=2 SV=1 (Q7ZTJ4)	Q7ZTJ4	P21281	4.13136e+08	5.64336e+08	9.99044e+08	5.2251e+08
V-type proton ATPase subunit C 1 OS=Mus musculus GN=Atp6v1c1 PE=1 SV=4	Q9Z1G3	P21283	2.52313e+07	1.77357e+07	1.2745e+07
Cluster of Cysteine and glycine-rich protein 1 OS=Xenopus tropicalis GN=csrp1 PE=2 SV=1 (Q6DEQ0)	Q6DEQ0	P21291	2.85866e+09	1.50773e+10	5.56523e+08	7.89918e+09
Cluster of Filamin-A OS=Homo sapiens GN=FLNA PE=1 SV=4 (P21333)	P21333	P21333	2.48489e+10	2.57611e+10	3.05066e+10	7.72491e+10
Uncharacterized protein OS=Xenopus tropicalis PE=4 SV=1	F6XJ74	P21359	1.05958e+08		3.77655e+07	1.03767e+08
Amine oxidase [flavin-containing] A OS=Mus musculus GN=Maoa PE=1 SV=3	Q64133	P21397	5.50256e+08	2.9453e+09	4.37573e+08	6.90965e+09
Aconitate hydratase OS=Sus scrofa GN=ACO1 PE=1 SV=1	I3LJW4	P21399	2.3194e+09	1.96206e+09	6.916e+08	4.57325e+08
Cluster of Phosphatidylcholine translocator ABCB4 OS=Homo sapiens GN=ABCB4 PE=1 SV=2 (P21439)	P21439	P21439	3.15203e+08	6.90659e+07
Cluster of Synaptotagmin-1 OS=Homo sapiens GN=SYT1 PE=1 SV=1 (P21579)	P21579	P21579				2.04337e+07
5'-nucleotidase OS=Mus musculus GN=Nt5e PE=1 SV=2	Q61503	P21589	3.82268e+07	5.18706e+07	2.92777e+09	1.4258e+10
Glycerol-3-phosphate dehydrogenase [NAD(+)] OS=Sus scrofa GN=GPD1 PE=1 SV=2	F1SHA2	P21695	6.90902e+08	1.65191e+08	5.9425e+08	1.87121e+08
Midkine OS=Homo sapiens GN=MDK PE=1 SV=1	P21741	P21741		2.4344e+07	5.17933e+07	6.96613e+07
Cluster of Voltage-dependent anion-selective channel protein 1 OS=Homo sapiens GN=VDAC1 PE=1 SV=2 (P21796)	P21796	P21796	1.82792e+11	2.42787e+11	2.7424e+10	1.15389e+10
Cluster of Biglycan OS=Mus musculus GN=Bgn PE=1 SV=1 (P28653)	P28653	P21810	9.30444e+08	3.67778e+09	1.67126e+10	1.78134e+10
Cluster of Succinate dehydrogenase [ubiquinone] iron-sulfur subunit, mitochondrial OS=Xenopus tropicalis GN=sdhb PE=2 SV=1 (B0BM36)	B0BM36	P21912	1.60725e+10	5.03923e+09	8.36911e+09	6.17527e+09
Tetraspanin OS=Xenopus tropicalis GN=cd9 PE=2 SV=1	Q28EH0	P21926			4.77974e+08	2.26977e+08
Cluster of 2-oxoisovalerate dehydrogenase subunit beta, mitochondrial OS=Homo sapiens GN=BCKDHB PE=1 SV=2 (P21953)	P21953	P21953	2.70516e+09	5.65625e+09	2.86735e+09	4.27375e+09
LOC100135405 protein OS=Xenopus tropicalis GN=LOC100135405 PE=2 SV=1	A9UMU1	P21964	2.37452e+08	3.44462e+08	7.58982e+08	7.54567e+07
Cluster of Protein-glutamine gamma-glutamyltransferase 2 OS=Homo sapiens GN=TGM2 PE=1 SV=2 (P21980)	P21980	P21980	1.72793e+10	1.94769e+10	4.45971e+10	6.48242e+10
Cluster of Methylmalonyl-CoA mutase, mitochondrial OS=Mus musculus GN=Mut PE=1 SV=2 (P16332)	P16332	P22033	2.63186e+09	3.25945e+09	7.71246e+08	7.20107e+09
Protein-L-isoaspartate O-methyltransferase OS=Xenopus tropicalis GN=LOC100216173 PE=3 SV=1	F6XHA2	P22061	1.62297e+08	5.00611e+08	2.50871e+08	2.33393e+08
Cluster of rRNA 2'-O-methyltransferase fibrillarin OS=Homo sapiens GN=FBL PE=1 SV=2 (P22087)	P22087	P22087	2.33079e+08	1.14062e+08	4.46796e+09	1.6781e+09
Trifunctional purine biosynthetic protein adenosine-3 OS=Sus scrofa GN=GART PE=1 SV=1	I3LH11	P22102	9.87405e+08	2.82825e+07	5.70844e+07	6.75947e+07
Uncharacterized protein OS=Sus scrofa PE=1 SV=1	I3L9K7	P22105	3.1304e+09	5.60924e+09	1.57571e+09	2.6482e+09
Cluster of Uncharacterized protein (Fragment) OS=Xenopus tropicalis GN=paics.1 PE=3 SV=1 (F6R5N0)	F6R5N0	P22234	1.19815e+09		2.45201e+08	1.93028e+08
Cluster of Non-specific lipid-transfer protein OS=Homo sapiens GN=SCP2 PE=1 SV=2 (P22307)	P22307	P22307	4.75588e+08		2.5153e+08	4.51235e+08
Cluster of Uncharacterized protein OS=Xenopus tropicalis GN=uba1 PE=4 SV=1 (F6UG64)	F6UG64	P22314	1.40207e+10	3.17939e+09	3.88621e+09	6.14307e+09
Glutathione peroxidase OS=Xenopus tropicalis GN=gpx3 PE=2 SV=1	Q6P8G5	P22352	5.47558e+08			2.33485e+08
Cluster of Nucleoside diphosphate kinase OS=Mus musculus GN=Gm20390 PE=3 SV=1 (E9PZF0)	E9PZF0	P22392	1.87307e+10	3.85129e+09	7.54717e+09	1.23277e+10
Cluster of Ectonucleotidase enpp1 (Fragment) OS=Xenopus laevis GN=enpp1 PE=2 SV=1 (D3TZC0)	D3TZC0	P22413		2.78888e+08		2.68214e+08
Cluster of NADPH:adrenodoxin oxidoreductase, mitochondrial OS=Mus musculus GN=Fdxr PE=1 SV=1 (Q61578)	Q61578	P22570	2.17428e+08	8.08648e+07	3.68801e+08	2.4118e+08
Cluster of Heterogeneous nuclear ribonucleoproteins A2/B1 OS=Homo sapiens GN=HNRNPA2B1 PE=1 SV=2 (P22626)	P22626	P22626	1.79507e+10	1.45287e+10	1.42412e+09	5.97673e+09
Cluster of MHC class II regulatory factor RFX1 OS=Mus musculus GN=Rfx1 PE=1 SV=1 (A0A1B0GRV3)	A0A1B0GRV3	P22670	2.12828e+07		5.25916e+07	1.94703e+07
E3 ubiquitin-protein ligase CBL OS=Mus musculus GN=Cbl PE=1 SV=1	A0A0U1RQ85	P22681	6.6547e+07
Cluster of Cytochrome b-c1 complex subunit 2, mitochondrial OS=Homo sapiens GN=UQCRC2 PE=1 SV=3 (P22695)	P22695	P22695	1.20112e+11	2.96528e+11	5.04121e+10	2.13033e+11
Uncharacterized protein (Fragment) OS=Xenopus tropicalis GN=tgm1 PE=4 SV=1	F7DL32	P22735			3.90573e+08	7.43642e+07
Carbonic anhydrase 4 OS=Mus musculus GN=Ca4 PE=1 SV=1	Q64444	P22748	8.76958e+07	2.64122e+09
Uncharacterized protein OS=Sus scrofa GN=CPN2 PE=1 SV=1	I3LF89	P22792	1.58102e+09	6.28634e+07
Ferrochelatase OS=Sus scrofa GN=FECH PE=1 SV=2	F1S1X4	P22830	2.11083e+09	2.40596e+09	5.01701e+08	8.45918e+08
Uncharacterized protein OS=Xenopus tropicalis GN=proz PE=3 SV=1	F6WZJ1	P22891				6.98728e+06
Uncharacterized protein (Fragment) OS=Xenopus tropicalis GN=mrc1 PE=4 SV=1	F6ZV66	P22897	1.87261e+09	3.58918e+08	2.82419e+07	1.35579e+09
Protein Ighv1-9 OS=Mus musculus GN=Ighv1-9 PE=4 SV=1	A0A075B5T9	P23083	8.58996e+09
Cluster of Liver carboxylesterase OS=Sus scrofa PE=1 SV=1 (Q29550)	Q29550	P23141	3.85532e+10	1.15842e+09
Uncharacterized protein (Fragment) OS=Xenopus tropicalis GN=fbln1 PE=4 SV=1	F7DGP9	P23142	1.11214e+08	4.25094e+08	1.23726e+08	1.81905e+08
Cluster of Uncharacterized protein OS=Sus scrofa GN=TCEA1 PE=1 SV=2 (F1RSG8)	F1RSG8	P23193		1.41991e+08	7.24236e+07	2.50554e+07
Uncharacterized protein OS=Sus scrofa GN=PTGS1 PE=1 SV=2	F1SLQ6	P23219	1.73225e+08	1.01861e+08	4.14675e+08	3.18781e+08
Uncharacterized protein OS=Sus scrofa GN=ITGA6 PE=1 SV=2	F1S081	P23229	1.84239e+08	1.11054e+08	7.05891e+06	4.26435e+07
Cluster of Uncharacterized protein OS=Xenopus tropicalis GN=sfpq PE=4 SV=1 (F7BKE4)	F7BKE4	P23246	5.25475e+09	7.2146e+09	3.95187e+09	7.81739e+09
Cluster of Tubulin gamma-1 chain OS=Homo sapiens GN=TUBG1 PE=1 SV=2 (P23258)	P23258	P23258	2.92274e+07	1.29521e+08	3.98516e+08	1.02949e+08
Kell blood group glycoprotein homolog OS=Mus musculus GN=Kel PE=1 SV=1	Q9EQF2	P23276	1.79361e+08
Uncharacterized protein OS=Xenopus tropicalis GN=ca6 PE=4 SV=1	F7BX03	P23280			1.59137e+09	4.51102e+08
Peptidyl-prolyl cis-trans isomerase OS=Sus scrofa PE=1 SV=1	I3LUC8	P23284	4.46719e+08	7.30642e+09	1.62396e+09	3.17478e+09
Protein S100-A1 OS=Homo sapiens GN=S100A1 PE=1 SV=2	P23297	P23297	9.98163e+08	4.1048e+08
Uncharacterized protein OS=Sus scrofa GN=HRC PE=1 SV=2	F1RIN7	P23327	1.15512e+10	8.60705e+09
Uncharacterized protein OS=Xenopus tropicalis GN=anos1 PE=4 SV=1	F6V374	P23352				1.93524e+07
Malic enzyme OS=Xenopus laevis GN=me2 PE=2 SV=1	Q5XH25	P23368		3.22118e+08	8.5284e+08	4.12146e+08
Cluster of Uncharacterized protein OS=Xenopus tropicalis GN=gldc PE=4 SV=1 (F7CGW6)	F7CGW6	P23378				8.44688e+08
Uncharacterized protein OS=Sus scrofa GN=WARS PE=1 SV=1	F1SAP4	P23381	2.2145e+08	2.66442e+08	1.59895e+08	2.03221e+08
Cluster of 40S ribosomal protein S3 OS=Homo sapiens GN=RPS3 PE=1 SV=2 (P23396)	P23396	P23396	6.86106e+09	1.61251e+10	1.04444e+10	6.63261e+09
Cluster of MGC81934 protein OS=Xenopus laevis GN=gcsh PE=2 SV=1 (Q642S1)	Q642S1	P23434			2.25543e+08	3.9634e+08
Cluster of Ribosomal protein S6 kinase OS=Xenopus laevis GN=rps6kb1-A PE=2 SV=1 (Q6GNN5)	Q6GNN5	P23443			3.68754e+07
Cluster of Tyrosine-protein kinase OS=Xenopus tropicalis GN=jak1 PE=3 SV=1 (F7DKS0)	F7DKS0	P23458		2.97137e+07	7.43197e+07	6.10343e+07
Uncharacterized protein OS=Xenopus tropicalis GN=ptprb PE=2 SV=1	B5DED6	P23467				1.37467e+07
Nuclear autoantigen Sp-100 (Fragment) OS=Mus musculus GN=Sp100 PE=1 SV=1	A0A1B0GX24	P23497	7.34684e+07
Cluster of Adenosylhomocysteinase OS=Mus musculus GN=Ahcy PE=1 SV=3 (P50247)	P50247	P23526	2.93675e+09	1.72749e+09	2.42697e+09	1.73377e+09
Cluster of Cofilin-1 OS=Homo sapiens GN=CFL1 PE=1 SV=3 (P23528)	P23528	P23528	2.11382e+09	2.1523e+09	1.31527e+10	1.18662e+10
LOC100037232 protein (Fragment) OS=Xenopus laevis GN=LOC100037232 PE=2 SV=1	A2VDE2	P23588	2.02456e+08	3.85829e+08	1.65746e+08	2.20373e+08
F8a1 protein OS=Xenopus laevis GN=f8a1 PE=2 SV=1	A0JMS8	P23610			3.62909e+07
Cluster of Plasma membrane calcium-transporting ATPase 4 OS=Homo sapiens GN=ATP2B4 PE=1 SV=2 (P23634)	P23634	P23634	1.02752e+09	8.97289e+08	5.68632e+08	1.24376e+09
Diacylglycerol kinase OS=Xenopus tropicalis GN=dgka PE=3 SV=1	F7DBT3	P23743				5.84753e+07
Uncharacterized protein OS=Sus scrofa GN=CPT2 PE=1 SV=1	F1S764	P23786	1.35134e+10	2.06553e+10	2.65276e+09	9.6623e+09
Thymidylate kinase OS=Homo sapiens GN=DTYMK PE=1 SV=4	P23919	P23919		1.51576e+07
Cluster of Ribonucleoside-diphosphate reductase OS=Xenopus laevis GN=RRM1 PE=2 SV=1 (H1A8Z1)	H1A8Z1	P23921			3.93641e+07
Mast cell protease 4 OS=Mus musculus GN=Mcpt4 PE=1 SV=1	Q3UN88	P23946	4.27965e+07
Uncharacterized protein OS=Sus scrofa PE=1 SV=1	I3LC47	P24043	3.13861e+10	1.21577e+10	2.43514e+08	8.34217e+08
Cluster of LOC496090 protein OS=Xenopus laevis GN=prtn3 PE=2 SV=1 (Q2VPG1)	Q2VPG1	P24158			4.76572e+07
Cluster of Alanine aminotransferase 1 OS=Homo sapiens GN=GPT PE=1 SV=3 (P24298)	P24298	P24298	7.02585e+08	2.40118e+09
Cytochrome c oxidase subunit 7A1, mitochondrial OS=Sus scrofa GN=COX7A1 PE=3 SV=1	Q8SPJ9	P24310	7.29429e+09	5.53792e+10	7.21054e+09	1.56435e+09
MGC86432 protein OS=Xenopus laevis GN=cox7b PE=2 SV=1	Q6AX18	P24311			6.1546e+07
Rab proteins geranylgeranyltransferase component A 1 OS=Mus musculus GN=Chm PE=1 SV=1	A2AD03	P24386	2.52877e+07		2.24853e+07
Cluster of Elongation factor 1-beta OS=Mus musculus GN=Eef1b PE=1 SV=5 (O70251)	O70251	P24534	7.548e+08	3.45318e+08	4.07503e+09	2.42682e+09
Uncharacterized protein OS=Sus scrofa GN=ATP5F1 PE=1 SV=1	F1SBN7	P24539	8.88226e+10	6.04074e+10	4.1547e+10	1.59783e+11
LOC100137613 protein OS=Xenopus laevis GN=acp1 PE=2 SV=1	Q8UWG4	P24666	1.11449e+08	2.44223e+08	4.47544e+08	3.00964e+08
Cluster of Acetyl-CoA acetyltransferase, mitochondrial OS=Homo sapiens GN=ACAT1 PE=1 SV=1 (P24752)	P24752	P24752	9.20054e+10	7.14073e+10	3.29832e+10	8.404e+10
Cluster of Tenascin OS=Homo sapiens GN=TNC PE=1 SV=3 (P24821)	P24821	P24821	1.7158e+07	1.32274e+08		1.20027e+08
Cluster of Myosin regulatory light polypeptide 9 OS=Homo sapiens GN=MYL9 PE=1 SV=4 (P24844)	P24844	P24844	1.28649e+08	5.16809e+08	5.53387e+08	1.453e+09
Cluster of DNA-directed RNA polymerase subunit (Fragment) OS=Xenopus tropicalis GN=polr2a PE=3 SV=1 (F7BLR6)	F7BLR6	P24928	4.35402e+07		7.18521e+06	1.32514e+07
Cluster of Myelin protein P0 OS=Homo sapiens GN=MPZ PE=1 SV=1 (P25189)	P25189	P25189		3.51491e+08	1.55834e+08	2.47005e+08
Uncharacterized protein OS=Sus scrofa GN=AZGP1 PE=1 SV=1	F1RNP2	P25311	2.25721e+08	2.46858e+08
Sulfurtransferase OS=Mus musculus GN=Mpst PE=1 SV=1	Q3UW66	P25325	4.17142e+08		2.08979e+09	4.08887e+09
Laminin subunit alpha-1 OS=Mus musculus GN=Lama1 PE=1 SV=1	F8VQ40	P25391		5.56606e+08		49365000
Cluster of 40S ribosomal protein S12 OS=Sus scrofa GN=RPS12 PE=2 SV=2 (P46405)	P46405	P25398	1.13216e+09	1.54511e+09	6.00284e+08	1.87375e+09
Bromodomain-containing protein 2 OS=Mus musculus GN=Brd2 PE=1 SV=1	Q7JJ13	P25440	4.76583e+07
Cluster of Transcriptional repressor protein YY1 OS=Mus musculus GN=Yy1 PE=1 SV=1 (Q00899)	Q00899	P25490	1.15633e+08		1.38252e+08	6.50376e+07
DnaJ homolog subfamily B member 1 OS=Homo sapiens GN=DNAJB1 PE=1 SV=4	P25685	P25685	2.63695e+08	2.9014e+08	5.18509e+08	9.01624e+07
Uncharacterized protein OS=Sus scrofa GN=DNAJB2 PE=1 SV=1	F1SR79	P25686		9.00617e+07		9.36649e+07
Cluster of ATP synthase subunit alpha, mitochondrial OS=Mus musculus GN=Atp5a1 PE=1 SV=1 (Q03265)	Q03265	P25705	1.80308e+12	1.25485e+12	5.64522e+11	9.09845e+11
Uncharacterized protein OS=Sus scrofa GN=CTSS PE=1 SV=1	F1SS93	P25774		1.59775e+07	1.19774e+09	1.14143e+10
Cluster of Proteasome subunit alpha type OS=Xenopus laevis GN=psma1 PE=2 SV=1 (Q58E21)	Q58E21	P25786	5.95174e+08	9.79257e+08	1.71815e+09	1.30252e+09
Cluster of Proteasome subunit alpha type-2 OS=Homo sapiens GN=PSMA2 PE=1 SV=2 (P25787)	P25787	P25787	3.7745e+08	3.18217e+08	1.19322e+09	6.49073e+08
Cluster of Proteasome subunit alpha type-3 OS=Homo sapiens GN=PSMA3 PE=1 SV=2 (P25788)	P25788	P25788	1.37966e+08	5.56559e+08	8.93713e+08	6.20541e+08
Cluster of Proteasome subunit alpha type OS=Sus scrofa GN=PSMA4 PE=1 SV=1 (F2Z528)	F2Z528	P25789	5.45574e+08	4.43967e+08	1.60182e+09	8.85099e+08
Cluster of Integrin beta-7 OS=Homo sapiens GN=ITGB7 PE=1 SV=1 (P26010)	P26010	P26010	3.59769e+07	9.09951e+07
Uncharacterized protein OS=Xenopus tropicalis GN=ptx3 PE=4 SV=1	F6VKJ0	P26022			5.54398e+09	1.01333e+10
Cluster of Moesin OS=Homo sapiens GN=MSN PE=1 SV=3 (P26038)	P26038	P26038	1.31207e+10	2.58621e+10	2.08149e+10	3.78002e+10
Cluster of ATP-dependent RNA helicase ddx6 OS=Xenopus laevis GN=ddx6 PE=1 SV=2 (P54824)	P54824	P26196	4.20447e+08	2.02592e+09	4.36086e+08	5.95483e+08
Cluster of DNA (cytosine-5)-methyltransferase OS=Mus musculus GN=Dnmt1 PE=1 SV=1 (J3QNW0)	J3QNW0	P26358	1.62352e+08	5.83618e+07
Cluster of Splicing factor U2AF 65 kDa subunit OS=Homo sapiens GN=U2AF2 PE=1 SV=4 (P26368)	P26368	P26368	4.95701e+08	1.57572e+09	3.5553e+08	2.30769e+08
60S ribosomal protein L13 OS=Xenopus laevis GN=rpl13 PE=2 SV=1	Q6DJN5	P26373	2.99878e+09	4.66256e+09	2.64454e+09	2.01075e+09
Uncharacterized protein OS=Xenopus tropicalis GN=chm PE=4 SV=1	F7AK12	P26374				2.73505e+07
Uncharacterized protein OS=Sus scrofa GN=IVD PE=1 SV=1	F1SSR4	P26440	6.73344e+09	3.91795e+09	1.57446e+09	4.88923e+09
Cluster of High mobility group protein B2 OS=Homo sapiens GN=HMGB2 PE=1 SV=2 (P26583)	P26583	P26583	1.98366e+08	5.48652e+08	1.08357e+10	2.53322e+09
Cluster of HnRNP I-related RNA transport protein VgRBP60 OS=Xenopus laevis GN=ptbp1 PE=2 SV=1 (Q9PTS5)	Q9PTS5	P26599	1.19883e+09	8.42255e+08	5.98978e+08	2.37168e+08
Uncharacterized protein (Fragment) OS=Xenopus tropicalis PE=3 SV=1	F7BAE6	P26639	6.05499e+08	7.4297e+08	3.6361e+09	4.3067e+09
Uncharacterized protein OS=Sus scrofa PE=1 SV=1	I3LDY4	P26640	1.51652e+09	3.08339e+08	1.60796e+09	1.4732e+09
Cluster of Elongation factor 1-gamma-B OS=Xenopus laevis GN=eef1g-b PE=2 SV=1 (Q91375)	Q91375	P26641	8.70587e+09	4.19382e+09	2.17024e+10	1.24156e+10
Cardiac phospholamban OS=Sus scrofa GN=PLN PE=1 SV=1	P61013	P26678	4.98303e+09	1.40124e+10
Peptidyl-prolyl cis-trans isomerase FKBP2 OS=Homo sapiens GN=FKBP2 PE=1 SV=2	P26885	P26885		8.91854e+07	3.3186e+08	2.63195e+08
Hepatocyte growth factor-like protein OS=Mus musculus GN=Mst1 PE=1 SV=1	E0CXN0	P26927	4.02214e+07		8.41824e+08	2.34992e+08
Cluster of Epb7.2-prov protein OS=Xenopus laevis GN=stom PE=2 SV=1 (Q7ZYP2)	Q7ZYP2	P27105	1.03485e+09	1.72404e+09	1.04118e+10	2.40421e+10
Cluster of Adenylate kinase 4, mitochondrial OS=Xenopus tropicalis GN=ak4 PE=3 SV=1 (F7DL73)	F7DL73	P27144	2.69642e+08			9.25463e+07
Uncharacterized protein OS=Sus scrofa PE=1 SV=1	I3L5K0	P27169	7.3876e+08	4.55589e+07
Cluster of Amine oxidase [flavin-containing] OS=Sus scrofa GN=MAOB PE=1 SV=1 (I3LEH4)	I3LEH4	P27338	7.86446e+09	7.50433e+09		1.13233e+09
Cluster of 14-3-3 protein theta OS=Homo sapiens GN=YWHAQ PE=1 SV=1 (P27348)	P27348	P27348	1.34335e+09	4.66268e+09	1.70576e+10	1.34818e+10
Cluster of MAP/microtubule affinity-regulating kinase 3 OS=Homo sapiens GN=MARK3 PE=1 SV=4 (P27448)	P27448	P27448	3.63103e+07			3.39469e+07
Cluster of Dipeptidyl peptidase 4 OS=Homo sapiens GN=DPP4 PE=1 SV=2 (P27487)	P27487	P27487	3.57511e+08		9.83654e+08
Collagen alpha-1(VIII) chain OS=Homo sapiens GN=COL8A1 PE=1 SV=2	P27658	P27658	9.63093e+06	3.05359e+07
Cluster of Uncharacterized protein OS=Sus scrofa GN=RPA1 PE=1 SV=1 (F1RHH4)	F1RHH4	P27694		2.69798e+07
Cluster of DNA-(apurinic or apyrimidinic site) lyase OS=Homo sapiens GN=APEX1 PE=1 SV=2 (P27695)	P27695	P27695	7.91066e+08	4.73215e+09	1.39815e+09	3.99051e+09
Uncharacterized protein OS=Xenopus tropicalis GN=XENTR_v90030749mg PE=3 SV=1	A0A1B8XWH9	P27708	6.37783e+08		2.76889e+07	2.44399e+08
Calreticulin OS=Xenopus tropicalis GN=calr PE=2 SV=1	Q6NVT6	P27797	2.16619e+09	5.55683e+09	8.20846e+08	1.40271e+09
Uncharacterized protein OS=Sus scrofa PE=1 SV=1	I3L806	P27816	2.88557e+10	8.46386e+09	1.9571e+09	7.27207e+09
Cluster of Uncharacterized protein OS=Xenopus tropicalis GN=canx PE=3 SV=1 (F7DHS2)	F7DHS2	P27824	6.17795e+09	1.82444e+10	7.70295e+08	1.4303e+09
Uncharacterized protein OS=Sus scrofa GN=CFP PE=1 SV=2	F1RWV1	P27918	9.67411e+08	5.335e+08	1.07142e+09	5.91443e+08
Cluster of Uncharacterized protein OS=Xenopus tropicalis GN=pik3r1 PE=4 SV=1 (F6Z0J4)	F6Z0J4	P27986		4.71135e+06		1.99609e+07
Kinase OS=Mus musculus GN=Itpkb PE=1 SV=1	B2RXC2	P27987	2.42847e+07
Proteasome subunit beta type OS=Xenopus laevis GN=psmb8 PE=2 SV=1	Q91787	P28062			8.65047e+07
Cluster of Proteasome subunit alpha type-5 OS=Mus musculus GN=Psma5 PE=1 SV=1 (Q9Z2U1)	Q9Z2U1	P28066	3.2203e+08	5.59315e+08	1.48751e+09	1.15283e+09
Proteasome subunit beta type-4 OS=Mus musculus GN=Psmb4 PE=1 SV=1	P99026	P28070	2.64194e+08	2.93826e+08	7.29044e+08	4.13674e+08
Cluster of Proteasome subunit beta type-6 OS=Mus musculus GN=Psmb6 PE=1 SV=3 (Q60692)	Q60692	P28072	4.44164e+08	2.79042e+08	9.14988e+08	4.88099e+08
Cluster of Proteasome subunit beta type OS=Xenopus tropicalis GN=psmb5 PE=3 SV=1 (F6WGD3)	F6WGD3	P28074	1.57578e+09	1.14109e+09	1.24841e+09	3.75782e+09
Cluster of 70 kDa peroxisomal membrane protein OS=Xenopus laevis GN=abcd3 PE=2 SV=1 (Q6IRQ1)	Q6IRQ1	P28288	5.27516e+08	1.09099e+08	3.43214e+08	3.14237e+08
Uncharacterized protein OS=Xenopus tropicalis GN=tmod1 PE=4 SV=1	F7AAF0	P28289		1.51886e+08	3.06107e+09	1.04853e+10
Cluster of Uncharacterized protein OS=Xenopus tropicalis GN=MGC147631 PE=3 SV=1 (F6RJY4)	F6RJY4	P28330	6.10323e+10	1.82169e+10	3.84021e+09	9.86567e+09
Cluster of NADH-ubiquinone oxidoreductase 75 kDa subunit, mitochondrial OS=Homo sapiens GN=NDUFS1 PE=1 SV=3 (P28331)	P28331	P28331	2.39253e+11	5.81328e+11	1.27459e+11	4.52668e+11
DNA polymerase delta catalytic subunit OS=Homo sapiens GN=POLD1 PE=1 SV=2	P28340	P28340		9.51827e+06
Cluster of TEF-1 OS=Xenopus laevis GN=tead1 PE=2 SV=1 (A8CSN2)	A8CSN2	P28347				7.01277e+07
Cluster of Uncharacterized protein (Fragment) OS=Xenopus tropicalis GN=smarca1 PE=4 SV=1 (F6WU50)	F6WU50	P28370	1.64992e+08	8.79404e+07	1.02006e+08	2.04111e+07
Cluster of Mitogen-activated protein kinase 1 OS=Homo sapiens GN=MAPK1 PE=1 SV=3 (P28482)	P28482	P28482	4.27858e+08	4.39762e+08	2.19279e+09	2.29899e+09
MGC83560 protein OS=Xenopus laevis GN=gca PE=2 SV=1	Q6GPL6	P28676			3.99116e+08	1.24964e+09
Grn-prov protein OS=Xenopus laevis GN=grn PE=2 SV=1	Q802C1	P28799			1.39845e+08
Uncharacterized protein OS=Xenopus tropicalis GN=ptprm PE=4 SV=1	F7DVD6	P28827				5.68734e+07
Uncharacterized protein OS=Sus scrofa PE=1 SV=1	I3LD43	P28838	1.58499e+09	4.5228e+09	1.09404e+09	1.90734e+09
MGC64545 protein OS=Xenopus laevis GN=hsd11b1 PE=2 SV=1	Q7SYR9	P28845			4.70604e+07	60510000
Uncharacterized protein OS=Sus scrofa GN=CD34 PE=1 SV=1	F1SF32	P28906	2.44083e+08	2.35934e+08		1.69709e+09
Cluster of Tripeptidyl-peptidase 2 OS=Homo sapiens GN=TPP2 PE=1 SV=4 (P29144)	P29144	P29144	2.61459e+09	1.26889e+09	2.012e+09	1.07092e+09
Inositol monophosphatase 1 OS=Mus musculus GN=Impa1 PE=1 SV=1	O55023	P29218	1.10749e+08	5.26592e+08	7.19481e+08	2.24087e+08
Cluster of Uncharacterized protein (Fragment) OS=Xenopus tropicalis GN=ctgf PE=4 SV=1 (F7CHN4)	F7CHN4	P29279	1.68343e+08			2.12656e+08
Tyrosine-protein phosphatase non-receptor type OS=Xenopus laevis PE=2 SV=1	Q4V854	P29350	1.19275e+08		1.04822e+08
Cluster of Collagen alpha-5(IV) chain OS=Homo sapiens GN=COL4A5 PE=1 SV=2 (P29400)	P29400	P29400	4.67187e+09	1.54658e+09	2.59277e+09	4.73337e+09
Cluster of Transketolase OS=Mus musculus GN=Tkt PE=1 SV=1 (P40142)	P40142	P29401	2.25877e+09	9.96739e+08	7.09579e+09	3.51201e+09
Nitric oxide synthase, endothelial OS=Mus musculus GN=Nos3 PE=1 SV=4	P70313	P29474	3.74017e+07
Cluster of Nitric oxide synthase OS=Xenopus tropicalis GN=nos1 PE=3 SV=1 (F7BDV9)	F7BDV9	P29475			7.98165e+07	3.99394e+08
Cluster of Leiomodin-1 OS=Homo sapiens GN=LMOD1 PE=1 SV=3 (P29536)	P29536	P29536			9.09587e+07	2.68036e+08
Promyelocytic leukemia OS=Sus scrofa GN=PML PE=1 SV=1	F1SID1	P29590		5.57968e+07
Cluster of Uncharacterized protein OS=Sus scrofa GN=EEF1D PE=1 SV=2 (F1SEV8)	F1SEV8	P29692	2.01773e+09	3.04643e+09	3.74619e+09	3.02709e+09
Uncharacterized protein OS=Sus scrofa GN=OAS2 PE=1 SV=1	F1RKA7	P29728		1.14671e+09
Pyruvate dehydrogenase E1 component subunit alpha, testis-specific form, mitochondrial OS=Mus musculus GN=Pdha2 PE=1 SV=1	P35487	P29803	7.19163e+10	6.61787e+10	5.32784e+10	1.12076e+11
Myristoylated alanine-rich C kinase substrate OS=Xenopus laevis GN=MARCKS PE=2 SV=1	O93503	P29966	2.0259e+08	5.97964e+08	1.23397e+08	3.99743e+08
Aquaporin-1 OS=Sus scrofa GN=AQP1 PE=2 SV=3	Q6PQZ1	P29972	1.54754e+09	1.13816e+09	2.36938e+09	1.82372e+08
Cluster of Aldh4a1 protein OS=Xenopus tropicalis GN=aldh4a1 PE=2 SV=1 (A4QNJ0)	A4QNJ0	P30038	6.36221e+09	1.02707e+10	2.35278e+09	2.35346e+09
Uncharacterized protein OS=Sus scrofa GN=PBLD PE=1 SV=1	I3LTZ8	P30039		7.82163e+07
Uncharacterized protein (Fragment) OS=Xenopus tropicalis GN=erp29 PE=4 SV=1	F6PRQ3	P30040	3.98424e+07	2.97331e+08	2.50735e+07
Cluster of Peroxiredoxin 6 OS=Mus musculus GN=Prdx6 PE=1 SV=1 (Q6GT24)	Q6GT24	P30041	4.05192e+09	2.66339e+09	5.97506e+09	2.62303e+09
Cluster of LOC100137677 protein OS=Xenopus laevis GN=LOC100137677 PE=2 SV=1 (A9UM19)	A9UM19	P30042	2.0622e+10	3.46913e+10	2.74119e+09	3.2088e+09
LOC100124834 protein OS=Xenopus tropicalis GN=blvrb PE=2 SV=1	A4IHE6	P30043	4.26982e+09	9.67018e+08	1.1794e+09	4.60374e+08
Cluster of Peroxiredoxin-5, mitochondrial OS=Mus musculus GN=Prdx5 PE=1 SV=1 (H3BJQ7)	H3BJQ7	P30044	1.68514e+10	4.66502e+07	4.93601e+09	6.80613e+09
D-dopachrome decarboxylase OS=Xenopus tropicalis GN=ddt PE=3 SV=1	Q28J83	P30046	5.98397e+08		8.24231e+08	5.55819e+08
Uncharacterized protein OS=Sus scrofa GN=PRDX3 PE=1 SV=1	F1S418	P30048	9.89991e+09	1.01859e+10	4.56971e+09	5.22379e+09
Cluster of ATP synthase subunit delta, mitochondrial OS=Homo sapiens GN=ATP5D PE=1 SV=2 (P30049)	P30049	P30049	2.55892e+10	1.81736e+10	6.35343e+09	1.67742e+10
Uncharacterized protein OS=Sus scrofa PE=3 SV=1	I3LBH4	P30050	2.22207e+09	3.37766e+09	4.60635e+09	5.46803e+09
Cluster of Uncharacterized protein OS=Xenopus tropicalis GN=LOC100135367 PE=3 SV=1 (F6RIB7)	F6RIB7	P30084	1.90456e+10	9.22365e+09	1.33874e+10	7.66985e+09
UMP-CMP kinase OS=Xenopus tropicalis GN=cmpk1 PE=2 SV=2	Q28H12	P30085	3.53633e+08	3.37909e+08	2.46001e+08	3.30725e+08
Cluster of Uncharacterized protein OS=Sus scrofa GN=PEBP1 PE=1 SV=1 (F1RKG8)	F1RKG8	P30086	5.94449e+09	1.13128e+10	1.97621e+09	1.88955e+09
Protein disulfide-isomerase OS=Xenopus tropicalis GN=pdia3 PE=3 SV=1	F6UJP2	P30101	2.65797e+09	1.11875e+10	2.8152e+09	3.39979e+09
Cluster of Serine/threonine-protein phosphatase 2A 65 kDa regulatory subunit A alpha isoform OS=Mus musculus GN=Ppp2r1a PE=1 SV=3 (Q76MZ3)	Q76MZ3	P30153	1.09391e+10	5.35432e+09	7.37496e+09	6.39673e+09
Peptidyl-prolyl cis-trans isomerase (Fragment) OS=Xenopus laevis GN=LOC100126631 PE=2 SV=1	A8E5Z6	P30405	9.56327e+08	7.53758e+08	4.84198e+09	1.28545e+09
Cluster of Glycylpeptide N-tetradecanoyltransferase 1 OS=Homo sapiens GN=NMT1 PE=1 SV=2 (P30419)	P30419	P30419	2.47987e+09	2.24617e+09	2.46565e+08	9.45216e+08
Cluster of H-2 class I histocompatibility antigen, L-D alpha chain OS=Mus musculus GN=H2-L PE=1 SV=2 (P01897)	P01897	P30453	1.17785e+09
Cluster of Uncharacterized protein OS=Sus scrofa GN=HMOX2 PE=1 SV=1 (F1RK58)	F1RK58	P30519		1.26689e+08	4.34153e+08
Cluster of Adenylosuccinate synthetase isozyme 2 OS=Homo sapiens GN=ADSS PE=1 SV=3 (P30520)	P30520	P30520			1.52936e+09	1.19696e+09
Uncharacterized protein (Fragment) OS=Xenopus tropicalis GN=lrpap1 PE=4 SV=1	F6UAC7	P30533		2.73646e+08		8.45764e+06
Cluster of Adenylosuccinate lyase OS=Mus musculus GN=Adsl PE=1 SV=2 (P54822)	P54822	P30566	1.96684e+09	4.99072e+08	4.87005e+09	2.16445e+09
Cluster of Pyruvate kinase PKLR OS=Homo sapiens GN=PKLR PE=1 SV=2 (P30613)	P30613	P30613	7.56071e+10	1.68887e+11	2.52989e+11	1.33327e+11
Cluster of CAP-Gly domain-containing linker protein 1 OS=Homo sapiens GN=CLIP1 PE=1 SV=2 (P30622)	P30622	P30622	4.19717e+09	2.05482e+09	1.2776e+09	1.93977e+09
Sorcin OS=Xenopus tropicalis GN=sri PE=2 SV=1	Q28IQ2	P30626	9.01532e+08	4.76972e+07	1.01228e+09	1.19542e+09
MGC81156 protein OS=Xenopus laevis GN=gstt1 PE=2 SV=1	Q6INS0	P30711			4.77517e+08	1.58868e+09
Leukocyte elastase inhibitor A OS=Mus musculus GN=Serpinb1a PE=1 SV=1	Q9D154	P30740	4.06864e+07	3.15176e+08	1.77678e+08	1.32859e+09
Aldehyde dehydrogenase X, mitochondrial OS=Mus musculus GN=Aldh1b1 PE=1 SV=1	Q9CZS1	P30837	3.65767e+08
Cluster of DNA-directed RNA polymerase II subunit RPB2 OS=Homo sapiens GN=POLR2B PE=1 SV=1 (P30876)	P30876	P30876	4.52504e+07	1.78537e+07	7.74346e+07	2.0098e+08
Cluster of Succinate dehydrogenase [ubiquinone] flavoprotein subunit, mitochondrial OS=Homo sapiens GN=SDHA PE=1 SV=2 (P31040)	P31040	P31040	2.10457e+11	9.09965e+10	3.71945e+10	4.92211e+10
Coronin OS=Xenopus laevis GN=coro1a PE=2 SV=1	Q6P9I1	P31146	4.08742e+09	7.58272e+08	1.81591e+09	1.80826e+08
Cluster of S-adenosylmethionine synthase isoform type-2 OS=Homo sapiens GN=MAT2A PE=1 SV=1 (P31153)	P31153	P31153	1.12217e+08	2.7595e+08	1.02668e+08	1.58691e+08
Cluster of cAMP-dependent protein kinase type II-beta regulatory subunit OS=Homo sapiens GN=PRKAR2B PE=1 SV=3 (P31323)	P31323	P31323	6.50767e+08	9.10975e+09	2.10559e+09	5.3571e+09
Cluster of Uncharacterized protein (Fragment) OS=Xenopus tropicalis GN=cps1 PE=3 SV=1 (F6XLM2)	F6XLM2	P31327				705370000
Cluster of Nucleolysin TIA-1 isoform p40 OS=Homo sapiens GN=TIA1 PE=1 SV=3 (P31483)	P31483	P31483		1.53071e+08	2.05267e+08
Uncharacterized protein (Fragment) OS=Xenopus tropicalis GN=fmo3 PE=3 SV=1	F7CV72	P31513				1.56524e+08
Transporter (Fragment) OS=Xenopus tropicalis GN=LOC100493853 PE=3 SV=1	F7B9S9	P31645				4.44518e+07
Cluster of DnaJ homolog subfamily A member 1 OS=Homo sapiens GN=DNAJA1 PE=1 SV=2 (P31689)	P31689	P31689	6.14169e+07	5.19612e+08	4.03055e+08	2.32778e+07
Cluster of Akt2 protein OS=Xenopus tropicalis GN=akt2 PE=2 SV=1 (B1WB72)	B1WB72	P31751	1.4216e+08	2.94654e+07	8.57251e+08	3.52325e+08
Cluster of Uqcrc1 protein OS=Xenopus laevis GN=uqcrc1 PE=2 SV=1 (Q7ZWJ2)	Q7ZWJ2	P31930	1.70678e+11	3.01887e+11	4.6579e+10	2.52711e+11
Uncharacterized protein OS=Sus scrofa GN=LOC100516656 PE=1 SV=1	I3LUZ8	P31937	2.87324e+09	1.76583e+09	2.62371e+09	6.03651e+09
Cluster of LOC443576 protein (Fragment) OS=Xenopus laevis GN=LOC443576 PE=2 SV=1 (Q6ING0)	Q6ING0	P31939	1.78561e+09	5.18467e+07	1.11782e+09	8.92752e+08
MCG11326, isoform CRA_b OS=Mus musculus GN=Hnrnph3 PE=1 SV=1	D3YWT1	P31942	1.05433e+08	4.80023e+08
Cluster of Hnrnph3 protein OS=Xenopus tropicalis GN=hnrnph3 PE=2 SV=1 (B2GUJ1)	B2GUJ1	P31943	5.07553e+07	2.98841e+08	1.32491e+09	1.17576e+09
Caspase-14 OS=Homo sapiens GN=CASP14 PE=1 SV=2	P31944	P31944				1.37132e+08
Cluster of 14-3-3 protein beta/alpha OS=Xenopus tropicalis GN=ywhab PE=2 SV=1 (Q5XGC8)	Q5XGC8	P31946		3.12627e+09	1.38753e+10	1.00518e+10
14-3-3 protein sigma OS=Homo sapiens GN=SFN PE=1 SV=1	P31947	P31947		3.22974e+09
Cluster of Stress-induced-phosphoprotein 1 OS=Mus musculus GN=Stip1 PE=1 SV=1 (Q60864)	Q60864	P31948	3.27628e+09	1.15189e+10	2.13501e+08	2.8387e+08
S100 calcium binding protein A11 OS=Xenopus tropicalis GN=s100a11 PE=2 SV=1	Q28J00	P31949			4.704e+08	1.87883e+09
Cluster of L1cam protein OS=Xenopus tropicalis GN=l1cam PE=2 SV=1 (A4IHA8)	A4IHA8	P32004			2.9049e+07	3.32079e+09
Uncharacterized protein (Fragment) OS=Xenopus tropicalis GN=inpp5b PE=4 SV=1	F6ZGS2	P32019				4.848e+06
Peroxiredoxin 2 OS=Xenopus laevis GN=PRDX2 PE=2 SV=1	G3GBS3	P32119	2.4981e+10	6.09835e+09	2.19798e+09	4.42414e+09
Arrb2 protein OS=Xenopus tropicalis GN=arrb2 PE=2 SV=1	A4QNQ6	P32121				6.68735e+07
Cluster of Glycerol kinase OS=Mus musculus GN=Gk PE=1 SV=2 (Q64516)	Q64516	P32189	1.91044e+09	7.82216e+09		1.10313e+09
Cluster of Sodium/calcium exchanger 1 OS=Homo sapiens GN=SLC8A1 PE=1 SV=3 (P32418)	P32418	P32418	3.56178e+09	9.12554e+08	1.45853e+10	3.27538e+10
Cluster of Guanylate-binding protein 1 OS=Homo sapiens GN=GBP1 PE=1 SV=2 (P32455)	P32455	P32455	1.38084e+07	2.43214e+08	9.94183e+07	1.61743e+08
Guanylate-binding protein 1 OS=Mus musculus GN=Gbp2 PE=1 SV=1	Q9Z0E6	P32456	1.67486e+08
Uncharacterized protein (Fragment) OS=Xenopus tropicalis GN=cth PE=3 SV=1	F6YTF8	P32929			1.3707e+07	3.68682e+08
Cluster of 60S ribosomal protein L9 OS=Homo sapiens GN=RPL9 PE=1 SV=1 (P32969)	P32969	P32969	6.96608e+08	5.46754e+08	2.02124e+09	3.83027e+09
Uncharacterized protein OS=Sus scrofa GN=ACSL1 PE=1 SV=2	F1RSZ3	P33121	3.91387e+10	2.47771e+10	1.21438e+09	6.06433e+09
Cadherin-5 OS=Sus scrofa GN=CDH5 PE=2 SV=1	O02840	P33151	7.79667e+07	9.91969e+07	8.15389e+07	1.68081e+08
Lymphocyte-specific protein 1 OS=Mus musculus GN=Lsp1 PE=1 SV=1	A2A6J4	P33241	2.83334e+07		8.747e+07	5.67846e+07
Deoxyuridine triphosphatase, isoform CRA_b OS=Mus musculus GN=Dut PE=1 SV=1	Q8VCG1	P33316		3.12013e+07
Uncharacterized protein OS=Sus scrofa PE=4 SV=2	F1RLT0	P33527	3.28062e+07	7.35793e+07		2.11091e+08
Uncharacterized protein OS=Xenopus tropicalis GN=XENTR_v90030840mg PE=4 SV=1	A0A1B8XWB9	P33763				1.93332e+09
Uncharacterized protein (Fragment) OS=Xenopus tropicalis GN=abcd1 PE=4 SV=1	F7DL26	P33897	2.21682e+08		6.02291e+07
Ribonuclease 4 OS=Sus scrofa GN=RNASE4 PE=1 SV=1	I3LDZ2	P34096		2.32203e+07
Cluster of Syndecan-2-A OS=Xenopus laevis GN=sdc2-a PE=2 SV=2 (P49414)	P49414	P34741		7.68309e+07	1.47596e+08	5.114e+08
Cluster of Serine hydroxymethyltransferase OS=Xenopus tropicalis GN=shmt1 PE=3 SV=1 (F7A2G7)	F7A2G7	P34896	2.08766e+08		4.55528e+09	1.40349e+10
Cluster of Serine hydroxymethyltransferase OS=Mus musculus GN=Shmt2 PE=1 SV=1 (Q9CZN7)	Q9CZN7	P34897	2.12566e+09	1.20393e+09	1.37998e+09	1.07566e+10
Cluster of Bifunctional epoxide hydrolase 2 OS=Sus scrofa GN=EPHX2 PE=2 SV=1 (Q6Q2C2)	Q6Q2C2	P34913	9.91776e+09	6.02215e+08	4.71419e+09	4.13564e+08
Cluster of Osmotic stress protein 94 kDa OS=Xenopus tropicalis GN=hspa4 PE=2 SV=1 (Q6P3M8)	Q6P3M8	P34932	8.19781e+09	2.58768e+09	2.31231e+09	2.74196e+09
Cluster of G protein-coupled receptor kinase 5 OS=Homo sapiens GN=GRK5 PE=1 SV=1 (P34947)	P34947	P34947	2.33586e+07	1.77692e+06	6.49393e+07	8.49892e+07
Mannose-6-phosphate isomerase OS=Sus scrofa GN=MPI PE=1 SV=1	F1SJ30	P34949	1.36132e+09	1.46554e+08	1.02422e+09	1.06977e+09
Cluster of Trypsin-3 OS=Homo sapiens GN=PRSS3 PE=1 SV=2 (P35030)	P35030	P35030	8.84054e+11	2.68436e+12	1.14261e+12	1971797909699
Uncharacterized protein OS=Sus scrofa GN=GPC1 PE=1 SV=2	F1SIQ5	P35052	2.55983e+09	3.5099e+08
Profilin-2 OS=Homo sapiens GN=PFN2 PE=1 SV=3	P35080	P35080	1.38018e+08	2.26077e+08	3.15687e+08	3.56216e+08
Cluster of Alpha(E)-catenin OS=Xenopus laevis GN=ctnna1 PE=2 SV=1 (Q91682)	Q91682	P35221	1.2186e+10	2.85893e+09	3.94542e+10	5.97165e+10
Cluster of Catenin beta-1 OS=Homo sapiens GN=CTNNB1 PE=1 SV=1 (P35222)	P35222	P35222	3.3204e+09	3.58491e+09	1.61849e+10	2.40906e+10
Cluster of Prohibitin OS=Mus musculus GN=Phb PE=1 SV=1 (P67778)	P67778	P35232	1.66445e+10	6.78243e+10	2.21557e+10	8.70953e+10
Serpin peptidase inhibitor, clade B (Ovalbumin), member 6 OS=Xenopus tropicalis GN=serpinb6 PE=2 SV=1	Q66KE4	P35237	1.57622e+09		1.56578e+09	7.01964e+08
Replication factor C subunit 1 OS=Mus musculus GN=Rfc1 PE=1 SV=1	A0A0N5E9G7	P35251	8.54557e+06
60S ribosomal protein L22 OS=Homo sapiens GN=RPL22 PE=1 SV=2	P35268	P35268	1.62689e+09	4.35262e+09	3.82178e+09	4.2211e+09
Cluster of Sepiapterin reductase OS=Xenopus tropicalis GN=spr PE=2 SV=1 (B0BML7)	B0BML7	P35270	1.78515e+09	1.64418e+09	7.80581e+08	1.5915e+08
Cluster of Thrombospondin 4 OS=Xenopus tropicalis GN=thbs4 PE=2 SV=1 (Q08D10)	Q08D10	P35443	1.18607e+08	1.08473e+09	5.42492e+06	1.38638e+06
Uncharacterized protein (Fragment) OS=Xenopus tropicalis GN=fbn1 PE=4 SV=1	F6ZXW7	P35555	2.00184e+10	1.43411e+10	1.44085e+10	4.15651e+09
Cluster of Uncharacterized protein OS=Xenopus tropicalis GN=agl PE=4 SV=1 (F7D8W4)	F7D8W4	P35573	1.52936e+10	2.06841e+10	9.7323e+09	1.60931e+10
Cluster of Myosin-9 OS=Mus musculus GN=Myh9 PE=1 SV=4 (Q8VDD5)	Q8VDD5	P35579	1.02572e+11	8.28254e+10	9.58189e+10	1.84701e+11
Cluster of Uncharacterized protein OS=Xenopus tropicalis GN=myh14 PE=3 SV=1 (F6WU78)	F6WU78	P35580	7.4549e+10	7.43064e+10	8.42207e+10	1.67872e+11
Cluster of Uncharacterized protein OS=Xenopus tropicalis GN=copb2 PE=4 SV=1 (F7A7Q0)	F7A7Q0	P35606	1.4896e+09	3.43326e+08	3.17998e+08	6.11661e+08
Cluster of Adducin 1 (Alpha) OS=Sus scrofa GN=ADD1 PE=1 SV=2 (F1S8P9)	F1S8P9	P35611	2.50504e+09	9.54153e+08	9.0574e+09	1.45669e+10
Uncharacterized protein OS=Xenopus tropicalis GN=add2 PE=4 SV=1	F7DGX2	P35612	5.70332e+08	4.19503e+07		8.2313e+06
Uncharacterized protein (Fragment) OS=Xenopus tropicalis GN=bsg PE=4 SV=1	F7BW15	P35613	3.96176e+09	4.01781e+09	3.36682e+08	6.84585e+08
Cluster of Beta-adrenergic receptor kinase 2 OS=Homo sapiens GN=GRK3 PE=1 SV=2 (P35626)	P35626	P35626		4.53941e+07	1.0726e+08	3.71147e+08
Cluster of Fus protein OS=Xenopus laevis GN=fus PE=2 SV=1 (Q7ZXQ2)	Q7ZXQ2	P35637	1.27517e+09	2.18709e+09	2.59713e+09	2.01185e+09
Cluster of Nucleoporin CAN OS=Xenopus laevis GN=nup214 PE=2 SV=1 (Q9PVZ2)	Q9PVZ2	P35658			2.3399e+08
Cluster of LOC398543 protein (Fragment) OS=Xenopus laevis GN=LOC398543 PE=2 SV=1 (Q6DDW5)	Q6DDW5	P35659	7.4822e+08	9.88582e+08	4.41588e+08	44244000
Cluster of Myosin-11 OS=Homo sapiens GN=MYH11 PE=1 SV=3 (P35749)	P35749	P35749	7.89278e+10	7.45593e+10	8.40958e+10	1.70289e+11
Glutaredoxin (Thioltransferase) OS=Xenopus tropicalis GN=glrx PE=2 SV=1	Q28I60	P35754		4.47928e+07	1.65891e+08	5.08584e+07
Protein phosphatase 1A OS=Mus musculus GN=Ppm1a PE=1 SV=1	P49443	P35813	3.91545e+08	1.15673e+08	8.87363e+08	4.80511e+08
LOC100101314 protein OS=Xenopus laevis GN=igfals PE=2 SV=1	A5PKR7	P35858	4.01378e+08		1.2102e+08
Cluster of Uncharacterized protein OS=Xenopus tropicalis GN=ahr PE=4 SV=1 (F7DNN6)	F7DNN6	P35869			2.66779e+07	6.45366e+07
Hydroxymethylglutaryl-CoA lyase, mitochondrial OS=Mus musculus GN=Hmgcl PE=1 SV=2	P38060	P35914	5.6446e+08	9.48955e+08	1.20413e+09	2.17396e+09
Cluster of 26S protease regulatory subunit 7 OS=Homo sapiens GN=PSMC2 PE=1 SV=3 (P35998)	P35998	P35998	1.00132e+09	1.22063e+09	1.30787e+09	1.00921e+09
Uncharacterized protein OS=Sus scrofa GN=ARL2 PE=1 SV=1	F1RQS8	P36404		4.22952e+07	3.98028e+07
ADP-ribosylation factor-like protein 3 OS=Homo sapiens GN=ARL3 PE=1 SV=2	P36405	P36405		3.87714e+07
Cluster of ATP synthase subunit gamma, mitochondrial OS=Homo sapiens GN=ATP5C1 PE=1 SV=1 (P36542)	P36542	P36542	1.50594e+11	5.56327e+10	4.65227e+10	1.27938e+11
Cluster of V-type proton ATPase subunit E 1 OS=Homo sapiens GN=ATP6V1E1 PE=1 SV=1 (P36543)	P36543	P36543		7.66379e+07	2.21761e+08	8.66429e+07
Oxygen-dependent coproporphyrinogen-III oxidase, mitochondrial OS=Mus musculus GN=Cpox PE=1 SV=2	P36552	P36551	5.95474e+07	4.27678e+07	1.06042e+08	4.16738e+08
Cluster of 60S ribosomal protein L4 OS=Mus musculus GN=Rpl4 PE=1 SV=3 (Q9D8E6)	Q9D8E6	P36578	7.43383e+09	1.33455e+10	1.26927e+10	1.38547e+10
Lon protease homolog (Fragment) OS=Xenopus tropicalis GN=lonp1 PE=3 SV=1	F6Z4A8	P36776	1.13998e+10	1.24412e+10	6.41408e+08	1.21689e+09
Cluster of Pgm2-prov protein OS=Xenopus laevis GN=pgm1 PE=2 SV=1 (Q7ZYA3)	Q7ZYA3	P36871	1.72843e+10	1.83924e+10	6.55526e+09	5.49965e+09
Cluster of Serine/threonine-protein phosphatase PP1-gamma catalytic subunit OS=Homo sapiens GN=PPP1CC PE=1 SV=1 (P36873)	P36873	P36873	3.632e+09	4.20884e+09	1.25616e+10	1.37951e+10
Cluster of Guanine nucleotide-binding protein-like 1 OS=Mus musculus GN=Gnl1 PE=1 SV=4 (P36916)	P36916	P36915	5.88391e+07	1.75523e+07
Serpin B5 OS=Mus musculus GN=Serpinb5 PE=1 SV=1	P70124	P36952		7.63318e+07
Serine (Or cysteine) proteinase inhibitor, clade F, member 1 OS=Xenopus tropicalis GN=serpinf1 PE=2 SV=1	Q6P614	P36955	8.2027e+08	4.4175e+09	2.47133e+08	3.5505e+08
Dlst-prov protein OS=Xenopus laevis GN=dlst PE=2 SV=1	Q7ZXF6	P36957	1.60046e+10	2.36616e+10	8.51173e+09	1.16737e+10
Cluster of GMP reductase 1 OS=Mus musculus GN=Gmpr PE=1 SV=1 (Q9DCZ1)	Q9DCZ1	P36959	6.72878e+08	2.98548e+08	2.63188e+09	3.74788e+09
MGC130849 protein OS=Xenopus laevis GN=MGC130849 PE=2 SV=1	Q32NS6	P36969	5.82648e+08	9.83509e+08	1.29094e+09	1.04327e+09
Cluster of IL4I1 protein OS=Xenopus laevis GN=nup62 PE=1 SV=1 (Q91349)	Q91349	P37198	3.43625e+07		1.9663e+08	1.92199e+07
Cluster of Transgelin-2 OS=Mus musculus GN=Tagln2 PE=1 SV=4 (Q9WVA4)	Q9WVA4	P37802	2.15345e+09	2.0428e+08	2.94758e+09	8.53176e+08
Transaldolase OS=Sus scrofa GN=TALDO1 PE=1 SV=2	F1RYY6	P37837	7.85797e+08	1.12182e+09	1.41933e+09	1.45384e+09
Alpha-synuclein OS=Mus musculus GN=Snca PE=1 SV=2	O55042	P37840	3.44323e+08
Cluster of Electron transfer flavoprotein subunit beta OS=Homo sapiens GN=ETFB PE=1 SV=3 (P38117)	P38117	P38117	2.17568e+10	9.11068e+09	3.44291e+09	5.96349e+09
Cluster of RNA-binding motif protein, X chromosome OS=Homo sapiens GN=RBMX PE=1 SV=3 (P38159)	P38159	P38159	3.5127e+08	8.94279e+08	2.19785e+09	3.58756e+08
Uncharacterized protein (Fragment) OS=Xenopus tropicalis GN=lipa PE=4 SV=1	F6Q527	P38571				3.66136e+07
Cluster of V-type proton ATPase catalytic subunit A OS=Mus musculus GN=Atp6v1a PE=1 SV=2 (P50516)	P50516	P38606	9.63628e+08	8.45873e+08	7.7164e+08	4.69953e+08
Cluster of Stress-70 protein, mitochondrial OS=Mus musculus GN=Hspa9 PE=1 SV=3 (P38647)	P38647	P38646	5.5763e+10	6.15179e+10	5.40428e+09	1.40003e+10
Cluster of Eukaryotic initiation factor 4A-III OS=Mus musculus GN=Eif4a3 PE=1 SV=3 (Q91VC3)	Q91VC3	P38919	6.03511e+08	1.7217e+09	1.82456e+09	8.85883e+08
Uncharacterized protein OS=Xenopus tropicalis GN=rps19 PE=4 SV=1	F6VPX2	P39019	1.24165e+09	2.29444e+09	1.35053e+09	1.17321e+09
Cluster of LOC100145083 protein OS=Xenopus tropicalis GN=rpl3 PE=2 SV=1 (B0BM43)	B0BM43	P39023	1.95651e+09	1.27126e+09	7.01659e+09	4.05327e+09
Uncharacterized protein OS=Sus scrofa GN=LOC102164134 PE=1 SV=1	I3LN25	P39059	1.90487e+09	1.14781e+09
Uncharacterized protein OS=Sus scrofa PE=1 SV=1	I3LH70	P39060	3.55313e+08	1.09819e+09	1.11466e+10	1.65598e+10
LOC100125162 protein OS=Xenopus tropicalis GN=mpv17 PE=2 SV=1	A4QNI2	P39210	8.8758e+07			2.28149e+08
Cluster of Dolichyl-diphosphooligosaccharide--protein glycosyltransferase 48 kDa subunit OS=Mus musculus GN=Ddost PE=1 SV=2 (O54734)	O54734	P39656	2.31468e+09	3.43871e+09	1.35214e+09	2.04645e+09
Acidic leucine-rich nuclear phosphoprotein 32 family member A (Fragment) OS=Mus musculus GN=Anp32a PE=1 SV=1	D3YYE1	P39687	5.07231e+08	3.85785e+09	5.55793e+08	3.75778e+09
Cluster of Flap endonuclease 1-B OS=Xenopus laevis GN=fen1-b PE=1 SV=1 (P70054)	P70054	P39748			1.75962e+07
Uncharacterized protein (Fragment) OS=Xenopus tropicalis GN=cux1 PE=4 SV=1	F6V4N5	P39880				2.13842e+07
Capping protein (Actin filament), gelsolin-like OS=Mus musculus GN=Capg PE=1 SV=1	Q99LB4	P40121	8.75085e+06	6.736e+07
Adenylyl cyclase-associated protein OS=Xenopus tropicalis GN=cap2 PE=3 SV=1	F6R8R3	P40123	1.01386e+09	5.85885e+08	1.41846e+09	8.2382e+08
Interleukin-6 receptor subunit beta OS=Mus musculus GN=Il6st PE=1 SV=2	Q00560	P40189	1.58928e+07
Platelet glycoprotein V (Fragment) OS=Mus musculus GN=Gp5 PE=1 SV=1	Q9QZU3	P40197	5.92191e+07
Cluster of Alpha-taxilin OS=Homo sapiens GN=TXLNA PE=1 SV=3 (P40222)	P40222	P40222	1.42848e+08
Cluster of T-complex protein 1 subunit zeta OS=Mus musculus GN=Cct6a PE=1 SV=3 (P80317)	P80317	P40227	1.18249e+09	3.22356e+09	6.48158e+09	5.91281e+09
Cluster of Nnmt protein (Fragment) OS=Xenopus tropicalis GN=nnmt PE=2 SV=1 (Q5M8W1)	Q5M8W1	P40261				3.64886e+09
Cluster of 60S ribosomal protein L13a OS=Mus musculus GN=Rpl13a PE=1 SV=4 (P19253)	P19253	P40429	1.59509e+09	4.60241e+09	2.13622e+09	3.13617e+09
Cluster of Signal transducer and activator of transcription 3 OS=Sus scrofa GN=STAT3 PE=1 SV=1 (Q19S50)	Q19S50	P40763	7.78944e+08	1.63121e+08	5.95472e+08	3.74448e+08
Usp8-prov protein OS=Xenopus laevis GN=usp8 PE=2 SV=1	Q7ZY76	P40818	1.77237e+07		1.43105e+07	9.27204e+06
Uncharacterized protein OS=Sus scrofa PE=1 SV=1	I3LRG2	P40855		1.13115e+07	8.56295e+06	2.8973e+07
Cluster of Malate dehydrogenase, cytoplasmic OS=Xenopus laevis GN=mdh1 PE=2 SV=1 (Q6PAB3)	Q6PAB3	P40925	6.66163e+10	5.64466e+10	5.82366e+10	6.21356e+10
Cluster of Malate dehydrogenase, mitochondrial OS=Mus musculus GN=Mdh2 PE=1 SV=3 (P08249)	P08249	P40926	1.72134e+11	1.80416e+11	2.29654e+11	2.45465e+11
Cluster of Uncharacterized protein OS=Xenopus tropicalis GN=rfc3 PE=4 SV=1 (F7ANQ6)	F7ANQ6	P40938			9.60353e+06
Cluster of Trifunctional enzyme subunit alpha, mitochondrial OS=Homo sapiens GN=HADHA PE=1 SV=2 (P40939)	P40939	P40939	4.60711e+11	2.94102e+11	8.29396e+10	8.57313e+10
Cluster of Uncharacterized protein OS=Xenopus tropicalis GN=eif2s3 PE=4 SV=1 (F7CSF8)	F7CSF8	P41091	3.24065e+09	4.60029e+09	4.83516e+09	2.28758e+09
Uncharacterized protein OS=Xenopus tropicalis PE=3 SV=1	F6YXZ7	P41180		5.47938e+06
Uncharacterized protein OS=Xenopus tropicalis GN=eif2d PE=4 SV=1	F7CJY3	P41214	1.25743e+08			52615000
Uncharacterized protein OS=Sus scrofa PE=1 SV=2	F1RND9	P41218	5.40361e+08	3.2109e+07
Cluster of Peripherin OS=Homo sapiens GN=PRPH PE=1 SV=2 (P41219)	P41219	P41219	3.59305e+09	1.02248e+10	3.28295e+10	3.69652e+10
Prostaglandin-H2 D-isomerase OS=Mus musculus GN=Ptgds PE=1 SV=1	O09114	P41222	3.29229e+07
Cluster of Protein BUD31 homolog OS=Homo sapiens GN=BUD31 PE=1 SV=2 (P41223)	P41223	P41223		5.89172e+07	9.31278e+07	4.42582e+07
MCG18845, isoform CRA_d OS=Mus musculus GN=Uba7 PE=1 SV=1	Q9DBK7	P41226	2.82246e+08
Cluster of Uncharacterized protein OS=Sus scrofa GN=NAA10 PE=1 SV=1 (F1RZU5)	F1RZU5	P41227		3.29017e+07
Tyrosine-protein kinase OS=Xenopus tropicalis GN=csk PE=3 SV=1	F6UTP2	P41240		3.61655e+07		1.94417e+07
LOC496144 protein OS=Xenopus laevis GN=pnpla4 PE=2 SV=1	Q5M9B2	P41247			4.91195e+07
Cluster of Glycine--tRNA ligase OS=Homo sapiens GN=GARS PE=1 SV=3 (P41250)	P41250	P41250	8.82749e+08	8.96718e+08	1.40803e+09	2.03287e+09
Uncharacterized protein OS=Sus scrofa GN=LOC100739149 PE=1 SV=1	I3LAT6	P41252	8.16036e+08	1.19721e+08	1.1301e+09	1.54639e+09
Cluster of Dodecenoyl-Coenzyme A delta isomerase (3,2 trans-enoyl-Coenzyme A isomerase) OS=Xenopus tropicalis GN=eci1 PE=2 SV=1 (Q5M8Y6)	Q5M8Y6	P42126	2.02861e+10		2.31451e+09	4.74625e+09
Cluster of Lamina associated protein 2-beta isoform OS=Xenopus laevis GN=lap2omega PE=2 SV=1 (O73766)	O73766	P42167	6.87933e+09	6.50234e+09	6.73529e+09	3.25632e+09
Cluster of Signal transducer and activator of transcription 1-alpha/beta OS=Homo sapiens GN=STAT1 PE=1 SV=2 (P42224)	P42224	P42224	2.33675e+08	1.33483e+09	6.83201e+07	9.108e+07
Cluster of Signal transducer and activator of transcription 6 OS=Homo sapiens GN=STAT6 PE=1 SV=1 (P42226)	P42226	P42226	3.962e+07		5.34267e+07	7.20544e+07
Cluster of Superkiller viralicidic activity 2-like 2 OS=Mus musculus GN=Skiv2l2 PE=1 SV=1 (Q9CZU3)	Q9CZU3	P42285	6.7973e+07	5.39868e+07	1.19025e+08	9.66133e+06
Cluster of Serine/threonine-protein kinase mTOR OS=Homo sapiens GN=MTOR PE=1 SV=1 (P42345)	P42345	P42345	1.56534e+09	2.40757e+07	1.25004e+08	1.87036e+08
Cluster of Pik4ca-prov protein OS=Xenopus laevis GN=pi4ka PE=2 SV=1 (Q6DDG3)	Q6DDG3	P42356	1.01566e+09	4.25451e+07	6.0406e+08	7.25637e+08
Uncharacterized protein OS=Xenopus tropicalis GN=eps15 PE=4 SV=1	F7E426	P42566	1.55554e+08	2.03591e+07	3.19047e+07	2.10132e+08
Caspase-3 OS=Sus scrofa GN=CASP3 PE=1 SV=2	F1RSZ5	P42574		3.29019e+07	1.53632e+08
Cluster of 40S ribosomal protein S27 (Fragment) OS=Mus musculus GN=Rps27 PE=1 SV=1 (A0A0G2JDW7)	A0A0G2JDW7	P42677	8.18713e+08	9.73594e+08	8.8003e+08	4.39176e+08
Cluster of LOC443584 protein OS=Xenopus laevis GN=rbm34 PE=2 SV=1 (Q569S7)	Q569S7	P42696			3.40259e+07	4.78767e+06
Leukemia inhibitory factor receptor OS=Mus musculus GN=Lifr PE=1 SV=1	P42703	P42702	3.53635e+08
Cluster of Leucine-rich PPR motif-containing protein, mitochondrial OS=Xenopus tropicalis GN=lrpprc PE=4 SV=1 (F6YDP6)	F6YDP6	P42704	1.16046e+10	1.45961e+10	1.4231e+09	4.66407e+09
Acaa2-prov protein OS=Xenopus laevis GN=acaa2 PE=2 SV=1	Q7ZTL1	P42765	7.67873e+10	4.96896e+10	2.27454e+10	101745800000
Cluster of 60S ribosomal protein L35 OS=Homo sapiens GN=RPL35 PE=1 SV=2 (P42766)	P42766	P42766	1.14158e+09	2.21136e+09	2.12631e+09	1.05678e+09
Wiskott-Aldrich syndrome protein homolog OS=Mus musculus GN=Was PE=1 SV=1	P70315	P42768	2.67861e+07
Cluster of Huntingtin OS=Homo sapiens GN=HTT PE=1 SV=2 (P42858)	P42858	P42858	4.82166e+08		4.13902e+08	6.71995e+08
Endothelin-converting enzyme 1 OS=Homo sapiens GN=ECE1 PE=1 SV=2	P42892	P42892	4.80162e+07		4.48105e+07	1.85523e+08
Cluster of Lissencephaly-1 homolog OS=Xenopus tropicalis GN=pafah1b1 PE=2 SV=3 (Q6NZH4)	Q6NZH4	P43034	2.75345e+09	9.10856e+08	2.78694e+09	1.92663e+09
MCAM OS=Xenopus laevis GN=MCAM PE=2 SV=1	A0A077EKR4	P43121	1.61615e+08	3.51252e+08	1.06161e+08	1.68113e+08
Uncharacterized protein (Fragment) OS=Xenopus tropicalis GN=crat.1 PE=3 SV=1	F7D7H8	P43155	6.78733e+10	5.27304e+10	1.3929e+10	1.08648e+10
Uncharacterized protein OS=Xenopus tropicalis PE=3 SV=1	F6SWS5	P43235			1.88678e+08	1.41873e+09
MGC80752 protein OS=Xenopus laevis GN=matr3 PE=2 SV=1	Q6GP10	P43243	2.56743e+09	8.41695e+08	9.36768e+07	3.07244e+07
Uncharacterized protein OS=Sus scrofa GN=LOC100737057 PE=4 SV=2	F1RS82	P43251	4.85484e+07	2.88684e+07
Cluster of Glycerol-3-phosphate dehydrogenase OS=Xenopus tropicalis GN=gpd2 PE=3 SV=1 (F6QX50)	F6QX50	P43304	1.21167e+08	3.5075e+08	2.89585e+08	2.66388e+08
Uncharacterized protein OS=Sus scrofa GN=SSR1 PE=1 SV=2	F1RW78	P43307	4.3336e+08	3.32519e+08	1.61917e+08	4.06084e+08
Aldehyde dehydrogenase OS=Xenopus tropicalis GN=aldh3b2 PE=2 SV=1	B1WBI3	P43353				7.28408e+08
Uncharacterized protein OS=Xenopus tropicalis GN=LOC100158581 PE=4 SV=1	F6TAP3	P43378			1.39375e+08	2.9462e+07
Cluster of Tyrosine-protein kinase OS=Xenopus laevis GN=syk PE=2 SV=1 (Q6DE64)	Q6DE64	P43405	1.85624e+08		9.86609e+06
Cluster of Uncharacterized protein OS=Sus scrofa GN=RANBP1 PE=1 SV=1 (F1RHM8)	F1RHM8	P43487	3.5514e+08	1.2515e+08	8.1816e+08	4.64564e+08
Cluster of LOC398502 protein OS=Xenopus laevis GN=nampt PE=2 SV=1 (Q6NRZ2)	Q6NRZ2	P43490	2.10043e+09	1.64393e+08	1.23658e+09	4.76053e+08
Uncharacterized protein OS=Sus scrofa GN=AFM PE=1 SV=2	F1RUM1	P43652	2.94657e+09	3.47492e+08
Cluster of 26S protease regulatory subunit 6B OS=Homo sapiens GN=PSMC4 PE=1 SV=2 (P43686)	P43686	P43686	2.21728e+08	3.06119e+08	1.23276e+09	5.09089e+08
Cluster of Transcription factor GATA-4 OS=Mus musculus GN=Gata4 PE=1 SV=1 (E9PXW9)	E9PXW9	P43694	8.83748e+07	1.49162e+07
Elongation factor Ts, mitochondrial OS=Sus scrofa GN=TSFM PE=1 SV=1	I3LF68	P43897	5.69106e+08	1.49479e+09	3.83806e+08	2.07662e+08
Cluster of Troponin T, cardiac muscle OS=Homo sapiens GN=TNNT2 PE=1 SV=3 (P45379)	P45379	P45379	7.8509e+10	1.38947e+11	2.33124e+11	2.18414e+11
Cluster of Voltage-dependent anion-selective channel protein 2 OS=Homo sapiens GN=VDAC2 PE=1 SV=2 (P45880)	P45880	P45880	3.97211e+10	2.18936e+11	1.39615e+11	4.15302e+11
LOC494679 protein (Fragment) OS=Xenopus laevis GN=LOC494679 PE=2 SV=1	Q640G3	P45954	1.87649e+09	3.43889e+10	7.13003e+08	1.29226e+09
Cluster of Ubiquitin carboxyl-terminal hydrolase 5 OS=Mus musculus GN=Usp5 PE=1 SV=1 (P56399)	P56399	P45974	3.42479e+09	5.0351e+08	1.58932e+09	1.84989e+09
Cluster of Mitogen-activated protein kinase 8 OS=Homo sapiens GN=MAPK8 PE=1 SV=2 (P45983)	P45983	P45983			1.52476e+07	2.84272e+07
Cluster of Dual specificity mitogen-activated protein kinase kinase 4 OS=Mus musculus GN=Map2k4 PE=1 SV=2 (P47809)	P47809	P45985	1.31335e+08	4.47286e+07		2.481e+07
Cluster of Mki67 protein (Fragment) OS=Xenopus laevis GN=mki67 PE=2 SV=1 (Q0VA85)	Q0VA85	P46013			6.60948e+06
Phosphorylase b kinase regulatory subunit alpha, liver isoform OS=Mus musculus GN=Phka2 PE=1 SV=1	A2AHQ7	P46019	2.13961e+07			8.13536e+07
Uncharacterized protein OS=Xenopus tropicalis GN=phka2 PE=4 SV=1	F7AYF9	P46020	4.80387e+08	9.5222e+07	2.32321e+07	5.56295e+07
Rangap1 protein OS=Xenopus tropicalis GN=rangap1 PE=2 SV=1	B1H2L8	P46060	9.0293e+07		9.24143e+07	4.28702e+07
Cluster of Uncharacterized protein OS=Sus scrofa GN=RECQL PE=4 SV=1 (F1SR01)	F1SR01	P46063	1.22344e+08	1.10036e+08	4.8026e+06
Cluster of Probable 28S rRNA (cytosine(4447)-C(5))-methyltransferase OS=Homo sapiens GN=NOP2 PE=1 SV=2 (P46087)	P46087	P46087			8.59501e+08	2.36432e+08
Cluster of Transcriptional regulator ATRX OS=Homo sapiens GN=ATRX PE=1 SV=5 (P46100)	P46100	P46100	3.45232e+07	1.07461e+07		70687000
Adapter molecule crk OS=Homo sapiens GN=CRK PE=1 SV=2	P46108	P46108	1.05324e+08	1.71488e+07	3.43248e+08	1.52918e+08
Uncharacterized protein OS=Sus scrofa GN=CRKL PE=1 SV=1	F1RKX9	P46109		4.01649e+07	2.19106e+08	8.6136e+07
Uncharacterized protein OS=Sus scrofa GN=MTIF2 PE=1 SV=1	F1SQK6	P46199	2.91663e+08	3.54617e+08	7.25656e+07	2.50295e+08
Cluster of Large proline-rich protein BAG6 OS=Mus musculus GN=Bag6 PE=1 SV=1 (Q3UF95)	Q3UF95	P46379	1.21337e+09	5.2063e+07	6.38567e+08	1.70055e+09
Cluster of Uncharacterized protein OS=Sus scrofa GN=NSF PE=1 SV=2 (F1RRS3)	F1RRS3	P46459	4.69942e+08	3.72302e+08	4.15521e+08	9.90099e+08
Cluster of Neurogenic locus notch homolog protein 1 OS=Xenopus laevis GN=notch1 PE=1 SV=3 (P21783)	P21783	P46531			4.29438e+07	8.12152e+06
Cluster of Dual specificity mitogen-activated protein kinase kinase 3 OS=Homo sapiens GN=MAP2K3 PE=1 SV=2 (P46734)	P46734	P46734		1.27561e+08
Cluster of Lys-63-specific deubiquitinase BRCC36 OS=Xenopus tropicalis GN=brcc3 PE=2 SV=1 (Q4VA72)	Q4VA72	P46736			1.04897e+08	1.04959e+07
Cluster of 60S ribosomal protein L27a OS=Mus musculus GN=Rpl27a PE=1 SV=5 (P14115)	P14115	P46776	2.98747e+09	3.56884e+09	1.85493e+09	2.61034e+09
Cluster of Rpl5-a protein OS=Xenopus laevis GN=rpl5 PE=2 SV=1 (Q8AVX2)	Q8AVX2	P46777	4.13116e+09	5.25789e+09	9.74279e+09	7.28794e+09
Cluster of 60S ribosomal protein L21 OS=Sus scrofa GN=RPL21 PE=1 SV=2 (F1RTJ9)	P49666	P46778	3.79764e+08	1.10756e+09	1.65743e+09	1.95758e+09
Uncharacterized protein (Fragment) OS=Xenopus tropicalis GN=rpl28 PE=4 SV=1	F6XCL8	P46779	2.0199e+09	1.88084e+09	4.69438e+08	9.96532e+08
Cluster of Ribosomal protein S9 OS=Xenopus tropicalis GN=rps9 PE=2 SV=1 (Q6DFN8)	Q6DFN8	P46781	1.22566e+09	6.43211e+09	2.35739e+09	2.69496e+09
Cluster of Uncharacterized protein OS=Sus scrofa GN=RPS5 PE=1 SV=1 (F2Z5E6)	F2Z5E6	P46782	2.45242e+09	4.80187e+09	4.97242e+09	6.25942e+09
Cluster of 40S ribosomal protein S10 OS=Homo sapiens GN=RPS10 PE=1 SV=1 (P46783)	P46783	P46783	1.18956e+09	3.26259e+09	1.68915e+09	3.66287e+09
Uncharacterized protein (Fragment) OS=Xenopus tropicalis GN=map1b PE=4 SV=1	F6ZM66	P46821	5.43278e+08	1.24963e+09	4.56274e+08	5.91103e+08
Cluster of Glucosamine-6-phosphate isomerase OS=Xenopus laevis GN=gnpda1 PE=2 SV=1 (Q6PA45)	Q6PA45	P46926	2.00559e+08	1.82439e+08	6.04352e+08	4.12979e+08
Cluster of E3 ubiquitin-protein ligase NEDD4 OS=Homo sapiens GN=NEDD4 PE=1 SV=4 (P46934)	P46934	P46934	1.9347e+09
Uncharacterized protein OS=Sus scrofa GN=LOC102165520 PE=1 SV=2	F1S732	P46939	1.77283e+10	7.32654e+09	4.59884e+09	1.06218e+10
Cluster of Uncharacterized protein OS=Xenopus tropicalis GN=iqgap2 PE=4 SV=1 (F7AKQ1)	F7AKQ1	P46940	2.19436e+09	4.70975e+09	1.43934e+09	1.9743e+09
Uncharacterized protein OS=Sus scrofa GN=GYG1 PE=1 SV=2	F1SKC4	P46976	1.07701e+09	1.38116e+09	1.50483e+08	6.44317e+08
Cluster of Dolichyl-diphosphooligosaccharide--protein glycosyltransferase subunit STT3A OS=Homo sapiens GN=STT3A PE=1 SV=2 (P46977)	P46977	P46977	7.16302e+08	7.76547e+08	3.02936e+08	2.13008e+08
Cluster of Phospholipase A2 OS=Sus scrofa GN=PLA2G4A PE=1 SV=1 (I3LLM3)	I3LLM3	P47712		3.304e+07
Cluster of F-actin-capping protein subunit alpha-2 OS=Mus musculus GN=Capza2 PE=1 SV=3 (P47754)	P47754	P47755	2.52389e+09	2.95685e+09	2.79607e+09	3.70643e+09
Cluster of Capzb-prov protein OS=Xenopus laevis GN=capzb PE=2 SV=1 (Q8AVW7)	Q8AVW7	P47756	2.40416e+09	4.23345e+09	4.12544e+09	6.77423e+09
Cluster of Uncharacterized protein OS=Xenopus tropicalis GN=eif1ax PE=3 SV=1 (F6YKB7)	F6YKB7	P47813		3.40308e+08		1.87647e+08
Uncharacterized protein OS=Xenopus tropicalis GN=aldh1a3 PE=3 SV=1	F7BV06	P47895			2.17021e+07	7.66407e+08
Cluster of Glutamine--tRNA ligase OS=Homo sapiens GN=QARS PE=1 SV=1 (P47897)	P47897	P47897	2.77482e+09	1.74778e+08	1.67225e+09	2.26294e+09
60S ribosomal protein L29 OS=Sus scrofa GN=RPL29 PE=1 SV=4	Q95281	P47914	9.36725e+08	5.42076e+08
Cluster of Cytochrome b-c1 complex subunit Rieske, mitochondrial OS=Homo sapiens GN=UQCRFS1 PE=1 SV=2 (P47985)	P47985	P47985	3.52879e+10	1.21016e+11	1.90467e+10	1.48254e+11
Uncharacterized protein OS=Sus scrofa GN=XDH PE=1 SV=2	F1S3Y7	P47989	2.00758e+09	2.59572e+08
Cluster of ATP synthase subunit O, mitochondrial OS=Homo sapiens GN=ATP5O PE=1 SV=1 (P48047)	P48047	P48047	7.84573e+10	4.85722e+10	3.61995e+10	1.3258e+11
Cluster of LIM and senescent cell antigen-like domains 1, isoform CRA_c OS=Mus musculus GN=Lims1 PE=1 SV=2 (Q9D7B2)	Q9D7B2	P48059	6.98251e+09	2.90932e+09	1.3103e+10	7.71086e+09
Cluster of Prolyl endopeptidase OS=Mus musculus GN=Prep PE=1 SV=1 (Q9QUR6)	Q9QUR6	P48147	7.38789e+08	6.81227e+08	8.65194e+08	1.55746e+09
Cluster of NADP-dependent malic enzyme OS=Homo sapiens GN=ME1 PE=1 SV=1 (P48163)	P48163	P48163	9.6792e+08	1.04082e+08	1.11881e+09	1.48207e+09
MGC68843 protein OS=Xenopus laevis GN=tfpi2 PE=2 SV=1	Q7T0Z5	P48307			2.94306e+07
Cluster of DNA-binding protein RFX2 OS=Xenopus tropicalis GN=rfx2 PE=4 SV=1 (F6Z5H0)	F6Z5H0	P48378			1.04428e+08	2.87803e+07
Uncharacterized protein OS=Sus scrofa GN=RFX5 PE=1 SV=1	F1ST00	P48382		3.60266e+07
Cluster of Phosphatidylinositol 5-phosphate 4-kinase type-2 alpha OS=Homo sapiens GN=PIP4K2A PE=1 SV=2 (P48426)	P48426	P48426		4.03558e+07	1.02629e+08	8.67662e+07
Cluster of Uncharacterized protein OS=Sus scrofa GN=ARCN1 PE=1 SV=1 (I3LBY0)	I3LBY0	P48444	6.32367e+08	3.61076e+08	6.24366e+07	8.57703e+07
Uncharacterized protein OS=Sus scrofa GN=LSS PE=1 SV=1	I3L7C2	P48449		3.67843e+07
Cluster of Serine/threonine-protein phosphatase 2B catalytic subunit gamma isoform OS=Homo sapiens GN=PPP3CC PE=1 SV=3 (P48454)	P48454	P48454		1.37218e+08	1.8443e+08	2.15184e+08
Cluster of Glutamate--cysteine ligase catalytic subunit OS=Mus musculus GN=Gclc PE=1 SV=4 (P97494)	P97494	P48506	5.62059e+08	8.12146e+07	1.61105e+07	6.64371e+07
Glutamate-cysteine ligase, modifier subunit OS=Xenopus tropicalis GN=gclm PE=2 SV=1	Q28HQ7	P48507	2.93779e+08	1.41825e+07		3.23312e+07
Tetraspanin OS=Sus scrofa GN=CD151 PE=1 SV=1	F1RYZ1	P48509		7.02384e+07	4.7264e+07	2.68573e+08
Purkinje cell protein 4 OS=Homo sapiens GN=PCP4 PE=1 SV=3	P48539	P48539		1.98688e+07
Trafficking protein particle complex subunit 10 OS=Mus musculus GN=Trappc10 PE=1 SV=1	F8VQF9	P48553	2.74238e+07		7.66156e+06	1.29766e+08
Cluster of 26S proteasome non-ATPase regulatory subunit 8 OS=Homo sapiens GN=PSMD8 PE=1 SV=2 (P48556)	P48556	P48556		2.77787e+08	2.29962e+08	3.88336e+08
Cluster of Protein PRRC2A OS=Homo sapiens GN=PRRC2A PE=1 SV=3 (P48634)	P48634	P48634	1.53218e+08	4.94288e+07		176370000
Glutathione synthetase OS=Sus scrofa GN=GSS PE=1 SV=2	F1S4X9	P48637	1.5587e+08	1.05109e+08	9.79656e+08	5.70178e+08
Cluster of T-complex protein 1 subunit epsilon OS=Homo sapiens GN=CCT5 PE=1 SV=1 (P48643)	P48643	P48643	2.14444e+09	3.49049e+09	1.01861e+10	6.58166e+09
Phosphatidylserine synthase 1 OS=Xenopus tropicalis GN=ptdss1 PE=2 SV=1	B1H3H9	P48651		7.79548e+08		2.03758e+08
Nestin OS=Mus musculus GN=Nes PE=1 SV=1	Q6P5H2	P48681	5.16714e+07	1.38284e+09	1.71663e+09	3.16976e+09
Aminomethyltransferase OS=Sus scrofa GN=AMT PE=1 SV=1	I3LIR4	P48728		1.04128e+08	1.34492e+09	1.04744e+10
Cluster of Casein kinase I isoform alpha OS=Homo sapiens GN=CSNK1A1 PE=1 SV=2 (P48729)	P48729	P48729	1.64269e+08	2.71653e+08	1.28052e+08	3.62259e+08
Cluster of Isocitrate dehydrogenase [NADP], mitochondrial OS=Homo sapiens GN=IDH2 PE=1 SV=2 (P48735)	P48735	P48735	2.94506e+11	2.10724e+11	2.41146e+11	2.04315e+11
Cluster of Phosphatidylinositol transfer protein beta isoform OS=Mus musculus GN=Pitpnb PE=1 SV=2 (P53811)	P53811	P48739		1.22532e+08		1.69734e+08
Cluster of Uncharacterized protein OS=Xenopus tropicalis GN=masp1 PE=3 SV=1 (F6PUL7)	F6PUL7	P48740	4.93127e+07			1.64139e+07
Anion exchange protein 3 OS=Mus musculus GN=Slc4a3 PE=1 SV=2	P16283	P48751	6.62607e+07
Uncharacterized protein OS=Sus scrofa GN=ADGRE5 PE=1 SV=2	F1SD42	P48960		2.43889e+07
Cluster of Peroxidasin OS=Xenopus tropicalis GN=pxn PE=2 SV=1 (B4F6K3)	B4F6K3	P49023	3.40529e+07		6.12964e+07	1.99701e+08
Nuclear receptor subfamily 2 group C member 2 OS=Mus musculus GN=Nr2c2 PE=1 SV=1	G3X9W4	P49116	3.0887e+07		3.6224e+07
4-trimethylaminobutyraldehyde dehydrogenase OS=Mus musculus GN=Aldh9a1 PE=1 SV=1	Q3U367	P49189	2.01672e+08	1.33586e+09	1.35706e+10	1.47407e+10
Cluster of 60S ribosomal protein L34 OS=Sus scrofa GN=RPL34 PE=1 SV=1 (F2Z5B9)	Q29223	P49207	1.00452e+09	1.5213e+09	2.73686e+09	1.51487e+09
Ribose-5-phosphate isomerase OS=Sus scrofa GN=RPIA PE=2 SV=1	A2TLM1	P49247		3.3236e+08	8.28358e+08	1.77351e+08
Cluster of Lman1-a protein OS=Xenopus laevis GN=lman1 PE=2 SV=1 (A1L3M9)	A1L3M9	P49257	8.02497e+08	3.57777e+08	5.35853e+07	4.60621e+07
Nuclear autoantigenic sperm protein OS=Mus musculus GN=Nasp PE=1 SV=1	B1AU75	P49321	2.12817e+07	1.32538e+08
Uncharacterized protein OS=Sus scrofa GN=LOC100739739 PE=1 SV=1	I3LCW1	P49327	4.43096e+09	1.67955e+08		9.34689e+07
Cluster of Protein farnesyltransferase/geranylgeranyltransferase type-1 subunit alpha OS=Homo sapiens GN=FNTA PE=1 SV=1 (P49354)	P49354	P49354		1.63747e+07	1.49666e+08	3.64919e+08
Uncharacterized protein OS=Xenopus tropicalis GN=fntb PE=4 SV=1	F6PZW9	P49356	2.42318e+07	1.19313e+08		3.81332e+07
Cluster of T-complex protein 1 subunit gamma OS=Mus musculus GN=Cct3 PE=1 SV=1 (P80318)	P80318	P49368	2.7976e+09	6.30822e+09	9.47224e+09	6.60991e+09
Uncharacterized protein OS=Sus scrofa GN=MRPL19 PE=1 SV=1	I3LNJ0	P49406	4.96387e+07	2.11191e+08
Cluster of Beta-arrestin-1 OS=Homo sapiens GN=ARRB1 PE=1 SV=2 (P49407)	P49407	P49407	5.37752e+07	9.17386e+07	5.61763e+07	2.06038e+08
Uncharacterized protein (Fragment) OS=Xenopus tropicalis PE=4 SV=1	F7C851	P49411	2.26585e+10	4.00307e+10	1.78708e+09	2.70764e+09
Alpha-aminoadipic semialdehyde dehydrogenase OS=Mus musculus GN=Aldh7a1 PE=1 SV=4	Q9DBF1	P49419	2.13481e+08	1.74194e+09	4.961e+09	5.21678e+09
Uncharacterized protein OS=Sus scrofa GN=INPP1 PE=1 SV=1	F1SN51	P49441	1.56538e+08	2.02115e+07	2.61057e+08	2.35072e+08
Cluster of Glutamate dehydrogenase 2, mitochondrial OS=Homo sapiens GN=GLUD2 PE=1 SV=2 (P49448)	P49448	P49448	8.06629e+09	8.57745e+09	6.82555e+09	8.42149e+09
Signal recognition particle 9 kDa protein OS=Sus scrofa GN=SRP9 PE=1 SV=1	F1S8R5	P49458		6.84007e+07
Cluster of Uncharacterized protein OS=Sus scrofa GN=PCYT1A PE=1 SV=1 (F1SQV8)	F1SQV8	P49585	1.71444e+07	2.55631e+08		1.95868e+07
Cluster of Alanine--tRNA ligase, cytoplasmic OS=Mus musculus GN=Aars PE=1 SV=1 (Q8BGQ7)	Q8BGQ7	P49588	9.90286e+08	1.86412e+08	1.18143e+09	6.59113e+08
Cluster of Cysteine--tRNA ligase, cytoplasmic OS=Homo sapiens GN=CARS PE=1 SV=3 (P49589)	P49589	P49589	5.18585e+07	9.16004e+07	6.01625e+08	5.03489e+08
Sars-prov protein OS=Xenopus laevis GN=sars PE=2 SV=1	Q7ZY49	P49591	4.11727e+08	8.71407e+08	5.44977e+08	3.2156e+08
Uncharacterized protein OS=Sus scrofa GN=PPM1F PE=1 SV=1	F1RL04	P49593	1.50112e+08	9.70262e+07		1.24836e+08
Alpha-mannosidase OS=Sus scrofa GN=MAN2A2 PE=1 SV=1	F1RMI9	P49641	7.29338e+07	2.19399e+07	1.81306e+08
Cluster of Casein kinase I isoform epsilon OS=Homo sapiens GN=CSNK1E PE=1 SV=1 (P49674)	P49674	P49674		1.0728e+08		8.34055e+06
Transcriptional repressor CTCF OS=Mus musculus GN=Ctcf PE=1 SV=2	Q61164	P49711	1.17694e+08		4.41418e+08	2.87367e+07
Proteasome subunit beta type-3 OS=Mus musculus GN=Psmb3 PE=1 SV=1	Q9R1P1	P49720	1.43989e+08	2.36283e+08	6.44633e+08	3.5077e+08
Cluster of Proteasome subunit beta type-2 OS=Homo sapiens GN=PSMB2 PE=1 SV=1 (P49721)	P49721	P49721	2.96928e+08	3.48201e+08	4.02591e+08	4.96111e+08
Cluster of Cartilage oligomeric matrix protein OS=Homo sapiens GN=COMP PE=1 SV=2 (P49747)	P49747	P49747	1.57381e+08	4.30231e+08
Cluster of LOC446287 protein (Fragment) OS=Xenopus laevis GN=LOC446287 PE=2 SV=1 (Q68EZ9)	Q68EZ9	P49748	7.07698e+10	3.36616e+10	4.43473e+09	1.36921e+10
Cluster of YLP motif-containing protein 1 OS=Homo sapiens GN=YLPM1 PE=1 SV=3 (P49750)	P49750	P49750	2.93032e+07
MGC83099 protein OS=Xenopus laevis GN=acot2 PE=2 SV=1	Q6NTQ4	P49753	1.05935e+10	3.98281e+09	7.45537e+07	3.27692e+08
Cluster of Vacuolar protein sorting-associated protein 41 homolog OS=Homo sapiens GN=VPS41 PE=1 SV=3 (P49754)	P49754	P49754	3.04416e+07		1.28214e+07
Cluster of Transmembrane emp24 domain-containing protein 10 OS=Mus musculus GN=Tmed10 PE=1 SV=1 (Q9D1D4)	Q9D1D4	P49755	5.11971e+08	8.00263e+08	5.28921e+07	4.69001e+08
RNA-binding protein 25 OS=Mus musculus GN=Rbm25 PE=1 SV=2	B2RY56	P49756	1.25795e+08		1.98879e+08	2.67021e+07
Protein numb homolog OS=Homo sapiens GN=NUMB PE=1 SV=2	P49757	P49757	3.94448e+07		2.49267e+07
Uncharacterized protein OS=Sus scrofa GN=HINT1 PE=1 SV=1	F1RKI3	P49773	1.77604e+09	1.79491e+08	7.79234e+08	1.09895e+09
Cluster of LOC100158540 protein OS=Xenopus tropicalis GN=rarres1 PE=2 SV=1 (B2GUA9)	B2GUA9	P49788			5.56816e+07	1.83557e+09
Uncharacterized protein (Fragment) OS=Xenopus tropicalis GN=nup153 PE=4 SV=1	F7C363	P49790				99582000
Cluster of E3 SUMO-protein ligase RanBP2 OS=Homo sapiens GN=RANBP2 PE=1 SV=2 (P49792)	P49792	P49792	4.91257e+07	1.7904e+07	2.765e+08	8.46698e+07
Cluster of Regulator of G-protein signaling 7 OS=Homo sapiens GN=RGS7 PE=1 SV=3 (P49802)	P49802	P49802			6.24015e+08	1.20791e+09
LOC100170546 protein OS=Xenopus tropicalis GN=tsc2 PE=2 SV=1	B3DLU6	P49815	2.73735e+08		2.06366e+07	2.79925e+07
Cluster of NADH dehydrogenase [ubiquinone] flavoprotein 1, mitochondrial OS=Mus musculus GN=Ndufv1 PE=1 SV=1 (D3YUM1)	D3YUM1	P49821	6.68876e+10	1.56316e+11	4.54273e+10	1.37001e+11
Cluster of Glycogen synthase kinase-3 alpha OS=Homo sapiens GN=GSK3A PE=1 SV=2 (P49840)	P49840	P49840	7.61613e+08	7.23923e+08	1.62606e+08	8.40191e+07
Cluster of Glycogen synthase kinase-3 beta OS=Mus musculus GN=Gsk3b PE=1 SV=1 (E9QAQ5)	E9QAQ5	P49841	8.7051e+08	1.03929e+09	2.15164e+08	1.48754e+08
Cluster of Cytosolic purine 5'-nucleotidase OS=Homo sapiens GN=NT5C2 PE=1 SV=1 (P49902)	P49902	P49902	3.23947e+08	1.8168e+08	4.46282e+07	1.88651e+08
Cluster of Selenide, water dikinase 1 OS=Xenopus laevis GN=sephs1 PE=2 SV=1 (Q6PF47)	Q6PF47	P49903		4.26327e+07	3.03694e+07	2.43418e+08
Selenoprotein P OS=Mus musculus GN=Sepp1 PE=1 SV=3	P70274	P49908	2.14201e+08
Neutrophilic granule protein OS=Mus musculus GN=Ngp PE=1 SV=1	O08692	P49913	2.99932e+07	6.9873e+08
Cluster of GMP synthase [glutamine-hydrolyzing] OS=Mus musculus GN=Gmps PE=1 SV=2 (Q3THK7)	Q3THK7	P49915	1.98191e+08	1.45329e+09	8.69671e+06	2.35445e+07
Cluster of DNA ligase OS=Xenopus laevis GN=LOC398275 PE=2 SV=1 (Q6IRA7)	Q6IRA7	P49916			4.25028e+08	1.0616e+08
Double-strand break repair protein MRE11 OS=Xenopus laevis GN=mre11 PE=2 SV=1	Q9W6K1	P49959			3.72982e+08	7.8441e+06
Uncharacterized protein OS=Xenopus tropicalis GN=entpd1 PE=3 SV=1	F6QFK6	P49961	3.25565e+08			1.12485e+08
Uncharacterized protein OS=Xenopus tropicalis GN=rbp2 PE=3 SV=1	F7CHE7	P50120				1.30026e+08
Uncharacterized protein OS=Sus scrofa GN=HNMT PE=1 SV=1	I3L810	P50135		5.86561e+07	5.39771e+08
Cluster of Guanine nucleotide binding protein (G protein), q polypeptide OS=Xenopus tropicalis GN=gnaq PE=2 SV=1 (Q28FH0)	Q28FH0	P50148	7.82401e+07	1.17016e+08	3.31951e+08	2.96183e+08
Cluster of Isocitrate dehydrogenase [NAD] subunit, mitochondrial OS=Xenopus tropicalis GN=idh3a PE=3 SV=1 (F6SJ48)	F6SJ48	P50213	2.84491e+10	1.3264e+10	1.13221e+10	1.00206e+10
Sulfotransferase OS=Xenopus laevis GN=sult1a1 PE=2 SV=1	Q68EV4	P50225			1.01462e+08
Uncharacterized protein OS=Xenopus tropicalis GN=ppox PE=4 SV=1	F7B8N5	P50336		2.21269e+08	6.28586e+08	2.9622e+07
Cluster of Rab GDP dissociation inhibitor beta OS=Mus musculus GN=Gdi2 PE=1 SV=1 (Q61598)	Q61598	P50395	3.51175e+09	3.88746e+09	7.05454e+09	6.47373e+09
Emerin OS=Mus musculus GN=Emd PE=1 SV=1	O08579	P50402	4.17637e+08	7.34806e+07	1.68423e+09	6.31974e+08
Carnitine O-palmitoyltransferase 1, liver isoform OS=Mus musculus GN=Cpt1a PE=1 SV=4	P97742	P50416	5.09878e+09
Uncharacterized protein OS=Sus scrofa GN=SERPINB8 PE=1 SV=2	F1SMX7	P50452		2.82661e+07
Uncharacterized protein OS=Sus scrofa GN=SERPINB9 PE=1 SV=1	I3LRC8	P50453		2.25437e+08
Cluster of Uncharacterized protein OS=Xenopus tropicalis GN=serpinh1 PE=3 SV=1 (F6UL01)	F6UL01	P50454	5.85323e+09	5.09943e+09	2.20233e+07	1.06196e+09
Cluster of Csrp3-A-prov protein OS=Xenopus laevis GN=csrp3 PE=2 SV=1 (Q9I8J5)	Q9I8J5	P50461	9.93987e+10	1.55664e+11	5.63611e+10	2.70703e+10
Cluster of PDZ and LIM domain protein 4 OS=Mus musculus GN=Pdlim4 PE=1 SV=3 (P70271)	P70271	P50479	1.47238e+08	5.41088e+07		1.16623e+07
MGC79131 protein OS=Xenopus laevis GN=MGC79131 PE=2 SV=1	Q6AZU4	P50502	4.16485e+08	9.6142e+08	1.45536e+09	1.72735e+09
Cluster of Vasodilator-stimulated phosphoprotein OS=Homo sapiens GN=VASP PE=1 SV=3 (P50552)	P50552	P50552	9.42281e+08	3.41279e+08
LOC100101298 protein OS=Xenopus laevis GN=dnm2 PE=2 SV=1	A5PKP8	P50570	3.4882e+09	6.40579e+08	1.41313e+09	4.96675e+08
Cluster of Methionine aminopeptidase 2 OS=Xenopus tropicalis GN=metap2 PE=3 SV=1 (F7DQE9)	F7DQE9	P50579	7.80882e+08	9.08104e+08	3.87703e+08	1.6517e+09
Bis(5'-nucleosyl)-tetraphosphatase [asymmetrical] OS=Sus scrofa GN=NUDT2 PE=2 SV=3	P50584	P50583	2.15177e+08	1.64036e+07	5.09546e+07
Cluster of Lipopolysaccharide-responsive and beige-like anchor protein OS=Mus musculus GN=Lrba PE=1 SV=1 (E9Q3Y4)	E9Q3Y4	P50851	1.18707e+09	6.3538e+07	2.63087e+08	4.25198e+08
MGC81012 protein OS=Xenopus laevis GN=bcam PE=2 SV=1	Q6GNL9	P50895	4.28772e+09	9.73739e+09	1.04969e+09	1.86981e+09
LOC100037210 protein OS=Xenopus laevis GN=ppt1 PE=2 SV=1	A2VDB5	P50897	1.91525e+08	1.74192e+07	6.23961e+07	5.4915e+08
MGC83076 protein OS=Xenopus laevis GN=rpl14 PE=2 SV=1	Q6NTR4	P50914	1.6843e+09	3.23765e+09	1.98453e+09	3.84047e+09
Cluster of T-complex protein 1 subunit theta OS=Homo sapiens GN=CCT8 PE=1 SV=4 (P50990)	P50990	P50990	1.96301e+09	5.68501e+09	6.74968e+09	4.60301e+09
Cluster of T-complex protein 1 subunit delta OS=Homo sapiens GN=CCT4 PE=1 SV=4 (P50991)	P50991	P50991	1.63414e+09	4.11957e+09	6.27764e+09	6.26292e+09
Cluster of Annexin OS=Xenopus laevis GN=anxa11 PE=2 SV=1 (Q641H0)	Q641H0	P50995	1.02071e+09	3.11099e+09	3.71765e+09	1.84534e+09
Cluster of Fragile X mental retardation syndrome-related protein 1 OS=Mus musculus GN=Fxr1 PE=1 SV=2 (Q61584)	Q61584	P51114	1.94417e+09	7.37464e+08	3.81204e+08	3.58284e+08
Cluster of Fragile X mental retardation syndrome-related protein 2 OS=Mus musculus GN=Fxr2 PE=1 SV=1 (Q6P5B5)	Q6P5B5	P51116	8.80841e+08	5.33336e+08	1.03518e+08	7.90643e+07
Cluster of RAB7A, member RAS oncogene family OS=Xenopus tropicalis GN=rab7a PE=2 SV=1 (Q66JI1)	Q66JI1	P51149	6.12217e+07	4.11178e+08	3.26077e+08	4.27813e+08
Uncharacterized protein (Fragment) OS=Xenopus tropicalis GN=rab13 PE=4 SV=1	F6PJA9	P51153				4.47932e+07
Phosphoinositide phospholipase C OS=Sus scrofa GN=PLCD1 PE=1 SV=1	I3L7K2	P51178	3.14755e+08	7.93184e+07	5.70457e+08	4.09885e+08
Uncharacterized protein (Fragment) OS=Xenopus tropicalis GN=dap3 PE=4 SV=1	F6SYK9	P51398	1.9656e+08	8.987e+08		4.97118e+07
Cluster of Uncharacterized protein OS=Sus scrofa GN=DUSP3 PE=1 SV=1 (I3LCX3)	I3LCX3	P51452	1.90265e+08	6.67237e+08
Cluster of Uncharacterized protein OS=Xenopus tropicalis GN=smarca2 PE=4 SV=1 (F6SIJ0)	F6SIJ0	P51531	3.49298e+08		3.59479e+08	1.71064e+08
Transcription activator BRG1 OS=Mus musculus GN=Smarca4 PE=1 SV=1	A0A0R4J170	P51532	4.01084e+08		1.00641e+08	7.00634e+07
Cluster of Isocitrate dehydrogenase [NAD] subunit, mitochondrial OS=Xenopus laevis GN=idh3g PE=2 SV=1 (Q6GM62)	Q6GM62	P51553	1.1828e+10	1.00031e+10	4.23903e+09	2.38805e+09
Galactokinase OS=Mus musculus GN=Galk1 PE=1 SV=2	Q9R0N0	P51570		2.69996e+08	3.57104e+07
Cluster of Translocon-associated protein subunit delta OS=Mus musculus GN=Ssr4 PE=1 SV=1 (Q62186)	Q62186	P51571	3.56644e+08	1.76902e+09		6.31679e+07
Cluster of Bcap31 protein OS=Xenopus laevis GN=bcap31 PE=2 SV=1 (Q6DFT8)	Q6DFT8	P51572		5.09452e+09	1.24653e+09	1.84542e+09
MGC84277 protein OS=Xenopus laevis GN=tpmt PE=2 SV=1	Q640Y0	P51580			7.07568e+07
LOC100127793 protein OS=Xenopus tropicalis GN=renbp PE=2 SV=1	A9JTM3	P51606		3.24619e+07	2.08645e+08	1.07155e+07
Cluster of Uncharacterized protein OS=Sus scrofa GN=MECP2 PE=1 SV=1 (K7GM47)	K7GM47	P51608	5.13507e+08	1.19551e+09	2.34068e+09	1.24733e+09
Cluster of LOC494675 protein OS=Xenopus laevis GN=hcfc1 PE=2 SV=1 (Q640G9)	Q640G9	P51610	1.0618e+09	4.42892e+08	5.84293e+09	2.05583e+09
Caveolin-2 OS=Mus musculus GN=Cav2 PE=1 SV=1	Q9WVC3	P51636	1.10802e+08	2.75673e+09	1.048e+09	3.04618e+09
Aldehyde dehydrogenase OS=Mus musculus GN=Aldh3a2 PE=1 SV=1	B1ATI0	P51648	2.24964e+08	5.34167e+09	2.06895e+09	4.41296e+09
Uncharacterized protein OS=Xenopus tropicalis GN=aldh5a1 PE=4 SV=1	F6QFQ2	P51649	1.53058e+09	2.23387e+09	2.74349e+08	2.21271e+08
Peroxisomal multifunctional enzyme type 2 OS=Homo sapiens GN=HSD17B4 PE=1 SV=3	P51659	P51659	6.46674e+09	3.06106e+09	1.70214e+08	4.11492e+08
Cluster of 26S proteasome non-ATPase regulatory subunit 7 OS=Mus musculus GN=Psmd7 PE=1 SV=2 (P26516)	P26516	P51665	1.69261e+08	1.56613e+08	5.7631e+08	3.04986e+08
Uncharacterized protein (Fragment) OS=Xenopus tropicalis GN=suox PE=3 SV=1	F7BYD4	P51687	9.02575e+08	5.08733e+08		7.21998e+06
Cluster of Signal transducer and activator of transcription 5B OS=Mus musculus GN=Stat5b PE=1 SV=1 (P42232)	P42232	P51692	2.35893e+08	3.96147e+07	3.55475e+08	4.55127e+08
Cluster of Potassium voltage-gated channel subfamily KQT member 1 OS=Mus musculus GN=Kcnq1 PE=1 SV=3 (P97414)	P97414	P51787	1.70863e+07			2.45403e+07
LOC494690 protein OS=Xenopus laevis GN=dynlt3 PE=2 SV=1	Q640E7	P51808	5.8603e+08			1.25856e+08
Uncharacterized protein OS=Xenopus tropicalis GN=vamp7 PE=2 SV=1	B5DDY9	P51809				6.34256e+06
Cluster of Ribosomal protein S6 kinase alpha-3 OS=Homo sapiens GN=RPS6KA3 PE=1 SV=1 (P51812)	P51812	P51812	4.28879e+08	3.30943e+08	5.33577e+08	4.5302e+08
Cluster of Uncharacterized protein OS=Xenopus tropicalis GN=akr1d1 PE=4 SV=1 (F7DTU8)	F7DTU8	P51857			3.08094e+07	5.34907e+09
Cluster of Uncharacterized protein OS=Sus scrofa GN=HDGF PE=1 SV=1 (F1RHJ2)	F1RHJ2	P51858	3.29316e+07	2.00338e+08	1.27286e+09	1.79844e+09
MGC64527 protein OS=Xenopus laevis GN=lum PE=2 SV=1	Q7SYS8	P51884	3.49296e+09	2.86846e+10	1.54845e+10	3.0867e+10
Prolargin OS=Mus musculus GN=Prelp PE=1 SV=2	Q9JK53	P51888	5.06893e+08	1.10361e+10	4.02197e+09	1.32311e+10
Calponin-1 OS=Sus scrofa GN=CNN1 PE=2 SV=1	Q08092	P51911	2.4625e+08	4.62373e+08	9.57121e+08	2.19244e+09
NADH dehydrogenase [ubiquinone] 1 alpha subcomplex subunit 8 OS=Xenopus laevis GN=ndufa8 PE=2 SV=1	Q3B8C6	P51970	1.37579e+10	3.45992e+10	6.16083e+09	3.13429e+10
Cluster of Heterogeneous nuclear ribonucleoprotein A3 OS=Homo sapiens GN=HNRNPA3 PE=1 SV=2 (P51991)	P51991	P51991	8.17821e+09	2.31912e+09	4.08243e+09	5.19483e+09
Uncharacterized protein (Fragment) OS=Xenopus tropicalis PE=4 SV=1	F7E1A6	P52179	3.86297e+10	3.82534e+10	7.29526e+10	1.40931e+11
Cluster of 6-phosphogluconate dehydrogenase, decarboxylating OS=Mus musculus GN=Pgd PE=1 SV=3 (Q9DCD0)	Q9DCD0	P52209	9.59252e+08	5.95345e+08	3.3028e+09	2.04149e+09
Cluster of LOC100049142 protein (Fragment) OS=Xenopus laevis GN=LOC100049142 PE=2 SV=1 (A4IFX5)	A4IFX5	P52272	2.31085e+09	1.27811e+09	1.84594e+09	1.15061e+09
Importin subunit alpha-1 OS=Mus musculus GN=Kpna2 PE=1 SV=2	P52293	P52292	1.42411e+08
Cluster of Importin subunit alpha-5 OS=Homo sapiens GN=KPNA1 PE=1 SV=3 (P52294)	P52294	P52294	1.28045e+08	3.14744e+08	7.7235e+07	1.21491e+08
Cluster of Uncharacterized protein (Fragment) OS=Xenopus tropicalis GN=rap1gds1 PE=4 SV=1 (F6Q5P3)	F6Q5P3	P52306	4.3284e+07		2.18488e+08	1.724e+08
Uncharacterized protein OS=Xenopus tropicalis GN=polr2h PE=4 SV=1	F7CRN2	P52434		2.16955e+07	2.57154e+07
Uncharacterized protein (Fragment) OS=Xenopus tropicalis GN=map2k6 PE=3 SV=1	F7EJU0	P52564			2.22687e+08	8.4391e+07
Rho GDP dissociation inhibitor (GDI) alpha OS=Xenopus tropicalis GN=arhgdia PE=2 SV=1	Q6GL47	P52565	2.02912e+09	1.20247e+09	3.84882e+09	1.65601e+09
Uncharacterized protein OS=Sus scrofa GN=ARHGDIB PE=1 SV=2	F1SQW8	P52566		1.41214e+08	5.07886e+08	2.36926e+08
Cluster of Uncharacterized protein OS=Sus scrofa GN=AGFG1 PE=1 SV=1 (F1SNM7)	F1SNM7	P52594	4.22151e+07	5.55395e+07	4.13668e+07
Cluster of Heterogeneous nuclear ribonucleoprotein F OS=Mus musculus GN=Hnrnpf PE=1 SV=3 (Q9Z2X1)	Q9Z2X1	P52597	5.25842e+08	4.69552e+08
Zinc finger protein 143 OS=Xenopus laevis GN=znf143 PE=1 SV=2	Q91853	P52747			1.13336e+08	73989000
Uncharacterized protein OS=Sus scrofa GN=RIDA PE=1 SV=1	F1S0M2	P52758		1.15553e+08	2.36261e+08	1.74991e+08
Cluster of Uncharacterized protein (Fragment) OS=Xenopus tropicalis GN=sms PE=4 SV=1 (F6ZLT6)	F6ZLT6	P52788	1.43288e+07	1.01321e+08	1.76703e+08	3.44903e+08
39S ribosomal protein L12, mitochondrial OS=Mus musculus GN=Mrpl12 PE=1 SV=2	Q9DB15	P52815	7.41013e+07
Thimet oligopeptidase OS=Mus musculus GN=Thop1 PE=1 SV=1	A0A0R4IZY0	P52888	1.62131e+08	2.88539e+08	1.47417e+08	7.48993e+08
Cluster of MGC68726 protein OS=Xenopus laevis GN=capza1 PE=2 SV=1 (Q6PA24)	Q6PA24	P52907	9.96489e+08	1.25475e+09	1.08408e+09	1.80289e+09
LOC100126628 protein OS=Xenopus laevis GN=LOC100126628 PE=2 SV=1	A8E5Z3	P52926			4.20822e+07	3.49034e+07
Cluster of Cysteine-rich protein 2 OS=Homo sapiens GN=CRIP2 PE=1 SV=1 (P52943)	P52943	P52943	2.09318e+10	5.23843e+09	1.17783e+10	4.58245e+10
LOC100174804 protein (Fragment) OS=Xenopus laevis GN=LOC100174804 PE=2 SV=1	B3DLM1	P52948	2.39752e+07	5.00692e+06	5.75924e+07	1.29127e+08
NAD(P)(+)--arginine ADP-ribosyltransferase OS=Xenopus laevis GN=art1 PE=2 SV=1	A8E600	P52961			2.99573e+07
Biliverdin reductase A OS=Sus scrofa GN=BLVRA PE=1 SV=1	F1SSF5	P53004	1.95204e+08	8.77143e+07	6.71218e+07	5.99516e+09
Uncharacterized protein OS=Sus scrofa GN=SLC25A1 PE=1 SV=2	F1RK74	P53007		8.51036e+08	2.19579e+07	3.02779e+08
Cluster of Serine/threonine-protein phosphatase OS=Sus scrofa GN=PPP5C PE=1 SV=2 (F1RM25)	F1RM25	P53041	1.59422e+08	7.22229e+08	4.47728e+08	6.72544e+08
Cluster of MCG18094 OS=Mus musculus GN=Arfip1 PE=1 SV=1 (G5E8V9)	G5E8V9	P53367	1.08377e+07	2.56136e+07
Cytosolic Fe-S cluster assembly factor nubp1-A OS=Xenopus laevis GN=nubp1-A PE=2 SV=1	Q3KQF0	P53384			4.06832e+07
Cluster of ATP-citrate synthase OS=Homo sapiens GN=ACLY PE=1 SV=3 (P53396)	P53396	P53396	7.24461e+08	2.84787e+08	3.16209e+08	7.23218e+08
Cluster of Methionine aminopeptidase 1 OS=Xenopus tropicalis GN=metap1 PE=2 SV=1 (Q5I0A0)	Q5I0A0	P53582	6.21598e+08	5.85424e+08	1.43079e+08	1.34468e+09
Succinate--CoA ligase [ADP/GDP-forming] subunit alpha, mitochondrial OS=Mus musculus GN=Suclg1 PE=1 SV=4	Q9WUM5	P53597	2.3075e+10	2.42841e+10	2.27541e+10	2.18445e+10
Cluster of MGC115505 protein OS=Xenopus laevis GN=pggt1b PE=2 SV=1 (Q4QQZ0)	Q4QQZ0	P53609			1.3157e+08	1.00765e+07
Cluster of Uncharacterized protein OS=Sus scrofa GN=RABGGTB PE=1 SV=1 (F1S9R0)	F1S9R0	P53611		2.29379e+07	1.62414e+08	1.65804e+08
Cluster of Coatomer subunit beta OS=Mus musculus GN=Copb1 PE=1 SV=1 (Q9JIF7)	Q9JIF7	P53618	1.15077e+09	4.26585e+08	2.55365e+08	3.42989e+08
Cluster of Coatomer subunit alpha OS=Homo sapiens GN=COPA PE=1 SV=2 (P53621)	P53621	P53621	2.86653e+09	9.80829e+08	1.29175e+09	2.83925e+09
Uncharacterized protein OS=Sus scrofa GN=CTSC PE=1 SV=1	F1STR1	P53634		9.63368e+07	1.93446e+08	1.00794e+09
Uncharacterized protein OS=Sus scrofa GN=AP2S1 PE=1 SV=1	F2Z4Z5	P53680				3.06384e+07
Cluster of Uncharacterized protein OS=Xenopus tropicalis GN=hccs PE=4 SV=1 (F6T2R4)	F6T2R4	P53701	2.29396e+08	1.7525e+08		8.96628e+07
Cluster of Uncharacterized protein (Fragment) OS=Xenopus tropicalis GN=itga8 PE=3 SV=1 (F7AQN8)	F7AQN8	P53708				3.75537e+08
Uncharacterized protein OS=Sus scrofa PE=4 SV=1	I3LIZ1	P53778		2.55516e+07
Uncharacterized protein OS=Xenopus tropicalis GN=smtn PE=4 SV=1	F6VGP9	P53814	9.84327e+07	4.46488e+08	6.69164e+07	1.48026e+07
Cluster of Solute carrier family 16, member 1 (Monocarboxylic acid transporter 1) tv1 OS=Sus scrofa GN=SLC16A1 PE=1 SV=2 (F1SBQ5)	F1SBQ5	P53985	5.38446e+09	3.85466e+09		5.22239e+07
IST1 homolog OS=Homo sapiens GN=IST1 PE=1 SV=1	P53990	P53990		1.46847e+08	1.35366e+08	6.93012e+07
Cluster of Protein Sec24c OS=Mus musculus GN=Sec24c PE=1 SV=1 (G3X972)	G3X972	P53992	2.64614e+08	5.47315e+07	1.60468e+08	3.88646e+08
Cluster of MGC81442 protein OS=Xenopus laevis GN=sub1 PE=2 SV=1 (Q6NTX9)	Q6NTX9	P53999			2.03494e+09	4.44028e+08
Cluster of Uncharacterized protein OS=Xenopus tropicalis GN=polg PE=4 SV=1 (F6U0L6)	F6U0L6	P54098			3.62946e+07
Uncharacterized protein OS=Xenopus tropicalis GN=clns1a PE=4 SV=1	F6WTN5	P54105			6.84731e+07	2.29393e+07
Arginine--tRNA ligase, cytoplasmic OS=Xenopus tropicalis GN=rars PE=2 SV=1	Q6P1S4	P54136	7.84058e+08	4.52684e+08	5.00974e+08	6.25123e+08
Uncharacterized protein OS=Xenopus tropicalis GN=cacna2d1 PE=4 SV=1	F6SR24	P54289	1.27938e+09	1.1223e+09	9.77013e+08	4.08732e+09
Uncharacterized protein OS=Xenopus tropicalis GN=myom2 PE=4 SV=1	F7DL16	P54296	1.99133e+11	8.93077e+10	1.16034e+10	4.42189e+10
Cluster of Tyrosine--tRNA ligase, cytoplasmic OS=Homo sapiens GN=YARS PE=1 SV=4 (P54577)	P54577	P54577	3.80545e+08	1.91677e+08	4.86143e+09	2.85996e+09
Cluster of MGC81945 protein OS=Xenopus laevis GN=usp14 PE=2 SV=1 (Q641D7)	Q641D7	P54578	7.85496e+08	3.92235e+08	8.34135e+07	1.16155e+08
Cluster of LOC100125135 protein OS=Xenopus tropicalis GN=prkag2 PE=2 SV=1 (A4QNC3)	A4QNC3	P54619	2.44356e+08	2.91244e+08	2.45874e+08	2.80247e+08
Cluster of Uncharacterized protein OS=Xenopus tropicalis GN=prkaa2 PE=4 SV=1 (F6R539)	F6R539	P54646	3.02061e+08	2.06104e+08	1.47867e+09	2.09439e+09
Cluster of Branched-chain-amino-acid aminotransferase OS=Xenopus tropicalis GN=bcat2 PE=3 SV=1 (F7DES6)	F7DES6	P54687			3.50486e+09	5.61397e+09
Sodium/potassium-transporting ATPase subunit beta-3 OS=Mus musculus GN=Atp1b3 PE=1 SV=1	P97370	P54709	1.77629e+08		3.48539e+07	4.31798e+07
Cluster of UV excision repair protein RAD23 homolog A OS=Homo sapiens GN=RAD23A PE=1 SV=1 (P54725)	P54725	P54725	1.71299e+08	4.03508e+08
Cluster of MGC53561 protein OS=Xenopus laevis GN=rad23b PE=2 SV=1 (Q7ZT10)	Q7ZT10	P54727	1.85248e+08	9.30528e+08	1.40141e+09	1.32859e+09
Uncharacterized protein (Fragment) OS=Xenopus tropicalis GN=ephb3 PE=4 SV=1	F7CRM0	P54753				3.80908e+06
Cluster of Ephrin type-A receptor 4 OS=Homo sapiens GN=EPHA4 PE=1 SV=1 (P54764)	P54764	P54764	8.49932e+07		3.05631e+07
Cluster of Adenylate kinase 2, mitochondrial OS=Xenopus tropicalis GN=ak2 PE=2 SV=1 (Q28F55)	Q28F55	P54819	7.20458e+08	4.42687e+09	4.7228e+08	1.08051e+09
Cluster of MGC81784 protein OS=Xenopus laevis GN=aldh18a1 PE=2 SV=1 (Q6GMF0)	Q6GMF0	P54886		1.40862e+08	1.5625e+09	1.36692e+09
Cluster of MGC80970 protein OS=Xenopus laevis GN=napa PE=2 SV=1 (Q6GNP4)	Q6GNP4	P54920	2.13776e+08	5.03169e+08	3.41052e+08	1.55134e+08
Cluster of [Protein ADP-ribosylarginine] hydrolase OS=Mus musculus GN=Adprh PE=1 SV=1 (P54923)	P54923	P54922		1.02749e+07	1.63279e+08	6.00145e+08
Eif5-prov protein OS=Xenopus laevis GN=eif5 PE=2 SV=1	Q8AVM2	P55010	1.92492e+08	1.31569e+08	1.56619e+08	1.26826e+08
Cluster of Solute carrier family 12 member 2 OS=Mus musculus GN=Slc12a2 PE=1 SV=1 (E9QM38)	E9QM38	P55011	5.0126e+07	6.69074e+06	4.44765e+06
26S proteasome non-ATPase regulatory subunit 4 (Fragment) OS=Mus musculus GN=Psmd4 PE=1 SV=1	F7AI87	P55036	2.05227e+08	1.70594e+08	7.24889e+08	3.95697e+08
Cluster of Developmentally-regulated GTP-binding protein 2 OS=Homo sapiens GN=DRG2 PE=1 SV=1 (P55039)	P55039	P55039	2.4506e+07			1.6745e+08
Cluster of GTP-binding protein RAD OS=Homo sapiens GN=RRAD PE=1 SV=2 (P55042)	P55042	P55042	7.08253e+07	3.46838e+08	1.58882e+09	1.70964e+09
Phospholipid transfer protein OS=Mus musculus GN=Pltp PE=1 SV=1	P55065	P55058	3.55463e+08
Cluster of Cse1l protein OS=Xenopus tropicalis GN=cse1l PE=2 SV=1 (B2GU98)	B2GU98	P55060	2.66963e+09	1.05156e+09	4.16931e+08	4.76648e+08
Cluster of Transitional endoplasmic reticulum ATPase OS=Sus scrofa GN=VCP PE=1 SV=2 (F1SIH8)	F1SIH8	P55072	4.19723e+10	5.93529e+10	1.09211e+10	3.88377e+10
Microfibrillar-associated protein 1 OS=Homo sapiens GN=MFAP1 PE=1 SV=2	P55081	P55081			4.64118e+07	5.68636e+06
Microfibril-associated glycoprotein 4 OS=Mus musculus GN=Mfap4 PE=1 SV=1	Q9D1H9	P55083	1.02293e+09	2.45029e+08	2.09039e+10	4.56771e+10
Cluster of Uncharacterized protein OS=Xenopus tropicalis GN=hadhb PE=3 SV=1 (F6Q2T3)	F6Q2T3	P55084	2.00383e+11	1.88006e+11	4.74931e+10	5.34519e+10
Uncharacterized protein (Fragment) OS=Xenopus tropicalis GN=manf PE=4 SV=1	F7C1L4	P55145		9.86211e+08		2.03836e+08
Microsomal triglyceride transfer protein large subunit OS=Mus musculus GN=Mttp PE=1 SV=2	O08601	P55157	1.26251e+08
NCK associated protein 1 like OS=Mus musculus GN=Nckap1l PE=1 SV=1	Q8K1X4	P55160	4.19104e+07
Cluster of Afadin OS=Homo sapiens GN=AFDN PE=1 SV=3 (P55196)	P55196	P55196	5.36255e+07	4.77549e+07	5.89826e+08	5.24142e+08
Cluster of Nucleosome assembly protein 1-like 1 OS=Homo sapiens GN=NAP1L1 PE=1 SV=1 (P55209)	P55209	P55209	3.22647e+08	2.43622e+08	1.16522e+09	7.91003e+08
Cluster of Adenosine kinase OS=Mus musculus GN=Adk PE=1 SV=2 (P55264)	P55264	P55263	1.91136e+09	3.02996e+07		2.50145e+07
Uncharacterized protein (Fragment) OS=Xenopus tropicalis GN=adar PE=4 SV=1	F6ZMB0	P55265			6.23423e+08	5.87816e+08
Cluster of Laminin subunit beta-2 OS=Homo sapiens GN=LAMB2 PE=1 SV=2 (P55268)	P55268	P55268	8.04842e+09	1.37714e+10	7.42139e+09	2.69999e+10
Cluster of Cadherin-13 OS=Mus musculus GN=Cdh13 PE=1 SV=2 (Q9WTR5)	Q9WTR5	P55290	1.9325e+09	9.85555e+09		2.80888e+07
Uncharacterized protein OS=Xenopus tropicalis GN=tpd52 PE=4 SV=1	F7CK29	P55327			1.96882e+08	4.91086e+07
Cluster of Protein SEC13 homolog OS=Mus musculus GN=Sec13 PE=1 SV=3 (Q9D1M0)	Q9D1M0	P55735	3.25026e+07	8.85946e+07	2.11653e+08	2.3196e+08
NHP2-like protein 1 OS=Mus musculus GN=Snu13 PE=1 SV=4	Q9D0T1	P55769	7.80894e+07		1.04657e+09	9.72214e+08
Cluster of Puromycin-sensitive aminopeptidase OS=Homo sapiens GN=NPEPPS PE=1 SV=2 (P55786)	P55786	P55786	4.28941e+09	5.88008e+09	5.72947e+09	1.73687e+10
Cluster of Heterogeneous nuclear ribonucleoprotein H2 OS=Homo sapiens GN=HNRNPH2 PE=1 SV=1 (P55795)	P55795	P55795	2.97137e+09	1.17025e+09	1.96601e+09	1.4327e+09
Cluster of MGC82574 protein OS=Xenopus laevis GN=sh3bgr PE=2 SV=1 (Q6GPW0)	Q6GPW0	P55822	1.13944e+09	3.16789e+09	1.44509e+09	1.11661e+09
Cluster of Eukaryotic translation initiation factor 3 subunit B OS=Mus musculus GN=Eif3b PE=1 SV=1 (Q8JZQ9)	Q8JZQ9	P55884	3.87905e+09	1.11824e+09	1.17475e+09	9.60388e+08
Mitochondrial uncoupling protein 3 OS=Mus musculus GN=Ucp3 PE=1 SV=1	P56501	P55916	2.82579e+07
ATP synthase subunit f, mitochondrial OS=Sus scrofa GN=ATP5J2 PE=3 SV=4	Q95339	P56134	4.39535e+10	4.0796e+10	4.85156e+09	5.39179e+10
Uncharacterized protein OS=Xenopus tropicalis GN=XENTR_v90029756mg PE=4 SV=1	A0A1B8XXX1	P56181	1.21348e+09	2.69261e+10		1.21088e+09
Cluster of MGC53677 protein OS=Xenopus laevis GN=MGC53677 PE=2 SV=1 (Q2VPH3)	Q2VPH3	P56182			3.73625e+07
Cluster of Methionine--tRNA ligase, cytoplasmic OS=Mus musculus GN=Mars PE=1 SV=1 (E9QB02)	E9QB02	P56192	1.19594e+09	1.90853e+08	8.43261e+08	1.33945e+09
Uncharacterized protein OS=Sus scrofa GN=ITGA1 PE=1 SV=2	F1SMF6	P56199	3.59572e+08	3.37071e+08	1.91292e+07	1.68912e+08
ATP synthase subunit epsilon, mitochondrial OS=Mus musculus GN=Atp5e PE=1 SV=2	P56382	P56381	6.75337e+09	2.25531e+09		5.25823e+09
Cluster of ATP synthase, H+ transporting, mitochondrial F1F0 complex, subunit e OS=Xenopus tropicalis GN=atp5i PE=2 SV=1 (B3DLE6)	B3DLE6	P56385	2.35683e+10	2.61045e+10	7.61449e+09	1.838e+10
Cluster of Eukaryotic translation initiation factor 6 OS=Homo sapiens GN=EIF6 PE=1 SV=1 (P56537)	P56537	P56537		2.75589e+08	1.04404e+08	2.22218e+08
Caveolin OS=Xenopus tropicalis GN=cav3.1 PE=2 SV=1	A4QNA2	P56539	1.29144e+09	6.08193e+09	3.15724e+08
NADH dehydrogenase [ubiquinone] 1 alpha subcomplex subunit 6 OS=Xenopus laevis GN=ndufa6 PE=2 SV=1	Q5HZN3	P56556	1.05179e+10	1.94369e+10	3.62456e+09	2.0479e+10
Peroxisomal biogenesis factor 3 OS=Mus musculus GN=Pex3 PE=1 SV=1	E9QA46	P56589	2.82916e+08
Cluster of MGC68466 protein OS=Xenopus laevis GN=bcar1 PE=2 SV=1 (Q6PAF8)	Q6PAF8	P56945			2.12594e+07
Cluster of Histone H2B type F-S OS=Homo sapiens GN=H2BFS PE=1 SV=2 (P57053)	P57053	P57053	1.11838e+11	1.33263e+11	3.67151e+11	2.95168e+11
Cluster of Transmembrane protein 33 OS=Mus musculus GN=Tmem33 PE=1 SV=1 (A0A0R4J1Z3)	A0A0R4J1Z3	P57088	2.2235e+08	4.89275e+08	1.30546e+08	1.97777e+08
Outer membrane protein 25 OS=Xenopus laevis GN=synj2bp PE=2 SV=1	Q6F484	P57105			7.56945e+07	7.27489e+08
Uncharacterized protein (Fragment) OS=Xenopus tropicalis PE=4 SV=1	F6VIL9	P57737	1.27133e+08	2.43077e+07	4.30392e+07	1.94369e+07
Cluster of LOC100037138 protein OS=Xenopus laevis GN=nup107 PE=2 SV=1 (A2RV69)	A2RV69	P57740		5.70147e+06	1.39601e+08
Selenocysteine-specific elongation factor OS=Mus musculus GN=Eefsec PE=1 SV=1	A0A0N4SUV6	P57772	9.51479e+07	1.44922e+07
Cluster of Uncharacterized protein OS=Xenopus tropicalis GN=XENTR_v90029423mg PE=4 SV=1 (A0A1B8XYE1)	A0A1B8XYE1	P58107	5.02457e+08	1.08166e+08	7.37014e+08	3.66058e+09
Myotrophin OS=Xenopus tropicalis GN=mtpn PE=4 SV=1	F6VH06	P58546		1.2612e+08	9.43468e+07	1.34925e+08
RAB15, member RAS onocogene family OS=Xenopus tropicalis GN=rab15 PE=2 SV=1	Q28GQ5	P59190				1.13611e+09
Cluster of Actin-related protein 2/3 complex subunit 4 OS=Homo sapiens GN=ARPC4 PE=1 SV=3 (P59998)	P59998	P59998	3.45082e+08	5.70442e+08	3.08104e+08	5.87741e+08
Tetraspanin OS=Xenopus tropicalis GN=cd81 PE=2 SV=1	Q6P351	P60033	1.6652e+09			2.31214e+08
Triosephosphate isomerase OS=Xenopus laevis GN=tpi1 PE=2 SV=1	Q7ZWN5	P60174	1.195e+10	1.76736e+10	3.66822e+10	3.14021e+10
Cluster of Uncharacterized protein OS=Xenopus tropicalis GN=plp1 PE=2 SV=1 (Q4QQQ6)	Q4QQQ6	P60201			2.11697e+08	5.861e+07
Cluster of Eukaryotic translation initiation factor 3 subunit E OS=Mus musculus GN=Eif3e PE=1 SV=1 (P60229)	P60229	P60228	6.66784e+08	8.34609e+08	4.91169e+08	3.75864e+08
Cluster of Protein transport protein Sec61 subunit beta OS=Homo sapiens GN=SEC61B PE=1 SV=2 (P60468)	P60468	P60468	3.56507e+08	6.59056e+08	2.56573e+08	3.5925e+08
Serine/threonine-protein phosphatase 4 catalytic subunit OS=Xenopus tropicalis GN=ppp4c PE=2 SV=1	Q6P861	P60510		1.99101e+08	2.89433e+08	3.23817e+08
Gamma-aminobutyric acid receptor-associated protein-like 2 OS=Homo sapiens GN=GABARAPL2 PE=1 SV=1	P60520	P60520		5.64686e+07		8.31431e+07
Reactive oxygen species modulator 1 OS=Homo sapiens GN=ROMO1 PE=1 SV=1	P60602	P60602	6.71323e+08
Cluster of LOC414678 protein OS=Xenopus laevis GN=LOC414678 PE=2 SV=1 (Q569Q7)	Q569Q7	P60660	1.21091e+10	2.33664e+10	1.99416e+11	1.39103e+11
Cluster of 40S ribosomal protein S20 OS=Sus scrofa GN=RPS20 PE=1 SV=1 (A1XQU9)	A1XQU9	P60866	1.21765e+09	4.05384e+09	1.35518e+09	2.00681e+09
Protein Prps1l1 OS=Mus musculus GN=Prps1l1 PE=1 SV=1	Q8C5R8	P60891	1.81459e+08	1.49195e+08	7.81767e+08	1.05528e+09
Cluster of Proteasome subunit alpha type-6 OS=Mus musculus GN=Psma6 PE=1 SV=1 (Q9QUM9)	Q9QUM9	P60900	7.7153e+08	8.19767e+08	1.91654e+09	1.39437e+09
Protein S100-A10 OS=Sus scrofa GN=S100A10 PE=1 SV=1	F2Z5M2	P60903		1.01185e+09	1.6509e+09	8.67484e+08
Cluster of Cell division control protein 42 homolog OS=Homo sapiens GN=CDC42 PE=1 SV=2 (P60953)	P60953	P60953	1.10235e+09	1.36465e+09	2.25113e+09	2.8129e+09
Cluster of Destrin OS=Mus musculus GN=Dstn PE=1 SV=3 (Q9R0P5)	Q9R0P5	P60981	7.10969e+08	8.05725e+08
Cluster of Signal peptidase complex subunit 3 OS=Homo sapiens GN=SPCS3 PE=1 SV=1 (P61009)	P61009	P61009		5.01397e+08	4.23876e+08	6.5649e+08
Cluster of Signal recognition particle 54 kDa protein OS=Homo sapiens GN=SRP54 PE=1 SV=1 (P61011)	P61011	P61011	3.28529e+08	7.03075e+07		6.79029e+07
Cluster of Ras-related protein Rab-2A OS=Homo sapiens GN=RAB2A PE=1 SV=1 (P61019)	P61019	P61019	2.22968e+08	1.16278e+09	4.86197e+08	9.2087e+08
Ubiquitin-conjugating enzyme E2 D3 OS=Homo sapiens GN=UBE2D3 PE=1 SV=1	P61077	P61077	3.80112e+08	1.28759e+08	2.38706e+08	1.64139e+08
Cluster of NEDD8-conjugating enzyme Ubc12 OS=Xenopus laevis GN=ube2m PE=2 SV=1 (Q6DCZ9)	Q6DCZ9	P61081		1.43898e+08	1.05708e+08	1.07421e+08
Cluster of Ube2k protein OS=Xenopus laevis GN=ube2k PE=2 SV=1 (Q8AVM8)	Q8AVM8	P61086	5.25819e+07	7.65855e+07		2.02005e+08
Cluster of Ubiquitin-conjugating enzyme E2 N OS=Homo sapiens GN=UBE2N PE=1 SV=1 (P61088)	P61088	P61088	1.04238e+09	7.27206e+08	9.32658e+08	8.20673e+08
Cluster of Actin-related protein 3 OS=Homo sapiens GN=ACTR3 PE=1 SV=3 (P61158)	P61158	P61158	2.41331e+09	1.54982e+09	2.02729e+09	1.42645e+09
Cluster of Actin-related protein 2 OS=Mus musculus GN=Actr2 PE=1 SV=1 (P61161)	P61161	P61160	5.02162e+08	1.0403e+09	7.95758e+08	2.90123e+08
Cluster of Alpha-centractin OS=Homo sapiens GN=ACTR1A PE=1 SV=1 (P61163)	P61163	P61163	3.91304e+09	1.64424e+09	2.61756e+09	2.8646e+09
Cluster of Uncharacterized protein OS=Sus scrofa GN=COPS2 PE=1 SV=2 (F1SQG5)	A7TX82	P61201	2.60102e+08	4.31835e+08	2.78692e+08	3.93681e+08
Cluster of ATP-binding cassette sub-family E member 1 OS=Mus musculus GN=Abce1 PE=1 SV=1 (P61222)	P61222	P61221	1.44991e+09	1.40593e+09	4.93635e+08	7.91944e+08
Cluster of 40S ribosomal protein S3a OS=Mus musculus GN=Rps3a PE=1 SV=3 (P97351)	P97351	P61247	6.05212e+09	6.69789e+09	5.86256e+09	6.54644e+09
Cluster of Ribosomal protein L15 OS=Mus musculus GN=Gm10020 PE=3 SV=1 (E9QAZ2)	E9QAZ2	P61313	1.65449e+09	3.92099e+09	2.88144e+09	1.22898e+09
Cluster of 60S ribosomal protein L27 OS=Xenopus tropicalis GN=rpl27 PE=2 SV=1 (Q28FP8)	Q28FP8	P61353	1.57646e+09	2.76883e+09	2.53573e+09	3.59296e+09
Cluster of V-type proton ATPase subunit d 1 OS=Homo sapiens GN=ATP6V0D1 PE=1 SV=1 (P61421)	P61421	P61421	8.06028e+07	1.71498e+08		1.11126e+08
Cluster of 60S ribosomal protein L37a OS=Homo sapiens GN=RPL37A PE=1 SV=2 (P61513)	P61513	P61513	7.18396e+08	6.97067e+08	5.50419e+08	2.60778e+08
Heat shock 10kDa protein 1 (Chaperonin 10) OS=Xenopus tropicalis GN=hspe1 PE=2 SV=1	Q6DDD2	P61604	1.45217e+09	1.31938e+09	6.78103e+08	8.66676e+08
Cluster of Protein transport protein Sec61 subunit alpha isoform 1 OS=Mus musculus GN=Sec61a1 PE=1 SV=2 (P61620)	P61620	P61619	4.92321e+08	4.85653e+08	1.36325e+08	3.54411e+08
Cluster of Lysozyme C-2 OS=Mus musculus GN=Lyz2 PE=1 SV=2 (P08905)	P08905	P61626		1.40646e+09
Prefoldin subunit 3 OS=Xenopus laevis GN=vbp1 PE=2 SV=1	Q7SYV4	P61758			7.69548e+07	2.35789e+08
Cluster of Syntaxin-binding protein 1 OS=Homo sapiens GN=STXBP1 PE=1 SV=1 (P61764)	P61764	P61764	1.43638e+08	7.39554e+07		4.6532e+06
Beta-2-microglobulin OS=Mus musculus GN=B2m PE=1 SV=2	P01887	P61769	9.7616e+07		1.66654e+08	2.41797e+08
Cluster of Dolichyl-diphosphooligosaccharide--protein glycosyltransferase subunit DAD1 OS=Xenopus tropicalis GN=dad1 PE=2 SV=1 (Q28FI0)	Q28FI0	P61803	1.70135e+08	3.55758e+08	1.44715e+08	3.84738e+08
Coatomer subunit zeta-1 OS=Mus musculus GN=Copz1 PE=1 SV=1	P61924	P61923		8.05525e+07
DDB1- and CUL4-associated factor 7 OS=Homo sapiens GN=DCAF7 PE=1 SV=1	P61962	P61962		4.91636e+06		2.06773e+07
Cluster of Uncharacterized protein OS=Sus scrofa GN=WDR5 PE=1 SV=1 (F1S034)	F1S034	P61964		6.40471e+07	6.94441e+07
Nuclear transport factor 2 OS=Homo sapiens GN=NUTF2 PE=1 SV=1	P61970	P61970	9.53683e+07	7.17357e+07		1.37e+08
Cluster of Hnrpk protein OS=Xenopus laevis GN=hnrnpk PE=2 SV=1 (Q7ZXK8)	Q7ZXK8	P61978	1.09598e+10	1.31926e+10	2.5801e+10	1.2172e+10
Cluster of 14-3-3 protein gamma OS=Mus musculus GN=Ywhag PE=1 SV=2 (P61982)	P61982	P61981	2.33023e+09	8.02688e+09	1.17912e+10	1.19916e+10
Ubiquitin carboxyl-terminal hydrolase 46 OS=Mus musculus GN=Usp46 PE=1 SV=1	D3YVU0	P62068		1.68144e+07	6.12564e+06
Rras protein OS=Xenopus tropicalis GN=rras PE=2 SV=1	B0BMF5	P62070	2.53073e+08	3.97428e+08	1.36573e+08	2.45254e+08
Cluster of 40S ribosomal protein S7 OS=Mus musculus GN=Rps7 PE=2 SV=1 (P62082)	P62082	P62081	3.84828e+09	6.19513e+09	3.85958e+09	5.57967e+09
Uncharacterized protein (Fragment) OS=Xenopus tropicalis GN=psmc1 PE=3 SV=1	F6ZPI8	P62191	7.86004e+08	6.86146e+08	1.46486e+09	1.00125e+09
Cluster of 26S protease regulatory subunit 8 OS=Mus musculus GN=Psmc5 PE=1 SV=1 (P62196)	P62196	P62195	6.33156e+08	7.19716e+08	1.35177e+09	1.07015e+09
Cluster of 40S ribosomal protein S8 OS=Homo sapiens GN=RPS8 PE=1 SV=2 (P62241)	P62241	P62241	4.94102e+09	1.26915e+10	9.67349e+09	7.03028e+09
40S ribosomal protein S15a (Fragment) OS=Mus musculus GN=Rps15a PE=1 SV=1	F8WJ41	P62244	5.46248e+08	2.54486e+09	7.24855e+08	1.46443e+09
Cluster of Ribosomal protein S16 OS=Xenopus tropicalis GN=rps16 PE=2 SV=1 (Q5XGA8)	Q5XGA8	P62249	2.00606e+09	5.62924e+09	3.68427e+09	5.46119e+09
Ubiquitin-conjugating enzyme E2 G1 OS=Mus musculus GN=Ube2g1 PE=1 SV=3	P62254	P62253		5.06709e+06
Cluster of 14-3-3 protein epsilon OS=Homo sapiens GN=YWHAE PE=1 SV=1 (P62258)	P62258	P62258	5.77142e+09	2.07798e+10	3.10011e+10	2.65678e+10
40S ribosomal protein S14 OS=Mus musculus GN=Rps14 PE=1 SV=3	P62264	P62263	2.954e+09	4.91894e+09	3.4101e+09	3.38566e+09
Cluster of 40S ribosomal protein S23 OS=Sus scrofa GN=RPS23 PE=1 SV=1 (F2Z512)	F2Z512	P62266	5.96447e+08	1.4354e+09	5.4569e+08	8.21465e+08
Cluster of 40S ribosomal protein S18 OS=Homo sapiens GN=RPS18 PE=1 SV=3 (P62269)	P62269	P62269	3.83909e+09	5.96888e+09	3.59509e+09	4.73878e+09
40S ribosomal protein S29 OS=Mus musculus GN=Rps29 PE=3 SV=2	P62274	P62273		2.42463e+08	2.37264e+07	1.52604e+08
Cluster of 40S ribosomal protein S13 OS=Xenopus laevis GN=rps13 PE=3 SV=2 (P49393)	P49393	P62277	2.88324e+09	4.89827e+09	3.48883e+09	4.43736e+09
40S ribosomal protein S11 OS=Xenopus laevis GN=rps11 PE=2 SV=1	P41115	P62280	9.62425e+08	1.47525e+09	1.03752e+09	9.58481e+08
Cluster of MGC80249 protein OS=Xenopus laevis GN=MGC80249 PE=2 SV=1 (Q6GQ93)	Q6GQ93	P62304		1.54245e+08	7.79365e+07	8.07069e+07
Uncharacterized protein (Fragment) OS=Xenopus tropicalis GN=snrpf PE=4 SV=1	F6SV61	P62306	5.51842e+07	1.46406e+08	1.31058e+08
U6 snRNA-associated Sm-like protein LSm3 OS=Mus musculus GN=Lsm3 PE=1 SV=2	P62311	P62310		1.12092e+08	1.9071e+07	8.18081e+07
MGC85411 protein OS=Xenopus laevis GN=lsm6 PE=2 SV=1	Q66KU9	P62312		3.81561e+07
Uncharacterized protein OS=Sus scrofa GN=SNRPD1 PE=1 SV=1	F2Z5G9	P62314	9.85958e+07	1.70267e+08	5.46743e+08	1.82431e+08
Cluster of Small nuclear ribonucleoprotein Sm D2 OS=Homo sapiens GN=SNRPD2 PE=1 SV=1 (P62316)	P62316	P62316	1.77028e+08	3.04631e+08	6.72058e+08	1.84863e+08
Cluster of Uncharacterized protein OS=Xenopus tropicalis GN=snrpd3 PE=4 SV=1 (F7AYT9)	F7AYT9	P62318	1.78841e+08	9.03262e+08	4.37608e+08	1.64382e+08
Uncharacterized protein (Fragment) OS=Xenopus tropicalis GN=arf6.2 PE=3 SV=1	F6V4X2	P62330		4.88344e+07		6.24222e+07
Cluster of 26S protease regulatory subunit 10B OS=Homo sapiens GN=PSMC6 PE=1 SV=1 (P62333)	P62333	P62333	4.06942e+08	2.97428e+08	7.99447e+08	4.42616e+08
Selenoprotein T OS=Xenopus tropicalis GN=selt PE=3 SV=1	F6XIB1	P62341	8.58733e+07	1.11221e+08		6.0431e+07
60S ribosomal protein L7a OS=Homo sapiens GN=RPL7A PE=1 SV=2	P62424	P62424	8.37683e+09	1.17585e+10	9.9612e+09	1.2443e+10
Cluster of Eukaryotic peptide chain release factor subunit 1 OS=Mus musculus GN=Etf1 PE=1 SV=4 (Q8BWY3)	Q8BWY3	P62495	1.26212e+09	3.11438e+09	3.12074e+08	9.52165e+08
Cluster of Cellular nucleic acid-binding protein OS=Homo sapiens GN=CNBP PE=1 SV=1 (P62633)	P62633	P62633		1.18052e+08	7.36731e+07	1.0549e+08
Cluster of 40S ribosomal protein S4 OS=Sus scrofa GN=RPS4X PE=1 SV=2 (F1RQ91)	F1RQ91	P62701	2.80615e+09	9.7672e+09	3.60759e+09	4.17971e+09
Cluster of Serine/threonine-protein phosphatase 2A catalytic subunit beta isoform OS=Homo sapiens GN=PPP2CB PE=1 SV=1 (P62714)	P62714	P62714	1.02092e+09	1.35094e+09	2.8601e+09	2.14738e+09
Cluster of Rho-related GTP-binding protein RhoB OS=Homo sapiens GN=RHOB PE=1 SV=1 (P62745)	P62745	P62745	5.30047e+08	7.52091e+08	2.92918e+09	1.9816e+09
Cluster of MGC89958 protein OS=Xenopus tropicalis GN=rpl23a PE=2 SV=1 (Q6DEP9)	Q6DEP9	P62750	6.78595e+08	5.22479e+09	5.30933e+09	5.9659e+09
Cluster of 40S ribosomal protein S6 OS=Mus musculus GN=Rps6 PE=1 SV=1 (P62754)	P62754	P62753	4.0284e+09	6.15754e+09	2.10444e+09	1.44582e+09
Cluster of Ras-related protein Rab-1A OS=Homo sapiens GN=RAB1A PE=1 SV=3 (P62820)	P62820	P62820	3.07344e+09	3.98405e+09	4.29264e+09	4.3097e+09
GTP-binding nuclear protein Ran OS=Homo sapiens GN=RAN PE=1 SV=3	P62826	P62826	1.10201e+09	3.85905e+09	1.88903e+09	4.00697e+09
Cluster of 60S ribosomal protein L23 OS=Sus scrofa GN=RPL23 PE=1 SV=1 (P62831)	P62831	P62829	7.61514e+08	2.10394e+09	2.52979e+09	2.55765e+09
Cluster of Ras-related protein Rap-1A OS=Mus musculus GN=Rap1a PE=1 SV=1 (P62835)	P62835	P62834	1.03809e+09	4.49187e+09	2.71935e+09	4.86514e+09
40S ribosomal protein S15 OS=Mus musculus GN=Rps15 PE=1 SV=2	P62843	P62841	3.46493e+08
40S ribosomal protein S24 OS=Homo sapiens GN=RPS24 PE=1 SV=1	P62847	P62847	2.64779e+08	4.55857e+08	4.57926e+08	3.38777e+08
Cluster of Uncharacterized protein OS=Sus scrofa GN=RPS25 PE=1 SV=2 (F2Z5G8)	F2Z5G8	P62851	1.35102e+09	3.77821e+09	1.9149e+09	1.38031e+09
Cluster of MGC86356 protein OS=Xenopus laevis GN=rps26 PE=2 SV=1 (Q6AZL7)	Q6AZL7	P62854		7.46722e+08	6.23011e+08	1.58083e+09
Cluster of 40S ribosomal protein S28 (Fragment) OS=Mus musculus GN=Rps28 PE=1 SV=1 (G3UYV7)	G3UYV7	P62857	3.55776e+08	6.85892e+07	4.82589e+08	3.394e+08
Cluster of XGbeta1 protein OS=Xenopus laevis GN=gnb1 PE=2 SV=1 (Q5XH13)	Q5XH13	P62873	2.80966e+09	5.13561e+09	4.98438e+09	7.05581e+09
E3 ubiquitin-protein ligase RBX1 OS=Homo sapiens GN=RBX1 PE=1 SV=1	P62877	P62877	1.05226e+08	1.31553e+07	1.02535e+08	9.78739e+07
Guanine nucleotide-binding protein G(I)/G(S)/G(T) subunit beta-2 OS=Homo sapiens GN=GNB2 PE=1 SV=3	P62879	P62879	3.34337e+09	4.33662e+09	2.23574e+09	2.74368e+09
Cluster of 60S ribosomal protein L30 OS=Homo sapiens GN=RPL30 PE=1 SV=2 (P62888)	P62888	P62888	1.96732e+09	2.75672e+09	4.07084e+09	3.8632e+09
60S ribosomal protein L31 OS=Homo sapiens GN=RPL31 PE=1 SV=1	P62899	P62899	1.0703e+09	2.20392e+09	1.36405e+09	2.11948e+09
Cluster of Ribosomal protein OS=Mus musculus GN=Rpl10a PE=1 SV=1 (Q5XJF6)	Q5XJF6	P62906	1.63548e+09	4.77901e+09	4.53864e+09	9.75344e+09
Cluster of 60S ribosomal protein L32 OS=Mus musculus GN=Rpl32 PE=1 SV=2 (P62911)	P62911	P62910	1.21822e+09	1.08853e+09	1.61433e+09	1.3545e+09
60S ribosomal protein L11 OS=Homo sapiens GN=RPL11 PE=1 SV=2	P62913	P62913	2.47267e+09	2.91789e+09	4.15914e+09	4.58626e+09
Uncharacterized protein OS=Sus scrofa GN=RPL8 PE=1 SV=1	F2Z567	P62917	4.05845e+09	2.92788e+09	5.02624e+09	5.55991e+09
Cluster of Peptidyl-prolyl cis-trans isomerase FKBP1A OS=Homo sapiens GN=FKBP1A PE=1 SV=2 (P62942)	P62942	P62942		1.76139e+09	4.41327e+08	2.72417e+08
Cluster of MGC81889 protein OS=Xenopus laevis GN=rps27a PE=2 SV=1 (Q6GMC1)	Q6GMC1	P62979	1.70423e+10	9.29247e+09	2.21153e+10	1.82353e+10
SH2/SH3 adaptor Grb2 OS=Xenopus laevis GN=Grb2 PE=2 SV=1	B7ZQN4	P62993		1.2162e+08	2.92758e+07	4.18987e+07
Cluster of Transformer-2 protein homolog beta OS=Homo sapiens GN=TRA2B PE=1 SV=1 (P62995)	P62995	P62995	1.14978e+08	4.2958e+07	2.402e+08
Cluster of Ras-related C3 botulinum toxin substrate 1 OS=Mus musculus GN=Rac1 PE=1 SV=1 (P63001)	P63001	P63000	1.82957e+09	2.28589e+09	3.07335e+09	4.26214e+09
Cluster of AP-2 complex subunit beta OS=Homo sapiens GN=AP2B1 PE=1 SV=1 (P63010)	P63010	P63010	4.97109e+09	5.17747e+09	2.38575e+09	2.90219e+09
Cluster of Vesicle-associated membrane protein 2 OS=Homo sapiens GN=VAMP2 PE=1 SV=3 (P63027)	P63027	P63027	1.25489e+08	3.79712e+08	2.90692e+08	4.35556e+08
Cluster of GNAS complex locus OS=Sus scrofa GN=GNAS PE=1 SV=1 (A5GFU6)	A5GFU6	P63092	2.27126e+09	3.34894e+09	3.49092e+08	1.48848e+09
Cluster of 14-3-3 protein zeta OS=Xenopus tropicalis GN=ywhaz PE=2 SV=1 (Q6P4Z5)	Q6P4Z5	P63104	2.57232e+09	7.35458e+09	1.02086e+10	7.54264e+09
Cluster of Serine/threonine-protein phosphatase 2A 55 kDa regulatory subunit B alpha isoform (Fragment) OS=Sus scrofa GN=PPP2R2A PE=2 SV=1 (Q29090)	Q29090	P63151	4.02454e+08	7.64906e+08	3.45273e+08	4.54226e+08
Cluster of Small ubiquitin-related modifier 1 OS=Homo sapiens GN=SUMO1 PE=1 SV=1 (P63165)	P63165	P63165			5.11199e+07	2.59975e+07
Cluster of Dynein light chain Tctex-type 1 OS=Homo sapiens GN=DYNLT1 PE=1 SV=1 (P63172)	P63172	P63172	1.13959e+08		3.60707e+08	2.32737e+08
Cluster of 60S ribosomal protein L38 OS=Homo sapiens GN=RPL38 PE=1 SV=2 (P63173)	P63173	P63173	5.11523e+08	1.16021e+09	5.23838e+08	1.89228e+09
S-phase kinase-associated protein 1A (P19A) OS=Xenopus tropicalis GN=skp1 PE=2 SV=1	Q28CT2	P63208		3.61695e+07	1.4644e+08	1.35271e+08
40S ribosomal protein S21 OS=Xenopus laevis GN=rps21 PE=3 SV=1	Q6AZJ9	P63220	9.70946e+07	2.85246e+09		7.33137e+08
Cluster of Eukaryotic translation initiation factor 5A OS=Xenopus laevis GN=eif5a PE=2 SV=1 (Q7ZXG3)	Q7ZXG3	P63241	9.66324e+08	6.15793e+08	1.23975e+09	1.81955e+09
LOC495666 protein OS=Xenopus laevis GN=gnb2l1 PE=2 SV=1	Q5U275	P63244	1.1748e+10	1.70884e+10	8.33291e+09	7.24534e+09
SUMO-conjugating enzyme UBC9 OS=Homo sapiens GN=UBE2I PE=1 SV=1	P63279	P63279		4.37034e+07
Selenoprotein W OS=Sus scrofa GN=SEPW1 PE=1 SV=1	I3LQ37	P63302		8.85798e+07
Cluster of Uncharacterized protein OS=Xenopus tropicalis GN=tnnc1 PE=4 SV=1 (F6PPI7)	F6PPI7	P63316	2.29514e+10	7.78461e+10	8.82928e+10	8.25463e+10
Cluster of Nuclease-sensitive element-binding protein 1 OS=Homo sapiens GN=YBX1 PE=1 SV=3 (P67809)	P67809	P67809	9.84265e+08	6.78897e+09	2.70434e+09	1.9135e+09
Cluster of Signal peptidase complex catalytic subunit SEC11A OS=Homo sapiens GN=SEC11A PE=1 SV=1 (P67812)	P67812	P67812	3.04149e+07	6.47463e+08	1.10504e+08	2.17941e+08
Casein kinase II subunit beta (Fragment) OS=Mus musculus GN=Csnk2b PE=1 SV=8	G3UZA4	P67870	2.76228e+07	4.82051e+08	1.85879e+08	2.52455e+08
Cluster of Tropomyosin alpha-4 chain OS=Homo sapiens GN=TPM4 PE=1 SV=3 (P67936)	P67936	P67936	2.20086e+11	5.27682e+11	5.87277e+11	5.66157e+11
Ubiquitin-conjugating enzyme E2 L3 OS=Homo sapiens GN=UBE2L3 PE=1 SV=1	P68036	P68036	2.87215e+08	6.0852e+07	4.59215e+08	4.06314e+08
FKBP1B protein OS=Xenopus laevis GN=FKBP1B PE=2 SV=1	Q5XG46	P68106				5.58647e+07
Cluster of Tubulin alpha-4A chain OS=Homo sapiens GN=TUBA4A PE=1 SV=1 (P68366)	P68366	P68366	3.34903e+10	4.05238e+10	4.06958e+10	4.38439e+10
Cluster of Uncharacterized protein OS=Sus scrofa GN=CSNK2A1 PE=1 SV=1 (F2Z5I5)	F2Z5I5	P68400	5.07247e+08	1.7227e+09	4.71603e+08	3.75407e+08
Uncharacterized protein OS=Xenopus tropicalis GN=pafah1b2 PE=4 SV=1	F7AAT3	P68402		6.16131e+07	2.6782e+08	1.34383e+08
Cluster of Nodal modulator 3 OS=Homo sapiens GN=NOMO3 PE=3 SV=2 (P69849)	P69849	P69849	2.72262e+09	4.41469e+08
Uncharacterized protein OS=Xenopus laevis PE=2 SV=1	Q6DKM5	P69891			1.37837e+11	2.67426e+10
Cluster of Hemoglobin subunit alpha OS=Sus scrofa GN=HBA PE=1 SV=1 (P01965)	P01965	P69905	3.99453e+11	9.0621e+10	1.39923e+11	2.74709e+11
Uncharacterized protein OS=Sus scrofa GN=CXADR PE=1 SV=1	F1SK55	P78310		7.31868e+07		4.5007e+08
Uncharacterized protein OS=Xenopus tropicalis GN=igbp1 PE=4 SV=1	F6UCE2	P78318		9.01147e+07		1.26092e+08
Uncharacterized protein (Fragment) OS=Xenopus tropicalis GN=gpc5 PE=3 SV=1	F7DPI6	P78333				7.06336e+07
Cluster of Eukaryotic translation initiation factor 4 gamma 2 OS=Mus musculus GN=Eif4g2 PE=1 SV=1 (G3XA17)	G3XA17	P78344	2.06904e+09	4.08933e+08	1.01286e+08	1.7711e+08
MGC81745 protein OS=Xenopus laevis GN=rpp38 PE=2 SV=1	Q641F5	P78345			2.34877e+08
Cluster of General transcription factor II-I OS=Mus musculus GN=Gtf2i PE=1 SV=1 (Q3UHU8)	Q3UHU8	P78347	1.59516e+09	3.83227e+07
Cluster of SRSF protein kinase 2 OS=Mus musculus GN=Srpk2 PE=1 SV=1 (A0A0R4J124)	A0A0R4J124	P78362	7.8153e+07	8.96892e+07		1.64506e+07
Cluster of T-complex protein 1 subunit beta OS=Homo sapiens GN=CCT2 PE=1 SV=4 (P78371)	P78371	P78371	1.1205e+10	6.14183e+09	9.47953e+09	1.15575e+10
Cluster of mRNA export factor OS=Homo sapiens GN=RAE1 PE=1 SV=1 (P78406)	P78406	P78406		1.54812e+07	1.57379e+08	8.52332e+07
Glutathione S-transferase omega-1 OS=Sus scrofa GN=GSTO1 PE=1 SV=2	Q9N1F5	P78417	2.56259e+09	9.8515e+08	5.86775e+08	9.69708e+08
Uncharacterized protein OS=Xenopus tropicalis GN=reln PE=2 SV=1	B5DDZ8	P78509				4.22985e+07
Cluster of DNA-dependent protein kinase catalytic subunit OS=Xenopus laevis GN=prkdc PE=2 SV=1 (Q9DEI1)	Q9DEI1	P78527			7.30066e+07	4.74904e+06
Uncharacterized protein (Fragment) OS=Xenopus tropicalis GN=srpx PE=4 SV=1	F7B286	P78539			1.51091e+07	4.58074e+07
Uncharacterized protein (Fragment) OS=Xenopus tropicalis PE=4 SV=1	F7E907	P78559	8.55704e+08	2.41764e+08		1.86259e+07
Uncharacterized protein OS=Sus scrofa GN=GPLD1 PE=1 SV=2	F1RUE4	P80108	2.23203e+09	1.71538e+07
Uncharacterized protein OS=Sus scrofa GN=LCN2 PE=1 SV=1	F1RRX1	P80188		1.4242e+07
Metallothionein OS=Sus scrofa PE=3 SV=1	I3L6S1	P80297	1.21404e+07
Nucleobindin-2 OS=Homo sapiens GN=NUCB2 PE=1 SV=2	P80303	P80303		1.18234e+07
4-aminobutyrate aminotransferase, mitochondrial OS=Mus musculus GN=Abat PE=1 SV=1	P61922	P80404	4.99474e+08		5.74714e+09	6.14815e+09
Protein S100-A12 OS=Sus scrofa GN=S100A12 PE=1 SV=2	P80310	P80511		5.51238e+07
MGC84072 protein OS=Xenopus laevis GN=MGC84072 PE=2 SV=1	Q66IY5	P80723			1.73263e+07
Cluster of LOC594871 protein OS=Xenopus laevis GN=LOC594871 PE=2 SV=1 (Q5U512)	Q5U512	P80748			3.61803e+10	5.34487e+07
Dermcidin OS=Homo sapiens GN=DCD PE=1 SV=2	P81605	P81605	1.14533e+08	2.94135e+08	7.4604e+07	2.21826e+08
28S ribosomal protein S22, mitochondrial OS=Mus musculus GN=Mrps22 PE=1 SV=1	Q9CXW2	P82650	9.70446e+07	2.71635e+08	3.38399e+07	9.62143e+07
Uncharacterized protein OS=Xenopus tropicalis GN=mrps25 PE=4 SV=1	F7ABA7	P82663		5.56767e+07	1.13089e+07	2.20033e+07
Uncharacterized protein OS=Sus scrofa GN=MRPS35 PE=1 SV=1	F1SG95	P82673	2.77546e+08	3.0277e+08	8.68316e+07
Uncharacterized protein OS=Sus scrofa GN=MRPS5 PE=1 SV=1	F1SU66	P82675	1.19683e+08	3.35411e+08		3.67797e+07
28S ribosomal protein S36, mitochondrial OS=Mus musculus GN=Mrps36 PE=1 SV=1	Q9CQX8	P82909	7.91536e+07	2.22968e+08	8.36581e+08	5.18431e+08
Uncharacterized protein OS=Sus scrofa GN=MRPS11 PE=1 SV=1	F1SRT1	P82912		6.20713e+07
Uncharacterized protein OS=Sus scrofa GN=MRPS15 PE=1 SV=1	I3L8X7	P82914	7.70413e+07	1.6575e+08
Cluster of 28S ribosomal protein S21, mitochondrial (Fragment) OS=Mus musculus GN=Mrps21 PE=1 SV=1 (D3YVZ9)	D3YVZ9	P82921	6.64891e+07
Cluster of 28S ribosomal protein S34, mitochondrial OS=Mus musculus GN=Mrps34 PE=1 SV=1 (Q9JIK9)	Q9JIK9	P82930	4.78909e+07	1.98754e+07	6.41107e+07	9.72548e+07
Uncharacterized protein OS=Sus scrofa PE=1 SV=1	I3LU08	P82933	1.69944e+08	2.30199e+08	6.52539e+07	7.80885e+07
High mobility group nucleosome-binding domain-containing protein 5 OS=Mus musculus GN=Hmgn5 PE=1 SV=2	Q9JL35	P82970	4.58195e+08
Uncharacterized protein (Fragment) OS=Xenopus tropicalis GN=sarnp PE=4 SV=1	F6T3X2	P82979		4.13436e+08	7.27848e+08	2.2311e+08
[truncated: 2,713 more rows]
