# Supplementary material for: Conservation and divergence of protein pathways in the vertebrate heart
Source: PLoS Biol. 2019 Sep 6;17(9):e3000437. doi: 10.1371/journal.pbio.3000437 (PMC6750614; doi:10.1371/journal.pbio.3000437)
Supplement: S9 Table — The table below lists the complex components, scores of each complex in each species, and the cluster to which each complex belongs. CORUM, Comprehensive Resource of Mammalian Protein Complexes. (XLSX) [file pbio.3000437.s033.xlsx]

## Sheet: S9 Table
Table S9. Results of CORUM protein complex analysis. The table below lists the complex components, scores of each complex in each species, and the cluster to which each complex belongs.
ComplexID	Complex name	Cluster	Mouse Score	Pig Score	XL Score	XT Score	Mouse Fraction	Pig Fraction	XL Fraction	XT Fraction	Complex Size	Complex components
10	Condensin I complex	1	2.48091e+07	0	0	0	0.4	0	0	0	5	O95347;Q15003;Q15021;Q9BPX3;Q9NTJ3
27	Arp2/3 complex	2	4086330175	4524968108	4141928549	4379172135	0.857143	1	1	1	7	O15143;O15144;O15145;O15511;P59998;P61158;P61160
32	PA700 complex	2	17721544733	11081298521	17978204878	14289881170	0.85	0.9	0.9	0.95	20	O00231;O00232;O00233;O00487;O43242;O75832;P17980;P35998;P43686;P48556;P51665;P55036;P62191;P62195;P62333;Q13200;Q15008;Q16401;Q99460;Q9UNM6
33	Prefoldin complex	4	0	0	8.06329e+07	2.36591e+08	0	0	0.5	0.5	6	O15212;O60925;P61758;Q99471;Q9NQP4;Q9UHV9
36	AP1 adaptor complex	2	1403983699	1332084306	7.11206e+08	8.62345e+08	0.25	0.375	0.375	0.375	8	O43747;O75843;P56377;P61966;Q10567;Q96PC3;Q9BXS5;Q9Y6Q5
49	DNMT3B complex	1	8.46818e+07	0	0	0	0.428571	0	0	0	7	O60264;O95239;O95347;Q13547;Q96ST3;Q9NTJ3;Q9UBC3
54	SIN3 complex	3	7.38333e+08	1.43735e+08	8.11015e+08	5.81217e+08	0.571429	0.428571	0.428571	0.428571	7	O00422;O75446;Q09028;Q13547;Q16576;Q92769;Q96ST3
59	AP3 adaptor complex	4	1.79843e+08	4.31609e+07	5.61108e+07	2.85182e+08	0.285714	0.285714	0.285714	0.428571	7	O00203;O14617;P53677;P59780;Q13367;Q92572;Q9Y2T2
6417	Fibrinogen complex	5	132440000000	35643877681	126518000000	64416222754	1	1	1	1	3	P02671;P02675;P02679
6820	APOL1 complex B (APOL1, APOA1, HPR, FN1, IGHM)	5	61723695946	3404557600	67544135384	8523035227	0.6	0.4	0.6	0.6	5	O14791;P00739;P01871;P02647;P02751
63	Cohesin-SA1 complex	3	1998882099	2.03111e+08	8708324108	4819017905	1	0.75	1	1	4	O60216;Q14683;Q8WVM7;Q9UQE7
64	Cohesin-SA2 complex	3	2029593199	2.03111e+08	8837146485	4887433480	1	0.75	1	1	4	O60216;Q14683;Q8N3U4;Q9UQE7
71	MRN complex (MRE11-RAD50-NBN complex)	6	1.70822e+07	0	1168981761	7.44869e+07	0.333333	0	1	0.666667	3	O60934;P49959;Q92878
80	Ubiquitin E3 ligase (SKP1A, SKP2, CUL1, RBX1)	3	4.37462e+08	1.31053e+08	6.89644e+08	3.57202e+08	0.5	0.75	0.75	0.75	4	P62877;P63208;Q13309;Q13616
81	Ubiquitin E3 ligase (SKP1A, FBXW8, CUL7, RBX1)	4	2.63066e+07	2.46624e+07	1.24487e+08	1.16572e+08	0.25	0.5	0.5	0.5	4	P62877;P63208;Q14999;Q8N3Y1
86	NUMAC complex (nucleosomal methylation activator complex)	1	1669125317	6.03733e+07	8.0803e+08	8.67374e+08	0.8	0.3	0.5	0.7	10	O14497;P51532;P60709;Q12824;Q86X55;Q8TAQ2;Q92922;Q969G3;Q96GM5;Q96KG9
87	Nup 107-160 subcomplex	6	6.33597e+07	8.3261e+07	7.08419e+08	2.51338e+08	0.555556	0.666667	1	0.555556	9	P52948;P55735;P57740;Q12769;Q8NFH3;Q8NFH4;Q8WUM0;Q96EE3;Q9BW27
89	Exocyst Sec6/8 complex	4	7.50286e+08	3.60025e+08	1823395630	2398126278	0.875	0.75	0.875	0.875	8	O00471;O60645;Q8IYI6;Q8TAG9;Q96A65;Q96KP1;Q9NV70;Q9UPT5
93	Anaphase-promoting complex	1	7.35696e+07	0	0	0	0.375	0	0	0	8	P30260;Q13042;Q9H1A4;Q9UJX2;Q9UJX3;Q9UJX4;Q9UJX5;Q9UJX6
95	Ku antigen-NARG1 complex	3	1.66217e+08	1.69586e+08	1137915359	4.8269e+08	0.333333	0.666667	1	1	3	P12956;P13010;Q9BXJ9
96	Anaphase-promoting complex	1	6.53952e+07	0	0	0	0.333333	0	0	0	9	P30260;Q13042;Q9H1A4;Q9UJX2;Q9UJX3;Q9UJX4;Q9UJX5;Q9UJX6;Q9UM13
100	hNURF complex	3	6.04046e+08	2.85105e+08	1110543035	7.94293e+08	0.75	0.75	0.75	0.75	4	P28370;Q09028;Q12830;Q16576
104	RNA polymerase II core complex	4	1.47984e+07	6.59154e+06	2.75838e+07	3.57052e+07	0.166667	0.166667	0.25	0.166667	12	O15514;P19387;P19388;P24928;P30876;P36954;P52434;P52435;P53803;P61218;P62487;P62875
105	Polycomb repressive complex 2 (PRC 2)	3	2.56161e+08	1.1688e+08	5.51487e+08	4.15459e+08	0.4	0.4	0.4	0.4	5	O75530;Q09028;Q15022;Q15910;Q16576
117	GPR56-CD81-Galpha(q/11)-Gbeta complex	4	2731860377	2101051215	2126533970	4549923911	0.6	0.4	0.4	0.6	5	P29992;P50148;P60033;P62873;Q9Y653
126	CCT complex (chaperonin containing TCP1 complex)	3	24951322508	42326341884	71242622646	54719355697	1	1	1	1	8	P17987;P40227;P48643;P49368;P50990;P50991;P78371;Q99832
142	CD147-gamma-secretase complex (APH-1a, PS-1, PEN-2, NCT variant)	2	1599740359	1640829905	6.73364e+07	2.94498e+08	0.4	0.4	0.2	0.4	5	P35613;P49768;Q92542;Q96BI3;Q9NZ42
143	APP-FE65-LRP complex	2	8.29453e+08	1029399214	2.22527e+08	4.77452e+08	0.666667	0.666667	0.333333	0.333333	3	O00213;P05067;Q07954
144	Gamma-BAR-AP1 complex	2	1247985510	1184074939	6.32183e+08	7.66529e+08	0.222222	0.333333	0.333333	0.333333	9	O43747;O75843;P56377;P61966;Q10567;Q63HQ0;Q96PC3;Q9BXS5;Q9Y6Q5
1544	PPP2CA-PPP2R1A-PPP2R3A complex	5	7349022712	1784774689	4950466347	4299293438	0.666667	0.333333	0.666667	0.666667	3	P30153;P67775;Q06190
159	Condensin I-PARP-1-XRCC1 complex	1	7.2458e+08	1.74273e+08	4.01562e+08	3.113e+07	0.571429	0.285714	0.285714	0.285714	7	O95347;P09874;P18887;Q15003;Q15021;Q9BPX3;Q9NTJ3
160	Condensin II	1	2.48091e+07	0	0	0	0.4	0	0	0	5	O95347;P42695;Q6IBW4;Q86XI2;Q9NTJ3
177	OGT-TRAK1-TRAK2 complex	1	702703296	4.90122e+07	4.02268e+07	1.44236e+08	1	0.666667	0.333333	0.666667	3	O15294;O60296;Q9UPV9
178	Respiratory chain complex I (holoenzyme), mitochondrial	2	671532000000	1677110000000	390687000000	1495860000000	0.886364	0.909091	0.795455	0.863636	44	O00217;O00483;O14561;O15239;O43181;O43674;O43676;O43677;O43678;O43920;O75251;O75306;O75380;O75438;O75489;O95139;O95167;O95168;O95169;O95178;O95182;O95298;O95299;O96000;P03886;P03891;P03897;P03901;P03915;P03923;P17568;P19404;P28331;P49821;P51970;P56181;P56556;Q16718;Q16795;Q86Y39;Q9NX14;Q9P0J0;Q9UI09;Q9Y6M9
181	26S proteasome	3	10140348862	12069462114	25511090914	20959226053	0.954545	1	1	1	22	O14818;P17980;P20618;P25786;P25787;P25788;P25789;P28066;P28070;P28072;P28074;P35998;P43686;P49720;P49721;P55036;P60900;P62191;P62195;P62333;Q99436;Q9UNM6
186	Wave-2 complex	3	1645269545	8.90513e+08	2683440027	2792565596	0.8	0.8	0.8	0.8	5	Q7L576;Q8IZP0;Q8WUW1;Q9Y2A7;Q9Y6W5
803	BRG1-SIN3A-HDAC containing SWI/SNF remodeling complex I	5	2809110304	2.40511e+08	1957686175	1220550530	0.909091	0.454545	0.727273	0.727273	11	O14497;O14744;O96019;P51532;Q12824;Q8TAQ2;Q92769;Q92922;Q969G3;Q96GM5;Q96ST3
191	20S proteasome	3	5746392006	7918583283	16434565491	15293905415	0.928571	1	1	1	14	O14818;P20618;P25786;P25787;P25788;P25789;P28066;P28070;P28072;P28074;P49720;P49721;P60900;Q99436
192	PA28-20S proteasome	3	6165886935	8837728380	18579371923	16531972666	0.9375	1	1	1	16	O14818;P20618;P25786;P25787;P25788;P25789;P28066;P28070;P28072;P28074;P49720;P49721;P60900;Q06323;Q99436;Q9UL46
193	PA700-20S-PA28 complex	2	24378508640	19975266609	36413202059	30696898599	0.888889	0.944444	0.944444	0.972222	36	O00231;O00232;O00233;O00487;O14818;O43242;O75832;P17980;P20618;P25786;P25787;P25788;P25789;P28066;P28070;P28072;P28074;P35998;P43686;P48556;P49720;P49721;P51665;P55036;P60900;P62191;P62195;P62333;Q06323;Q13200;Q15008;Q16401;Q99436;Q99460;Q9UL46;Q9UNM6
194	PA28gamma-20S proteasome	3	5363299205	7390677731	15338927791	14274311720	0.866667	0.933333	0.933333	0.933333	15	O14818;P20618;P25786;P25787;P25788;P25789;P28066;P28070;P28072;P28074;P49720;P49721;P60900;P61289;Q99436
202	BRCA1-RAD50-MRE11-NBS1 complex	6	1.28116e+07	0	8.76736e+08	5.58651e+07	0.25	0	0.75	0.5	4	O60934;P38398;P49959;Q92878
205	Ubiquitin E3 ligase (VHL, TCEB1, TCEB2, CUL2, RBX1)	2	1.09599e+08	891076602	1.64879e+08	4.98592e+08	0.4	0.8	0.6	0.8	5	P40337;P62877;Q13617;Q15369;Q15370
207	Ubiquitin E3 ligase (ASB2, TCEB1, TCEB2, CUL5, RNF7)	2	2.52704e+08	1221812047	339307325	1005583876	0.4	0.8	0.4	0.8	5	Q15369;Q15370;Q93034;Q96Q27;Q9UBF6
208	Ubiquitin E3 ligase (ASB1, TCEB1, TCEB2, CUL5, RNF7)	2	1.19397e+08	9.08168e+08	339307325	6.98621e+08	0.2	0.6	0.4	0.6	5	Q15369;Q15370;Q93034;Q9UBF6;Q9Y576
209	Ubiquitin E3 ligase (ASB6, TCEB1, TCEB2, CUL5, RNF7)	2	1.19397e+08	9.08168e+08	339307325	6.98621e+08	0.2	0.6	0.4	0.6	5	Q15369;Q15370;Q93034;Q9NWX5;Q9UBF6
210	Ubiquitin E3 ligase (ASB7, TCEB1, TCEB2, CUL5, RNF7)	2	1.19397e+08	9.08168e+08	339307325	6.98621e+08	0.2	0.6	0.4	0.6	5	Q15369;Q15370;Q93034;Q9H672;Q9UBF6
211	Ubiquitin E3 ligase (ASB12, TCEB1, TCEB2, CUL5, RNF7)	2	1.19397e+08	9.08168e+08	339307325	6.98621e+08	0.2	0.6	0.4	0.6	5	Q15369;Q15370;Q8WXK4;Q93034;Q9UBF6
214	Ubiquitin E3 ligase (WSB1, TCEB1, TCEB2, CUL5, RBX1)	2	2.80884e+08	1221415276	570481862	1009794269	0.4	0.8	0.6	0.8	5	P62877;Q15369;Q15370;Q93034;Q9Y6I7
219	CAND1-CUL1-RBX1 complex	4	5084411337	1568274537	3870077171	6691616049	1	1	1	1	3	P62877;Q13616;Q86VP6
220	ARF-Mule complex	4	1802991304	1503393473	7801945433	7697368384	0.666667	0.666667	0.666667	0.666667	3	P06748;Q7Z6Z7;Q8N726
221	CAND1-CUL2-RBX1 complex	4	4483483762	1678529333	3241760009	6575146458	1	1	1	1	3	P62877;Q13617;Q86VP6
222	CAND1-CUL3-RBX1 complex	4	4786352261	1631879681	4099548855	7206056896	1	1	1	1	3	P62877;Q13618;Q86VP6
223	CAND1-CUL4A-RBX1 complex	4	4440558823	1504194746	3282356877	6709093029	1	1	1	1	3	P62877;Q13619;Q86VP6
224	CAND1-CUL4B-RBX1 complex	4	4700517518	1610715740	3248704457	6591359929	1	1	1	1	3	P62877;Q13620;Q86VP6
226	Ubiquitin E3 ligase (SKP1A, SKP2, CUL1)	3	2.56566e+08	1.07722e+08	5.44661e+08	2.52264e+08	0.333333	0.666667	0.666667	0.666667	3	P63208;Q13309;Q13616
227	Ubiquitin E3 ligase (SKP1A, BTRC, CUL1)	3	2.56566e+08	1.07722e+08	5.44661e+08	2.52264e+08	0.333333	0.666667	0.666667	0.666667	3	P63208;Q13616;Q9Y297
1230	WINAC complex	5	2773091086	472283195	1807166504	1198984215	0.785714	0.357143	0.714286	0.714286	14	O14497;O96019;P11473;P51531;P51532;Q02880;Q12824;Q13111;Q8TAQ2;Q92922;Q969G3;Q96GM5;Q9UIG0;Q9Y5B9
247	RalBP1-CCNB1-AP2A-NUMB-EPN1 complex	1	2648058860	6.96501e+08	7.88688e+08	1130664725	0.6	0.2	0.6	0.4	5	O95782;P14635;P49757;Q15311;Q9Y6I3
280	HMGB1-HMGB2-HSC70-ERP60-GAPDH complex	2	542008000000	535066000000	446190000000	448639000000	1	1	1	1	5	P04406;P09429;P11142;P26583;P30101
281	NELF complex (Negative elongation factor complex)	6	1.27382e+06	0	1.01071e+08	0	0.25	0	0.75	0	4	P18615;Q8IXH7;Q8WX92;Q9H3P2
282	SNF2h-cohesin-NuRD complex	3	2345014369	2.82259e+08	6482042482	3582562805	0.625	0.4375	0.5625	0.5625	16	O60216;O60264;O94776;O95983;Q09028;Q12873;Q13330;Q13547;Q14683;Q16576;Q8N3U4;Q8WVM7;Q92769;Q9NRL2;Q9UBB5;Q9UQE7
297	PCNA-DNA polymerase delta complex	4	0	6.69857e+06	0	1.00683e+07	0	0.4	0	0.2	5	P12004;P28340;P49005;Q15054;Q9HCU8
298	VEGF transcriptional complex	2	7.85005e+08	2447637017	9.96811e+08	2182476820	0.5	0.5	0.5	0.5	4	P27695;P40763;Q16665;Q99966
302	INO80 chromatin remodeling complex	3	1.62837e+08	2.25226e+08	2.88029e+08	9.19345e+07	0.230769	0.230769	0.230769	0.230769	13	O96019;P15923;Q53TQ3;Q6P4R8;Q6PI98;Q8NBZ0;Q96EZ8;Q9C086;Q9H981;Q9H9F9;Q9ULG1;Q9Y230;Q9Y265
304	SRCAP-associated chromatin remodeling complex	3	211687998	2.92793e+08	3.74437e+08	1.19515e+08	0.3	0.3	0.3	0.3	10	O43257;O95619;O96019;P0C0S5;Q15906;Q6ZRS2;Q96CJ1;Q9GZN1;Q9Y230;Q9Y265
305	40S ribosomal subunit, cytoplasmic	2	89093197183	147824000000	100643000000	111024000000	0.878788	0.909091	0.878788	0.909091	33	P08708;P08865;P15880;P22090;P23396;P25398;P39019;P42677;P46781;P46782;P46783;P60866;P61247;P62081;P62241;P62244;P62249;P62263;P62266;P62269;P62273;P62277;P62280;P62701;P62753;P62841;P62847;P62851;P62854;P62857;P62861;P62979;P63220
306	Ribosome, cytoplasmic	2	168801000000	272763000000	223949000000	250423000000	0.875	0.8875	0.8625	0.875	80	P05386;P05387;P05388;P08708;P08865;P15880;P18077;P18124;P18621;P22090;P23396;P25398;P26373;P27635;P30050;P32969;P35268;P36578;P39019;P39023;P40429;P42677;P42766;P46776;P46777;P46778;P46779;P46781;P46782;P46783;P47914;P49207;P50914;P60866;P61247;P61254;P61313;P61353;P61513;P61927;P62081;P62241;P62244;P62249;P62263;P62266;P62269;P62273;P62277;P62280;P62424;P62701;P62750;P62753;P62829;P62841;P62847;…
308	60S ribosomal subunit, cytoplasmic	2	79848723604	126256000000	123512000000	139635000000	0.87234	0.87234	0.851064	0.851064	47	P05386;P05387;P05388;P18077;P18124;P18621;P26373;P27635;P30050;P32969;P35268;P36578;P39023;P40429;P42766;P46776;P46777;P46778;P46779;P47914;P49207;P50914;P61254;P61313;P61353;P61513;P61927;P62424;P62750;P62829;P62888;P62891;P62899;P62906;P62910;P62913;P62917;P62945;P62987;P63173;P83731;P83881;P84098;Q02543;Q02878;Q07020;Q9Y3U8
315	28S ribosomal subunit, mitochondrial	2	1151267073	3452057217	4.54698e+08	5.26298e+08	0.5	0.666667	0.333333	0.4	30	O15235;O60783;P51398;P82650;P82663;P82664;P82673;P82675;P82909;P82912;P82914;P82921;P82930;P82932;P82933;Q92552;Q92665;Q96EL2;Q9BYN8;Q9NP92;Q9NVS2;Q9Y291;Q9Y2Q9;Q9Y2R5;Q9Y2R9;Q9Y399;Q9Y3D3;Q9Y3D5;Q9Y3D9;Q9Y676
320	55S ribosome, mitochondrial	2	2307158144	7719546437	7.99129e+08	1124331146	0.410256	0.615385	0.282051	0.358974	78	O15235;O60783;O75394;P09001;P49406;P51398;P52815;P82650;P82663;P82664;P82673;P82675;P82909;P82912;P82914;P82921;P82930;P82932;P82933;P83111;Q13084;Q13405;Q16540;Q4U2R6;Q5T653;Q6P161;Q6P1L8;Q7Z2W9;Q7Z7F7;Q7Z7H8;Q86TS9;Q8IXM3;Q8N5N7;Q8N983;Q8TCC3;Q92552;Q92665;Q96A35;Q96DV4;Q96EL2;Q96EL3;Q96GC5;Q9BQ48;Q9BRJ2;Q9BYC8;Q9BYC9;Q9BYD1;Q9BYD2;Q9BYD3;Q9BYD6;Q9BYN8;Q9BZE1;Q9H0U6;Q9H2W6;Q9H9J2;Q9HD33;Q9NP92;…
322	DNA-PK-Ku complex	6	0	3.59714e+06	8.81868e+08	2.68682e+08	0	0.333333	1	1	3	P12956;P13010;P78527
324	39S ribosomal subunit, mitochondrial	2	1176245523	4296936662	3.67295e+08	6.0544e+08	0.354167	0.583333	0.25	0.333333	48	O75394;P09001;P49406;P52815;P83111;Q13084;Q13405;Q16540;Q4U2R6;Q5T653;Q6P161;Q6P1L8;Q7Z2W9;Q7Z7F7;Q7Z7H8;Q86TS9;Q8IXM3;Q8N5N7;Q8N983;Q8TCC3;Q96A35;Q96DV4;Q96EL3;Q96GC5;Q9BQ48;Q9BRJ2;Q9BYC8;Q9BYC9;Q9BYD1;Q9BYD2;Q9BYD3;Q9BYD6;Q9BZE1;Q9H0U6;Q9H2W6;Q9H9J2;Q9HD33;Q9NQ50;Q9NRX2;Q9NWU5;Q9NX20;Q9NYK5;Q9NZE8;Q9P015;Q9P0J6;Q9P0M9;Q9Y3B7;Q9Y6G3
335	p54(nrb)-PSF-matrin3 complex	2	9916927621	8565344847	6836611799	9064885803	1	1	1	1	3	P23246;P43243;Q15233
338	40S ribosomal subunit, cytoplasmic	2	90831278757	151205000000	102647000000	113836000000	0.903226	0.935484	0.903226	0.935484	31	P08708;P08865;P15880;P23396;P25398;P39019;P46781;P46782;P46783;P60866;P61247;P62081;P62241;P62244;P62249;P62263;P62266;P62269;P62273;P62277;P62280;P62701;P62753;P62841;P62847;P62851;P62854;P62857;P62861;P62979;P63220
343	Sarcoglycan-sarcospan complex SG-SPN	2	3160896248	5968842110	1187483836	1848127743	0.8	1	0.6	0.4	5	Q13326;Q14714;Q16585;Q16586;Q92629
351	Spliceosome	2	16686260636	12268661848	22007970150	14713404882	0.461538	0.454545	0.566434	0.51049	143	O00425;O00571;O14776;O15042;O15355;O43143;O43172;O43290;O43395;O43447;O43660;O43670;O43719;O43809;O60231;O60306;O60508;O75400;O75533;O75643;O75934;O75937;O75940;O94906;O95232;O95391;O95400;O95926;P08579;P08621;P09012;P09234;P09661;P11940;P14678;P17844;P26368;P38919;P41223;P42285;P49756;P52298;P55081;P55769;P61326;P62304;P62306;P62308;P62310;P62312;P62314;P62316;P62318;P62995;P83876;P84103;Q01081;…
353	DNA ligase IV-condensin complex	1	41348449	0	0	0	0.666667	0	0	0	3	O95347;P49917;Q9NTJ3
362	DNA ligase III-XRCC1-PNK-DNA-pol III multiprotein complex	6	1.1113e+08	3.30025e+07	2083182937	4.38298e+08	0.5	0.5	1	0.75	4	P06746;P18887;P49916;Q96T60
390	Ubiquitin E3 ligase (SKP1A, FBXW2, CUL1)	3	2.56566e+08	1.07722e+08	5.44661e+08	2.52264e+08	0.333333	0.666667	0.666667	0.666667	3	P63208;Q13616;Q9UKT8
391	Ubiquitin E3 ligase (DDB1, CUL4A, RBX1)	2	3277151267	2521833567	1631817009	2676809333	1	1	1	1	3	P62877;Q13619;Q16531
430	18S U11/U12 snRNP	3	3215984081	6036291394	4793333644	2078407651	0.458333	0.583333	0.583333	0.541667	24	O43143;O75533;P14678;P62304;P62306;P62308;P62314;P62316;P62318;P67809;Q13435;Q15393;Q15427;Q15696;Q16560;Q6IEG0;Q6P2Q9;Q8N8D1;Q8TBF4;Q96LT9;Q9BV90;Q9BWJ5;Q9UDW3;Q9Y3B4
433	BASC complex (BRCA1-associated genome surveillance complex)	6	9.96534e+06	0	4.03162e+08	1.86217e+07	0.166667	0	0.333333	0.166667	12	O60934;P35249;P35250;P35251;P38398;P40692;P43246;P49959;P52701;P54132;Q13315;Q92878
443	BP-SMAD complex	2	4.12739e+08	1341685425	8.15347e+08	4.70023e+08	0.25	0.25	0.25	0.25	8	O14867;O15198;O95452;P17980;P19447;P50539;Q13118;Q15582
486	WIP-WASp-actin-myosin-IIa complex	3	57353944108	53117157124	98411636749	107935000000	0.5	0.5	0.333333	0.333333	6	O43516;P19105;P35579;P42768;P60660;P62736
518	AKAP250-PKA-PDE4D complex	2	3288367822	2874099470	2662478417	2814492007	0.666667	0.666667	0.666667	0.666667	3	P17612;Q02952;Q08499
519	AMY-1-S-AKAP84-RII-beta complex	2	1538862655	3036582034	7.01864e+08	1785701198	0.666667	0.333333	0.333333	0.333333	3	P31323;Q92667;Q99417
520	KCNQ1 macromolecular complex	4	5.71112e+08	6.92354e+08	6.08566e+08	1042157586	0.4	0.2	0.2	0.4	5	P13861;P17612;P51787;P62136;Q99996
522	Polycystin-1-E-cadherin-beta-catenin-Flotillin-2 complex	4	1855903618	2702016203	12724344895	15878907588	0.5	0.5	0.5	0.5	4	P12830;P35222;P98161;Q14254
525	TIP60 histone acetylase complex	3	4.23376e+08	5.85586e+08	1029790864	3.20848e+08	0.6	0.6	0.8	0.8	5	O96019;Q92993;Q9Y230;Q9Y265;Q9Y4A5
528	NuA4/Tip60 HAT complex	3	141125332	1.95195e+08	3.43264e+08	1.06949e+08	0.2	0.2	0.266667	0.266667	15	O95619;O96019;Q15014;Q92993;Q96L91;Q9H0E9;Q9H2F5;Q9HAF1;Q9NPF5;Q9NV56;Q9NXR8;Q9UBU8;Q9Y230;Q9Y265;Q9Y4A5
529	NuA4/Tip60 HAT complex	3	1.32305e+08	1.82996e+08	3.2181e+08	1.00265e+08	0.1875	0.1875	0.25	0.25	16	O95619;O96019;Q15014;Q15906;Q92993;Q96L91;Q9H0E9;Q9H2F5;Q9HAF1;Q9NPF5;Q9NV56;Q9NXR8;Q9UBU8;Q9Y230;Q9Y265;Q9Y4A5
550	NOS3-CAV1-NOSTRIN complex	2	2756731143	7245469689	5258563945	5967558211	0.666667	0.333333	0.333333	0.333333	3	P29474;Q03135;Q8IVI9
713	BRG1-SIN3A complex	5	2589694073	3.14417e+08	2286984780	1394658077	0.785714	0.428571	0.714286	0.714286	14	O14497;O14744;O96019;P51532;Q09028;Q12824;Q6STE5;Q8TAQ2;Q92769;Q92922;Q92925;Q969G3;Q96GM5;Q96ST3
806	BRM-SIN3A-HDAC complex	5	2531863212	2.20468e+08	1967103869	1186171824	0.833333	0.416667	0.666667	0.666667	12	O14497;O14744;O96019;P51531;Q12824;Q8TAQ2;Q92769;Q92922;Q92925;Q969G3;Q96GM5;Q96ST3
659	MeCP1 complex	5	2503710960	3.20489e+08	1626308723	8.86495e+08	0.777778	0.555556	0.555556	0.555556	9	O94776;O95983;Q09028;Q13547;Q14839;Q16576;Q8WXI9;Q92769;Q9UBB5
559	Decapping complex	2	2.47726e+08	812182287	2.81645e+08	5.60041e+08	0.4	0.4	0.4	0.4	5	P26196;Q6P2E9;Q8IU60;Q96F86;Q9NPI6
561	LSm1-7 complex	2	0	8.56257e+07	2.72443e+06	5.0623e+07	0	0.428571	0.142857	0.285714	7	O15116;P62310;P62312;Q9UK45;Q9Y333;Q9Y4Y9;Q9Y4Z0
562	LSm2-8 complex	2	0	8.56257e+07	2.72443e+06	5.0623e+07	0	0.428571	0.142857	0.285714	7	O95777;P62310;P62312;Q9UK45;Q9Y333;Q9Y4Y9;Q9Y4Z0
563	F1F0-ATP synthase, mitochondrial	2	3552970000000	2414560000000	1050230000000	2362040000000	0.875	0.875	0.75	0.875	16	O75947;O75964;P00846;P03928;P05496;P06576;P18859;P24539;P25705;P30049;P36542;P48047;P56134;P56381;P56385;Q9UII2
714	BRM-SIN3A complex	5	2379071783	2.93455e+08	2307077335	1369014711	0.733333	0.4	0.666667	0.666667	15	O14497;O14744;O96019;P51531;Q09028;Q12824;Q13547;Q6STE5;Q8TAQ2;Q92769;Q92922;Q92925;Q969G3;Q96GM5;Q96ST3
888	MTA2 complex	5	2378732544	3.6055e+08	1829597313	9.97307e+08	0.75	0.625	0.625	0.625	8	O94776;O95983;Q09028;Q13547;Q14839;Q16576;Q92769;Q96ST3
570	p300-CBP-p270-SWI/SNF complex	1	956488549	7.89789e+06	4.66582e+08	6.42062e+08	0.571429	0.142857	0.428571	0.571429	7	O14497;P51532;Q09472;Q12824;Q8TAQ2;Q92793;Q92922
1237	BAF complex	5	2321354493	6.74884e+07	1818492840	1122564891	0.888889	0.333333	0.777778	0.777778	9	O14497;O96019;P51531;P51532;Q12824;Q8TAQ2;Q92922;Q969G3;Q96GM5
591	SAP complex (Sin3-associated protein complex)	3	6.46041e+08	1.25768e+08	7.09638e+08	508564443	0.5	0.375	0.375	0.375	8	O75446;Q09028;Q13547;Q16576;Q4LE39;Q92769;Q96ST3;Q9H0E3
592	SAP complex (Sin3-associated protein complex)	3	5.74259e+08	1.11794e+08	6.30789e+08	4.52057e+08	0.444444	0.333333	0.333333	0.333333	9	O75446;Q09028;Q13547;Q16576;Q4LE39;Q92769;Q96ST3;Q9H0E3;Q9H7L9
596	SIN3-HDAC-SAP30-ARID4 complex	3	7.38333e+08	1.43735e+08	8.11015e+08	5.81217e+08	0.571429	0.428571	0.428571	0.428571	7	O75446;Q09028;Q13547;Q16576;Q4LE39;Q92769;Q96ST3
605	TIM (TIM17A, TIM17B, TIM23, TIM44) complex, mitochondrial	2	1155641687	2704423344	7.04394e+06	3.60753e+08	0.75	0.75	0.25	0.75	4	O14925;O43615;O60830;Q99595
614	NRD complex (Nucleosome remodeling and deacetylation complex)	1	1202134835	192954911	7.59167e+08	3.04108e+08	0.571429	0.428571	0.571429	0.428571	7	O60341;Q09028;Q12873;Q13330;Q13547;Q14839;Q92769
617	CASK-LIN7C-APBA1 complex	2	0	4.44813e+07	1.80417e+07	5.70191e+07	0	0.333333	0.333333	0.666667	3	O14936;Q02410;Q9NUP9
619	MRE11A-RAD50-NBN-TRF2 complex	6	1.28116e+07	0	8.76736e+08	5.58651e+07	0.25	0	0.75	0.5	4	O60934;P49959;Q15554;Q92878
62	MeCP1 complex	5	2286531291	3.6055e+08	1829597313	9.97307e+08	0.75	0.625	0.625	0.625	8	O94776;O95983;Q09028;Q13547;Q14839;Q16576;Q92769;Q9UBB5
622	Ubiquitin E3 ligase (VHL, TCEB1, TCEB2, CUL2)	2	4.21926e+07	825517858	8.61315e+07	3.94025e+08	0.25	0.75	0.5	0.75	4	P40337;Q13617;Q15369;Q15370
627	MRN-TRRAP complex (MRE11A-RAD50-NBN-TRRAP complex)	6	1.28116e+07	0	1208096437	8.58055e+07	0.25	0	1	0.75	4	O60934;P49959;Q92878;Q9Y4A5
631	Tacc1-chTOG-AuroraA complex	1	2119636057	4.17614e+08	1.94532e+08	2.43119e+08	0.333333	0.333333	0.333333	0.666667	3	O14965;O75410;Q14008
632	Anti-HDAC2 complex	1	2253553430	217130276	1036034783	4.69321e+08	0.470588	0.352941	0.352941	0.294118	17	O60341;O94776;P78347;Q09028;Q12873;Q13330;Q13547;Q14202;Q14687;Q14839;Q16576;Q92769;Q96BD5;Q96ST3;Q9P0W2;Q9UBW7;Q9UKL0
633	anti-BHC110 complex	1	5.81801e+08	1.4819e+07	9.48592e+07	2.88659e+07	0.272727	0.181818	0.181818	0.0909091	11	O60341;O75362;P78347;Q13547;Q14202;Q14687;Q92769;Q96BD5;Q9P0W2;Q9UBW7;Q9UKL0
634	XFIM complex	1	1279961384	3.26019e+07	2.0869e+08	6.35051e+07	0.6	0.4	0.4	0.2	5	O60341;P78347;Q13547;Q14202;Q92769
61	Mi2/NuRD complex	5	2168625199	412056970	2090968358	1139779350	0.714286	0.714286	0.714286	0.714286	7	O94776;O95983;Q09028;Q13547;Q14839;Q16576;Q92769
710	Brg1-associated complex I	5	2167415018	2.15974e+08	1694131634	1058346868	0.888889	0.444444	0.777778	0.777778	9	O14497;O14744;O96019;P51532;Q12824;Q8TAQ2;Q92922;Q969G3;Q96GM5
711	Brm-associated complex	5	2121383481	2.15974e+08	1895449543	1136903013	0.888889	0.444444	0.777778	0.777778	9	O14497;O14744;O96019;P51531;Q12824;Q8TAQ2;Q92922;Q969G3;Q96GM5
739	SIN3-ING1b complex II	5	2105928801	2.01693e+08	1834123392	1266937822	0.625	0.375	0.5	0.5	16	O00422;O14497;O75446;O96019;P51532;Q09028;Q12824;Q13547;Q16576;Q4LE39;Q8TAQ2;Q92769;Q92922;Q96GM5;Q96ST3;Q9UK53
652	AP3-BLOC1 complex	4	8.39265e+07	2.01417e+07	2.6185e+07	1.33085e+08	0.133333	0.133333	0.133333	0.2	15	O00203;O14617;O95295;P53677;P59780;P78537;Q13367;Q6QNY0;Q6QNY1;Q8TDH9;Q92572;Q96EV8;Q9NUP1;Q9UL45;Q9Y2T2
656	VPS35-VPS29-VPS26A complex	4	2730386431	1756929047	2493927819	3296884442	1	1	1	1	3	O75436;Q96QK1;Q9UBQ0
657	Retromer complex (SNX1, SNX2, VPS35, VPS29, VPS26A)	4	3101904701	2148864730	3201982840	4182363184	1	1	1	1	5	O60749;O75436;Q13596;Q96QK1;Q9UBQ0
564	BAF complex	5	1934135190	7.59245e+07	1678065616	1029925754	0.875	0.375	0.75	0.75	8	O14497;O96019;P51531;Q12824;Q8TAQ2;Q92922;Q969G3;Q96GM5
691	SIN3-SAP25 complex	3	4.69848e+08	9.14678e+07	5.161e+08	3.69865e+08	0.363636	0.272727	0.272727	0.272727	11	O00422;O75446;Q09028;Q13547;Q16576;Q1EHW4;Q4LE39;Q92769;Q96ST3;Q9H0E3;Q9H7L9
696	BRMS1-SIN3-HDAC complex	3	8.42876e+08	1.25768e+08	1048493312	756125924	0.625	0.375	0.5	0.5	8	O75182;O75446;Q09028;Q13547;Q16576;Q92769;Q96ST3;Q9HCU9
705	SNARE complex (RINT1, ZW10, p31)	3	9.37792e+06	1.88996e+08	2.72781e+08	294568193	0.333333	0.666667	1	0.666667	3	O43264;P48556;Q6NUQ1
706	SNARE complex (HGS, SNAP25, STX13)	2	4.22281e+08	5.37621e+08	2.30929e+08	3.73945e+08	0.333333	0.666667	0.666667	0.666667	3	O14964;P60880;Q86Y82
707	SNARE complex (VAMP2, SNAP25, STX13)	4	4.18296e+07	3.42854e+08	3.20104e+08	5.88879e+08	0.333333	0.666667	0.666667	0.666667	3	P60880;P63027;Q86Y82
189	BAF complex	5	1918744435	4.67228e+07	1258956582	7.7716e+08	0.692308	0.230769	0.538462	0.538462	13	O14497;O94805;O96019;P51531;P51532;P60709;P63261;Q12824;Q8NFD5;Q8TAQ2;Q92922;Q969G3;Q96GM5
808	BRM-associated complex	5	1909245133	1.94376e+08	1705904589	1023212712	0.8	0.4	0.7	0.7	10	O14497;O14744;O96019;P51531;Q12824;Q8TAQ2;Q92922;Q92925;Q969G3;Q96GM5
3063	Brg1-associated complex II	5	1856345980	1.73586e+08	1179142776	1085315917	0.857143	0.428571	0.714286	0.857143	7	O14497;O14744;O96019;P51532;Q12824;Q8TAQ2;Q92922
556	PBAF complex (Polybromo- and BAF containing complex)	5	1775147233	6.74884e+07	1638135298	8.21636e+08	0.777778	0.333333	0.777778	0.666667	9	O96019;P51532;Q12824;Q68CP9;Q86U86;Q8TAQ2;Q92922;Q969G3;Q96GM5
725	P2X7 receptor signalling complex	2	32473062235	44637790646	24712067119	29607245220	0.25	0.25	0.333333	0.333333	12	O43707;O95425;P05107;P08238;P0DMV8;P11142;P23467;P42356;P60709;Q13368;Q16787;Q64663
726	DDB2 complex	2	4073466042	4410145787	2913877106	3384677430	0.833333	0.916667	0.833333	0.75	12	P61201;P62877;Q13098;Q13619;Q16531;Q7L5N1;Q92466;Q92905;Q99627;Q9BT78;Q9UBW8;Q9UNS2
727	CSA complex	2	4073466042	4410145787	2913877106	3384677430	0.833333	0.916667	0.833333	0.75	12	P61201;P62877;Q13098;Q13216;Q13619;Q16531;Q7L5N1;Q92905;Q99627;Q9BT78;Q9UBW8;Q9UNS2
728	CSA-POLIIa complex	2	4172976458	4070903804	2964785782	3481657410	0.846154	0.846154	0.846154	0.769231	13	P24928;P61201;P62877;Q13098;Q13216;Q13619;Q16531;Q7L5N1;Q92905;Q99627;Q9BT78;Q9UBW8;Q9UNS2
729	Ubiquitin E3 ligase (FBXO31, SKP1A, CUL1, RBX1)	3	4.37462e+08	1.31053e+08	6.89644e+08	3.57202e+08	0.5	0.75	0.75	0.75	4	P62877;P63208;Q13616;Q5XUX0
730	SNARE complex (STX4, SNAP23, VAMP1)	2	7.73493e+07	9.54084e+07	0	6.45523e+07	0.666667	0.666667	0	0.666667	3	O00161;P23763;Q12846
731	SNARE complex (STX4, SNAP23, VAMP2)	2	2.41513e+08	5.22825e+08	9.68972e+07	5.32385e+08	1	1	0.333333	1	3	O00161;P63027;Q12846
733	SNARE complex (STX4, VAMP1, VAMP7)	4	2.80901e+07	3.41348e+07	0	4.33093e+07	0.333333	0.333333	0	0.666667	3	P23763;P51809;Q12846
738	SIN3-ING1b complex I	3	5.74259e+08	1.11794e+08	6.30789e+08	4.52057e+08	0.444444	0.333333	0.333333	0.333333	9	O00422;O75446;Q09028;Q13547;Q16576;Q4LE39;Q92769;Q96ST3;Q9UK53
238	SWI-SNF chromatin remodeling-related-BRCA1 complex	5	1766618330	2.43118e+07	1208038343	1010308402	0.7	0.2	0.6	0.7	10	O14497;O96019;P38398;P51531;P51532;Q12824;Q8TAQ2;Q92922;Q92925;Q969G3
740	Exon junction complex (EIF4A3, MLN51, MAGOH, Y14)	3	3.22095e+08	8.8833e+08	9.38971e+08	4.76664e+08	0.5	0.5	0.5	0.5	4	O15234;P38919;P61326;Q9Y5S9
742	eIF3 complex (EIF3S6, EIF3S5, EIF3S4, EIF3S3, EIF3S6IP, EIF3S2, EIF3S9, EIF3S12, EIF3S10, EIF3S8, EIF3S1, EIF3S7)	2	12945007621	8774235756	6519770390	7092220301	0.916667	1	0.916667	1	12	O00303;O15371;O15372;O75821;O75822;P55884;P60228;Q13347;Q14152;Q99613;Q9UBQ5;Q9Y262
555	BAF complex	5	1759508875	6.74884e+07	1319055673	8.48156e+08	0.777778	0.333333	0.666667	0.666667	9	O14497;O96019;P51532;Q12824;Q8TAQ2;Q92922;Q92925;Q969G3;Q96GM5
749	MeCP2-SIN3A-HDAC complex	2	8.7389e+08	619344090	1427166877	7.82428e+08	0.75	0.5	0.5	0.5	4	P51608;Q13547;Q92769;Q96ST3
753	UTM-SGCE-DAG1-CAV1-NOS3 complex	2	22982538006	18312880168	17776429121	24946728816	1	0.6	0.8	0.8	5	O43556;P29474;P46939;Q03135;Q14118
754	Exon junction complex (EIF4A3, MLN51, UPF3B, MAGOH, Y14)	3	2.57676e+08	7.10664e+08	751177193	3.81331e+08	0.4	0.4	0.4	0.4	5	O15234;P38919;P61326;Q0VAK7;Q9Y5S9
755	Exon junction complex (EIF4A3, MLN51, UPF3B, MAGOH, Y14, PYM)	2	2.1473e+08	8.98884e+08	6.25981e+08	317775896	0.333333	0.5	0.333333	0.333333	6	O15234;P38919;P61326;Q0VAK7;Q9BRP8;Q9Y5S9
770	TREX complex	3	1147890877	8.03219e+08	4648377161	1182536264	0.375	0.375	0.75	0.5	8	Q13769;Q13838;Q6I9Y2;Q86V81;Q86W42;Q8NI27;Q96FV9;Q96J01
774	THO complex	6	3.08344e+06	225634	4.31999e+08	1.38983e+08	0.2	0.2	0.8	0.4	5	Q13769;Q6I9Y2;Q86W42;Q8NI27;Q96FV9
778	LARC complex (LCR-associated remodeling complex)	1	4595382750	5.35679e+08	2539458204	1355514095	0.736842	0.368421	0.578947	0.578947	19	O14497;O94776;O95983;O96019;P07910;P51532;P60709;Q09028;Q12824;Q13547;Q14839;Q8TAQ2;Q8WXI9;Q92769;Q92785;Q92922;Q92925;Q969G3;Q9UBB5
781	URI complex (Unconventional prefoldin RPB5 Interactor)	3	3.8652e+08	476127267	7.56707e+08	4.63455e+08	0.333333	0.444444	0.444444	0.555556	9	O94763;P19388;P63208;Q13309;Q13616;Q9UHV9;Q9ULZ2;Q9Y230;Q9Y265
784	SMG-1-UPF-ERF1-ERF3 complex (SURF)	2	1785369438	1747836165	3.23683e+08	6.79847e+08	0.75	0.5	0.5	0.5	4	P15170;P62495;Q92900;Q96Q15
785	Exon junction complex	3	2326588640	1958723776	4724034324	1485471551	0.625	0.5	0.625	0.5	8	P38919;P61326;Q13838;Q15287;Q86V81;Q8IYB3;Q9BZI7;Q9Y5S9
787	NuA4/Tip60-HAT complex B	3	2.6461e+08	3.65992e+08	6.43619e+08	2.0053e+08	0.375	0.375	0.5	0.5	8	O96019;Q92993;Q9H2F5;Q9NPF5;Q9UBU8;Q9Y230;Q9Y265;Q9Y4A5
566	BAF complex	5	1759508875	6.74884e+07	1319055673	8.48156e+08	0.777778	0.333333	0.666667	0.666667	9	O14497;O96019;P51532;P60709;Q12824;Q8TAQ2;Q92922;Q969G3;Q96GM5
1239	EBAFb complex	5	1683581364	6.07396e+07	1187150106	5.9887e+08	0.7	0.3	0.6	0.5	10	O96019;P51532;Q03111;Q12824;Q8NFD5;Q8TAQ2;Q92922;Q92925;Q969G3;Q96GM5
797	SNARE complex (STX11, VAMP2, SNAP23)	2	104828260	2.8028e+08	9.68972e+07	3.15842e+08	0.666667	0.666667	0.333333	0.666667	3	O00161;O75558;P63027
798	NuA4/Tip60-HAT complex A	3	141125332	1.95195e+08	3.43264e+08	1.06949e+08	0.2	0.2	0.266667	0.266667	15	O95619;O96019;Q52LR7;Q92993;Q96L91;Q9H0E9;Q9H2F5;Q9HAF1;Q9NPF5;Q9NV56;Q9NXR8;Q9UBU8;Q9Y230;Q9Y265;Q9Y4A5
799	DMAP1-associated complex	3	211687998	2.92793e+08	5.14895e+08	160423859	0.3	0.3	0.4	0.4	10	O96019;Q15906;Q6ZRS2;Q96L91;Q9H0E9;Q9H2F5;Q9NPF5;Q9Y230;Q9Y265;Q9Y4A5
149	PBAF complex (Polybromo- and BAF containing complex)	5	1597632510	6.07396e+07	1474321768	7.39472e+08	0.7	0.3	0.7	0.6	10	O96019;P51532;P60709;Q12824;Q68CP9;Q86U86;Q8TAQ2;Q92922;Q969G3;Q96GM5
554	PBAF complex (Polybromo- and BAF containing complex)	5	1597632510	6.07396e+07	1474321768	7.39472e+08	0.7	0.3	0.7	0.6	10	O96019;P51532;Q12824;Q68CP9;Q86U86;Q8TAQ2;Q92922;Q92925;Q969G3;Q96GM5
1252	EBAFa complex	5	1583557987	6.07396e+07	1187150106	7.6334e+08	0.7	0.3	0.6	0.6	10	O14497;O96019;P51532;Q03111;Q12824;Q8TAQ2;Q92922;Q92925;Q969G3;Q96GM5
810	FCP1-associated protein complex	4	3.13958e+08	2.17687e+08	3.33556e+08	6.41077e+08	0.857143	0.571429	0.571429	0.714286	7	O14744;P30876;P35269;P84090;Q15208;Q9BQA1;Q9Y5B0
812	Upf complex (UPF1, UPF2, UPF3a)	1	7.55133e+08	2.5822e+08	2.42412e+08	326341229	0.666667	0.666667	0.666667	0.666667	3	Q92900;Q9H1J1;Q9HAU5
813	Upf complex (UPF1, UPF2, UPF3b)	1	7.55133e+08	2.5822e+08	2.42412e+08	326341229	0.666667	0.666667	0.666667	0.666667	3	Q92900;Q9BZI7;Q9HAU5
814	Postsplicing complex	1	6.8385e+08	1.89551e+08	1.78715e+08	2.38696e+08	0.571429	0.428571	0.428571	0.428571	7	Q15287;Q92900;Q9BZI7;Q9H1J1;Q9HAU5;Q9UBU9;Q9Y5S9
815	MRIP-MBS-RHOA complex	4	9.81441e+07	2.06019e+08	1755629410	2340856494	0.333333	0.333333	0.666667	0.666667	3	O14974;P61586;Q6WCQ1
819	20S methylosome-SmD complex	3	3.40165e+08	1017753550	1252410422	4.58251e+08	0.75	0.75	1	1	4	O14744;P54105;P62314;P62318
822	mRNA decay complex (UPF1, UPF2, UPF3B, DCP2, XRN1, XRN2, EXOSC2, EXOSC4, EXOSC10, PARN)	1	8.16841e+08	1.21484e+08	2.34814e+08	2.83313e+08	0.5	0.3	0.5	0.4	10	O95453;Q01780;Q13868;Q8IU60;Q8IZH2;Q92900;Q9BZI7;Q9H0D6;Q9HAU5;Q9NPD3
825	JBP1-pICln complex	3	5.87054e+07	3.03206e+08	4.1166e+08	2.36553e+08	0.333333	0.666667	1	1	3	O14744;P14678;P54105
826	PAR-3-VE-cadherin-beta-catenin complex	4	2265574664	2456073719	10844289295	16172438098	0.666667	0.666667	0.666667	0.666667	3	P33151;P35222;Q8TEW0
832	Anti-Sm protein complex	3	2.51595e+07	1.29945e+08	1.76426e+08	1.0138e+08	0.142857	0.285714	0.428571	0.428571	7	O14744;O14893;P14678;P54105;P57678;Q16637;Q9UHI6
833	6S methyltransferase complex	3	1.84958e+08	7.15686e+08	1052824687	3.69753e+08	0.666667	0.666667	1	1	3	P54105;P62314;P62318
834	20S methylosome and RG-containing Sm protein complex	3	4.20387e+08	1527473346	2068069098	7.6823e+08	0.666667	0.833333	1	1	6	O14744;P14678;P54105;P62314;P62316;P62318
835	6S methyltransferase and RG-containing Sm proteins complex	3	254824368	1387607408	1817792988	5.70329e+08	0.5	0.75	0.875	0.75	8	P14678;P54105;P62304;P62306;P62308;P62314;P62316;P62318
837	MEP50-PRMT5-ICLN complex	3	1.69238e+08	2.10531e+08	3.20372e+08	1.36777e+08	0.666667	0.666667	1	1	3	O14744;P54105;Q9BQA1
846	RICH1/AMOT polarity complex, Flag-Rich1 precipitated	4	2318835632	2765750096	2028622194	4696161753	0.625	0.5	0.375	0.5	8	P47756;P52907;Q4VCS5;Q68EM7;Q8N3R9;Q8NI35;Q96B97;Q9Y5K6
848	RICH1/AMOT polarity complex, Flag-Amot precipitated	4	5.27724e+07	1.36872e+07	1.67867e+08	481866589	0.25	0.125	0.375	0.375	8	O75970;Q4VCS5;Q5T2T1;Q68EM7;Q8IY63;Q8N3R9;Q8NI35;Q9Y2J4
860	DNMT1-G9a-PCNA complex	2	5.41173e+07	4.37267e+07	0	1.67804e+07	0.333333	0.666667	0	0.333333	3	P12004;P26358;Q96KQ7
587	NuRD.1 complex	5	1258096334	2.68956e+08	1150401978	7.48321e+08	0.5	0.5	0.5	0.5	8	O95983;Q09028;Q13330;Q14839;Q16576;Q6IT96;Q92769;Q9BTC8
886	MTA1 complex	3	5.78257e+08	1.67691e+08	9.46184e+08	678085924	0.5	0.5	0.5	0.5	6	O95983;Q09028;Q13330;Q16576;Q6IT96;Q92769
3142	CAMK2-delta-MASH1 promoter-coactivator complex	5	1245785748	2.75532e+08	1539128399	4.9682e+08	0.375	0.25	0.375	0.375	8	P09874;P12931;P24928;Q13557;Q14469;Q15233;Q92793;Q92831
889	MTA1-HDAC core complex	3	6.93908e+08	2.01229e+08	1135420588	8.13703e+08	0.6	0.6	0.6	0.6	5	Q09028;Q13330;Q16576;Q6IT96;Q92769
924	Toposome	1	5204247447	1503428248	1255033800	5.06294e+08	0.714286	0.571429	0.428571	0.571429	7	P07910;P11388;Q08211;Q08945;Q6P2Q9;Q96SB4;Q9NR30
929	CEN complex	2	55248527279	76784873272	30356398103	37788477743	0.297297	0.324324	0.324324	0.351351	37	O60264;P07199;P11021;P11142;P22087;P35226;P49450;Q02241;Q03188;Q06587;Q08945;Q13185;Q13619;Q15007;Q16531;Q53SF7;Q5T200;Q69YN4;Q6T4P5;Q71F23;Q8N0S6;Q8N1F7;Q8NEM2;Q92620;Q92674;Q96JP5;Q96T23;Q99496;Q9BS16;Q9BU64;Q9BXP5;Q9BZH6;Q9H0H5;Q9H3R5;Q9HC52;Q9NSP4;Q9Y5B9
930	Scrib-beta-PIX-GIT1 complex	4	4.66635e+08	1.40801e+06	3.41133e+08	7.17924e+08	1	0.333333	1	1	3	Q14155;Q14160;Q9Y2X7
934	FACT-NEK9 complex	1	3.5935e+08	9.74946e+07	8.91651e+07	1.81212e+08	1	1	0.666667	1	3	Q08945;Q8TD19;Q9Y5B9
938	FACT complex, UV-activated	2	471199563	2384157479	6.42846e+08	7.03942e+08	0.8	1	0.8	1	5	P19784;P67870;P68400;Q08945;Q9Y5B9
943	Class C Vps complex (VPS11, VPS18, STX7)	3	1.24751e+08	2.53602e+07	2.35156e+08	2.42727e+08	0.666667	0.333333	1	1	3	O15400;Q9H270;Q9P253
944	Class C Vps complex (VPS11, VPS18, VPS16)	4	1.24751e+08	0	9.35931e+07	2.94512e+08	0.666667	0	0.666667	1	3	Q9H269;Q9H270;Q9P253
994	GAA1-GPI8-PIGT-PIG-PIGS complex	2	2.93781e+08	9.50035e+08	2.82289e+07	1.05005e+07	0.6	1	0.4	0.2	5	O43292;Q92643;Q969N2;Q96S52;Q9H490
995	Polycomb repressive complex 3 (PRC3)	3	2.56161e+08	1.1688e+08	5.51487e+08	4.15459e+08	0.4	0.4	0.4	0.4	5	O75530-3;Q09028;Q15022;Q15910;Q16576
996	Polycomb repressive complex 2 (PRC2)	3	2.56161e+08	1.1688e+08	5.51487e+08	4.15459e+08	0.4	0.4	0.4	0.4	5	O75530-1;Q09028;Q15022;Q15910;Q16576
997	KIN17-PCNA-RPA70 complex	2	0	2.28053e+07	0	1.67804e+07	0	0.666667	0	0.333333	3	O60870;P12004;P27694
999	p23 protein complex	2	12139680879	10088974369	1097485723	4088204903	0.666667	0.666667	0.666667	0.666667	3	P22626;Q15185;Q86W51
1004	RC complex during S-phase of cell cycle	2	4.51605e+08	3.47147e+08	2.03071e+08	7.29436e+06	0.230769	0.307692	0.153846	0.0769231	13	P09874;P09884;P11387;P15927;P18858;P20248;P24941;P27694;P28340;P35244;P35250;P35251;Q07864
1005	RC complex during G2/M-phase of cell cycle	2	4.51605e+08	3.47147e+08	2.03071e+08	7.29436e+06	0.230769	0.307692	0.153846	0.0769231	13	P06493;P09874;P09884;P11387;P14635;P15927;P20248;P27694;P28340;P35244;P35250;P35251;Q07864
1045	Snurportin-CRM1-RanGTP complex	2	1740048537	3459981795	1474779617	2931065258	0.666667	0.666667	0.666667	0.666667	3	O14980;O95149;P62826
1052	Ubiquitin E3 ligase (FBXW11, SKP1A, CUL1, RBX1)	3	4.37462e+08	1.31053e+08	6.89644e+08	3.57202e+08	0.5	0.75	0.75	0.75	4	P62877;P63208;Q13616;Q9UKB1
1060	Retromer complex (SNX1, SNX2, VPS35, VPS29, VPS26B)	4	2408482055	1484827303	2260686774	3208935367	0.8	0.8	0.8	0.8	5	O60749;Q13596;Q4G0F5;Q96QK1;Q9UBQ0
1068	12S U11 snRNP	2	9.45557e+08	5821937784	3202333698	1471014137	0.466667	0.6	0.6	0.533333	15	P14678;P62304;P62306;P62308;P62314;P62316;P62318;P67809;Q16560;Q16629;Q6IEG0;Q8N8D1;Q96GM8;Q9BV90;Q9H875
1070	SNX complex (SNX1a, SNX2, SNX4)	4	2.47679e+08	2.6129e+08	4.72037e+08	9.38582e+08	0.666667	0.666667	0.666667	1	3	O60749;O95219;Q13596
1085	DNA repair complex NEIL2-PNK-Pol(beta)-LigIII(alpha)-XRCC1	6	5.46818e+07	5.95708e+07	555017553	169554255	0.4	0.4	0.6	0.6	5	O00764;P06746;P18887;P49916;Q969S2
1086	DNA repair complex NEIL1-PNK-Pol(beta)-LigIII(alpha)-XRCC1	6	5.46818e+07	5.95708e+07	7.50035e+08	169554255	0.4	0.4	0.8	0.6	5	O00764;P06746;P18887;P49916;Q96FI4
1091	SNX complex (SNX1a, SNX2, SNX4, LEPR)	4	185759135	1.95968e+08	3.54028e+08	703936206	0.5	0.5	0.5	0.75	4	O60749;O95219;P48357;Q13596
1092	PCNA-KU antigen complex	3	0	1.20131e+07	5.39241e+08	3.14274e+08	0	0.666667	0.666667	1	3	P12004;P12956;P13010
1093	SNX complex (SNX1a, SNX2, SNX4, INSR)	4	302962120	1.95968e+08	3.54028e+08	703936206	0.75	0.5	0.5	0.75	4	O60749;O95219;P06213;Q13596
1095	SNX complex (SNX1a, SNX2, SNX4, EGFR)	4	4.31982e+08	1.95968e+08	3.54028e+08	703936206	0.75	0.5	0.5	0.75	4	O60749;O95219;P00533;Q13596
1096	SNX complex (SNX1,1a,2,4, PDGF receptor)	4	185759135	1.95968e+08	3.54028e+08	703936206	0.5	0.5	0.5	0.75	4	O60749;O95219;P16234;Q13596
1097	eIF3 complex (EIF3S6, EIF3S5, EIF3S4, EIF3S3, EIF3S6IP, EIF3S2, EIF3S9, EIF3S12, EIF3S10, EIF3S8, EIF3S1, EIF3S7, PCID1)	2	13270511145	8936996789	6736260800	7428787242	0.923077	1	0.923077	1	13	O00303;O15371;O15372;O75821;O75822;P55884;P60228;Q13347;Q14152;Q7L2H7;Q99613;Q9UBQ5;Q9Y262
1098	DNA synthesome complex (13 subunits)	2	1.18946e+08	1.66883e+08	1.06669e+06	3.87241e+06	0.153846	0.307692	0.0769231	0.0769231	13	P09884;P11387;P11388;P12004;P27694;P28340;P35251;P49005;P49642;P49643;Q14181;Q15054;Q9HCU8
1099	DNA synthesome complex (17 subunits)	2	9.09587e+07	127616588	815706	2.96125e+06	0.117647	0.235294	0.0588235	0.0588235	17	P09884;P11387;P11388;P12004;P27694;P28340;P35251;P49005;P49642;P49643;P56282;Q07864;Q14181;Q15054;Q9HCU8;Q9NR33;Q9NRF9
1104	SNX complex (SNX1a, SNX2, SNX4, TFRC)	2	6.34345e+08	1240530991	3.54028e+08	1544536133	0.75	0.75	0.5	1	4	O60749;O95219;P02786;Q13596
650	HDAC2-asscociated core complex	5	1226109702	2.13914e+08	1977706465	8.31555e+08	0.714286	0.571429	0.714286	0.571429	7	O94776;O95983;Q09028;Q12873;Q16576;Q86YP4;Q92769
1107	DNA synthesome core complex	4	854557	3.34928e+06	0	5.03413e+06	0.1	0.2	0	0.1	10	P09884;P12004;P28340;P35251;P49005;P49642;P49643;Q14181;Q15054;Q9HCU8
1134	ATR-HDAC2-CHD4 complex	1	1250526757	1.63808e+08	6.14724e+08	3.0533e+08	0.666667	0.666667	0.666667	0.666667	3	Q13535;Q14839;Q92769
1141	CF IIAm complex (Cleavage factor IIAm complex)	2	6160581008	6592113428	3832010712	4756530676	0.5625	0.5625	0.5625	0.5	16	O43809;O60231;O94913;P19447;P23246;P26368;P26599;P49959;Q01081;Q07157;Q14444;Q16630;Q8N684;Q92759;Q92989;Q9UKF6
1142	SMN complex	3	2.03859e+08	1110085927	1205402753	3.6875e+08	0.4	0.6	0.6	0.5	10	O14893;P14678;P62304;P62306;P62308;P62314;P62316;P62318;Q16637;Q9UHI6
1143	SMN complex	3	1.78027e+08	1109994882	9.46028e+08	3.64412e+08	0.3125	0.5	0.4375	0.375	16	O14893;P14678;P57678;P62304;P62306;P62308;P62314;P62316;P62318;Q16637;Q8TEQ6;Q8WXD5;Q9H840;Q9NWZ8;Q9UHI6;Q9Y3F4
1146	Cleavage stimulation factor	6	1.80544e+07	1.63284e+07	1.30591e+08	0	0.333333	0.333333	0.666667	0	3	P33240;Q05048;Q12996
1147	Polyadenylation complex (CSTF1, CSTF2, CSTF3, SYMPK CPSF1, CPSF2, CPSF3)	6	5.94671e+07	6.99788e+06	2.47874e+08	1.74112e+07	0.428571	0.142857	0.571429	0.285714	7	P33240;Q05048;Q10570;Q12996;Q92797;Q9P2I0;Q9UKF6
1148	snRNP-free U1A (SF-A) complex	2	10410104534	7613696410	6139114255	10580912035	0.75	0.75	0.75	1	4	P09012;P17844;P23246;Q15233
1149	Histone H3.1 complex	2	9.29051e+07	1.17963e+08	9.14451e+07	8.88737e+07	0.3	0.3	0.2	0.2	10	O14929;P49321;P62805;P68431;Q09028;Q13111;Q13112;Q8TEX9;Q9NVP2;Q9Y294
1150	Histone H3.3 complex	4	2025094332	2090248749	5897260902	11382175126	0.444444	0.444444	0.333333	0.333333	9	O14929;P49321;P54198;P62805;P84243;Q09028;Q8TEX9;Q9NVP2;Q9Y294
1155	Integrator-RNAPII complex	4	2.35941e+07	1.27527e+06	2.24668e+07	3.06044e+07	0.214286	0.0714286	0.214286	0.142857	14	P24928;P30876;Q5TA45;Q68E01;Q6P9B9;Q75QN2;Q8N201;Q96CB8;Q96HW7;Q9H0H0;Q9NV88;Q9NVH2;Q9NVR2;Q9UL03
1162	Ubiquitin E3 ligase (DDB1, DDB2, CUL4A, CUL4B, RBX1)	2	2930364195	2151750288	1344796336	2255742386	0.8	0.8	0.8	0.8	5	P62877;Q13619;Q13620;Q16531;Q92466
2852	Brg1-based SWI/SNF chromatin remodeling complex	5	1178573844	6.07794e+07	1012929562	7.7486e+08	0.75	0.5	0.75	0.75	4	O96019;Q12824;Q8TAQ2;Q92922
1166	p400-associated complex	3	352813330	487988693	8.58159e+08	2.67373e+08	0.5	0.5	0.666667	0.666667	6	O96019;P60709;Q96L91;Q9Y230;Q9Y265;Q9Y4A5
1167	Paf complex	6	3.78748e+07	792032	5.34611e+08	7.53987e+07	0.4	0.2	0.8	0.4	5	Q6P1J9;Q6PD62;Q8N7H5;Q8WVC0;Q9GZS3
3137	MASH1 promoter-coactivator complex	5	1107365109	2.44918e+08	1368114133	4.41618e+08	0.333333	0.222222	0.333333	0.333333	9	P09874;P12931;P24928;P62805;P68431;Q14469;Q15233;Q92793;Q92831
1169	SNARE complex (STX4, VAMP8, VAMP3, SNAP23)	2	5.8012e+07	7.15563e+07	0	4.84142e+07	0.5	0.5	0	0.5	4	O00161;Q12846;Q15836;Q9BV40
1170	c-MYC-ATPase-helicase complex	3	4.23376e+08	5.85586e+08	1029790864	3.20848e+08	0.6	0.6	0.8	0.8	5	O96019;P01106;Q9Y230;Q9Y265;Q9Y4A5
1173	TIP49-TIP48-BAF53 complex	3	7.05627e+08	9.75977e+08	1248123904	3.98383e+08	1	1	1	1	3	O96019;Q9Y230;Q9Y265
1176	CRM1-RAN-PHAX-CBC complex (cap binding complex)	2	1571302908	3146197157	1397553129	2651962634	0.6	0.6	0.6	0.6	5	O14980;P52298;P62826;Q09161;Q9H814
1178	BCOR complex	2	16081875000	66900150416	18352360386	21655988116	0.125	0.375	0.25	0.25	8	P11142;P63208;Q06587;Q6W2J9;Q8N488;Q8NHM5;Q99496;Q9BSM1
1181	C complex spliceosome	2	41263890720	34724976591	45571719620	23551749804	0.5625	0.575	0.6	0.5375	80	O43290;O43390;O43660;O60306;O60506;O60508;O75533;O75643;O94906;O95391;O95926;P07910;P08579;P09651;P09661;P11940;P14678;P17844;P22626;P31943;P38159;P38919;P42285;P51991;P52272;P52597;P61326;P61978;P62304;P62306;P62308;P62310;P62314;P62316;P62318;Q00839;Q01081;Q07955;Q12874;Q13435;Q13523;Q13573;Q14331;Q14562;Q15029;Q15393;Q15428;Q15459;Q6NZY4;Q6P2Q9;Q6UX04;Q86V81;Q8IYB3;Q8WUQ7;Q92620;Q96BP3;Q96DF8;…
1182	CDC5L core complex	2	110022000000	149197000000	75870527405	73875111741	0.833333	0.833333	1	0.833333	6	O43660;O75934;P11142;Q92616;Q99459;Q9UMS4
1183	CDC5L complex	2	168342000000	132310000000	97459280289	80498590819	0.6	0.633333	0.766667	0.6	30	A8K8P3;O15297;O43660;O75533;O75934;P09012;P09661;P11142;P11388;P15884;P23246;P38159;P62136;P62314;P62316;P62318;P78527;Q01130;Q07955;Q12905;Q13435;Q14204;Q15427;Q7L1Q6;Q8IYB3;Q92616;Q99459;Q9P013;Q9UMS4;Q9UPN6
1186	ESCRT-III complex	3	3.5194e+06	5.38896e+06	8.07812e+07	5.98111e+07	0.1	0.1	0.3	0.3	10	O43633;Q7LBR1;Q96CF2;Q96FZ7;Q9BY43;Q9H444;Q9HD42;Q9NZZ3;Q9UQN3;Q9Y3E7
1187	ESCRT-II complex	4	1.31456e+07	3.2699e+08	2.54183e+08	3.349e+08	0.333333	1	1	1	3	Q86VN1;Q96H20;Q9BRG1
1189	DNA double-strand break end-joining complex	6	7.32093e+06	1.54163e+06	1412745069	2.14665e+08	0.142857	0.142857	0.714286	0.571429	7	O60934;P12956;P13010;P49917;P49959;Q13426;Q92878
1191	RNA pol II containing coactivator complex Tat-SF	2	3410668845	2218922001	1234746034	2173124401	0.8	0.4	0.6	0.6	5	O00267;O43719;P19338;P24928;P50750
1192	ESCRT-I complex	3	2.09522e+07	1.09998e+08	1.23214e+08	5.95393e+07	0.333333	0.666667	0.666667	0.666667	3	A5D8V6;Q99816;Q9UK41
1193	Rap1 complex	6	3.52872e+08	1.72536e+08	2295194687	3.36064e+08	0.285714	0.285714	0.714286	0.714286	7	P09874;P12956;P13010;P49959;Q15554;Q92878;Q9NYB0
1199	Oligosaccharyltransferase complex (Stt3A variant)	2	10247276405	11431234513	5122636991	7869466467	1	1	1	1	6	P04843;P04844;P39656;P46977;P61803;Q9H0U3
1200	Oligosaccharyltransferase complex (Stt3B variant)	2	8843841210	9437677415	4286571471	6682990586	0.857143	0.857143	0.857143	0.857143	7	P04843;P04844;P39656;P61803;Q13454;Q8TCJ2;Q9H0U3
1211	Ubiquitin E3 ligase (AHR, ARNT, DDB1, TBL3, CUL4B, RBX1)	2	1768554981	1314177280	1083228353	1749075191	0.5	0.5	0.666667	0.666667	6	P27540;P35869;P62877;Q12788;Q13620;Q16531
1214	Ubiquitin E3 ligase (DET1, DDB1, CUL4A, RBX1, COP1)	2	1966290760	1513100140	9.7909e+08	1606085600	0.6	0.6	0.6	0.6	5	P62877;Q13619;Q16531;Q7L5Y6;Q8NHY2
1215	Ubiquitin E3 ligase (FBXW7, CUL1, SKP1A, RBX1)	3	4.37462e+08	1.31053e+08	6.89644e+08	3.57202e+08	0.5	0.75	0.75	0.75	4	P62877;P63208;Q13616;Q969H0
1220	TRF2-Ku complex	6	0	3.59714e+06	5.39241e+08	175955389	0	0.333333	0.666667	0.666667	3	P12956;P13010;Q15554
1223	H2AX complex, isolated from cells without IR exposure	2	35362690000	41334829373	15611801295	17645289622	0.615385	0.615385	0.538462	0.615385	13	O43390;P05455;P06748;P11021;P11940;P16104;P27797;P62158;P62805;Q08945;Q8N257;Q9Y262;Q9Y5B9
1225	Ubiquitin E3 ligase (H2AFY, SPOP, CUL3)	2	1518834445	1687478323	2129104144	1588431180	0.666667	0.666667	0.666667	0.666667	3	O43791;O75367;Q13618
1226	H2AX complex I	2	39814694006	36132943141	13865230488	18555396136	0.714286	0.571429	0.571429	0.714286	7	P06748;P09874;P11021;P16104;P27797;Q7L2E3;Q8N257
1227	H2AX complex II	2	21989222788	25448646013	9219375431	10399038828	0.4	0.4	0.4	0.4	10	P06748;P11021;P16104;P16989;P27797;P33778;P62805;Q8N257;Q96EY7;Q99879
2775	MDC1-p53BP1-SMC1 complex	5	1096685408	4.81837e+07	2047721375	6.28842e+08	1	0.333333	0.666667	0.333333	3	Q12888;Q14676;Q14683
1231	FIB-associated protein complex	2	5041469877	4528504491	8200340651	5680895113	0.833333	0.833333	0.833333	0.833333	6	O14744;P22087;Q07021;Q71U36;Q99873;Q9H4B7
5196	TNF-alpha/NF-kappa B signaling complex (CHUK, BTRC, NFKB2, PPP6C, REL, CUL1, IKBKE, SAPS2, SAPS1, ANKRD28, RELA, SKP1)	5	1049061354	1.12408e+08	7.8821e+08	5.62369e+08	0.583333	0.416667	0.666667	0.583333	12	O00743;O15084;O15111;O75170;P63208;Q00653;Q04206;Q04864;Q13616;Q14164;Q9UPN7;Q9Y297
3065	RNA polymerase II complex, chromatin structure modifying	5	1024464840	6.74884e+07	1043301170	5.01189e+08	0.555556	0.333333	0.555556	0.444444	9	O96019;P24863;P49336;Q12824;Q13503;Q8TAQ2;Q92922;Q969G3;Q96GM5
5343	ELMO1-DOCK1-CRKII complex	5	956966511	2.16698e+07	614215326	3.33068e+08	1	0.666667	1	0.666667	3	P46108;Q14185;Q92556
1254	Menin-associated histone methyltransferase complex	6	1.61901e+07	2.34002e+07	2.01245e+08	2.87114e+07	0.285714	0.285714	0.714286	0.142857	7	O00255;P30876;P61964;Q15291;Q9C005;Q9UBL3;Q9UMN6
1255	Ubiquitin E3 ligase (SIAH1, SIP, SKP1A, TBL1X)	2	5.13261e+06	1.80201e+08	1.05042e+08	3.38176e+07	0.25	0.5	0.5	0.25	4	O60907;P63208;Q8IUQ4;Q9HB71
1256	MLL-HCF complex	6	7.50623e+08	6.23807e+08	9520636794	8.68449e+08	0.428571	0.428571	0.857143	0.285714	7	O00255;P05546;P51610;P61964;Q03164;Q15291;Q9UBL3
1257	ALL-1 supercomplex	2	2930015860	1768960872	3832168027	3166549412	0.428571	0.285714	0.5	0.392857	28	O00422;O60264;O60341;O75446;O94776;O95983;P20226;P21675;P49848;P51531;P61964;P62826;Q03164;Q09028;Q12824;Q12873;Q13547;Q15029;Q15291;Q16514;Q16576;Q16594;Q8TAQ2;Q92769;Q92797;Q92922;Q96ST3;Q9P2I0
1258	Ubiquitin E3 ligase (GLMN, FBXW8, SKP1A, RBX1)	3	2.63066e+07	4.42289e+07	1.24487e+08	1.16572e+08	0.25	0.75	0.5	0.5	4	P62877;P63208;Q8N3Y1;Q92990
1260	Neddylin ligase (FBXO11, SKP1, CUL1, RBX1)	3	4.37462e+08	1.31053e+08	6.89644e+08	3.57202e+08	0.5	0.75	0.75	0.75	4	P62877;P63208;Q13616;Q86XK2
1168	SKI complex	5	9.18132e+08	1.14456e+07	7.21559e+08	3.00557e+08	1	0.333333	1	1	3	Q15477;Q6PGP7;Q9GZS3
1288	DCS complex (PTBP1, PTBP2, HNRPH1, HNRPF)	2	2017708619	1722392297	1681815187	1124085135	1	1	0.75	0.75	4	P26599;P31943;P52597;Q9UKA9
1297	MKK4-ARRB2-ASK1 complex	1	1.08138e+08	3.56088e+07	870638	6.11223e+07	0.666667	0.666667	0.333333	0.666667	3	P32121;P45985;Q99683
1298	MKK4-ARRB2-JNK3 complex	4	4.37783e+07	1.49095e+07	0	6.11223e+07	0.333333	0.333333	0	0.666667	3	P32121;P45985;P53779
1307	Multiprotein complex (mRNA turnover)	2	2061114798	11876849117	6634983168	4440283818	0.6	0.8	0.6	0.8	5	O60506;O75534;P11940;Q14103;Q9H074
1308	PABPC1-HSPA8-HNRPD-EIF4G1 complex	2	79933731938	112720000000	47009499209	54289848581	0.6	0.6	0.6	0.6	5	P11142;P11940;Q04637;Q14103;Q59EJ3
1332	Large Drosha complex	2	29568457147	25673638547	32907000121	17193200068	0.85	0.85	0.75	0.8	20	O00571;O14979;O43143;P17844;P31943;P35637;P52272;Q00839;Q01844;Q12905;Q12906;Q13148;Q8WYQ5;Q92499;Q92804;Q92841;Q96SB4;Q9BUJ2;Q9NRR4;Q9UKM9
1335	SNW1 complex	2	74624556745	66011423845	44360437008	39581590458	0.833333	0.722222	0.777778	0.833333	18	O75643;O95071;P07437;P11021;P17858;P23246;P26641;P43243;P43246;P68104;Q00839;Q13573;Q15029;Q16531;Q6P2Q9;Q99459;Q9BUQ8;Q9UG63
1345	Septin complex	2	10560679206	15110586034	15831022190	20977214674	0.8	0.8	0.8	0.8	5	Q15019;Q16181;Q92599;Q9NVA2;Q9UHD8
1347	NPC subcomplex (NUP98, NUP107, NUP133, NUP160)	6	4.93238e+07	1.26242e+07	3.35261e+08	8.36568e+07	0.75	0.75	1	0.5	4	P52948;P57740;Q12769;Q8WUM0
1379	GALNS-lysosomal hydrolase 1.27 MDa complex	2	6.21758e+07	8.94964e+07	0	1.02094e+07	0.5	0.5	0	0.25	4	P10619;P16278;P34059;Q99519
1399	WDR5-ASH2L-RBBP5-MLL2 complex	6	0	1.60118e+07	1.18119e+08	0	0	0.25	0.75	0	4	O14686;P61964;Q15291;Q9UBL3
1400	ASCOM complex	3	4784333143	5789118194	17478802613	6263411395	0.142857	0.142857	0.428571	0.142857	7	O14686;P07437;P68366;Q14686;Q15291;Q8NEZ4;Q9UBL3
1401	MOF complex	6	0	6.40471e+06	2.69422e+07	0	0	0.1	0.2	0	10	O14686;O15047;P21675;P49848;P61964;Q03164;Q15291;Q16594;Q99496;Q9H7Z6
1413	NCOR1 complex	1	2544441085	1.8453e+08	1205417775	9.86638e+08	0.6	0.4	0.6	0.6	10	O15379;O75376;P51532;Q12824;Q13263;Q15393;Q15459;Q6ZRS2;Q8TAQ2;Q92922
2365	ITGAV-ITGB3-COL4A3 complex	5	8.72556e+08	3.31579e+08	1141019885	1.38873e+08	1	1	1	0.666667	3	P05106;P06756;Q01955
1495	PID complex	1	1251308617	2.67608e+08	8.60021e+08	2.94665e+08	0.6	0.6	0.6	0.6	5	O94776;O95983;Q09028;Q13547;Q14839
1505	NCOR2 complex	1	1.86194e+08	6.16886e+06	7.33785e+07	4.53608e+07	0.285714	0.142857	0.142857	0.142857	7	O15379;O75376;O75446;Q13547;Q92769;Q96ST3;Q9Y618
1519	IL6ST-PRKCD-STAT3 complex	1	5.29891e+08	5.43736e+07	198490559	1.24816e+08	0.666667	0.333333	0.333333	0.333333	3	P40189;P40763;Q05655
649	HDAC1-associated core complex cII	5	6.73931e+08	1.10389e+08	1002284357	3.79232e+08	0.555556	0.333333	0.444444	0.333333	9	O94776;O95983;Q09028;Q12873;Q13547;Q16576;Q86YP4;Q9UBB5;Q9UKL0
1551	IPO13-RAN-EIF1AX complex	2	367338250	2799569782	6.29677e+08	2796411965	0.333333	0.666667	0.333333	0.666667	3	O94829;P47813;P62826
1552	TNPO2-RAN-NXF1 complex	2	1300847911	2646833083	1286987268	2755680682	1	0.666667	0.666667	0.666667	3	O14787;P62826;Q9UBU9
1554	RANBP1-RAN-KPNB1 complex	2	5403190387	7485282886	5903605094	7634883754	1	1	1	1	3	P43487;P62826;Q14974
1571	Vigilin-DNA-PK-Ku antigen complex	3	1008081542	2.1578e+08	1251907514	1058967112	0.25	0.5	1	1	4	P12956;P13010;P78527;Q00341
1612	Heterotrimeric G protein complex (GNG2, GNB1, GNAS)	2	3387276511	5656367517	3555650326	5696190428	0.666667	0.666667	0.666667	0.666667	3	P59768;P62873;P63092
1728	CTCF-nucleophosmin-PARP-HIS-KPNA-LMNA-TOP complex	2	18851520498	12532382687	27017239216	19314412281	0.666667	0.555556	0.666667	0.666667	9	O00505;P02545;P06748;P09874;P0C0S5;P11388;P49711;P52294;Q6FI13
1729	TLE1 corepressor complex (MASH1 promoter-corepressor complex)	4	73662359474	60359259686	82431250841	147297000000	0.8	0.7	0.8	0.8	10	P06748;P09874;P19338;P34932;P35580;P60709;Q02880;Q04724;Q15233;Q92878
646	HDAC1-associated protein complex	5	6.6384e+08	1.10389e+08	8.94821e+08	3.79232e+08	0.555556	0.333333	0.444444	0.333333	9	O60341;O94776;O95983;Q09028;Q12873;Q13547;Q16576;Q9UBB5;Q9UKL0
1737	SF3b complex	3	908898593	348681892	1207336465	5.76995e+08	0.5	0.5	0.75	0.75	8	O75533;Q13435;Q15393;Q15427;Q7RTV0;Q86XP3;Q9BWJ5;Q9Y3B4
1743	(E.F.G) complex	2	1.83947e+07	2.00434e+08	1.3933e+08	2.69023e+07	0.333333	0.666667	0.666667	0.333333	3	P62304;P62306;P62308
1745	SMN complex	3	1.35906e+08	8.66474e+08	8.03602e+08	3.28749e+08	0.266667	0.466667	0.4	0.4	15	O14893;P09012;P14678;P57678;P62304;P62306;P62308;P62314;P62316;P62318;P63162;Q8TEQ6;Q8WXD5;Q9H840;Q9UHI6
1746	SMN containing complex	2	8.70819e+08	2631937382	1120000502	6.01281e+08	0.5	0.5	0.5	0.5	8	O14893;P09382;P17931;P57678;P62314;P62316;P62318;Q16637
1749	SMN-PolII-RHA complex	3	4.73244e+08	7.40832e+08	6.15588e+08	1.72361e+08	0.3	0.3	0.4	0.4	10	O14893;P08579;P14678;P20226;P24928;P57678;P63162;Q00403;Q08211;Q9UHI6
1751	SMN complex	2	6.00363e+06	1.62354e+08	5.93891e+07	1.33127e+08	0.1	0.3	0.2	0.3	10	O14893;P09012;P14678;P57678;Q16637;Q8TEQ6;Q8WXD5;Q9H840;Q9UHI6;Q9Y3F4
1760	TOP1-PSF-P54 complex	2	8114104448	8222294090	6756801998	6022774249	1	1	1	0.666667	3	P11387;P23246;Q15233
1767	CPSF6-ITCH-NUDT21-POLR2A-UBAP2L complex	2	7.87457e+08	5.42911e+08	2.40192e+08	2.33044e+08	0.6	0.6	0.6	0.8	5	O43809;P24928;Q14157;Q16630;Q96J02
1768	CPSF6-EWSR1-ITCH-NUDT21-POLR2A-UBAP2L complex	2	1452671035	1500438101	8.46627e+08	3.89884e+08	0.666667	0.666667	0.666667	0.833333	6	O43809;P24928;Q01844;Q14157;Q16630;Q96J02
1769	CPSF6-ITCH-NUDT21-POLR2A complex	2	6.67779e+07	3.86393e+08	1.48005e+08	120321673	0.5	0.5	0.5	0.75	4	O43809;P24928;Q16630;Q96J02
1810	ITGA4-PXN-GIT1 complex	4	9.91715e+07	1.40801e+06	7.87956e+07	1.7273e+08	0.666667	0.333333	0.666667	0.666667	3	P13612;P49023;Q9Y2X7
1827	PML-SMAD2/3-SARA complex	2	5.68043e+06	4.26254e+07	9.1992e+06	1.49e+07	0.25	0.5	0.25	0.25	4	O95405;P29590;P84022;Q15796
1856	Sororin-cohesin complex	3	3744740997	5.52707e+08	11044940577	6019998027	0.833333	0.833333	0.833333	0.833333	6	O60216;Q14683;Q29RF7;Q96FF9;Q9NTI5;Q9UQE7
1863	TSG101-VPS37B-VPS28 complex	3	2.09522e+07	1.09998e+08	1.23214e+08	5.95393e+07	0.333333	0.666667	0.666667	0.666667	3	Q99816;Q9H9H4;Q9UK41
1874	SNARE complex (SNAP25, VAMP3, VAMP2, NAPB, STX13)	4	2.50977e+07	2.05712e+08	1.92062e+08	3.53327e+08	0.2	0.4	0.4	0.4	5	P60880;P63027;Q15836;Q86Y82;Q9H115
1893	mTOR complex (MTOR, RICTOR, MLST8)	1	1049992910	8.02524e+06	4.16679e+07	6.23452e+07	0.666667	0.333333	0.333333	0.333333	3	P42345;Q6R327;Q9BVC4
1897	mTOR complex (MTOR, RAPTOR, MLST8)	1	1178120565	2.24204e+07	1.21825e+08	2.09153e+08	0.666667	0.666667	0.666667	0.666667	3	P42345;Q8N122;Q9BVC4
2055	CASP8-CHUK-IKBKB-MALT1-BCL10 complex	6	0	0	9.25307e+06	0	0	0	0.4	0	5	O14920;O15111;O95999;Q14790;Q9UDY8
2056	BCL10-CHUK-BCL10-IKBKB complex	6	0	0	1.15663e+07	0	0	0	0.5	0	4	O14920;O15111;O95999;Q14790
2084	NFKB1-NFKB2-REL-RELA-RELB complex	1	6.50818e+07	2.00544e+06	1.12131e+07	9.70423e+06	0.4	0.2	0.2	0.4	5	P19838;Q00653;Q01201;Q04206;Q04864
2086	NFKB1-NFKB2-RELA-RELB complex	1	8.13522e+07	2.5068e+06	1.40163e+07	1.21303e+07	0.5	0.25	0.25	0.5	4	P19838;Q00653;Q01201;Q04206
2100	CHUK-IKBKB-MAP3K14 complex	6	0	0	1.54218e+07	0	0	0	0.666667	0	3	O14920;O15111;Q99558
2105	IkappaB kinase complex (IKBKB, CHUK, IKBKAP, NFKBIA, RELA, MAP3K14)	3	4.10228e+07	8.23826e+06	8.62969e+07	7.2382e+07	0.333333	0.333333	0.666667	0.333333	6	O14920;O15111;O95163;P25963;Q04206;Q99558
2118	CHUK-ERC1-IKBKB-IKBKG	3	1.29771e+08	2.48125e+07	432666118	3.18241e+08	0.25	0.25	1	0.25	4	O14920;O15111;Q8IUD2;Q9Y6K9
2121	I-kappa-B kinase complex	6	0	0	2.79606e+07	0	0	0	1	0	3	O14920;O15111;Q9Y6K9
2129	DNAJB2-HSPA8-PSMA3 complex	2	85861977289	178992000000	49437809809	87202888266	0.666667	1	0.666667	1	3	P11142;P25686;P25788
2153	ITGAM-ITGB2-CD11 complex	4	0	5.65305e+06	1.47053e+08	3.11862e+08	0	0.333333	0.666667	0.666667	3	P05107;P08962;P11215
2170	Ubiquitin E3 ligase (CDC34, CUL1, RBX1)	5	5.83283e+08	9.23789e+07	5.15391e+08	2.27332e+08	0.666667	0.666667	0.666667	0.666667	3	P49427;P62877;Q13616
2172	Ubiquitin E3 ligase (CDT1, DDB1, CUL4A, RBX1)	2	2457863450	1891375175	1223862757	2007607000	0.75	0.75	0.75	0.75	4	P62877;Q13619;Q16531;Q9H211
2174	COP9 signalosome complex	2	1409631986	2289234565	1631731079	1377070430	0.875	1	0.875	0.75	8	P61201;Q13098;Q7L5N1;Q92905;Q99627;Q9BT78;Q9UBW8;Q9UNS2
2179	CNS-P53 complex	2	1253006210	2034875169	1450427625	1224062605	0.777778	0.888889	0.777778	0.666667	9	P04637;P61201;Q13098;Q7L5N1;Q92905;Q99627;Q9BT78;Q9UBW8;Q9UNS2
2187	Ubiquitin E3 ligase (NFKBIA, FBXW11, BTRC, CUL1, SKP1A)	3	153939559	6.46331e+07	3.26796e+08	1.51358e+08	0.2	0.4	0.4	0.4	5	P25963;P63208;Q13616;Q9UKB1;Q9Y297
2188	Ubiquitin E3 ligase (CDC34, NEDD8, BTRC, CUL1, SKP1A, RBX1)	3	5.36005e+08	1.04843e+08	5.51715e+08	4.21029e+08	0.6	0.6	0.6	0.8	5	P62877;P63208;Q13616;Q15843;Q9Y297
2189	Ubiquitin E3 ligase (SMAD3, BTRC, CUL1, SKP1A, RBX1)	3	3.4997e+08	1.04843e+08	5.51715e+08	2.85761e+08	0.4	0.6	0.6	0.6	5	P62877;P63208;P84022;Q13616;Q9Y297
2191	Ubiquitin E3 ligase (FBXO18, SKP1A, CUL1, RBX1)	3	4.37462e+08	1.31053e+08	6.89644e+08	3.57202e+08	0.5	0.75	0.75	0.75	4	P62877;P63208;Q13616;Q8NFZ0
2192	Ubiquitin E3 ligase (NIPA, SKP1A, CUL1, RBX1)	3	4.37462e+08	1.31053e+08	9.52101e+08	3.57202e+08	0.5	0.75	1	0.75	4	P62877;P63208;Q13616;Q86WB0
2211	BARD1-BRCA1-CSTF complex	6	1.08327e+07	9.79703e+06	7.83547e+07	0	0.2	0.2	0.4	0	5	P33240;P38398;Q05048;Q12996;Q99728
2217	MDC1-MRN-ATM-FANCD2 complex	6	2.88084e+07	0	8.06324e+08	3.72434e+07	0.333333	0	0.666667	0.333333	6	O60934;P49959;Q13315;Q14676;Q92878;Q9BXW9
2218	MDC1-MRE11-RAD50-NBS1 complex	6	4.32127e+07	0	8.76736e+08	5.58651e+07	0.5	0	0.75	0.5	4	O60934;P49959;Q14676;Q92878
2236	ASF1-histone containing complex	2	1.25076e+08	3.1256e+08	2.07909e+08	2.46764e+08	0.285714	0.285714	0.142857	0.142857	7	O96017;P49321;P50502;P68431;Q13112;Q9NVP2;Q9Y294
2241	HD-RAB8A-OPTN complex	1	3.47742e+08	6.95529e+07	1.37967e+08	2.23998e+08	0.666667	0.333333	0.333333	0.333333	3	P42858;P61006;Q96CV9
2242	TGM2-HD-CALM1 complex	4	11841005648	6492286236	30007354132	43664155016	0.666667	0.333333	0.666667	0.666667	3	P21980;P42858;P62158
2255	Cofilin-actin-CAP1 complex	4	1966083074	1996299794	9973393791	9386906633	0.666667	0.666667	0.666667	0.666667	3	P23528;P60709;Q01518
2300	Profilin 2 complex	2	118386000000	120076000000	52916673655	83208217483	0.888889	0.666667	0.666667	0.888889	9	O75116;P11142;P17600;P35080;P60709;Q05193;Q7L576;Q92777;Q9Y2A7
2318	ITGA6-ITGB4-Laminin10/12 complex	4	32408092396	27144794688	14707860030	64153347015	0.8	0.8	0.8	1	5	O15230;P07942;P11047;P16144;P23229
2319	ITGA6-ITGB4-Laminin10/12 complex	4	27984450078	32165486967	18488372503	79500242249	0.8	0.8	0.8	1	5	O15230;P11047;P16144;P23229;P55268
2320	ITGA6-ITGB4-CD151 complex	4	6.14131e+07	1.20862e+08	3.62153e+07	3.5322e+08	0.333333	0.666667	0.666667	1	3	P16144;P23229;P48509
2321	ITGA6-ITGB4-FYN complex	1	6.14131e+07	3.70181e+07	2.35297e+06	5.64318e+07	0.333333	0.333333	0.333333	0.666667	3	P06241;P16144;P23229
2322	ITGA6-ITGB4-LAMA5 complex	4	626281005	2.58914e+08	1644423181	11644563947	0.666667	0.666667	0.666667	1	3	O15230;P16144;P23229
2343	ITGAV-ITGB5-PLAUR complex	4	1.0862e+08	199456468	1.21917e+07	1646746736	0.666667	0.666667	0.333333	1	3	P06756;P18084;Q03405
2345	ITGAV-ITGB5-ICAM4 complex	2	1.0862e+08	199456468	1.21917e+07	9.8575e+07	0.666667	0.666667	0.333333	0.666667	3	P06756;P18084;Q14773
2346	ITGAV-ITGB5-ADAM9 complex	2	2.07597e+08	199456468	1.21917e+07	9.8575e+07	1	0.666667	0.333333	0.666667	3	P06756;P18084;Q13443
2347	ITGAV-ITGB5-SPP1 complex	2	1.0862e+08	199456468	1.21917e+07	9.8575e+07	0.666667	0.666667	0.333333	0.666667	3	P06756;P10451;P18084
2348	ITGAV-ITGB5-CYR61 complex	2	1.0862e+08	199456468	1.21917e+07	9.8575e+07	0.666667	0.666667	0.333333	0.666667	3	O00622;P06756;P18084
2355	ITGAV-ITGB3-CD47-FCER2 complex	2	5.83315e+08	5.89621e+08	3.58965e+07	1.04154e+08	0.75	0.75	0.5	0.5	4	P05106;P06734;P06756;Q08722
2356	ITGB3-ITGAV-CD47 complex	2	7.77753e+08	7.86161e+08	4.7862e+07	1.38873e+08	1	1	0.666667	0.666667	3	P05106;P06756;Q08722
2358	ITGAV-ITGB3-SPP1 complex	1	3.79584e+08	152250336	4.7862e+07	1.38873e+08	0.666667	0.666667	0.666667	0.666667	3	P05106;P06756;P10451
2359	ITGAV-ITGB3-ADAM15 complex	1	3.79584e+08	152250336	4.7862e+07	1.38873e+08	0.666667	0.666667	0.666667	0.666667	3	P05106;P06756;Q13444
2362	ITAGV-ITGB3-F11R complex	2	3.79584e+08	2.56154e+08	4.7862e+07	1.38873e+08	0.666667	1	0.666667	0.666667	3	P05106;P06756;Q9Y624
2363	ITGAV-ITGB3-PXN-PTK2b complex	1	4.52572e+08	114187752	9.9817e+07	3.06007e+08	0.75	0.5	0.75	0.75	4	P05106;P06756;P49023;Q14289
2364	ITGAV-ITGB3-ADAM23 complex	1	3.79584e+08	152250336	4.7862e+07	1.38873e+08	0.666667	0.666667	0.666667	0.666667	3	O75077;P05106;P06756
3064	RNA polymerase II complex, chromatin structure modifying	5	5.4259e+08	1.7024e+07	5.24806e+08	2.90842e+08	0.3125	0.125	0.3125	0.25	16	P20226;P24863;P24928;P29083;P32780;P35269;P49336;P51531;Q00403;Q12824;Q13503;Q14919;Q6UW60;Q8TAQ2;Q92922;Q96GM5
2366	ITGAV-ITGB3-PPAP2b complex	2	6.0703e+08	4.1905e+08	1.77466e+08	2.89014e+08	1	1	1	1	3	O14495;P05106;P06756
2369	ITGAV-ITGB3-EGFR complex	1	7.73833e+08	152250336	4.7862e+07	1.38873e+08	1	0.666667	0.666667	0.666667	3	P00533;P05106;P06756
2370	ITGA2b-ITGB3-CD9 complex	1	9.42872e+08	6.13033e+06	3.42128e+08	4.89195e+08	0.666667	0.333333	0.666667	1	3	P05106;P08514;P21926
2374	ITGAV-ITGB3-LAMA4 complex	4	3567423334	7239326306	4102575401	16825773367	1	1	1	1	3	P05106;P06756;Q16363
2376	ITGA2B-ITGB3-FN1-TGM2 complex	4	48909613872	18893694888	39155840685	72299385347	1	0.75	0.75	1	4	P02751;P05106;P08514;P21980
2377	ITGA2b-ITGB3-CD47-SRC complex	1	1217013718	2.88088e+08	8.80448e+06	1.31109e+08	0.75	0.5	0.25	0.5	4	P05106;P08514;P12931;Q08722
2378	ITGA2b-ITGB3-TLN1 complex	1	38013230161	5843162740	13149537694	33201580546	1	0.666667	0.666667	1	3	P05106;P08514;Q9Y490
2379	ITGA2B-ITGB3-CIB1 complex	1	9.42872e+08	6.13033e+06	1.17393e+07	1.74812e+08	0.666667	0.333333	0.333333	0.666667	3	P05106;P08514;Q99828
2382	ITGA2B-ITGB3-F11R complex	1	9.42872e+08	3.07794e+07	1.17393e+07	1.74812e+08	0.666667	0.666667	0.333333	0.666667	3	P05106;P08514;Q9Y624
2383	ITGA5-ITGB1-FN1-TGM2 complex	4	50600289891	29670333207	54049484961	74967077505	1	1	1	1	4	P02751;P05556;P08648;P21980
2384	ITGA5-ITGB1-ADAM15 complex	2	2069989110	2998087339	1251276854	1953273330	0.666667	0.666667	0.666667	0.666667	3	P05556;P08648;Q13444
2390	CD98-LAT2-ITGB1 complex	2	1020571022	2238438157	6.23536e+08	9.35608e+08	0.333333	0.666667	0.333333	0.333333	3	P05556;P08195;Q9UHI5
2395	ITGA7-ITGB1-CD151 complex	4	3557523865	4669503854	2911580679	11257051381	0.666667	1	1	1	3	P05556;P48509;Q13683
2396	ITGA7-ITGB1-CD9 complex	4	3557523865	3066176981	3342290553	11215455950	0.666667	0.666667	1	1	3	P05556;P21926;Q13683
2397	ITGA7-ITGB1-ITGB1BP3 complex	4	3557523865	3066176981	1909544448	7325652479	0.666667	0.666667	0.666667	0.666667	3	P05556;Q13683;Q9NPI5
2398	ITGA3-ITGB1-BSG complex	2	4682316478	4903242149	1471526761	2327606714	0.666667	0.666667	0.666667	0.666667	3	P05556;P26006;P35613
2399	ITGA3-ITGB1-CD63 complex	4	1020571022	1112351336	1378998288	2150355284	0.333333	0.333333	0.666667	0.666667	3	P05556;P08962;P26006
2400	ITGA3-ITGB1-CD151 complex	2	1020571022	2271528259	1278581416	2050265146	0.333333	0.666667	0.666667	0.666667	3	P05556;P26006;P48509
2401	ITGA3-ITGB1-THBS1 complex	1	7617136695	3426212073	1549073195	1941940321	0.666667	0.666667	0.666667	0.666667	3	P05556;P07996;P26006
2411	ITGA6-ITGB1-CD151 complex	2	2163968334	3518346804	1924931030	3118041180	0.666667	1	1	1	3	P05556;P23229;P48509
2416	ITGB1-RAP1A-PKD1 complex	2	2733203542	5219281197	3059975315	5114643884	0.666667	0.666667	0.666667	0.666667	3	P05556;P62834;P98161
2417	ITGA4-ITGB1-EMILIN1 complex	4	2093840679	2372873038	2192795715	5801718611	0.666667	0.666667	0.666667	0.666667	3	P05556;P13612;Q9Y6C2
2419	ITGA4-ITGB1-CD81 complex	1	3151277609	1112351336	6.23536e+08	2025359205	0.666667	0.333333	0.333333	0.666667	3	P05556;P13612;P60033
2421	ITGA4-ITGB1-VCAM1 complex	4	2053124769	1112351336	1287554421	2364986617	0.666667	0.333333	0.666667	0.666667	3	P05556;P13612;P19320
2423	ITGA4-ITGB1-CD47 complex	2	2180060251	2596559464	6.23536e+08	9.35608e+08	0.666667	0.666667	0.333333	0.333333	3	P05556;P13612;Q08722
2424	ITGA4-ITGB1-CD63 complex	4	1020571022	1112351336	1378998288	2150355284	0.333333	0.333333	0.666667	0.666667	3	P05556;P08962;P13612
2426	ITGA4-ITGB1-THBS1 complex	1	7617136695	3426212073	1549073195	1941940321	0.666667	0.666667	0.666667	0.666667	3	P05556;P07996;P13612
2429	ITGA2-ITGB1-CD47 complex	2	3294228613	2596559464	6.23536e+08	9.35608e+08	1	0.666667	0.333333	0.333333	3	P05556;P17301;Q08722
2430	ITGA2-ITGB1-CHAD complex	2	2057234201	1112351336	6.23536e+08	9.35608e+08	0.666667	0.333333	0.333333	0.333333	3	O15335;P05556;P17301
2431	ITGA2-ITGB1-COL6A3 complex	4	29156962626	30062297617	17696958356	92755216705	1	0.666667	0.666667	0.666667	3	P05556;P12111;P17301
2434	ITGA1-ITGB1-COL6A3 complex	4	29492395963	45430517485	26564566756	139302000000	1	1	1	1	3	P05556;P12111;P56199
2435	ITGA1-ITGB1-PTPN2 complex	2	2280856426	2449416711	1259824893	1983824630	0.666667	0.666667	0.666667	0.666667	3	P05556;P17706;P56199
2437	ITGA6-ITGB1-CYR61 complex	2	2163968334	2298738948	1251778016	1899645679	0.666667	0.666667	0.666667	0.666667	3	O00622;P05556;P23229
2440	ITGA9-ITGB1-ADAM9 complex	2	2070919730	1112351336	6.23536e+08	2063376757	0.666667	0.333333	0.333333	0.666667	3	P05556;Q13443;Q13797
2442	ITGA9-ITGB1-VCAM1 complex	4	2053124769	1112351336	1287554421	3835720004	0.666667	0.333333	0.666667	1	3	P05556;P19320;Q13797
2443	ITGA9-ITGB1-TNC complex	4	2052580713	2312885308	6.23536e+08	3215092181	0.666667	0.666667	0.333333	1	3	P05556;P24821;Q13797
2445	ITGA9-ITGB1-ADAM15 complex	4	1020571022	1112351336	6.23536e+08	2063376757	0.333333	0.333333	0.333333	0.666667	3	P05556;Q13444;Q13797
2446	ITGA9-ITGB1-FIGF complex	4	1020571022	1112351336	6.23536e+08	2063376757	0.333333	0.333333	0.333333	0.666667	3	O43915;P05556;Q13797
2447	ITGA9-ITGB1-ADAM12 complex	4	1020571022	1112351336	6.23536e+08	2063376757	0.333333	0.333333	0.333333	0.666667	3	O43184;P05556;Q13797
2453	Multiprotein complex (monoubiquitination)	1	1.21562e+08	3.78418e+06	0	0	0.5	0.25	0	0	4	P00533;Q13191;Q5U5U6;Q96B97
2454	CIN85-CBL-SH3GL2-EGFR complex, EGF stimulated	1	2.32253e+08	3.78418e+06	0	0	0.75	0.25	0	0	4	P00533;P22681;Q3V639;Q96B97
2456	MET-CIN85-SH3GL3-CBL complex, HGF stimulated	1	5.26065e+07	3.78418e+06	0	0	0.5	0.25	0	0	4	P08581;P22681;Q96B97;Q99963
2476	CRKL-PDGFRA-CRK-RAPGEF1 complex	3	8.82162e+07	2.86569e+07	2.81177e+08	2.06695e+08	0.5	0.5	0.5	0.75	4	P16234;P46108;P46109;Q13905
2480	CIN85 complex (CIN85, CRK, BCAR1, CBL, PIK3R1, GRB2, SOS1)	2	1.2651e+08	9.06381e+07	2.44245e+08	2.00522e+08	0.571429	0.571429	0.571429	0.571429	7	P22681;P27986;P46108;P56945;P62993;Q07889;Q96B97
2510	ZAP70-CRKL-WIPF1-WAS complex	3	6.69653e+06	4.13298e+07	5.47764e+07	2.1534e+07	0.25	0.5	0.25	0.25	4	O43516;P42768;P43403;P46109
2511	CRKL-WIPF1-WAS complex	3	8.92871e+06	5.51064e+07	7.30352e+07	2.8712e+07	0.333333	0.666667	0.333333	0.333333	3	O43516;P42768;P46109
2529	LAT-PLC-gamma-1-p85-GRB2-CBL-VAV-SLP-76 signaling complex, C305 activated	2	5.0903e+07	8.34707e+07	1.72119e+07	6.80225e+07	0.285714	0.428571	0.285714	0.428571	7	O43561;P15498;P19174;P22681;P27986;P62993;Q13094
2536	PLC-gamma-2-SLP-76-Lyn-Grb2 complex	1	3.03965e+08	1.24075e+08	8.36475e+07	4.6877e+07	0.5	0.75	0.5	0.5	4	P07948;P16885;P62993;Q13094
2537	PKC-alpha-PLD1-PLC-gamma-2 signaling complex, lacritin stimulated	2	1.48813e+08	3.39129e+08	2.90855e+07	0	0.333333	0.666667	0.333333	0	3	P16885;P17252;Q13393
2542	EGFR-CBL-GRB2 complex	1	1.8067e+08	4.05399e+07	9.75861e+06	1.39662e+07	0.666667	0.333333	0.333333	0.333333	3	P00533;P22681;P62993
2547	PLC-gamma-1-SLP-76-SOS1-LAT complex	4	6.12343e+07	1.71085e+07	3.23059e+07	1.16498e+08	0.5	0.25	0.5	0.5	4	O43561;P19174;Q07889;Q13094
2551	PDGFRA-PLC-gamma-1-PI3K-SHP-2 complex, PDGF stimulated	1	5.38406e+08	1.50999e+08	1.88068e+08	2.76128e+08	0.5	0.75	0.5	0.75	4	P16234;P19174;P27986;Q06124
2563	FGFR2-c-Cbl-Lyn-Fyn complex	1	1.14018e+08	7.77653e+06	3.45048e+07	1.29638e+07	0.5	0.25	0.25	0.25	4	P06241;P07948;P21802;P22681
2564	p21(ras)GAP-Fyn-Lyn-Yes complex, thrombin stimulated	1	1.51461e+08	3.00822e+07	3.45048e+07	5.91303e+07	0.5	0.5	0.25	0.5	4	P06241;P07947;P07948;P20936
2573	Class C VPS/HOPS complex	4	8.724e+08	5.95181e+08	2006630634	3485561368	0.833333	0.333333	0.833333	1	6	P20339;Q15075;Q96JC1;Q9H269;Q9H270;Q9P253
2577	Sam68-p85 P13K-IRS-1-IR signaling complex	2	3.64435e+08	5.11793e+08	1.21695e+08	2.91051e+08	0.5	0.5	0.25	0.5	4	P06213;P27986;P35568;Q07666
2589	PGC-1-SRp40-SRp55-SRp75 complex	6	9.87315e+06	2.02254e+07	654112455	1.58043e+08	0.25	0.25	0.75	0.75	4	Q08170;Q13243;Q13247;Q9UBK2
2599	POLR2A-CCNT1-CDK9-NCL-LEM6-CPSF2 complex	4	1372038073	9.22707e+08	9.16514e+08	1805999316	0.333333	0.166667	0.5	0.5	6	O60563;P19338;P24928;P50750;Q9P2I0;Q9UBK2
2638	HES1 promoter corepressor complex	1	7.28843e+07	2.7828e+06	1.10427e+07	1.1338e+07	0.5	0.166667	0.333333	0.333333	6	P24928;P50613;Q06330;Q09472;Q7KZ85;Q92793
745	NCOR-SIN3-RPD3 complex	5	531149187	1.07955e+07	359134112	2.36803e+08	0.75	0.25	0.5	0.5	4	O75182;Q92769;Q96ST3;Q9Y618
2685	RNA polymerase II (RNAPII)	4	2.51382e+07	8.68659e+06	3.36284e+07	1.69391e+08	0.235294	0.176471	0.235294	0.235294	17	O15514;P13984;P19387;P19388;P24928;P30876;P35269;P36954;P52434;P52435;P53803;P61218;P62487;P62875;Q00403;Q9BWH6;Q9Y5B0
2686	BRCA1-core RNA polymerase II complex	4	1.36601e+07	6.0845e+06	2.5462e+07	3.29586e+07	0.153846	0.153846	0.230769	0.153846	13	O15514;P19387;P19388;P24928;P30876;P36954;P38398;P52434;P52435;P53803;P61218;P62487;P62875
6287	SLC2A1-DMTN-ADD2 complex	5	5.11839e+08	1.39834e+07	3.19467e+08	1.83133e+08	0.666667	0.333333	0.333333	0.666667	3	P11166;P35612;Q08495
2962	CRK-BCAR1-DOCK1 complex	5	4.93269e+08	2.16698e+07	5.58753e+08	3.33068e+08	0.666667	0.666667	1	0.666667	3	P46108;P56945;Q14185
2710	LRP-1-Alpha-2-M-annexin VI complex	1	93689753090	27278464964	41807070445	48778399737	1	1	1	1	3	P01023;P08133;Q07954
2715	Ubiquitin E3 ligase (CSN1, CSN8, HRT1, SKP1, SKP2, CUL1, CUL2, CUL3)	2	1267714173	1072560726	1844647340	1252136214	0.625	0.875	0.875	0.75	8	P62877;P63208;Q13098;Q13309;Q13616;Q13617;Q13618;Q99627
2719	Casein kinase II-HMG1 complex	3	8.11188e+08	3746040433	13003149314	4699148787	0.75	1	1	1	4	P09429;P19784;P67870;P68400
2720	Casein kinase II complex	2	3.5658e+08	2358432941	7.2154e+08	6.44518e+08	0.666667	1	1	1	3	P19784;P67870;P68400
2721	HCF-1 complex	2	116783000000	118659000000	64284963570	60588338392	0.611111	0.5	0.666667	0.555556	18	O15047;O15294;O75182;O75446;P07900;P08047;P11021;P11142;P34932;P51610;P61964;Q09028;Q13547;Q16576;Q92769;Q96ST3;Q9H7L9;Q9UBL3
2724	Ubiquitin E3 ligase (NFKBIA, BTRC, CUL1, SKP1A)	3	1.92424e+08	8.07913e+07	4.08495e+08	189197646	0.25	0.5	0.5	0.5	4	P25963;P63208;Q13616;Q9Y297
2725	Ubiquitin E3 ligase (NFKBIA, FBXW11, CUL1, SKP1A)	3	1.92424e+08	8.07913e+07	4.08495e+08	189197646	0.25	0.5	0.5	0.5	4	P25963;P63208;Q13616;Q9UKB1
2726	PXN-ITGB5-PTK2 complex	4	1.39263e+08	7.95227e+07	5.46894e+07	2.4839e+08	1	0.666667	0.666667	1	3	P18084;P49023;Q05397
2727	SRC-3 complex	6	0	1.83063e+07	74682642	9.31731e+06	0	0.142857	0.571429	0.142857	7	O14920;O15111;P10155;Q15596;Q92793;Q9Y6K9;Q9Y6Q9
2730	Set1B complex	6	0	3.83061e+07	1.43171e+08	0	0	0.333333	0.666667	0	6	P61964;Q15291;Q6UXN9;Q9P0U4;Q9UBL3;Q9UPS6
2731	Set1A complex	6	0	3.83061e+07	1.43171e+08	0	0	0.333333	0.666667	0	6	O15047;P61964;Q15291;Q6UXN9;Q9P0U4;Q9UBL3
2755	17S U2 snRNP	2	36038773806	44954695001	15105657658	6689848246	0.575758	0.666667	0.727273	0.636364	33	O15042;O43143;O75533;O75937;O75940;P08579;P09661;P10809;P14678;P26368;P62304;P62306;P62308;P62314;P62316;P62318;Q01081;Q07955;Q12874;Q12931;Q13435;Q15393;Q15427;Q15428;Q15459;Q7L014;Q7RTV0;Q8IWX8;Q96I25;Q9BWJ5;Q9P0W2;Q9UHX1;Q9Y3B4
2757	SMN complex, U7 snRNA specific	2	6.68643e+07	7.85854e+08	4.51545e+08	1.58659e+08	0.285714	0.571429	0.571429	0.428571	7	P14678;P62304;P62306;P62308;P62318;P83369;Q969L4
2766	TERF2-RAP1 complex	6	7.32093e+06	1.54163e+06	1089817760	2.14665e+08	0.142857	0.142857	0.571429	0.571429	7	P12956;P13010;P49959;Q15554;Q92878;Q9BSI4;Q9NYB0
2770	ITGA6-ITGB4-CD9 complex	4	6.14131e+07	3.70181e+07	3.23355e+08	3.11625e+08	0.333333	0.333333	0.666667	1	3	P16144;P21926;P23229
2772	Ubiquitin E3 ligase (CRY1, SKP1A, CUL1, FBXL3)	3	1.92424e+08	8.07913e+07	4.08495e+08	189197646	0.25	0.5	0.5	0.5	4	P63208;Q13616;Q16526;Q9UKT7
2773	Ubiquitin E3 ligase (CRY2, SKP1A, CUL1, FBXL3)	3	1.92424e+08	8.07913e+07	4.08495e+08	189197646	0.25	0.5	0.5	0.5	4	P63208;Q13616;Q49AN0;Q9UKT7
2774	MDC1-H2AFX-TP53BP1 complex	1	1.35802e+08	0	38257700	0	0.666667	0	0.333333	0	3	P16104;Q12888;Q14676
5318	DDEF1-CTTN-PXN complex	5	4.66123e+08	63401899	3.49858e+08	1.96714e+08	1	0.333333	0.666667	0.666667	3	P49023;Q14247;Q9ULH1
2812	RPAP1-RPB2-RPB3 complex	4	3.73382e+07	1.83523e+07	7.33466e+07	1.66367e+08	0.666667	0.666667	0.666667	0.666667	3	P19387;P30876;Q9BWH6
2815	BRCA1-BARD1-BACH1-DNA damage complex II	6	6.40581e+06	0	4.38368e+08	2.79326e+07	0.125	0	0.375	0.25	8	O14867;O60934;P38398;P49959;Q92547;Q92878;Q99708;Q99728
2826	ITGB3-ITGAV-VTN complex	2	3455790049	4452193457	4023475172	2807223518	1	1	1	1	3	P04004;P05106;P06756
2829	RSmad complex	1	9.22769e+08	2.84895e+07	2.5656e+08	3.23665e+08	0.5	0.3	0.3	0.3	10	P51532;P84022;Q13485;Q15796;Q8NFD5;Q8TAQ2;Q92793;Q92922;Q9UPN9;Q9Y6Q9
2834	SMAD4-SMAD2-SMAD3 complex	1	8.33899e+07	2.64532e+07	1.22656e+07	1.98667e+07	0.666667	0.666667	0.333333	0.333333	3	P84022;Q13485;Q15796
2837	Profilin 1 complex	2	172393000000	214865000000	88936475684	134620000000	0.833333	0.833333	0.833333	0.833333	6	P07737;P11142;P55072;P63261;Q00610;Q9BVA1
2846	ITGAV-ITGB3-THBS1 complex	1	8933368008	2030639607	5.24795e+08	3.14394e+08	1	1	1	1	3	P05106;P06756;P07996
2849	ITGAV-ITGB3-NOV complex	1	3.79584e+08	152250336	4.7862e+07	1.38873e+08	0.666667	0.666667	0.666667	0.666667	3	P05106;P06756;P48745
2850	ITGA5-ITGB1-FN-1-NOV complex	1	24990710591	7645105874	7089267074	7607130328	0.75	0.75	0.75	0.75	4	P02751;P05556;P08648;P48745
2851	ING2 complex	3	4.30694e+08	8.38455e+07	4.73092e+08	339042962	0.333333	0.25	0.25	0.25	12	O75446;P29374;Q09028;Q13547;Q16576;Q5PSV4;Q92769;Q96ST3;Q9H0E3;Q9H160;Q9H7L9;Q9HCU9
1734	SF3A1-SF3A2-SF3A3 complex	5	4.5014e+08	1.71736e+08	4.81762e+08	1.64465e+08	0.666667	0.666667	0.666667	0.666667	3	Q12874;Q15428;Q15459
2853	ITGA5-ITGB1-CAL4A3 complex	4	3460296184	5595325676	13023467139	19489718375	1	1	1	1	3	P05556;P08648;P39060
2856	NuA4/Tip60 HAT complex	3	1.1374e+08	1.00053e+08	2.80626e+08	7.97146e+07	0.2	0.2	0.3	0.3	10	O96019;Q92993;Q96L91;Q9H0E9;Q9H2F5;Q9NPF5;Q9NXR8;Q9UBU8;Q9Y265;Q9Y4A5
2857	NuA4/Tip60 HAT complex	3	1.51206e+08	2.09138e+08	3.67782e+08	1.14588e+08	0.214286	0.214286	0.285714	0.285714	14	O95619;O96019;Q52LR7;Q92993;Q96L91;Q9H0E9;Q9H2F5;Q9HAF1;Q9NPF5;Q9NXR8;Q9UBU8;Q9Y230;Q9Y265;Q9Y4A5
2872	ITGA2b-ITGB3-CD9-GP1b-CD47 complex	1	1587101021	2.3047e+08	2.05277e+08	2.93517e+08	0.8	0.4	0.4	0.6	5	P05106;P07359;P08514;P21926;Q08722
2881	Ubiquitin E3 ligase (CUL1, RBX1, SKP1)	3	5.83283e+08	1.74738e+08	9.19526e+08	4.76269e+08	0.666667	1	1	1	3	P62877;P63208;Q13616
2882	ITGA5-ITGB3-COL6A3 complex	4	26598309766	42934860406	24716354480	136526000000	1	1	1	1	3	P05106;P08648;P12111
2884	Respiratory chain complex I (early intermediate NDUFAF1 assembly), mitochondrial	2	89028613689	281216000000	70395232987	241033000000	1	1	0.857143	1	7	O75251;O75489;O95139;P03886;P56556;Q16795;Q9Y375
2885	ITGAV-ITGB1-SPP1 complex	2	2098107503	2364692350	1271455491	1958694419	0.666667	0.666667	0.666667	0.666667	3	P05556;P06756;P10451
2886	Respiratory chain complex I (incomplete intermediate ND1, ND2, ND3, CIA30 assembly), mitochondrial	4	7090920374	8383838169	10051204922	20276526738	0.75	0.75	0.75	1	4	P03886;P03891;P03897;Q9Y375
2893	BCR-ABL (p210 fusion protein)-GRB2-SOS1 complex	4	3.61838e+06	4.05399e+07	4.19478e+07	1.1869e+08	0.333333	0.333333	0.666667	0.666667	3	A1Z199;P62993;Q07889
2896	ITGA2b-ITGB3-CD47-FAK complex	1	1650412724	4.54695e+08	2.79778e+07	2.20696e+08	1	0.75	0.5	0.75	4	P05106;P08514;Q05397;Q08722
2898	Respiratory chain complex I (intermediate I/200kD and III/250kD), mitochondrial	2	100652000000	325758000000	91722953889	327777000000	1	1	1	1	3	O75306;O75489;Q16795
2901	Respiratory chain complex I (intermediate IV/310kD), mitochondrial	2	108281000000	335865000000	100320000000	334730000000	1	1	1	1	4	O75306;O75489;P03886;Q16795
2903	Respiratory chain complex I (intermediate V/380kD and VI/480kD), mitochondrial	2	112651000000	353047000000	104964000000	359681000000	1	1	1	1	5	O43678;O75306;O75489;P03886;Q16795
2904	Respiratory chain complex I (intermediate VII/650kD), mitochondrial	2	154332000000	455582000000	128819000000	484724000000	1	1	1	1	10	O43181;O43678;O43920;O75251;O75306;O75489;P03886;P19404;P56556;Q16795
2905	Respiratory chain complex I (holoenzyme), mitochondrial	2	161438000000	464875000000	132080000000	504382000000	1	1	1	1	11	O43181;O43678;O43920;O75251;O75306;O75489;O95139;P03886;P19404;P56556;Q16795
2906	Respiratory chain complex I (intermediate II/230kD), mitochondrial	2	26160245202	72540302637	18412314329	91844061445	1	1	1	1	3	O43181;O75251;P19404
2909	PLC-gamma-2-Syk-LAT-FcR-gamma complex	1	3.16032e+08	3.17696e+06	2.46652e+06	0	0.5	0.25	0.25	0	4	O43561;P12314;P16885;P43405
2910	PLC-gamma-2-Lyn-FcR-gamma complex	1	4.05287e+08	2.92093e+07	4.60064e+07	1.72851e+07	0.666667	0.666667	0.333333	0.333333	3	P07948;P12314;P16885
2911	SMRT-SKIP-CBF1 complex	1	5.24687e+07	1.80799e+07	2.30912e+07	5.16524e+06	0.666667	0.666667	0.333333	0.333333	3	Q06330;Q13573;Q9Y618
2914	Respiratory chain complex I (beta subunit) mitochondrial	2	168106000000	397521000000	63642691466	229184000000	1	1	0.8125	0.8125	16	O00483;O14561;O43674;O43676;O75438;O95139;O95168;O95169;O95178;O95298;O96000;P03905;P03915;P17568;Q9NX14;Q9Y6M9
2918	Ku antigen-YY1-alphaMyHC promoter complex	6	3.85444e+07	3.59714e+06	9.47113e+08	3.28971e+08	0.333333	0.333333	1	1	3	P12956;P13010;P25490
2919	Respiratory chain complex I (gamma subunit) mitochondrial	2	79395578318	212276000000	89908021394	306409000000	0.615385	0.692308	0.692308	0.846154	13	O15239;O43677;O43920;O95167;O95299;P03886;P03891;P03897;P03901;P03923;P51970;P56556;Q16795
2920	Respiratory chain complex I (lambda subunit) mitochondrial	2	472334000000	1143010000000	248428000000	1022790000000	1	1	0.875	0.9375	16	O00217;O43181;O43678;O75251;O75306;O75380;O75489;O95182;P19404;P28331;P49821;P56181;Q16718;Q86Y39;Q9P0J0;Q9UI09
2922	LAT-PLC-gamma-1-p85-GRB2-SOS signaling complex, C305 activated	4	4.89875e+07	1.16859e+08	5.63326e+07	2.35884e+08	0.4	0.6	0.6	0.8	5	O43561;P19174;P27986;P62993;Q07889
2931	SHARP-CtBP1-CtIP-RBP-Jkappa corepressor complex	1	122390912	4.43328e+07	1.12588e+07	32484599	0.5	0.5	0.25	0.25	4	Q06330;Q13363;Q96T58;Q99708
2936	Ecsit complex (ECSIT, MT-CO2, GAPDH, TRAF6, NDUFAF1)	2	407342000000	335752000000	256960000000	393830000000	0.8	0.8	0.6	0.8	5	P00403;P04406;Q9BQ95;Q9Y375;Q9Y4K3
2938	Ecsit complex (ECSIT, NDUFS3, TOM20)	2	16138742390	64147080435	16942449858	71390804726	1	1	1	1	3	O75489;Q15388;Q9BQ95
2939	Ecsit complex (ECSIT, MT-CO2, NDUFA1, MT-ND1, TRAF6, NDUFAF1)	4	71238089928	57466968260	44935081788	124414000000	0.666667	0.666667	0.5	0.833333	6	O15239;P00403;P03886;Q9BQ95;Q9Y375;Q9Y4K3
2942	Ecsit complex (ECSIT, NDUFS3, NDUFAF1)	2	16212913246	63935591018	11249004760	71157259664	1	1	0.666667	1	3	O75489;Q9BQ95;Q9Y375
2944	Notch1-p56lck-PI3K complex	4	0	1.57045e+06	1.43146e+07	1.87216e+07	0	0.333333	0.333333	0.666667	3	P06239;P27986;P46531
2945	RBP-Jkappa-RING1-KyoT2 complex	2	2308158343	12228257310	9278985317	6531641491	0.666667	1	0.333333	0.333333	3	Q06330;Q06587;Q13642
3167	NCOR-SIN3-HDAC-HESX1 complex	5	354099458	7.197e+06	2.39423e+08	1.57868e+08	0.5	0.166667	0.333333	0.333333	6	O75182;Q13547;Q92769;Q96ST3;Q9UBX0;Q9Y618
2948	Respiratory chain complex I (incomplete intermediate), mitochondrial	2	485775000000	1215440000000	306192000000	1126800000000	1	1	0.909091	1	11	O43181;O75251;O75306;O75380;O95169;O95299;P19404;P28331;P49821;P56181;Q16795
2956	PLC-gamma-1-LAT-c-CBL complex, OKT3 stimulated	1	118773713	2.28113e+07	1.0322e+07	3.22865e+07	0.666667	0.333333	0.333333	0.333333	3	O43561;P19174;P22681
5293	ETS2-SMARCA4-INI1 complex	5	3.31585e+08	0	2.47286e+08	6.65961e+07	0.666667	0	0.666667	0.666667	3	P15036;P51532;Q12824
2971	ITGA9-ITGB1-VEGFC complex	4	1020571022	1112351336	6.23536e+08	2063376757	0.333333	0.333333	0.333333	0.666667	3	P05556;P49767;Q13797
2972	ITGA9-ITGB1-VEGFA complex	4	1020571022	1112351336	6.23536e+08	2063376757	0.333333	0.333333	0.333333	0.666667	3	P05556;P15692;Q13797
2989	ITGA9-ITGB1-ADAM8 complex	4	1020571022	1112351336	6.23536e+08	2063376757	0.333333	0.333333	0.333333	0.666667	3	P05556;P78325;Q13797
2998	Axin-PP2A A-PP2A C-GSK3-beta-beta-catenin complex	4	4457670390	3824771810	13238400404	18736207563	0.75	0.75	0.75	0.75	4	O15169;P35222;P49841;Q15172
3008	60S APC containing complex	2	1111791224	2419637493	9.1893e+08	1038624683	0.5	0.5	0.5	0.5	4	P23258;P25054;P46940;Q71U36
3015	p27-cyclinE-Cdk2 - Ubiquitin E3 ligase (SKP1A, SKP2, CUL1, CKS1B, RBX1) complex	3	2.18731e+08	6.55267e+07	3.44822e+08	1.78601e+08	0.25	0.375	0.375	0.375	8	P24864;P24941;P46527;P61024;P62877;P63208;Q13309;Q13616
3036	Ubiquitin E3 ligase (SKP1A, SKP2, CUL1, CKS1B, RBX1)	3	3.4997e+08	1.04843e+08	5.51715e+08	2.85761e+08	0.4	0.6	0.6	0.6	5	P61024;P62877;P63208;Q13309;Q13616
3038	SMAD2-SMAD4-FAST1 complex	1	8.33899e+07	2.64532e+07	1.22656e+07	1.98667e+07	0.666667	0.666667	0.333333	0.333333	3	O75593;Q13485;Q15796
3040	Multisynthetase complex	4	14634818132	4169808836	15928165751	23038622850	0.909091	0.909091	1	1	11	O43324;P07814;P14868;P41252;P47897;P54136;P56192;Q12904;Q13155;Q15046;Q9P2J5
3067	RNA polymerase II complex, incomplete (CDK8 complex), chromatin structure modifying	5	3.13916e+08	6.91065e+06	2.47012e+08	2.44763e+08	0.25	0.125	0.25	0.25	8	P24863;P35269;P49336;P51946;Q12824;Q13503;Q8TAQ2;Q92922
3048	mSin3A complex	3	1033665577	2.01229e+08	1135420588	8.13703e+08	0.8	0.6	0.6	0.6	5	Q09028;Q13547;Q16576;Q92769;Q96ST3
3053	mSin3A-HDAC1-HDAC2 complex	1	434452959	1.4394e+07	1.71216e+08	1.05842e+08	0.666667	0.333333	0.333333	0.333333	3	Q13547;Q92769;Q96ST3
3054	MAD1-mSin3A-HDAC2 complex	1	434452959	1.4394e+07	1.71216e+08	1.05842e+08	0.666667	0.333333	0.333333	0.333333	3	Q05195;Q92769;Q96ST3
3055	Nop56p-associated pre-rRNA complex	2	181931000000	268565000000	236242000000	218936000000	0.788462	0.798077	0.788462	0.759615	104	O00567;O76021;P05141;P05386;P05387;P05388;P06748;P08708;P09651;P11387;P13639;P15880;P16402;P18077;P18124;P18621;P19338;P22087;P25398;P26368;P26373;P27635;P30050;P32969;P35268;P36578;P37108;P39023;P40429;P42766;P46776;P46777;P46778;P46779;P46781;P47914;P49411;P50914;P52272;P55209;P55769;P61247;P61254;P61313;P61353;P61513;P62081;P62241;P62244;P62249;P62263;P62266;P62269;P62273;P62277;P62280;P62424;…
3059	ITGA11-ITGB1-COL1A1 complex	3	14017297658	4945997227	53698716496	41827692736	0.666667	0.666667	0.666667	0.666667	3	P02452;P05556;Q9UKX5
3066	RNA polymerase II complex, chromatin structure modifying	5	2.73912e+08	0	2.26952e+08	8.74491e+07	0.307692	0	0.307692	0.307692	13	P19447;P24863;P24928;P35269;P49336;P51531;P51532;Q00403;Q12824;Q13503;Q13889;Q92793;Q92831
643	CtBP core complex	5	2.43263e+08	2.5589e+07	1.8892e+08	9.94364e+07	0.333333	0.222222	0.333333	0.222222	9	O60341;P37275;P56545;Q13363;Q13547;Q92769;Q96KQ7;Q9H9B1;Q9UKL0
1106	TFIIIC containing-TOP1-SUB1 complex	5	2.20569e+08	7.12349e+07	5.85373e+08	6.34325e+07	0.285714	0.142857	0.285714	0.142857	7	P11387;P53999;Q12789;Q8WUA4;Q9UKN8;Q9Y5Q8;Q9Y5Q9
3060	RNA polymerase II complex (RPB1, RAP74, CDK8, CYCC, SRB7, BAF190, BAF47), chromatin structure modifying	5	2.09628e+08	0	2.72979e+08	9.1777e+07	0.428571	0	0.428571	0.428571	7	P24863;P24928;P35269;P49336;P51531;Q12824;Q13503
620	CoREST-HDAC complex	5	1.53744e+08	6.16886e+06	1.49064e+08	4.53608e+07	0.285714	0.142857	0.285714	0.142857	7	O60341;O75362;Q13547;Q92769;Q96BD5;Q9P0W2;Q9UKL0
871	BRAF53-BRCA2 complex	5	1.53744e+08	6.16886e+06	1.49064e+08	4.53608e+07	0.285714	0.142857	0.285714	0.142857	7	O60341;P51587;Q13547;Q92769;Q96BD5;Q9P0W2;Q9UKL0
1261	SRm160/300 complex	5	1.49247e+08	7.16622e+07	2.88565e+08	0	0.8	0.6	0.6	0	5	P08621;P09661;P62995;Q8IYB3;Q9UQ35
2705	SMAD3-SMAD4-CTCF protein-DNA complex	5	1.46705e+08	3.40863e+06	1.47139e+08	9.57889e+06	0.666667	0.333333	0.333333	0.333333	3	P49711;P84022;Q13485
3082	DGCR8 multiprotein complex	2	70387220030	73380023022	33562372961	29840414457	0.909091	0.909091	0.909091	0.909091	11	O43390;P11021;P17844;P19338;P31943;P35637;Q00839;Q08211;Q12906;Q8WYQ5;Q92841
3096	ITGA6-ITGB4-SHC1-GRB2 complex	2	4.60599e+07	116337107	1.81674e+07	9.49099e+07	0.25	0.5	0.5	0.75	4	P16144;P23229;P29353;P62993
3102	DHX9-ADAR-vigilin-DNA-PK-Ku antigen complex	2	1782192329	1055381177	2722797247	1912492422	0.333333	0.5	1	1	6	P12956;P13010;P55265;P78527;Q00341;Q08211
3103	ITGAV-ITGB3-SLC3A2 complex	2	3.79584e+08	2.48979e+08	4.7862e+07	1.38873e+08	0.666667	1	0.666667	0.666667	3	P05106;P06756;P08195
3111	ITGA9-ITGB1-SPP1 complex	4	1020571022	1112351336	6.23536e+08	2063376757	0.333333	0.333333	0.333333	0.666667	3	P05556;P10451;Q13797
3112	ITGA5-ITGB1-SPP1 complex	2	2069989110	2998087339	1251276854	1953273330	0.666667	0.666667	0.666667	0.666667	3	P05556;P08648;P10451
3115	ITGA2B-ITGB3-ICAM4 complex	1	9.42872e+08	6.13033e+06	1.17393e+07	1.74812e+08	0.666667	0.333333	0.333333	0.666667	3	P05106;P08514;Q14773
3117	ITGB5-ITGAV-VTN complex	2	3049344240	4523002655	2658838181	2746776970	1	1	0.666667	1	3	P04004;P06756;P18084
3118	SMN1-SIP1-SNRP complex	3	1.94771e+08	1216955008	1341390527	5.26785e+08	0.428571	0.714286	0.714286	0.714286	7	O14893;P14678;P62304;P62314;P62316;P62318;Q16637
3129	STAT6-p100-RHA complex	2	7486264098	4455597229	6728703735	6388420775	1	0.666667	1	1	3	P42226;Q08211;Q7KZF4
3135	TLE1 corepressor complex (MASH1 promoter-corepressor complex)	2	15337850718	8940864003	16466043587	14217887137	0.875	0.75	0.875	0.875	8	P06748;P09874;P19338;P34932;Q02880;Q04724;Q15233;Q92878
2946	YY1-Notch1-RBP-Jkappa complex	5	1.12486e+08	5.56561e+06	1.20797e+08	4.87727e+07	0.666667	0.333333	0.666667	0.666667	3	P25490;P46531;Q06330
1492	BHC110 complex	5	107620842	4.3182e+06	1.04345e+08	3.17525e+07	0.2	0.1	0.2	0.1	10	O60341;O75362;Q13547;Q14687;Q92618;Q92769;Q96BD5;Q9P0W2;Q9UBW7;Q9UKL0
3162	TF-FVIIa-FXa-TFPI complex	6	9.03151e+06	0	2.03158e+08	9474500	0.25	0	0.5	0.25	4	P00742;P08709;P10646;P13726
3166	AXIN-APC-betaCatenin-GSK3B complex	4	2095452722	2312104326	8200029687	12119665118	0.5	0.5	0.5	0.5	4	O15169;P25054;P35222;P49841
6072	TRA2B1-SRp30c-SRp55 complex	5	1.0298e+08	8.25732e+07	2.60397e+08	1.41849e+07	0.666667	0.666667	0.666667	0.333333	3	P62995;Q13242;Q13247
3207	LIN2-LIN7-SAP97-MINT1 complex	4	8.92573e+07	9.50509e+07	5.00038e+07	3.44075e+08	0.25	0.25	0.25	0.5	4	O14910;O14936;Q02410;Q12959
3262	SCAMP1-SCAMP2-SCAMP3 complex	4	0	4.70363e+07	2.06438e+07	9.02994e+07	0	0.666667	0.333333	0.666667	3	O14828;O15126;O15127
3618	GammaH2AFX-NDHII-Ku70-DNA complex	3	4.38084e+08	5.59734e+08	794091978	3.12386e+08	0.333333	0.333333	0.666667	0.666667	3	P12956;P16104;Q08211
3677	RIN1-STAM2-HRS complex	2	4.22281e+08	4.53901e+08	129324843	1.11308e+08	0.333333	0.666667	0.666667	0.666667	3	O14964;O75886;Q13671
3714	Pericentrin-GCP complex	6	6.64915e+06	3.52055e+07	2.6079e+08	6.22869e+07	0.333333	0.333333	0.666667	0.666667	3	O95613;Q96CW5;Q9BSJ2
3739	SKI-SMAD2-SMAD4 pentameric complex	1	8.33899e+07	2.64532e+07	1.22656e+07	1.98667e+07	0.666667	0.666667	0.333333	0.333333	3	P12755;Q13485;Q15796
3753	CREBBP-SMAD2-SMAD4 pentameric complex	1	8.33899e+07	2.64532e+07	1.22656e+07	1.98667e+07	0.666667	0.666667	0.333333	0.333333	3	Q13485;Q15796;Q92793
3979	mTOR complex (MTOR, RICTOR, MLST8, SIN1)	1	7.87495e+08	6.01893e+06	3.12509e+07	4.67589e+07	0.5	0.25	0.25	0.25	4	P42345;Q6R327;Q9BPZ7;Q9BVC4
4082	Ku70/Ku86/Werner complex	6	0	3.59714e+06	5.39241e+08	175955389	0	0.333333	0.666667	0.666667	3	P12956;P13010;Q14191
4389	EIF3 core complex (EIF3A, EIF3B, EIF3G, EIF3I)	1	8415024885	3034223527	3088901013	4227147817	1	1	1	1	4	O75821;P55884;Q13347;Q14152
4392	EIF3 complex (EIF3A, EIF3B, EIF3G, EIF3I, EIF3C)	2	10088434629	4012545576	4943579936	5094024869	1	1	1	1	5	O75821;P55884;Q13347;Q14152;Q99613
4395	EIF3 complex (EIF3B, EIF3G, EIF3I)	1	4804709824	1702631582	2133230190	1727573739	1	1	1	1	3	O75821;P55884;Q13347
4399	EIF3 complex (EIF3B, EIF3J, EIF3I)	2	4287128158	2966769584	1777939538	1611560261	1	1	1	1	3	O75822;P55884;Q13347
4403	EIF3 complex (EIF3A, EIF3B, EIF3G, EIF3I, EIF3J)	2	8498524383	4617873382	3215217976	4493526100	1	1	1	1	5	O75821;O75822;P55884;Q13347;Q14152
4498	p32-CBF-DNA complex	4	3.07965e+08	2.75664e+08	371814313	5.78944e+08	0.25	0.25	0.25	0.5	4	P23511;P25208;Q07021;Q13952
4976	SVIP-p97/VCP-DERL1 complex	2	13990779613	39606593555	3640355984	12945886232	0.333333	0.666667	0.333333	0.333333	3	P55072;Q8NHG7;Q9BUN8
4977	gp78-p97/VCP-DERL1 complex	2	13990779613	39606593555	3640355984	12945886232	0.333333	0.666667	0.333333	0.333333	3	P55072;Q9BUN8;Q9UKV5
4997	VCP-VIMP-DERL1 complex	2	13990779613	39606593555	3640355984	12945886232	0.333333	0.666667	0.333333	0.333333	3	P55072;Q9BQE4;Q9BUN8
4999	VCP-VIMP-DERL1-DERL2-HRD1-SEL1L complex	2	6995389807	29728914013	3647908197	12957954249	0.166667	0.5	0.333333	0.333333	6	P55072;Q86TM6;Q9BQE4;Q9BUN8;Q9GZP9;Q9UBV2
5158	SMARCA2/BRM-BAF57-MECP2 complex	3	1047626998	3.98502e+08	2902867593	1512923934	1	0.333333	1	1	3	P51531;P51608;Q969G3
5165	AP1G1-PACS1-FURIN complex	1	3.75913e+08	1.34811e+08	1.24241e+08	1.64989e+08	0.666667	0.666667	0.666667	0.666667	3	O43747;P09958;Q6VY07
5171	SH3KBP1-CBLB-EGFR complex	1	1.62082e+08	5.04557e+06	0	0	0.666667	0.333333	0	0	3	P00533;Q13191;Q96B97
5176	MGC1-DNA-PKcs-Ku complex	6	8.79471e+06	2.69786e+06	6.61401e+08	2.01512e+08	0.25	0.25	0.75	0.75	4	P12956;P13010;P78527;Q14676
5177	Polycystin-1 multiprotein complex (ACTN1, CDH1, SRC, JUP, VCL, CTNNB1, PXN, BCAR1, PKD1, PTK2, TLN1)	3	429707000000	426633000000	1366560000000	1070280000000	0.636364	0.545455	0.727273	0.636364	11	P12814;P12830;P12931;P14923;P18206;P35222;P49023;P56945;P98161;Q05397;Q9Y490
5179	NCOA6-DNA-PK-Ku-PARP1 complex	6	2.36761e+08	2.4155e+08	1750367569	2.90807e+08	0.2	0.4	0.8	0.8	5	P09874;P12956;P13010;P78527;Q14686
5183	DNA-PK-Ku-eIF2-NF90-NF45 complex	3	4332042448	10221321450	26154340108	12129466505	0.625	0.75	1	1	8	P05198;P12956;P13010;P20042;P41091;P78527;Q12905;Q12906
5184	SWI/SNF chromatin-remodeling complex	3	9.46556e+08	2.39101e+08	1741720556	9.07754e+08	0.8	0.2	0.6	0.6	5	P51531;P51608;Q13547;Q969G3;Q96ST3
5193	TNF-alpha/NF-kappa B signaling complex (CHUK, KPNA3, NFKB2, NFKBIB, REL, IKBKG, NFKB1, NFKBIE, RELB, NFKBIA, RELA, TNIP2)	2	177179480	1.26667e+08	2.35265e+08	1.45977e+08	0.25	0.166667	0.333333	0.25	12	O00221;O00505;O15111;P19838;P25963;Q00653;Q01201;Q04206;Q04864;Q15653;Q8NFZ5;Q9Y6K9
5194	TNF-alpha/NF-kappa B signaling complex (SEC16A, CHUK, IKBKB, NFKB2, REL, IKBKG, MAP3K14, RELA, FBXW7, USP2)	1	1.09548e+08	1.00272e+06	5.13157e+07	2.22463e+07	0.3	0.1	0.5	0.3	10	O14920;O15027;O15111;O75604;Q00653;Q04206;Q04864;Q969H0;Q99558;Q9Y6K9
5195	PTIP-HMT complex	6	0	6.40471e+06	4.72474e+07	0	0	0.1	0.3	0	10	O15550;P61964;Q14686;Q15291;Q6ZW49;Q8NEZ4;Q9BTK6;Q9C005;Q9UBL3;Q9UMN6
2706	SMAD3-SMAD4-SP1 complex	5	9.72686e+07	3.40863e+06	1.21226e+08	2.11735e+06	0.666667	0.333333	0.333333	0.333333	3	P08047;P84022;Q13485
5197	PTIP-DNA damage response complex	6	7.32571e+07	0	8.55837e+08	3.72434e+07	0.333333	0	0.666667	0.333333	6	O60934;P49959;P54132;Q12888;Q6ZW49;Q92878
5199	Kinase maturation complex 1	3	10808663170	29511480040	47608868512	43830366622	0.5	0.5625	0.5	0.5625	16	P07900;P08238;P27348;P31946;P34932;P61981;P62258;P63104;Q04917;Q13163;Q16543;Q6Q0C0;Q7KZI7;Q99759;Q9NUG6;Q9UHV9
5209	Ubiquilin-proteasome complex	2	1791213844	1514221629	3347955039	2438778055	0.666667	0.666667	0.666667	0.666667	6	P25786;P25787;P60900;Q05086;Q9UHD9;Q9UMX0
5211	RAF1-PPP2-PIN1 complex	2	7417477369	6006906117	8534900048	5399005423	0.6	0.8	0.8	0.6	5	P04049;P30153;P62714;P63151;Q13526
5212	Kinase maturation complex 2	2	1.24681e+07	9.7702e+07	2.73125e+07	5.34233e+07	0.125	0.125	0.25	0.25	8	A7MCY6;P07900;P08238;Q12933;Q16543;Q92844;Q9H6S1;Q9UHD2
5213	Pex26-Pex6-Pex1 complex	1	8.4976e+08	0	0	0	0.666667	0	0	0	3	O43933;Q13608;Q7Z412
5220	CHUK-IQGAP2-AKAP8L-RELA-TNIP2 complex	6	5.57858e+06	2.00544e+06	1.21755e+08	3.72505e+06	0.2	0.2	0.6	0.2	5	O15111;Q04206;Q13576;Q8NFZ5;Q9ULX6
5222	p14-Mp1-MEK1 complex	4	8.52666e+07	3.5905e+08	3.23756e+08	403270418	0.333333	0.666667	0.333333	0.333333	3	Q02750;Q9UHA4;Q9Y2Q5
5226	p14-Mp1-ERK2 complex	3	1.42619e+08	3.31589e+08	7.3093e+08	7.6633e+08	0.333333	0.666667	0.333333	0.333333	3	P28482;Q9UHA4;Q9Y2Q5
5230	CHUK-NFKB2-REL-IKBKG-SPAG9-NFKB1-NFKBIE-COPB2-TNIP1-NFKBIA-RELA-TNIP2 complex	1	8.08847e+08	1.7198e+08	203243849	2.75317e+08	0.333333	0.25	0.416667	0.333333	12	O00221;O15111;O60271;P19838;P25963;P35606;Q00653;Q04206;Q04864;Q15025;Q8NFZ5;Q9Y6K9
5231	53BP1-containing complex	6	3.37049e+07	1.51085e+07	554180662	1.05573e+08	0.2	0.4	0.6	0.4	5	P12956;P13010;P15927;P27694;Q12888
5232	TNF-alpha/Nf-kappa B signaling complex (RPL6, RPL30, RPS13, CHUK, DDX3X, NFKB2, NFKBIB, REL, IKBKG, NFKB1, MAP3K8, RELB, GLG1, NFKBIA, RELA, TNIP2, GTF2I)	2	8385125962	7263152657	6008024188	5723005603	0.470588	0.411765	0.470588	0.411765	17	O00571;O15111;P19838;P25963;P41279;P62277;P62888;P78347;Q00653;Q01201;Q02878;Q04206;Q04864;Q15653;Q8NFZ5;Q92896;Q9Y6K9
5233	TNF-alpha/NF-kappa B signaling complex 5	2	3113065253	3634556104	9.76489e+08	1276084772	0.24	0.24	0.4	0.24	25	O14920;O15111;O15446;O95602;P19838;P23508;P42704;P46199;P52292;P52434;P62875;P63208;Q00653;Q04206;Q04864;Q13576;Q13616;Q15653;Q16342;Q9GZS1;Q9H9Y6;Q9UJF2;Q9UKB1;Q9Y2S0;Q9Y6K9
5234	IKBKB-CDC37-KIAA1967-HSP90AB1-HSP90AA1 complex	2	1.16211e+08	3.63226e+08	4.33251e+07	4.16027e+07	0.4	0.4	0.4	0.2	5	O14920;P07900;P08238;Q16543;Q8N163
5235	WRN-Ku70-Ku80-PARP1 complex	3	2.95951e+08	3.01938e+08	1586214613	269069801	0.25	0.5	0.75	0.75	4	P09874;P12956;P13010;Q14191
5243	XRCC1-LIG3-PNK-TDP1 complex	6	1.1113e+08	3.30025e+07	1261918067	4.38298e+08	0.5	0.5	0.75	0.75	4	P18887;P49916;Q96T60;Q9NUW8
5253	MNK1-eIF4F complex	1	1390043214	1.76958e+08	3.3735e+08	8.76251e+08	0.5	0.5	0.5	0.5	4	P06730;P60842;Q04637;Q9BUB5
5260	TCF4-CTNNB1-SUMO1-EP300-HADAC6 complex	4	1452171847	1440284140	9819703637	14520030284	0.4	0.4	0.6	0.6	5	P15884;P35222;P63165;Q09472;Q9UBN7
5266	TNF-alpha/NF-kappa B signaling complex 6	3	13286709241	18519586176	27407190509	18761676420	0.571429	0.571429	0.785714	0.571429	14	O14920;O15111;P07900;P08238;P22087;P36578;P62277;P62280;P62888;P62917;Q02878;Q16543;Q99558;Q9Y6K9
5267	VHL-VDU1-TCEB1-TCEB2 complex	2	0	4.32511e+08	3.25073e+07	1.99355e+08	0	0.5	0.25	0.5	4	P40337;Q15369;Q15370;Q8TEY7
5268	TNF-alpha/NF-kappa B signaling complex 7	2	1.24681e+07	4.53828e+08	12423051	2.60017e+07	0.125	0.25	0.125	0.125	8	O43318;P07900;P08238;Q13451;Q15750;Q16543;Q8N5C8;Q9NYJ8
5269	TNF-alpha/NF-kappa B signaling complex 8	4	1552233083	2074817826	4.72248e+08	7233612925	0.333333	0.5	0.333333	0.333333	6	P07900;P08238;Q13451;Q14164;Q16543;Q86UP2
5270	VHL-TCEB1-TCEB2 complex	2	0	5.76682e+08	43343014	2.65807e+08	0	0.666667	0.333333	0.666667	3	P40337;Q15369;Q15370
5280	RAB9-TIP47-MPRI complex	1	9.29266e+08	3.18091e+08	1.38049e+08	3.90229e+08	0.666667	0.666667	0.666667	0.666667	3	O60664;P11717;P51151
5282	CAS-SRC-FAK complex	3	9.24259e+06	1.00279e+07	2.79981e+07	1.06812e+07	0.333333	0.333333	0.666667	0.333333	3	P12931;P56945;Q05397
5285	TNF-alpha/NF-kappa B signaling complex 9	2	1.99489e+07	7.26125e+08	4.54355e+07	4.16027e+07	0.2	0.4	0.4	0.2	5	O15111;P08238;Q13451;Q15653;Q16543
5286	TNF-alpha/NF-kappa B signaling complex 10	2	1.04601e+08	1.57812e+08	5.1313e+07	4.27386e+07	0.3	0.2	0.4	0.2	10	O15111;P07900;P08238;P40222;Q15653;Q16543;Q676U5;Q8IX12;Q9UHD2;Q9Y6K9
3045	hs4 enhancer complex (faster migrating complex)	5	9.27986e+07	2.00544e+06	1.81381e+08	5.35789e+07	0.6	0.2	0.6	0.6	5	P09086;P14859;P19838;P25490;Q04206
5317	LATS1-HTRA2-BIRC4 complex	4	7.50598e+07	1.75044e+08	0	347295340	0.333333	0.666667	0	0.333333	3	O43464;O95835;P98170
6218	POL2R-SYMPK-SSU72 complex	5	7.69473e+07	0	1.36984e+08	3.72829e+07	0.666667	0	0.666667	0.666667	3	P24928;Q92797;Q9NP77
5342	ELMO1-DOCK1-RAC1 complex	2	2681212404	1534162402	3344319419	3072550704	1	0.666667	1	0.666667	3	P63000;Q14185;Q92556
3062	RNA polymerase II complex, incomplete (CBP, RPBI, PCAF, BAF47), chromatin structure modifying	5	6.99167e+07	0	1.38736e+08	2.15411e+07	0.5	0	0.5	0.5	4	P24928;Q12824;Q92793;Q92831
5361	Cell division cycle complex (CDC27, CDC16, ANAPC7)	1	7.8251e+07	0	0	0	0.666667	0	0	0	3	P30260;Q13042;Q9UJX3
5363	Actin-ribonucleoprotein complex (POLR2A, GTF2F1, HNRNPU)	1	4365796087	1070896714	5.72317e+08	6.98655e+08	0.666667	0.333333	0.666667	0.666667	3	P24928;P35269;Q00839
5378	TRBP containing complex (DICER, TRBP, AGO2, RPL7A, EIF6, MOV10)	2	3433392759	6786423797	5366040865	9082156161	0.333333	0.5	0.5	0.666667	6	P56537;P62424;Q15633;Q9HCE1;Q9UKV8;Q9UPY3
5380	TRBP containing complex (DICER, RPL7A, EIF6, MOV10 and subunits of the 60S ribosomal particle)	2	35251820618	58626360690	54735877267	67795213390	0.84	0.88	0.88	0.92	25	P05386;P05387;P18077;P18124;P26373;P30050;P46778;P46779;P49207;P50914;P56537;P61313;P61353;P61513;P62424;P62888;P62906;P62910;P62913;P84098;Q02543;Q9HCE1;Q9UHA3;Q9UPY3;Q9Y3U8
5385	GAIT complex	2	417717000000	355455000000	359224000000	365006000000	1	1	1	1	4	O60506;P04406;P07814;P40429
5386	MLL1-WDR5 complex	3	1485618312	6.55199e+08	3403844379	9.90394e+08	0.148148	0.185185	0.37037	0.185185	27	O00268;O43451;O75461;P21675;P34932;P49848;P51610;P61964;Q03164;Q15291;Q15545;Q16594;Q6PI98;Q7Z3B3;Q8IXM2;Q8IZL8;Q8WWY3;Q96EZ8;Q99496;Q9BVI0;Q9H4L4;Q9H7Z6;Q9HCK8;Q9NXF1;Q9UBL3;Q9Y265;Q9Y4W2
5400	BRCC complex	6	0	0	6.11898e+07	1.1219e+07	0	0	0.4	0.4	5	P38398;P46736;P51587;Q06609;Q9NXR7
5449	Splicing-associated factors complex	3	7.75051e+08	9.27405e+08	8.11363e+08	3.07505e+08	0.8	0.6	0.8	0.6	5	P35659;Q15287;Q86V81;Q8IYB3;Q9Y5S9
5461	p50-p65 NF(kappa)B-SRC1 complex	3	9.29763e+06	3.3424e+06	1.86885e+07	1.61737e+07	0.333333	0.333333	0.333333	0.666667	3	P19838;Q04206;Q15788
5464	IKBA-p50-p65 Nf(kappa)B complex	3	9.29763e+06	3.3424e+06	1.86885e+07	1.61737e+07	0.333333	0.333333	0.333333	0.666667	3	P19838;P25963;Q04206
5498	ILK-PARVB-ARHGEF6 complex	4	15559652320	5275025086	10460596435	17319273291	1	0.666667	0.666667	1	3	Q13418;Q15052;Q9HBI1
5564	LMO4-gp130 complex	1	3.92437e+08	6.31603e+07	1.67795e+08	1.24954e+08	0.4	0.4	0.4	0.4	5	O14543;P23458;P40189;P61968;Q06124
5579	CNTF-CNTFR-gp130-LIFR complex	1	1.84764e+08	0	0	0	0.5	0	0	0	4	P26441;P26992;P40189;P42702
5582	LIFR-LIF-gp130 complex	1	2.46352e+08	0	0	0	0.666667	0	0	0	3	P15018;P40189;P42702
5589	LINC complex, S-phase	3	2.94218e+07	2.92165e+07	1.1695e+08	3.59413e+07	0.142857	0.142857	0.285714	0.142857	7	P10244;P28749;Q09028;Q52LA3;Q5TKA1;Q6MZP7;Q96GY3
5593	LINC core complex	3	4.11906e+07	4.09031e+07	1.6373e+08	5.03178e+07	0.2	0.2	0.4	0.2	5	Q09028;Q52LA3;Q5TKA1;Q6MZP7;Q96GY3
5596	LINC complex, quiescent cells	3	2.94218e+07	2.92165e+07	1.1695e+08	3.59413e+07	0.142857	0.142857	0.285714	0.142857	7	Q08999;Q09028;Q16254;Q52LA3;Q5TKA1;Q6MZP7;Q96GY3
5604	Emerin complex 1	4	112464000000	117526000000	191075000000	353442000000	0.625	0.75	0.75	0.75	8	P35579;P50402;P60709;Q12965;Q13813;Q15417;Q8WWI1;Q9BRV8
5606	Emerin-actin-NMI-(alphaII)spectrin complex	4	38218770318	36542172987	78992112892	213584000000	0.5	0.5	0.5	0.75	4	P50402;P60709;Q13287;Q13813
5607	Emerin-actin-NMI complex	3	1.39212e+08	2.44935e+07	5.61409e+08	4.27596e+08	0.333333	0.333333	0.333333	0.666667	3	P50402;P60709;Q13287
5608	Emerin architectural complex	4	69448594977	62251357071	126396000000	256679000000	0.666667	0.666667	0.666667	0.833333	6	P02545;P20700;P50402;P60709;Q13287;Q13813
5609	Emerin regulatory complex	2	1824719449	2785635774	9.37191e+08	4.93669e+08	0.444444	0.444444	0.333333	0.333333	9	O15379;O75531;P28749;P50402;P60709;P68431;Q02539;Q13547;Q8WWI1
5611	Emerin complex 24	2	15425333885	12096946422	11877630765	10403832773	0.4	0.4	0.333333	0.4	15	P02545;P06400;P20700;P33991;P49736;P50402;P68431;Q00839;Q02539;Q07021;Q08999;Q13287;Q14566;Q9H0E3;Q9H503
5613	Emerin complex 25	3	13234944695	30321749110	49662035026	39894056732	0.5625	0.75	0.625	0.6875	16	O75531;O95218;O95777;P05455;P20700;P31946;P50402;P60709;P61978;P62258;P62314;Q13283;Q16543;Q9H0E3;Q9P287;Q9Y333
5614	Emerin complex 32	4	26491779595	23666956857	59268746265	118419000000	0.318182	0.318182	0.363636	0.409091	22	O00422;O15379;P20700;P28749;P50402;P60709;P68431;Q08999;Q12824;Q13263;Q13287;Q13547;Q13813;Q14839;Q8TAQ2;Q92922;Q9BQ87;Q9BZK7;Q9C005;Q9H503;Q9NPJ6;Q9UKL0
5615	Emerin complex 52	3	26506196881	40719546659	65138388602	47493574382	0.652174	0.652174	0.652174	0.695652	23	O00148;O95777;P10827;P12277;P14866;P20700;P27348;P46940;P50402;P51858;P60709;P61978;P62258;P62314;Q00839;Q02539;Q07021;Q08999;Q12906;Q13287;Q53EL6;Q9BZZ5;Q9Y2U8
5646	FARP2-NRP1-PlexinA1 complex	2	4.88638e+08	4.01694e+08	1.08472e+08	242381868	0.666667	0.666667	0.666667	0.666667	3	O14786;O94887;Q9UIW2
5649	FARP2-NRP1-PlexinA4 complex	2	3.89187e+08	1.95383e+08	6.12645e+07	1.83723e+08	0.666667	0.333333	0.666667	0.666667	3	O14786;O94887;Q9HCM2
5685	Membrane protein complex (VCP, UFD1L, SEC61B)	2	42395800997	60115198562	11783160452	39397232934	1	1	1	1	3	P55072;P60468;Q92890
5689	SEMA6D-PlexinA1-NRP1 complex	2	4.88638e+08	4.01694e+08	1.08472e+08	242381868	0.666667	0.666667	0.666667	0.666667	3	O14786;Q8NFY4;Q9UIW2
5709	ArgBP2a-CBL-PTK2B complex	4	5323431967	2932386564	13620198596	21952126672	0.666667	0.333333	0.333333	0.333333	3	O94875;P22681;Q14289
5721	CIN85-CBL-SH3GL2 complex	1	7.01419e+07	5.04557e+06	0	0	0.666667	0.333333	0	0	3	P22681;Q96B97;Q99962
5724	CIN85-SH3GL3-CBL complex	1	7.01419e+07	5.04557e+06	0	0	0.666667	0.333333	0	0	3	P22681;Q96B97;Q99963
5746	PlexinA1-NRP1-SEMA3A complex	2	4.88638e+08	4.01694e+08	1.08472e+08	242381868	0.666667	0.666667	0.666667	0.666667	3	O14786;Q14563;Q9UIW2
5755	SUMO1-SUA1-UBA2 complex	4	7.25711e+07	4.8839e+07	8.05226e+07	958713555	0.666667	0.666667	0.666667	0.666667	3	P63165;Q9UBE0;Q9UBT2
5762	CRMP-MICAL-PlexinA1 complex, induced by SEMA3A	1	1.69433e+08	2.41307e+07	4.59098e+07	1.02375e+08	0.666667	0.666667	0.333333	0.333333	3	Q14194;Q8TDZ2;Q9UIW2
5772	ZO1-(beta)cadherin-(VE)cadherin-VEGFR2 complex	4	3139922303	3105444438	12667785567	18774463597	0.75	0.75	0.75	0.75	4	P33151;P35222;P35968;Q07157
5816	Apoptosome-procaspase 9 complex	4	14260286404	7728607611	7305881534	34880780407	0.333333	0.333333	0.333333	0.666667	3	O14727;P55211;P99999
5832	PINK1-MIRO2-Milton complex	1	6.84248e+08	1.5077e+08	2.00118e+07	1.31485e+08	0.666667	0.666667	0.333333	0.666667	3	Q8IXI1;Q9BXM7;Q9UPV9
5862	CAV1-VDAC1-ESR1 complex	2	124593000000	176349000000	28799814832	19627735028	0.666667	0.666667	0.666667	0.666667	3	P03372;P21796;Q03135
5872	BRAF-MAP2K1-MAP2K2-YWHAE complex	3	3013608965	10630376634	15986200426	13888787483	0.5	0.5	0.5	0.5	4	P15056;P36507;P62258;Q02750
5873	RAF1-MAP2K1-YWHAE complex	3	4018145287	14173835512	21314933901	18518383311	0.666667	0.666667	0.666667	0.666667	3	P04049;P62258;Q02750
5876	PPP2R1A-PPP2R1B-PPP2CA-PPME1-EIF4A1 complex	2	4434531322	2207135272	2963924835	2598082009	0.4	0.4	0.4	0.4	5	P30153;P30154;P60842;P67775;Q9Y570
5877	MAP2K1-BRAF-RAF1-YWHAE-KSR1 complex	3	2410887172	8504301307	12788960341	11111029986	0.4	0.4	0.4	0.4	5	P04049;P15056;P62258;Q02750;Q8IVT5
5975	Gamma-secretase complex (APH1A, PSENEN, PSEN1, NCSTN, TMP21)	2	219824298	353811349	1.05784e+07	2.08264e+08	0.4	0.4	0.2	0.4	5	P49755;P49768;Q92542;Q96BI3;Q9NZ42
6036	PARK2-EPS15-EGFR	1	2.40008e+08	6.78638e+06	1.06349e+07	7.0044e+07	0.666667	0.333333	0.333333	0.333333	3	O60260;P00533;P42566
6052	BAG3-HSC70-HSPB8-CHIP complex	2	65614932350	134486000000	55218277746	64925699087	0.5	0.75	0.75	0.75	4	O95817;P11142;Q9UJY1;Q9UNE7
2639	HES1 promoter-Notch enhancer complex	5	5.18921e+07	3.3424e+06	4.8643e+07	3.01519e+07	0.307692	0.153846	0.307692	0.384615	13	O60563;P24928;P46531;P49336;P50613;P50750;Q06330;Q09472;Q15648;Q7KZ85;Q92585;Q9BT40;Q9Y5B9
6076	c-Abl-cortactin-nmMLCK complex	2	6.59609e+08	1137411686	3.34454e+08	5.12154e+08	0.666667	1	0.666667	0.666667	3	P00519;Q14247;Q15746
6078	HSPA2-ACR-PDIA6 complex	4	1286740969	9.6082e+08	125613004	2929084507	0.666667	0.666667	0.666667	0.666667	3	P12821;P54652;Q15084
6080	ACAP1-CHC-Glut4 complex	2	21625839213	9811244316	6334316316	10151413099	0.666667	0.666667	0.333333	0.333333	3	P14672;Q00610;Q15027
6083	CART complex	1	6.85615e+08	1.67966e+08	1.40725e+08	6.98736e+07	0.5	0.25	0.5	0.5	4	O14964;O43707;O75382;Q9ULV0
6089	Seipin-AGPAT2-lipin1 complex	1	8.23014e+07	0	0	0	0.666667	0	0	0	3	O15120;Q14693;Q96G97
6107	proMBP-angiotensinogen-c3dg complex	1	24422679385	6034599555	8458359247	3995793369	1	0.666667	0.666667	0.666667	3	P01019;P01024;P13727
6129	CBP80/20- dependent translation complex	2	2245664588	1446814907	1558199281	9.34806e+08	0.5	0.5	0.5	0.5	6	O43310;P38919;P52298;P55884;Q09161;Q9BZI7
6131	SELK multiprotein complex	2	34748231435	62064063617	9840620071	28545895050	0.6	0.7	0.6	0.6	10	P04843;P04844;P27824;P39656;P46977;P55072;Q9BQE4;Q9BUN8;Q9GZP9;Q9Y6D0
6132	MINOS complex	2	66375553910	54325351678	39382686045	68409641452	1	1	1	0.666667	3	Q16891;Q5TGZ0;Q9NX63
6141	Importin alpha-CAS-RanGTP complex	2	3914051375	3273735889	1537308714	2989079565	1	0.666667	0.666667	0.666667	3	P52292;P55060;P62826
6147	BAFL-BAF-LAP2beta complex	2	4648764777	4353118895	5105202423	2485206887	0.666667	0.666667	0.666667	0.666667	3	O75531;P42167;Q9H503
6153	PRKAA2-PRKAB2-PRKAG3 complex	4	2.2932e+08	1.62916e+08	3319790312	3728826938	0.666667	0.666667	1	1	3	O43741;P54646;Q9UGI9
6154	PRKAA1-PRKAB2-PRKAG1 complex	4	4.70154e+08	4.16134e+08	2590005725	2402778117	1	1	1	1	3	O43741;P54619;Q13131
6155	PRKAA2-PRKAB2-PRKAG1 complex	4	5.88336e+08	5.35617e+08	3424446386	3862865136	1	1	1	1	3	O43741;P54619;P54646
6160	hTREX84 complex	6	2.56953e+06	188028	3.59999e+08	1.15819e+08	0.166667	0.166667	0.666667	0.333333	6	Q13769;Q6I9Y2;Q86W42;Q8NI27;Q96FV9;Q96J01
6164	ACK1 signaling complex	3	6.03835e+08	6.909e+08	1961724552	1482911431	0.5	0.5	0.75	0.5	4	P46108;P56945;P60953;Q07912
6169	Exocyst EXOC5-EXOC6-EXOC7 subcomplex	4	6.8144e+07	6.6201e+07	1.17567e+08	2.76317e+08	1	0.666667	0.666667	0.666667	3	O00471;Q8TAG9;Q9UPT5
6171	STRIPAK complex	2	6619287235	3376635797	2971750351	3976829864	0.6	0.6	0.4	0.6	5	O43815;P30153;P67775;Q8C079;Q9Y3A3
6182	PP2A A/C-striatin complex	2	7342936384	3708927330	4952917252	4302805695	0.666667	0.666667	0.666667	0.666667	3	O43815;P30153;P67775
6183	PP2A A/C-SG2NA complex	2	7502449184	3643846654	4964615676	4435304192	0.666667	0.666667	0.666667	0.666667	3	P30153;P67775;Q13033
6189	ArgRS-GlnRS-AIMP1 complex	4	3797930938	7.34525e+08	3300300852	3853258885	1	1	1	1	3	P47897;P54136;Q12904
6190	p38gamma-Hsp90-K-Ras complex	2	0	9.40219e+08	3.63699e+08	6.62425e+08	0	0.666667	0.333333	0.333333	3	P01116;P08238;P53778
6193	ADAM12-alphaVbeta3-integrin-MMP-14 complex	1	2.84688e+08	114187752	3.58965e+07	1.04154e+08	0.5	0.5	0.5	0.5	4	O43184;P05106;P06756;P50281
6194	B-WICH complex	1	7433326993	1909174114	3776305641	3160584869	0.75	0.5	0.5	0.5	8	O00159;O60264;O75533;P35659;Q03468;Q9BQG0;Q9NR30;Q9UIG0
6195	Stargazin-AP-2-AP-3a complex	2	3131042507	2346711032	8.4494e+08	2054554066	0.666667	0.666667	0.666667	0.666667	3	O14617;O95782;Q9Y698
6216	GATOR2 complex	3	4.59983e+07	4.11063e+07	9.98105e+07	1.11176e+08	0.6	0.4	0.4	0.4	5	P55735;Q6PJI9;Q96EE3;Q96S15;Q9NXC5
6217	GATOR complex	4	2.87489e+07	2.56914e+07	6.23816e+07	112682410	0.375	0.25	0.25	0.375	8	O75140;P55735;Q12980;Q6PJI9;Q8WTW4;Q96EE3;Q96S15;Q9NXC5
1165	RNF20-RNF40-UbE2E1 complex	5	3.91714e+07	0	4.30027e+07	2.10487e+06	0.666667	0	0.666667	0.333333	3	O75150;P51965;Q5VTR2
6220	HDAC10-PAX3-KAP1 complex	1	5.67664e+08	5.61105e+06	2.00768e+08	2.39651e+08	0.333333	0.333333	0.666667	0.666667	3	P23760;Q13263;Q969S8
6226	Rab11a-FIP3-DLIC-1 complex	1	3192413367	1.26164e+08	3.02191e+08	3.10179e+08	0.333333	0.333333	0.666667	0.333333	3	P62491;Q9Y6G9;Q9Y6K9
6236	Dynein-2 complex, cytoplasmic	4	4.26344e+08	2.61497e+08	2842897856	7421755183	0.25	0.25	0.166667	0.333333	12	P51808;P63167;P63172;Q8IVD9;Q8NCM8;Q8TCX1;Q8TF09;Q8WVS4;Q8WW35;Q96EX3;Q96FJ2;Q9NP97
6242	14-3-3q-SGK1-tau complex	2	5266581120	3320276592	5685866584	4493920401	0.666667	0.666667	0.333333	0.333333	3	O00141;P10636;P27348
6245	Telomerase holoenzyme	4	4.33849e+07	2.01733e+08	7.90602e+08	7.00967e+08	0.142857	0.428571	0.285714	0.428571	7	O14746;O60832;Q86US8;Q9BUR4;Q9NPE3;Q9NX24;Q9NY12
6247	BBS-chaperonin complex	3	13322642363	20815677718	32217349559	25579756562	0.6	0.6	0.6	0.6	10	P17987;P48643;P49368;P50990;P50991;P78371;Q6ZW61;Q8IWZ6;Q8TAM1;Q9NPJ1
6249	MIB complex	2	122392000000	89247178148	55107971830	118870000000	1	1	0.909091	0.818182	11	O75431;Q13505;Q16891;Q5TGZ0;Q5XKP0;Q6UXV4;Q9BRQ6;Q9BUR5;Q9NVH1;Q9NX63;Q9Y512
6250	LPA(2)-NHERF2-PLC-beta3 complex	2	5.3577e+08	7.93225e+08	8.42366e+07	1.11938e+08	0.666667	0.666667	0.666667	0.666667	3	Q01970;Q15599;Q9HBW0
6254	GPC-4.1R-p55 complex	1	3345808040	2.67633e+08	1013767455	1560828246	1	1	1	1	3	P04921;P11171;Q00013
6255	MICOS complex	2	100523000000	71736686927	41196576482	83088546720	1	1	0.857143	0.714286	7	Q16891;Q5TGZ0;Q5XKP0;Q6UXV4;Q9BRQ6;Q9BUR5;Q9NX63
6260	MPP7-DLG1-LIN7A complex	4	1.1901e+08	3.26467e+08	2.46457e+08	7.87805e+08	0.333333	0.666667	0.666667	0.666667	3	O14910;Q12959;Q5T2T1
6263	MPP7-DLG1-LIN7C complex	4	1.1901e+08	6.23145e+08	4.2381e+08	1255530679	0.333333	1	1	1	3	Q12959;Q5T2T1;Q9NUP9
6268	Cullin-RING E3 ubiquitin ligase complex	2	1.49246e+08	1135210365	4.24134e+08	8.73277e+08	0.25	0.75	0.5	0.75	4	Q15369;Q15370;Q93034;Q96DX5
6269	DLL1-CTNNB1-CDH2 complex	4	4645658310	4613645614	15930427139	25273053623	0.666667	0.666667	0.666667	0.666667	3	O00548;P19022;P35222
6280	NUB1L-UFD1-NPL4-NEDD8 complex	4	2.38809e+08	2.18043e+08	1087679563	1260048514	0.75	0.75	0.75	1	4	Q15843;Q8TAT6;Q92890;Q9Y5A7
6282	G alpha-13-Hax-1-cortactin-Rac complex	2	6.50763e+07	1208646544	3.90059e+08	6.71604e+08	0.25	0.75	0.5	0.5	4	O00165;P31749;Q14247;Q14344
3075	UTX-MLL2/3 complex	5	3.68988e+07	1.49646e+07	100728781	7.78591e+06	0.0833333	0.166667	0.333333	0.0833333	12	O14686;O15550;P61964;Q14686;Q15291;Q5H9R7;Q6ZW49;Q86UW6;Q86XN7;Q8NEZ4;Q9UBL3;Q9Y2X9
6289	prohibitin 2 complex, mitochondrial	2	44319996133	278307000000	116729000000	346060000000	0.6	0.8	0.6	0.6	5	O00165;P05141;P35232;P45880;Q99623
6290	Ubiquitin E3 ligase (DDB1, DYRK2, EDD, VPRBP)	4	1532142840	6.11836e+08	7.4018e+08	1766312662	0.5	0.25	0.5	0.75	4	O95071;Q16531;Q92630;Q9Y4B6
6291	Ubiquitin E3 ligase (DDIT4, DDB1, BTRC, CUL4A)	2	1585962462	1254339146	764641109	1289467731	0.5	0.5	0.5	0.5	4	Q13619;Q16531;Q9NX09;Q9Y297
6301	tRNA Splicing Ligase Complex	2	5605491044	4883075184	7.84663e+08	1168673750	0.6	0.6	0.8	0.6	5	Q52LJ0;Q92499;Q9BVC5;Q9Y224;Q9Y3I0
6302	B-WICH complex	1	6607401771	1697043657	3356716126	2809408773	0.666667	0.444444	0.444444	0.444444	9	O00159;O60264;O75533;P35659;Q03468;Q9BQG0;Q9C093;Q9NR30;Q9UIG0
6303	DDX11-RAD21-SMC1A-SMC3 complex	3	1474111414	2.03111e+08	6405569179	3594503639	0.75	0.75	0.75	0.75	4	O60216;Q14683;Q96FC9;Q9UQE7
6308	protein complex (DDX28; DHX30; GRSF1; FASTKD2; FASTKD5)	1	1.16233e+08	5.75158e+07	0	2.22921e+06	0.6	0.2	0	0.2	5	Q12849;Q7L2E3;Q7L8L6;Q9NUL7;Q9NYY8
6310	DEAF1- complex	6	0	3.59714e+06	5.39241e+08	175955389	0	0.333333	0.666667	0.666667	3	O75398;P12956;P13010
6337	Amot-cadherin-11-beta-catenin-p120 complex	4	1969864779	2074282291	8762913777	12235058603	0.5	0.5	0.5	0.5	4	O60716;P35222;P55287;Q4VCS5
6340	PITX2-MLL4-ASH2L-RBBP5-PTIP complex	6	0	0	3.52189e+07	0	0	0	0.4	0	5	O14686;Q15291;Q6ZW49;Q99697;Q9UBL3
6341	PAK1-betaPIX-GIT1-paxillin complex	1	332066904	1.05601e+06	1.20697e+08	2.30677e+08	0.75	0.25	0.75	0.75	4	P49023;Q13153;Q14155;Q9Y2X7
6343	SETD7-YAP-AXIN1-beta-catenin complex	4	8.30099e+08	896228427	8130196784	12134851190	0.25	0.25	0.5	0.5	4	O15169;P35222;P46937;Q8WTS6
789	Exosome	5	2.94218e+07	4.2824e+06	2.90082e+07	0	0.181818	0.0909091	0.363636	0	11	Q01780;Q06265;Q13868;Q15024;Q5RKV6;Q96B26;Q9NPD3;Q9NQT4;Q9NQT5;Q9Y2L1;Q9Y3B2
6345	ZNF304-corepressor complex	1	932671789	3.75975e+07	6.46138e+07	4.37723e+07	0.5	0.5	0.25	0.25	4	P26358;Q13263;Q15047;Q9HCX3
6362	PDLIM1-E-cadherin-beta-catenin complex	4	2493477936	7877907049	11376989152	16901531484	0.666667	0.666667	0.666667	0.666667	3	O00151;P12830;P35222
6373	MiDAC complex	4	1.29028e+08	1.07955e+07	1.28412e+08	1.72131e+08	0.25	0.25	0.25	0.5	4	Q13547;Q6PJG2;Q92769;Q9H147
6388	CORVET complex	4	6.23754e+07	0	9.44631e+07	2.65465e+08	0.333333	0	0.5	0.666667	6	Q8N3P4;Q8WUH2;Q96AX1;Q9H269;Q9H270;Q9P253
6389	HOPS complex	4	1.92401e+08	0	2.94644e+08	468314468	0.666667	0	0.833333	0.833333	6	P49754;Q96AX1;Q96JC1;Q9H269;Q9H270;Q9P253
6391	KCTD12-GNB1-GNG2 complex	3	1917823189	3848205651	3380478286	2351936605	0.666667	0.666667	0.666667	0.333333	3	P59768;P62873;Q96CX2
6395	4E-T-DDX6-CNOT1 complex	2	4.23272e+08	1353718323	3.24399e+08	4.71719e+08	0.666667	0.666667	0.666667	0.666667	3	A5YKK6;P26196;Q9NRA8
6396	DNJC3-DNAJB1-HSPA8 complex	2	129134000000	178733000000	49187673582	86590780459	1	1	0.666667	1	3	P11142;P25685;Q13217
6405	MITRAC12-SURF1-COX1 complex	4	15196285840	16562959682	5067279173	20591009582	1	0.666667	1	1	3	P00395;Q15526;Q9Y2R0
788	Exosome	5	1.12274e+07	4.71064e+06	1.81741e+07	0	0.1	0.1	0.3	0	10	Q06265;Q13868;Q15024;Q5RKV6;Q96B26;Q9NPD3;Q9NQT4;Q9NQT5;Q9Y2L1;Q9Y3B2
6418	C1q complex	1	2993368384	1881388996	0	0	1	1	0	0	3	P02745;P02746;P02747
6442	Cytochrome c oxidase, mitochondrial	2	153902000000	261367000000	74349906443	230558000000	0.642857	0.642857	0.571429	0.714286	14	P00395;P00403;P00414;P09669;P13073;P20674;Q15526;Q7KZN9;Q7Z7K0;Q96I36;Q9BVV7;Q9GZY4;Q9P0S2;Q9Y2R0
6443	SMAR1-HDAC1-SIN3A-SIN3B repressor complex	1	9.60438e+07	0	5.11547e+07	39020000	0.5	0	0.25	0.25	4	O75182;Q13547;Q8N9N5;Q96ST3
6447	TIM23-TOM22-TIM50-HSD3B2 complex	2	1395919335	2962748357	1.17416e+08	807282392	0.75	0.75	0.5	0.75	4	O14925;P26439;Q3ZCQ8;Q9NS69
6457	MLL1 core complex	6	0	1.60118e+07	1.18119e+08	0	0	0.25	0.75	0	4	P61964;Q03164;Q15291;Q9UBL3
6459	EARP complex	3	4.31835e+07	9.08451e+06	2.44643e+08	1.55482e+08	0.75	0.5	1	0.75	4	Q5VIR6;Q8N1B4;Q96JG6;Q9UID3
6460	MLL2 complex	6	7.15912e+08	375255060	4654327575	7.80986e+08	0.4	0.4	0.7	0.3	10	O00255;O14686;O15294;O75475;P51610;P61964;Q15291;Q9C005;Q9UBL3;Q9Y5Z7
6461	MLL3 complex	6	0	7.11634e+06	5.24972e+07	0	0	0.111111	0.333333	0	9	O15550;P61964;Q14686;Q15291;Q6ZW49;Q8NEZ4;Q9BTK6;Q9C005;Q9UBL3
6462	MLL1 complex	6	6.04162e+08	2.05095e+08	4625936046	5.40707e+08	0.375	0.375	0.75	0.25	8	O00255;O15294;P51610;P61964;Q03164;Q15291;Q9C005;Q9UBL3
6463	GARP complex	3	1.86153e+07	2.98418e+06	1.41058e+08	7.79862e+07	0.5	0.25	0.75	0.5	4	Q5VIR6;Q8N1B4;Q9P1Q0;Q9UID3
6467	MLL4 complex	6	0	7.11634e+06	5.24972e+07	0	0	0.111111	0.333333	0	9	O14686;O15550;P61964;Q14686;Q15291;Q6ZW49;Q9BTK6;Q9C005;Q9UBL3
6468	TRAPP complex	4	2.32131e+08	1.90901e+07	1.06103e+08	3.10646e+08	0.357143	0.214286	0.357143	0.357143	14	O43617;O75865;P0DI81;P48553;Q5T215;Q7Z392;Q86SZ2;Q8IUR0;Q8WVT3;Q96Q05;Q9UL33;Q9Y296;Q9Y2L5;Q9Y5R8
6469	Set1A complex	6	3.19937e+08	2.39116e+08	3707017642	4.32565e+08	0.2	0.4	0.6	0.2	10	O15047;O15294;P51610;P61964;Q15291;Q6UXN9;Q9C005;Q9P0U4;Q9UBL3;Q9Y5Z7
6470	Set1B complex	6	4.08637e+08	199263573	3089181368	3.60471e+08	0.25	0.333333	0.5	0.166667	12	O15294;P51610;P61964;Q15291;Q6UXN9;Q8NFC6;Q96IK1;Q9C005;Q9P0U4;Q9UBL3;Q9UPS6;Q9Y5Z7
6472	Bcl-2-Beclin1-UVRAG-PI(3)KC3 complex	4	3.07837e+07	0	2.99999e+07	3.39541e+07	0.4	0	0.4	0.4	5	P10415;Q14457;Q8NEB9;Q99570;Q9P2Y5
6473	mitochondrial calcium uniporter complex	2	5.3515e+07	2.25274e+08	1.2381e+07	1.60084e+08	0.2	0.4	0.2	0.4	5	Q8IYU8;Q8NE86;Q9BPX6;Q9H4I9;Q9NWR8
6476	erlin1/2-RNF170 complex	2	1.11599e+08	1140866866	8.89061e+08	7.27318e+08	0.333333	0.666667	0.666667	0.666667	3	O75477;O94905;Q96K19
6481	WASH complex	2	5.47819e+06	2.10939e+07	3.78491e+06	2.51473e+07	0.2	0.4	0.2	0.4	5	A8K0Z3;Q12768;Q2M389;Q9Y3C0;Q9Y4E1
6482	CUL4B-DDB1-DTL-CSN complex	2	3363995821	2840997596	1590724727	2531126575	0.8	0.8	0.8	0.8	5	P61201;Q13098;Q13620;Q16531;Q9NZJ0
6484	WASH-CAPZalpa/beta complex	2	1469158008	3166247273	2240763821	4937132134	0.428571	0.571429	0.428571	0.571429	7	A8K0Z3;P47756;P52907;Q12768;Q2M389;Q9Y3C0;Q9Y4E1
6486	CUL4A-DDB1-DTL complex	2	2114616616	1672452195	1019521479	1719290307	0.666667	0.666667	0.666667	0.666667	3	Q13619;Q16531;Q9NZJ0
6487	CUL4B-DDB1-TLE2 complex	2	2287922413	1743466190	9.97087e+08	1640801574	0.666667	0.666667	0.666667	0.666667	3	Q04725;Q13620;Q16531
6488	CUL4A-DDB1-EED complex	2	2114616616	1672452195	1019521479	1719290307	0.666667	0.666667	0.666667	0.666667	3	O75530;Q13619;Q16531
6489	CUL4A-DDB1-WDR5 complex	2	2114616616	2572725393	1598726335	1719290307	0.666667	1	1	0.666667	3	P61964;Q13619;Q16531
6490	CUL4B-DDB1-WDR26 complex	2	2287922413	2617934165	9.97087e+08	1640801574	0.666667	1	0.666667	0.666667	3	Q13620;Q16531;Q9H7D7
6491	CUL4A-DDB1-RBBP5 complex	2	2114616616	1672452195	1594548989	1719290307	0.666667	0.666667	1	0.666667	3	Q13619;Q15291;Q16531
6492	CUL4A-DDB1-WDR5B complex	2	2114616616	1672452195	1019521479	1719290307	0.666667	0.666667	0.666667	0.666667	3	Q13619;Q16531;Q86VZ2
6493	CUL4A-DDB1-WDR57 complex	2	3215889010	2517782719	1584743063	2624844706	1	1	1	1	3	Q13619;Q16531;Q96DI7
6494	CUL4A-DDB1-WDR61 complex	2	3225246188	1672452195	1703960982	2731026047	1	0.666667	1	1	3	Q13619;Q16531;Q9GZS3
6495	CUL4B-DDB1-GRWD1 complex	2	2287922413	1743466190	9.97087e+08	1640801574	0.666667	0.666667	0.666667	0.666667	3	Q13620;Q16531;Q9BQ67
6496	TOM20-TOM22-pOTC complex	2	7.7795e+08	1847785482	1.57894e+08	7.96618e+08	0.666667	0.666667	0.666667	0.666667	3	P00480;Q15388;Q9NS69
6497	TOM complex (TOM5, TOM6, TOM7, TOM20, TOM22, TOM40, TOM70), mitochondrial	2	2328294276	7231851431	1931734444	4886495609	0.571429	0.571429	0.571429	0.571429	7	O94826;O96008;Q15388;Q8N4H5;Q96B49;Q9NS69;Q9P0U1
6498	TOM7 120K intermediate assembly complex (TOM7, TOM22, TOM40), mitochondrial	4	1745161729	2376998887	6.31785e+08	2610288458	0.666667	0.666667	0.666667	0.666667	3	O96008;Q9NS69;Q9P0U1
6499	SOS1-ABI1-EPS8 complex	2	2.55988e+08	3.83269e+08	169845865	2.20828e+08	1	0.666667	0.666667	0.666667	3	Q07889;Q12929;Q8IZP0
6501	SOS1-ABI1-EPS8L1 complex	4	7.6462e+07	5.28078e+06	169845865	2.20828e+08	0.666667	0.333333	0.666667	0.666667	3	Q07889;Q8IZP0;Q8TE68
6503	SOS1-ABI1-EPS8L2 complex	4	7.6462e+07	5.28078e+06	169845865	2.20828e+08	0.666667	0.333333	0.666667	0.666667	3	Q07889;Q8IZP0;Q9H6S3
6504	SOS1-ABI1-EPS8L3 complex	4	7.6462e+07	5.28078e+06	169845865	2.20828e+08	0.666667	0.333333	0.666667	0.666667	3	Q07889;Q8IZP0;Q8TE67
6509	pERK-vimentin-KPNA2 complex	2	25583435651	20679913421	28872817443	27046402174	0.666667	0.333333	0.333333	0.333333	3	P08670;P27361;P52292
6510	ILK-SERCA2A-PLN complex	1	691600000000	343817000000	7197859886	8298915005	1	1	0.666667	0.666667	3	P16615;P26678;Q13418
6512	ILK-HSP90-CDC37 complex	4	5106903531	3390398644	5399689833	6633894367	0.666667	0.666667	0.666667	0.666667	3	P07900;Q13418;Q16543
6516	SLN-PLN-SERCA2A complex	1	456026000000	226342000000	9.32213e+08	901848155	0.666667	0.666667	0.333333	0.333333	3	O00631;P16615;P26678
6517	SERCA2a-alphaKAP-CaM-CaMKII complex	1	339592000000	162908000000	1436937224	1413517935	0.5	0.5	0.5	0.5	4	P16615;P52294;P62158;Q9UQM7
6523	Ubiquilin-VCP-erasin complex	2	28107180781	39874884711	7359614390	26059997683	0.666667	0.666667	0.666667	0.666667	3	P55072;Q92575;Q9UMX0
6550	CUL4B-DDB1-TLE1 complex	2	2114616616	1672452195	1019521479	1719290307	0.666667	0.666667	0.666667	0.666667	3	Q04724;Q13619;Q16531
6553	CUL4B-DDB1-TLE3 complex	2	2287922413	1743466190	9.97087e+08	1640801574	0.666667	0.666667	0.666667	0.666667	3	Q04726;Q13620;Q16531
6559	RAB11B-SPG10-SPG33 complex	2	3107218644	1333917895	1803331943	1555278244	0.666667	0.666667	0.666667	0.666667	3	Q12840;Q15907;Q5T4F4
6567	SWELL1-containing complex	1	4.72656e+07	1.3435e+07	0	1.27204e+07	0.4	0.2	0	0.2	5	Q6NSJ5;Q6P9F7;Q7L1W4;Q8IWT6;Q8TDW0
6577	3M complex	4	2.07408e+08	7.47823e+06	7.4663e+08	1179989962	0.428571	0.285714	0.428571	0.428571	7	O75147;P04637;P62877;Q14999;Q8IWT3;Q8N3Y1;Q9H0W5
6587	CAP-cbl-flotilin complex	4	5175336273	3177931461	13065457163	15507767001	1	0.666667	0.666667	0.666667	3	O75955;P22681;Q9BX66
6592	c-Abl-CAS-Abi1 complex	3	3.46126e+07	2.73813e+07	1.61588e+08	6.50353e+07	0.333333	0.666667	0.666667	0.333333	3	P00519;P56945;Q8IZP0
6616	CADM1-4.1B-MPP3 complex	4	5.53354e+07	7.4068e+08	3363127500	10396668336	0.333333	0.333333	0.333333	0.666667	3	Q13368;Q9BY67;Q9Y2J2
6618	RhBG-kAE1-ankyrin-G complex	1	39012424791	5698459943	11103855261	40215232450	0.666667	0.666667	0.666667	0.666667	3	P02730;Q12955;Q9H310
6635	WDR20-USP46-UAF1 complex	2	2.60726e+07	1.41177e+08	8.97581e+06	1.83031e+06	0.333333	0.666667	0.666667	0.333333	3	P62068;Q8TAF3;Q8TBZ3
6639	CCC-Wash (WASH1, FAM21C) multiprotein complex	1	5.86473e+07	2.59696e+07	1.249e+07	1.2035e+07	0.2	0.2	0.133333	0.133333	15	A8K0Z3;O60826;Q567U6;Q7Z3J2;Q7Z4G1;Q86VX2;Q86X83;Q8N668;Q9GZQ3;Q9H0A8;Q9NX08;Q9P000;Q9UBI1;Q9Y4E1;Q9Y6G5
6640	Phosphorylase kinase complex	1	6.06185e+08	2.64677e+08	7.03433e+07	4.93261e+07	0.5	0.75	0.5	0.5	4	P46020;P62158;Q16816;Q93100
6644	CCDC22-COMMD1-CUL2 complex	2	1.59701e+08	1.754e+08	3.82004e+07	4.22184e+07	0.666667	0.666667	0.666667	0.333333	3	O60826;Q13617;Q8N668
6645	CCC complex	1	6.767e+07	2.99649e+07	1.44116e+07	1.38865e+07	0.230769	0.230769	0.153846	0.153846	13	O60826;Q567U6;Q7Z3J2;Q7Z4G1;Q86VX2;Q86X83;Q8N668;Q9GZQ3;Q9H0A8;Q9NX08;Q9P000;Q9UBI1;Q9Y6G5
6646	SMAD2-SMAD4-WWTR1 complex	1	8.33899e+07	2.64532e+07	1.22656e+07	1.98667e+07	0.666667	0.666667	0.333333	0.333333	3	Q13485;Q15796;Q9GZV5
6658	CCDC22-COMMD8-CUL1 complex	1	5.60319e+08	1.01897e+08	4.57078e+08	8.10416e+07	0.666667	0.666667	0.666667	0.333333	3	O60826;Q13616;Q9NX08
6659	CCDC22-COMMD8-CUL3 complex	3	3.61613e+08	1.443e+08	610059615	2.52522e+08	0.666667	0.666667	0.666667	0.333333	3	O60826;Q13618;Q9NX08
6671	PI4K2A-WASH complex	4	34299498890	13478524217	18663004826	38255568444	0.857143	0.642857	0.714286	0.928571	14	O00203;P46934;P47756;P50570;P52907;Q00610;Q12768;Q2M389;Q5T1M5;Q641Q2;Q92888;Q92974;Q96N67;Q9BTU6
6702	CXCR2-NHERF1-PLC-beta-3 complex	2	4.65131e+07	6.48523e+07	2.63674e+07	4.41462e+07	0.333333	0.333333	0.666667	0.666667	3	O14745;P25025;Q01970
6713	TBCD-ARL2-tubulin(beta) complex	4	4.72148e+07	1.32622e+08	1.36012e+08	230491039	0.333333	0.666667	0.666667	0.333333	3	P07437;P36404;Q9BTW9
6714	TBCE-TBCB-tubulin(alpha) complex	3	0	1.98031e+07	2.16567e+08	1.70822e+08	0	0.333333	0.666667	0.666667	3	Q15813;Q71U36;Q99426
6715	TBCD-ARL2-tubulin(beta)-TBCE complex	4	3.54111e+07	9.94664e+07	2.7484e+08	3.74001e+08	0.25	0.5	0.75	0.5	4	P07437;P36404;Q15813;Q9BTW9
6737	H2A-H2B-TDIF2-PCNA complex	4	7354355146	5793000280	7631496130	22677883276	0.25	0.5	0.25	0.5	4	P12004;Q16777;Q16778;Q5QJE6
6738	PRAME-ElonginBC ubiquitin ligase	2	0	5.76682e+08	43343014	2.65807e+08	0	0.666667	0.333333	0.666667	3	P78395;Q15369;Q15370
6742	SMG1-UPF2-Y14-MAGOH-UPF3B-EIF4A3 complex	3	4.63656e+08	8.91351e+08	9.53135e+08	5.17655e+08	0.666667	0.5	0.5	0.5	6	P38919;P61326;Q96Q15;Q9BZI7;Q9HAU5;Q9Y5S9
6753	SOG complex	3	2.87489e+07	2.56914e+07	6.23816e+07	6.94851e+07	0.375	0.25	0.25	0.25	8	P55735;Q12980;Q5T011;Q6PJI9;Q8WTW4;Q96EE3;Q96S15;Q9NXC5
6778	SCRIB-ARHGEF7-PAK1-GIT1 complex	4	3.49976e+08	1.05601e+06	2.5585e+08	5.38443e+08	0.75	0.25	0.75	0.75	4	Q13153;Q14155;Q14160;Q9Y2X7
6782	mitochondrial permeability transition pore (PTP) complex (PPIF-SPG7-VDAC1)	2	184114000000	244223000000	32403598128	13681509637	1	1	1	1	3	P21796;P30405;Q9UQ90
6783	CLIC5A-EZR-PODXL complex	2	1618715515	1099353164	663187833	496691018	0.666667	0.666667	0.333333	0.333333	3	O00592;P15311;Q9NZA1
6806	IGF1R-CXCR4-GNAI2-GNB1 complex	2	2962065984	4337721703	3073762894	4568241973	0.5	0.5	0.5	0.5	4	P04899;P08069;P61073;P62873
6819	APOL1 complex A (APOL1, APOA1, HPR, C3)	1	19701894010	5701940693	15516612855	5196123785	0.5	0.5	0.5	0.5	4	O14791;P00739;P01024;P02647
6344	TNF-R1-associated signaling complex	5	7.61568e+06	0	5.59212e+06	0	0.0666667	0	0.2	0	15	O14920;O15111;O43318;P01375;P19438;Q12933;Q13489;Q13546;Q15025;Q15628;Q15750;Q96EP0;Q9BYM8;Q9NYJ8;Q9Y6K9
6823	CP\u2013LF\u2013MPO complex	1	47409399978	3628136199	12308700352	32075340547	0.666667	0.333333	0.666667	0.666667	3	P00450;P02788;P05164
6838	IGF2BP1 complex	2	11491385359	19070874867	10120445234	5159567268	0.777778	0.777778	0.777778	0.666667	9	O60506;O95793;P61254;P62753;P67809;Q00839;Q08211;Q15717;Q9NZI8
6845	NIF1-ASH2L-RBBP5-WDR5 complex	6	0	1.60118e+07	1.18119e+08	0	0	0.25	0.75	0	4	P61964;Q15291;Q9H4Z2;Q9UBL3
6849	WRAD complex (WDR5, RBBP5, ASH2L, DPY30)	6	0	1.60118e+07	1.18119e+08	0	0	0.25	0.75	0	4	P61964;Q15291;Q9C005;Q9UBL3
6850	WRA complex (WDR5, RBBP5, ASH2L)	6	0	2.1349e+07	1.57491e+08	0	0	0.333333	1	0	3	P61964;Q15291;Q9UBL3
6851	MWRAD complex (MLL1, WDR5, RBBP5, ASH2L, DPY30)	6	0	1.28094e+07	9.44949e+07	0	0	0.2	0.6	0	5	P61964;Q03164;Q15291;Q9C005;Q9UBL3
6852	COPRS-PRMT5-RUNX1-CBFB complex	2	4.4029e+07	7.0869e+07	4.98964e+07	8.00863e+07	0.25	0.25	0.25	0.5	4	O14744;Q01196;Q13951;Q9NQ92
6854	5FMC (Friends of Methylated Chtop) complex	1	1.03077e+08	0	4.12833e+07	2.38033e+06	0.2	0	0.4	0.2	5	Q8IZL8;Q9BV38;Q9H4L4;Q9NXF1;Q9Y4W2
6857	PELP1-TEX10-WDR18 complex	1	1.71794e+08	0	6.88054e+07	3.96721e+06	0.333333	0	0.666667	0.333333	3	Q8IZL8;Q9BV38;Q9NXF1
6858	CHTOP-methylosome complex	3	3.24202e+08	772495589	1604768680	8.88909e+08	1	1	1	1	5	O14744;P84090;Q99873;Q9BQA1;Q9Y3Y2
6859	HRD1 complex	2	30832096669	45487544016	7711313978	9338719636	0.461538	0.538462	0.461538	0.461538	13	O94905;P11021;P14625;P35613;Q13438;Q86TM6;Q96CS3;Q96DZ1;Q9GZP9;Q9UBU6;Q9UBV2;Q9Y385;Q9Y679
