# Supplementary material for: Conservation and divergence of protein pathways in the vertebrate heart
Source: PLoS Biol. 2019 Sep 6;17(9):e3000437. doi: 10.1371/journal.pbio.3000437 (PMC6750614; doi:10.1371/journal.pbio.3000437)
Supplement: S10 Table — The table below lists the complex components, scores of each complex in each species, and the cluster to which each complex belongs. (XLSX) [file pbio.3000437.s034.xlsx]

## Sheet: S10 Table
Table S10. Results of protein complex analysis from binary BioSNAP data. The table below lists the complex components, scores of each complex in each species, and the cluster to which each complex belongs.
Cluster	Mouse Score	Pig Score	XL Score	XT Score	Mouse Fraction	Pig Fraction	Laevis Fraction	Tropicalis Fraction	Complex Size	Complex Membership
1	169082269	3.23265e+09	9.5646e+09	6.95147e+09	0.333333	0.666667	0.666667	0.666667	3	Q96PX8;P68400;P31946
2	34355621334	9.10317e+10	4.49007e+10	8.23449e+10	0.666667	0.666667	0.666667	0.666667	3	Q13530;Q9Y277;Q99623
3	1.79805e+08	6.46884e+08	8.32606e+06	1.88155e+07	0.333333	1	0.333333	0.333333	3	Q99985;O14786;O60462
3	3.32482e+07	5.37367e+08	3.31281e+07	1.40391e+08	0.333333	0.666667	0.333333	0.666667	3	Q14894;P54274;Q16543
3	1.83005e+07	6.10806e+07	0	1.75897e+07	0.333333	0.666667	0	0.333333	3	Q9BPX6;P05067;Q8IY92
4	2.28375e+09	2.39871e+09	1.08583e+10	1.61256e+10	0.666667	0.666667	0.666667	0.666667	3	Q9BR09;P35222;P62877
5	16083281576	3.10217e+09	6134459766	1.51525e+09	1	1	0.333333	0.333333	3	P27169;P10909;P02647
1	1.57233e+09	7.43543e+09	1.7111e+10	1.46956e+10	0.666667	0.666667	0.666667	0.666667	3	P55916;P31946;P61981
2	3.42863e+09	4.7443e+09	7.72521e+09	7.93494e+09	0.666667	0.666667	0.666667	0.666667	3	Q9H116;P06748;P19338
6	2.79965e+10	4.16528e+10	1.65309e+10	3.2593e+10	0.666667	0.666667	0.666667	0.666667	3	Q96Q42;P31946;P55072
2	1.88175e+08	3.84652e+08	7.02139e+08	8.75669e+07	0.333333	0.666667	0.666667	0.666667	3	O00712;P13010;O75530
6	6.16941e+08	7.37701e+08	7.17214e+07	4.95845e+07	0.666667	0.666667	0.333333	0.333333	3	Q96GR2;P49841;P05067
5	2.02122e+10	3.80438e+09	2525146939	2.40431e+09	0.666667	0.666667	0.333333	0.333333	3	O95633;P02751;Q13485
6	7.81744e+08	1.08276e+09	435956433	3.36402e+08	0.666667	0.666667	0.333333	0.333333	3	Q9P2E7;P54725;P35998
4	2.50285e+10	2.58655e+10	3.06155e+10	7.74853e+10	1	1	1	1	3	O75781;Q16643;P21333
4	1.19733e+08	6.96534e+07	7.26133e+07	1.57503e+08	0.666667	0.666667	0.666667	0.666667	3	O75781;Q16643;Q9NUX5
7	7.06814e+08	1.72208e+09	9748195828	3534640610	0.666667	0.666667	0.666667	0.666667	3	P35713;P09429;P51608
2	3.82848e+09	4.58218e+09	7.2629e+09	3.64025e+09	1	1	0.666667	1	3	Q8IYB8;P09651;Q13618
2	3.40367e+09	4.44713e+09	6.69068e+09	2.94637e+09	1	1	0.666667	1	3	Q8IYB8;P09651;Q14197
4	0	4.48561e+07	6.31547e+07	3.39371e+08	0	0.333333	0.333333	0.666667	3	O60499;O43752;Q86Y82
7	6.75787e+06	3.28226e+07	6.89553e+08	1.13226e+08	0.333333	0.333333	0.666667	0.333333	3	Q9UHW9;O00182;P17931
5	1.72906e+08	2.24187e+07	0	0	0.666667	0.333333	0	0	3	O75159;P05067;P00533
3	1.83005e+07	6.67719e+07	51210708	0	0.333333	0.666667	0.333333	0	3	O75159;P05067;P42574
4	3.66486e+09	1.3171e+09	3.14152e+09	5.54173e+09	0.75	0.75	0.75	0.75	4	Q13733;Q86VP6;Q13618;Q92905
3	2.16624e+09	7.47975e+09	3.00907e+08	1878921785	0.666667	1	0.333333	0.333333	3	Q9HCG7;P05067;Q9Y4W6
8	1.68812e+08	1.37826e+08	4.81753e+08	7.87302e+07	0.666667	0.333333	0.666667	0.666667	3	Q13093;P08047;Q02447
5	1.27223e+09	1.02832e+08	3.00094e+08	3.03918e+08	0.666667	0.666667	0.666667	0.666667	3	Q92570;Q92905;Q13263
8	1.93863e+08	7.12471e+07	1.18492e+08	1.51709e+08	0.666667	0.666667	0.333333	0.333333	3	P40933;P51692;P05067
8	1.19405e+08	0	1.21226e+08	2.11735e+06	0.666667	0	0.333333	0.333333	3	Q13886;P08047;Q96ST3
3	4.63747e+09	1.6729e+10	7.15551e+09	4.46574e+09	0.666667	1	0.666667	0.666667	3	P57772;O43809;P23396
4	1.95461e+09	2.43369e+09	3.54965e+09	4716698428	0.666667	0.666667	0.666667	0.666667	3	O60890;P63000;P60953
3	2.79034e+07	9.50269e+07	3.01209e+07	6.93791e+07	0.25	0.5	0.5	0.5	4	P51816;P19174;P16333;P62993
4	0	0	3.98823e+06	5.11838e+07	0	0	0.2	0.4	5	Q96PG8;P04637;Q07817;Q07812;Q07820
4	7.38637e+07	1.90158e+08	1.83816e+08	1.09038e+09	0.333333	0.666667	0.666667	0.666667	3	Q99572;P62993;O95425
4	6.14131e+07	3.70181e+07	2.35297e+06	1.22301e+08	0.333333	0.333333	0.333333	0.666667	3	Q8WVQ1;Q9HCE1;P23229
3	18321268436	8.5902e+10	1.60923e+10	9.08766e+10	0.666667	1	0.666667	1	3	Q5TEU4;O75489;O75251
3	7.78917e+07	9.09696e+08	9.50932e+07	1.0141e+08	0.333333	0.666667	0.666667	0.666667	3	Q6UWB1;P42224;P23458
5	1.04026e+09	4.43642e+08	1.07712e+08	3.07594e+08	0.666667	0.333333	0.333333	0.666667	3	Q8N4B1;O14980;Q01968
1	2.51821e+08	3.04738e+08	1.89689e+09	1.93415e+09	0.5	0.5	0.75	0.75	4	Q16829;Q16539;P28482;P45983
8	1.67839e+08	6.67698e+07	1.16266e+08	6.34603e+07	0.666667	0.666667	0.333333	0.333333	3	Q9P246;P07686;P06865
8	1.50958e+08	5.52418e+06	3.11269e+08	1.53369e+08	0.666667	0.333333	0.666667	0.666667	3	Q9P246;P07686;Q13586
4	1106798429	1194971236	1.0936e+10	1.60847e+10	0.333333	0.333333	0.666667	0.666667	3	Q86UU0;P35222;Q6P1J9
6	5.02686e+08	9.11807e+08	1.07712e+08	1.29876e+08	0.333333	0.666667	0.333333	0.333333	3	P48449;O14980;P22736
3	1.83005e+07	6.76042e+07	0	0	0.333333	0.666667	0	0	3	Q9NYM9;O95249;P05067
3	0	6.11248e+07	0	0	0	0.5	0	0	4	Q9NYM9;O95249;O15498;Q13190
6	7.19987e+07	5.59686e+07	0	0	0.666667	0.666667	0	0	3	Q96K30;Q06330;P05067
6	1.96088e+09	2.86072e+09	1.31723e+09	866304844	0.666667	0.666667	0.333333	0.333333	3	P01189;P05067;P04004
5	1.80298e+09	6.51695e+08	2.8207e+08	4.90926e+08	0.666667	0.666667	0.666667	0.666667	3	P62072;Q9Y5J7;O95817
2	4.14171e+09	5.58359e+09	3.09646e+09	6.3868e+09	0.75	0.75	0.75	0.75	4	P62072;Q9Y5J7;P23246;O43290
8	1.68812e+08	0	4.81753e+08	7.87302e+07	0.666667	0	0.666667	0.666667	3	Q8WUM9;P08047;Q02447
6	2062386840	3.8572e+09	1.75533e+09	1.47002e+09	0.666667	0.666667	0.666667	0.666667	3	Q9NVM4;P20042;P05198
5	5.32861e+08	5.13822e+07	2.21254e+07	2.71504e+07	0.75	0.75	0.5	0.5	4	P56589;P40855;Q9Y5Y5;O75381
5	1.09526e+09	5.97908e+07	1.60496e+08	2.09972e+08	0.666667	0.666667	0.666667	0.666667	3	Q13542;P42345;P06730
6	7.86077e+08	984628101	7.50375e+08	9.37635e+08	0.666667	0.666667	0.333333	0.333333	3	Q96QD8;P60953;Q9Y3E0
2	9.57027e+08	1.15392e+09	1014276224	8.60285e+08	0.666667	0.333333	0.333333	0.333333	3	Q9Y6R1;P17612;P22612
8	531760451	1.02343e+09	2268940430	1.65928e+09	0.333333	0.666667	0.666667	0.666667	3	P01034;P07339;P04080
5	3.32948e+10	9.16567e+09	6.29737e+09	1.01398e+10	1	1	0.666667	1	3	P24821;P05556;P02751
5	3.04376e+10	3.88574e+09	2525146939	4.88864e+09	1	0.666667	0.333333	0.666667	3	P24821;P00533;P02751
5	1.47744e+08	4.40913e+07	0	4.0009e+07	0.666667	0.333333	0	0.333333	3	P24821;P00533;Q05513
8	9.85306e+07	4.83607e+07	2.14313e+08	8.80812e+07	0.5	0.5	0.25	0.25	4	O95716;P31751;P05067;P31749
3	9.30964e+08	2.71493e+09	1.21226e+08	2.11735e+06	1	0.333333	0.333333	0.333333	3	P10620;P00533;P08047
2	3.58939e+07	1.10986e+08	1.94531e+08	8.82356e+06	0.666667	0.666667	0.333333	0.333333	3	Q5KU26;P17931;O00182
2	5.89791e+07	9.01777e+07	1.94531e+08	8.82356e+06	0.666667	0.666667	0.333333	0.333333	3	Q5KU26;P17931;P05067
5	2.01846e+10	3.85135e+09	6871948296	6.34712e+09	0.666667	0.666667	0.666667	0.666667	3	Q14031;P98095;P02751
8	1.0072e+10	1.89878e+09	6871948296	6.34712e+09	0.333333	0.333333	0.666667	0.666667	3	Q14031;P40337;P02751
6	6.84179e+10	5.52618e+10	3.19396e+10	61567000000	0.666667	0.666667	0.333333	0.333333	3	Q9H6Q4;P35579;P05067
4	25643000000	4.14735e+10	4.79241e+10	9.23714e+10	0.25	0.5	0.5	0.5	4	P78524;P62993;P62140;P35579
6	9.177e+10	1.19765e+11	5.4373e+10	63247938930	0.666667	0.666667	0.666667	0.666667	3	Q9UN36;P31749;P11142
8	2.99999e+09	434026352	5.55562e+09	2.79441e+09	0.333333	0.333333	0.666667	0.333333	3	Q9UN36;P31749;P23443
4	2.79107e+09	3.59887e+09	2.76285e+09	4.71816e+09	0.666667	0.666667	0.666667	0.666667	3	P30542;P04899;P09471
5	7.63132e+08	3.32731e+08	8.07843e+07	2.06488e+08	0.5	0.25	0.25	0.5	4	Q14106;O14980;P11940;O95071
4	3.02057e+07	3.1837e+07	5.06787e+07	1.14313e+08	0.333333	0.333333	0.333333	0.666667	3	Q8IUI8;Q9H8S9;Q96N67
5	1.33548e+09	1.47145e+08	4.08042e+08	1.01541e+09	1	1	0.333333	0.666667	3	O94901;O75147;Q8NF91
3	5.76102e+07	2.54833e+08	1.42201e+08	5.85667e+07	0.5	0.5	0.5	0.25	4	Q9NWZ8;Q9UHI6;Q9Y3F4;P62306
8	2.35066e+08	0	2.55247e+08	2.11735e+06	1	0	0.666667	0.333333	3	P04180;P08047;Q01780
5	8.66841e+08	6.89357e+07	3.05832e+08	2.11735e+06	1	0.333333	0.666667	0.333333	3	P04180;P08047;P02649
8	3.95197e+08	0	4.81753e+08	7.87302e+07	1	0	0.666667	0.666667	3	P04180;P08047;Q02447
6	9.82729e+07	1.75223e+08	4.10538e+07	1.72868e+08	0.5	0.75	0.25	0.25	4	Q15814;P07437;Q9BTW9;P05067
4	3.54111e+07	8.31872e+07	1.63326e+08	3.74001e+08	0.25	0.5	0.5	0.5	4	Q15814;P07437;Q9BTW9;Q15813
4	8.02372e+06	2.11141e+09	4.6251e+09	6.74319e+09	0.333333	0.666667	0.333333	0.666667	3	Q8TEH3;Q9UHB6;P31946
4	2.32262e+10	1.13075e+10	9.69302e+09	2.29924e+10	0.75	0.75	0.5	0.75	4	Q8TEH3;Q9UHB6;Q13492;Q00610
5	1.70517e+09	1144631820	4.70818e+08	3.52586e+08	0.666667	0.666667	0.666667	0.666667	3	Q8TEH3;O14980;Q13492
4	6.42117e+08	7.05935e+08	1.04828e+09	3.34946e+09	1	1	0.666667	0.666667	3	Q9NZU5;P05067;Q969Q1
1	1.26168e+09	1.72113e+08	5.28439e+09	3.01293e+09	0.666667	0.666667	0.666667	0.666667	3	Q8IZU3;Q14683;Q9UQE7
2	1.61201e+09	5.40519e+09	8.07722e+09	3.99719e+09	0.666667	0.666667	0.666667	0.333333	3	Q4FZB7;P61981;Q96GM5
1	1.83005e+07	2.12902e+09	4.6251e+09	3.3506e+09	0.333333	0.666667	0.333333	0.333333	3	Q9H267;P05067;P31946
6	2.13534e+09	2.59741e+09	6.23536e+08	9.35608e+08	0.666667	0.666667	0.333333	0.333333	3	Q9UBP9;P05556;Q12929
5	1.72906e+08	2.24187e+07	0	1.13115e+07	0.666667	0.333333	0	0.333333	3	Q5BJF2;P05067;P00533
6	3.87748e+10	4.06903e+10	9.30482e+09	5.36107e+09	0.666667	0.666667	0.666667	0.666667	3	Q15399;P10809;Q12931
8	5.07956e+08	2.07092e+08	6.19532e+08	5.32976e+08	0.666667	0.666667	0.666667	0.666667	3	Q9Y2I1;P62993;Q13618
3	6.00437e+09	5.73681e+10	2.96743e+09	1.57317e+09	0.666667	0.666667	0.666667	0.666667	3	Q9BTZ2;P50542;O75381
2	7.48477e+10	2.45081e+11	1.8977e+11	1.70268e+11	0.333333	0.333333	0.666667	0.666667	3	P47895;P49736;P04075
6	7.47963e+07	8.34561e+07	1.71784e+07	3.3504e+07	0.666667	0.666667	0.333333	0.333333	3	Q10471;P18031;O75844
3	6.56892e+09	14238448311	4.30768e+09	4599413959	1	1	1	1	3	P50895;P49841;P17612
1	2.51821e+08	3.04738e+08	1.25697e+09	1.27522e+09	0.5	0.5	0.5	0.5	4	Q16828;Q16539;P28482;P27361
4	5.13906e+06	376057	9.23763e+07	2.41544e+08	0.333333	0.333333	0.333333	0.666667	3	P04920;Q9HCE1;Q8NI27
6	6.12482e+08	4.73199e+08	188668729	1.05375e+08	0.666667	0.666667	0.333333	0.333333	3	Q9UL25;P49736;P52597
4	1.57213e+08	6.30061e+07	3.00008e+08	5.59164e+08	0.333333	0.333333	0.333333	0.666667	3	O75113;Q96J02;Q13618
5	4.56824e+09	2.47457e+09	811070606	9.91279e+08	0.666667	0.666667	0.666667	0.666667	3	O95202;Q14197;P23508
5	2.26851e+09	1219292641	7.89858e+08	9.52612e+08	0.333333	0.333333	0.666667	0.666667	3	O95202;Q9NRM7;Q9UHD2
4	7863879023	8.90597e+09	7.40254e+10	1.25459e+11	0.666667	0.333333	0.666667	0.666667	3	Q9NQ94;Q14192;Q7Z3K3
3	13990779613	3.96066e+10	3.64036e+09	12945886232	0.333333	0.666667	0.333333	0.333333	3	Q9NWW5;P55072;Q9BUN8
4	3.5358e+07	1.68849e+07	0	4.31832e+07	0.25	0.5	0	0.5	4	Q9UBY0;P20936;P27986;P12931
5	3.28646e+08	2.24187e+07	3.8633e+07	9.12292e+07	0.666667	0.333333	0.333333	0.333333	3	Q9BZB8;P05067;O60333
5	858288233	5.31712e+08	2.8594e+08	1.34757e+07	0.333333	0.666667	0.666667	0.333333	3	Q96RD7;P42574;O95817
8	1.73269e+08	4.83607e+07	2.14313e+08	8.80812e+07	0.75	0.5	0.25	0.25	4	Q9Y2I7;P31751;P05067;P31749
4	2.91895e+09	1.50532e+09	2.34763e+09	5655145418	0.666667	0.666667	0.666667	0.666667	3	Q9Y576;Q86VP6;Q04837
8	158385353	3.44171e+07	4.27653e+08	1.74766e+08	0.666667	0.666667	0.666667	0.666667	3	Q9BZ29;Q15796;P84022
8	2.70795e+08	1.30573e+08	4.36683e+08	4.15341e+08	0.4	0.4	0.4	0.4	5	Q9UJP4;Q92905;Q9P2J3;Q9P2N7;Q13618
2	2.87628e+09	2.34274e+09	2947025190	3088402398	0.666667	0.666667	0.666667	0.666667	3	Q9BTX1;Q14974;O75147
6	1.98091e+09	2.66922e+09	1.61714e+09	1.60466e+09	0.5	0.75	0.5	0.5	4	Q9BTX1;Q14974;Q96EE3;P63279
8	1.70116e+10	6440095667	9422945265	6.61499e+09	0.666667	0.333333	0.333333	0.333333	3	P18054;Q92993;P02545
4	6.8398e+10	27608470367	3.19396e+10	1.23175e+11	0.666667	0.333333	0.333333	0.666667	3	Q96PE2;P35579;P04637
5	5386335146	1.67617e+09	1.2938e+09	1.39119e+09	0.5	0.5	0.5	0.5	4	O43715;;P34932;O95817
8	1.53416e+09	7.52062e+08	3.55879e+09	2360383436	1	1	1	1	3	O95479;P11413;P52209
6	1.77119e+08	1.37059e+08	1.08692e+08	1.42604e+08	0.666667	0.333333	0.333333	0.333333	3	Q9HCC9;P51149;P00533
2	2.75718e+08	7.85943e+08	508006117	6.42096e+08	0.5	0.5	0.5	0.5	4	Q9HCC9;P51149;P20338;P20339
7	9.97684e+08	1.14523e+09	1.57141e+10	9.63647e+09	0.666667	0.666667	1	1	3	Q7Z7K6;P06748;P63165
1	3.17488e+08	3.27102e+08	1.74175e+09	1.73579e+09	0.5	0.5	0.666667	0.666667	6	Q9NRW4;Q16539;P45985;O14733;P28482;P45983
2	5.40989e+07	5.85136e+08	3.38518e+08	9.19373e+08	0.333333	0.666667	0.666667	0.666667	3	P52895;P22061;P14174
4	3.52238e+09	2.25564e+09	2.38794e+09	5.03399e+09	0.666667	0.666667	0.666667	0.666667	3	P52895;P22061;P00441
3	2.23227e+07	1.16859e+08	2.40967e+07	9.52315e+07	0.2	0.6	0.4	0.6	5	Q9UHI7;P19174;P16333;P27986;P62993
1	9.37792e+06	1.90214e+06	2.85458e+07	1.78389e+07	0.333333	0.333333	0.666667	0.333333	3	P55085;Q6NUQ1;O43264
4	6.84499e+07	4.58047e+07	6.38951e+07	2.81064e+08	0.333333	0.333333	0.333333	0.666667	3	P55085;Q9HCE1;Q92905
6	3.21339e+10	67580644112	1.51965e+10	8.0339e+10	1	1	0.75	1	4	Q7KZN9;O00217;Q9UI09;O43181
5	2.02916e+10	3.87864e+09	5.06981e+09	4.83655e+09	0.666667	0.666667	0.666667	0.666667	3	O95319;P62993;P02751
6	1.84211e+08	1.25917e+08	9.75861e+06	1.39662e+07	0.666667	0.666667	0.333333	0.333333	3	O95319;P62993;P05067
6	1.1994e+11	1.55898e+11	5.70658e+10	68423747380	0.666667	0.666667	0.666667	0.666667	3	Q96KC8;P11142;P11021
6	1.057e+11	1.28663e+11	6.15106e+10	77961947492	0.666667	0.666667	0.666667	0.666667	3	Q96KC8;P11142;Q00610
6	1.22945e+11	1.59909e+11	52444853936	6.69926e+10	0.666667	0.666667	0.666667	0.666667	3	Q96KC8;P11142;P38646
1	6.39367e+09	2.04348e+10	3.01474e+10	2.41358e+10	0.75	0.75	0.75	0.75	4	P47974;Q04917;P62258;O14980
1	4493087733	2.33846e+10	4.3719e+10	3.40806e+10	0.6	0.8	0.8	0.8	5	P47974;Q04917;P62258;Q13618;P31946
3	1.83005e+07	1.25917e+08	9.75861e+06	1.39662e+07	0.333333	0.666667	0.333333	0.333333	3	O15551;P62993;P05067
2	2.62734e+08	3.85401e+08	4.35482e+08	5.43906e+08	0.333333	0.666667	0.666667	0.666667	3	O15551;P62993;Q07157
5	9.05474e+08	6.17878e+08	1.94531e+08	0	0.666667	0.666667	0.333333	0	3	O00592;P17931;O00182
3	2.57928e+09	7.8911e+09	3.29873e+09	2.98002e+09	1	1	1	1	3	P36955;P17612;Q96PU5
5	5.29375e+08	2.17615e+08	1.40817e+08	5.34272e+07	0.666667	0.666667	0.333333	0.333333	3	O95833;P05067;Q05193
6	6.21518e+10	7.65703e+10	1.55045e+10	3.66564e+10	0.666667	0.666667	0.666667	0.666667	3	Q9UBS3;P11021;P55072
8	4.37462e+08	1.31053e+08	6.89644e+08	3.57202e+08	0.5	0.75	0.75	0.75	4	P41002;Q13616;P63208;P62877
8	2.64321e+09	1.16703e+09	2.18749e+09	1.05445e+09	0.666667	0.333333	0.666667	0.333333	3	Q9NXE4;O75530;Q14974
4	8.69438e+08	1.03614e+08	4.28651e+08	1.17362e+09	0.666667	0.666667	0.666667	0.666667	3	Q86WG5;P46379;P01100
2	3.67624e+08	1.04792e+09	6.77341e+08	8.56128e+08	0.666667	0.666667	0.666667	0.666667	3	Q9UL26;P20339;P51149
4	5.47317e+08	8.50741e+08	7.43773e+08	9.69086e+08	0.666667	0.666667	0.666667	0.666667	3	Q9UL26;P20339;Q9UKG1
4	525813170	1.19036e+09	1.41049e+09	2.01818e+09	0.666667	0.666667	0.666667	0.666667	3	Q9UL26;P20339;Q15075
8	7.37683e+09	1.78477e+09	4.94725e+09	2.13224e+09	0.666667	0.333333	0.666667	0.333333	3	Q9H7D0;P67775;P30153
7	1.51373e+09	1.1635e+09	6.82133e+09	2.19389e+09	0.666667	0.333333	0.666667	0.333333	3	Q9H7D0;P67775;P48643
7	1.69184e+07	9.96137e+07	9.04782e+08	3.91919e+08	0.333333	0.333333	0.666667	0.333333	3	Q8TDS5;O43251;P31943
3	2.27401e+08	4.17029e+08	3.94927e+07	2.46894e+07	0.666667	0.666667	0.333333	0.333333	3	Q9C0E8;Q9Y3E0;Q9HD42
2	6.95211e+08	1.86072e+09	3.02425e+09	1.35127e+09	1	1	0.666667	0.666667	3	Q9C0E8;Q9Y3E0;P04083
6	9.28045e+08	1.26306e+09	4.16831e+08	8.99473e+08	1	1	1	1	3	Q7Z7H5;P49755;Q15363
4	2.76422e+08	3.03162e+08	1.08036e+08	5.01073e+08	0.666667	0.666667	0.333333	1	3	Q7Z7H5;Q9HCE1;Q15637
8	4.87524e+08	1.31414e+08	4.31118e+08	2.61956e+08	0.5	0.5	0.5	0.5	4	Q5TAX3;Q13616;Q92905;P01106
4	4.45627e+09	1.48831e+09	3.20672e+09	5.61392e+09	0.8	0.8	0.8	0.8	5	Q5TAX3;Q13616;Q92905;Q13620;Q86VP6
5	7.13671e+07	3.74306e+07	0	0	0.666667	0.333333	0	0	3	P98194;P51148;Q9Y3E0
3	15887837876	2.76658e+10	1.29559e+09	2.02869e+09	0.666667	0.666667	0.666667	0.666667	3	Q96RP9;P07550;P49411
5	4.35696e+09	1.31543e+09	1.41298e+09	1529741501	0.5	0.5	0.5	0.5	4	Q9BPY8;P07900;P34932;Q92769
6	2.09811e+09	2.36469e+09	1.27146e+09	1.95869e+09	0.666667	0.666667	0.666667	0.666667	3	O00622;P05556;P06756
6	2.16397e+09	2.29874e+09	1.25178e+09	1.89965e+09	0.666667	0.666667	0.666667	0.666667	3	O00622;P05556;P23229
7	7.35451e+09	18175309174	66378150735	20317438219	1	1	1	1	3	O75923;P07355;P04083
1	0	6.6367e+07	3.7736e+08	2.95506e+08	0	0.333333	0.666667	0.666667	3	Q9UIC8;Q9NY27;P60510
7	0	1.09673e+07	2.86826e+08	3.98138e+07	0	0.333333	0.666667	0.333333	3	Q9UIC8;P42574;P38398
1	255229666	7.7502e+08	2.5696e+09	1.94298e+09	0.25	0.5	0.75	0.75	4	Q9UIC8;P67775;P60510;P62714
5	4.61516e+07	1.6814e+07	0	3.4246e+06	0.5	0.25	0	0.25	4	Q9BTU6;P05067;P29474;P07900
4	3.98912e+09	3.30077e+09	4842188062	7.88671e+09	0.5	0.75	0.5	0.75	4	Q8IY17;Q9HCE1;P50402;Q13418
5	5.03497e+11	3.11591e+11	1.22079e+11	2.07921e+11	1	1	0.8	1	5	Q13825;P40939;Q15067;P11310;P51659
4	0	1.62781e+07	5.41452e+07	7.93004e+07	0	0.333333	0.333333	0.666667	3	Q15813;P62330;P24941
2	198391416	6.64345e+08	572715823	4.34173e+08	0.333333	0.666667	0.333333	0.333333	3	Q3T906;P25786;Q9NRD5
2	4.33384e+08	6.97675e+08	572715823	4.34173e+08	0.666667	0.666667	0.333333	0.333333	3	Q3T906;P25786;P05067
1	2.55886e+09	6238534432	8.0762e+09	8.25412e+09	0.666667	0.666667	0.666667	0.666667	3	O94887;O14980;P61981
3	5.02686e+08	9.58804e+08	1.07712e+08	2.65312e+08	0.333333	0.666667	0.333333	0.666667	3	O94887;O14980;P49674
1	6.97322e+06	2.5068e+06	1.40163e+07	1.21303e+07	0.25	0.25	0.25	0.5	4	Q86VX2;P19838;Q04206;Q8N668
7	4.64881e+06	1.6712e+06	5.60173e+07	8.08686e+06	0.166667	0.166667	0.666667	0.333333	6	Q86VX2;P19838;Q04206;O14920;Q9Y6K9;O15111
1	2.52613e+07	1.30176e+08	2.24309e+08	1.74451e+08	0.333333	0.666667	0.666667	0.666667	3	Q9Y6N7;Q16539;P53778
4	2.54582e+10	2.46207e+10	12677195714	3.26114e+10	0.666667	0.666667	0.666667	0.666667	3	P12109;P07942;Q9NRD1
4	2.54582e+10	2.46207e+10	12677195714	3.26114e+10	0.666667	0.666667	0.666667	0.666667	3	P12109;P07942;Q15262
5	1.03025e+10	9.3835e+08	6134459766	1.51525e+09	0.666667	0.333333	0.333333	0.333333	3	P55058;P02647;P19793
4	6.02125e+08	2.90824e+08	8.80904e+08	9.74216e+08	0.75	0.75	0.75	0.75	4	Q9P2J3;Q13618;Q13619;Q92905
4	1.70919e+08	1.18851e+08	1416454805	2784737095	0.333333	0.333333	0.333333	0.666667	3	P17405;Q9HCE1;P20073
6	2.1784e+09	2.38667e+09	8.20864e+08	6.93558e+08	0.666667	0.666667	0.666667	0.333333	3	Q9NP58;Q99496;P04899
4	1.99481e+10	9.78662e+09	1.26825e+10	2.03242e+10	0.666667	0.666667	0.666667	0.666667	3	P25105;Q00610;Q05397
4	1.19793e+10	5.89663e+09	7.62365e+09	1.84363e+10	0.4	0.4	0.4	0.6	5	P25105;Q00610;P32121;P49407;
3	1.07883e+08	2.50191e+08	4.99564e+06	1.12893e+07	0.2	0.4	0.2	0.2	5	P49763;P17948;P15692;O60462;O14786
4	9.96481e+09	4883280876	1.26856e+10	2.03328e+10	0.333333	0.333333	0.666667	0.666667	3	Q96QS3;Q00610;O00443
1	7.07217e+08	1.05457e+08	1656592463	8.77625e+08	0.666667	0.666667	0.333333	0.333333	3	Q9Y2H6;Q9UQE7;O95714
3	2.14566e+09	7.01561e+09	5.96598e+07	8.80079e+08	0.666667	1	0.333333	0.333333	3	Q9Y2H6;Q9P0L0;P05067
8	9.85306e+07	4.83607e+07	2.14313e+08	8.80812e+07	0.5	0.5	0.25	0.25	4	P21453;P31751;P05067;P31749
4	2.00121e+07	1.21087e+08	5.11148e+07	2.5005e+08	0.333333	0.333333	0.333333	0.666667	3	Q969L4;Q9Y3F4;Q9HCE1
3	7.68137e+07	3.39777e+08	1.89602e+08	7.8089e+07	0.666667	0.666667	0.666667	0.333333	3	Q969L4;Q9Y3F4;P62306
6	1.48619e+08	9.50269e+07	5.25809e+07	6.93791e+07	0.5	0.5	0.75	0.5	4	Q9GZY6;P19174;P62993;P43405
4	1.30261e+08	1.18186e+08	5.63326e+07	2.35745e+08	0.6	0.6	0.6	0.8	5	Q9GZY6;P19174;P62993;Q07889;Q13480
4	104215410035	8.48708e+10	9.64121e+10	1.88844e+11	1	1	1	1	3	P12821;P68400;P35579
6	1095606690	1.36362e+09	3.95487e+08	2.76215e+09	0.666667	0.666667	0.666667	0.666667	3	P12821;P68400;P18146
7	1.08849e+07	8.22547e+06	2.58655e+08	1.58801e+06	0.25	0.25	0.5	0.25	4	P08590;P08047;P11831;P42574
5	1.14669e+09	7.79734e+08	2.96676e+08	1.77306e+08	0.666667	0.666667	0.333333	0.333333	3	Q96AB3;P49736;P05067
4	4.33061e+07	2.54653e+07	9.45335e+08	4.52333e+09	0.25	0.25	0.5	0.75	4	O60760;P23219;P35354;O14684
6	5.56358e+08	386902645	2.29978e+08	2.8546e+08	0.666667	0.333333	0.333333	0.333333	3	Q96HU1;P20339;P37840
6	5.02686e+08	4.43642e+08	2.77047e+08	1.29876e+08	0.333333	0.333333	0.666667	0.333333	3	Q9NP61;Q9NXB0;O14980
7	7.5739e+06	9.81798e+06	8.61539e+07	1.98667e+07	0.333333	0.333333	0.666667	0.333333	3	Q9NP61;Q9NXB0;Q15796
8	1.12574e+08	2.24187e+07	3.02094e+08	7.75789e+07	0.666667	0.333333	0.666667	0.333333	3	Q9NP61;P63172;P05067
4	7.76744e+08	2.67563e+09	3.93039e+09	8.00772e+09	0.333333	0.333333	0.333333	0.666667	3	Q6ZSZ5;P61981;P54274
4	17095556276	2.13549e+10	3.00334e+10	8.49303e+10	0.666667	1	0.666667	1	3	P20908;P07996;P21980
4	2.788e+09	1.252e+09	1.51001e+08	1.34041e+10	0.333333	0.666667	0.333333	0.666667	3	P20908;P07996;P01127
5	5.76139e+07	0	0	0	0.666667	0	0	0	3	Q13459;;O95714
3	1.83005e+07	7.43193e+07	0	0	0.333333	0.666667	0	0	3	Q9UIK4;Q96RR4;P05067
1	386770990	5.995e+08	2.61209e+09	2.90539e+09	0.333333	0.333333	0.666667	0.666667	3	P41595;Q13424;P29475
4	6.83993e+10	27608470367	3.19396e+10	61567000000	0.666667	0.333333	0.333333	0.333333	3	Q8N9B5;P04637;P35579
4	1.10335e+08	1.3702e+08	1.45889e+08	5.93145e+08	0.25	0.75	0.5	0.75	4	Q96RL7;P27986;P16333;P62993
4	1.10335e+08	3.05371e+07	6.56256e+07	3.74481e+08	0.25	0.5	0.25	0.5	4	Q96RL7;P27986;P16333;P06241
1	1.01676e+09	2.3389e+09	3.19407e+09	3016874125	0.666667	0.666667	1	1	3	Q13370;P17612;O95622
1	4.70231e+08	1.15392e+09	2.06662e+09	1.91688e+09	0.333333	0.333333	0.666667	0.666667	3	Q13370;P17612;P22612
6	8.29453e+08	1.0294e+09	2.22527e+08	4.77452e+08	0.666667	0.666667	0.333333	0.333333	3	O14713;P05067;Q07954
8	4.38874e+09	4.24045e+09	9851351801	7899759470	1	1	1	1	3	P62745;P63000;P52565
1	1.57308e+09	2.02532e+09	4.00169e+09	4162496890	0.666667	0.666667	0.666667	0.666667	3	P62745;P63000;P67775
7	1.45133e+07	0	2.59932e+08	2.11735e+06	0.333333	0	0.666667	0.333333	3	P29274;P00813;P08047
8	2.13741e+09	3.7826e+08	1.04423e+09	1.28258e+09	0.8	1	0.8	0.8	5	P13716;Q9NZL4;P52594;O15294;Q9UJU6
4	3.52547e+09	1.72833e+09	1575995069	3269999320	0.333333	0.666667	0.333333	0.333333	3	O14832;P53602;O75874
4	1.09517e+07	4.59477e+06	4.32236e+07	1.50821e+08	0.166667	0.166667	0.333333	0.5	6	Q99571;Q9NR50;P49770;Q13144;Q14232;Q9UI10
4	1.5812e+09	4.49738e+08	2.18304e+09	2.9311e+09	1	1	1	1	3	P48163;Q13618;Q9BTW9
5	1.16104e+08	3.94611e+06	3.44775e+07	3.48257e+07	0.333333	0.333333	0.666667	0.666667	3	Q6VN20;P46531;Q96PU5
1	8.63433e+08	1.037e+09	3.55496e+09	2766354674	0.666667	0.333333	0.666667	0.666667	3	P12429;Q15833;P50995
4	2.0413e+08	1.35694e+07	5.38267e+08	1.5616e+09	0.666667	0.333333	0.333333	0.666667	3	P12429;Q15833;O00161
6	2.81185e+10	3.96602e+10	7.4085e+09	2.6079e+10	0.666667	0.666667	0.666667	0.666667	3	Q8IWQ3;P55072;Q92905
4	1.45133e+07	0	1.21226e+08	7.06643e+08	0.333333	0	0.333333	0.666667	3	O14684;P08047;P18146
4	1.68812e+08	0	4.81753e+08	1.17171e+09	0.666667	0	0.666667	1	3	O14684;P08047;Q02447
2	5.20694e+08	1.11723e+09	1.09642e+09	6.81577e+08	0.666667	0.666667	0.666667	0.666667	3	Q8IXI2;O94905;Q9UKV5
1	0	0	1.704e+07	2.08721e+07	0	0	0.333333	0.666667	3	Q8WWQ8;P63165;O75925
4	2.01457e+08	2.4379e+08	1.51751e+09	2.06734e+09	0.4	0.4	0.6	0.8	5	Q8WWQ8;Q16539;P28482;P27361;P45983
4	7.89098e+09	1.78568e+10	3.70063e+10	6.27117e+10	0.666667	0.666667	0.333333	0.333333	3	Q5SW96;P05067;Q14192
8	2.413e+08	1.24903e+08	1.87222e+08	1.46624e+08	0.25	0.5	0.5	0.5	4	P78324;P62993;Q06124;O60674
2	3.51027e+08	5.2627e+08	6.23822e+08	2.52522e+08	0.666667	1	0.666667	0.333333	3	P51570;P05067;Q13618
3	1.83005e+07	2.24835e+08	1.19035e+07	0	0.333333	0.666667	0.333333	0	3	P51570;P05067;Q9UKB1
3	1.83005e+07	2.24835e+08	1.19035e+07	0	0.333333	0.666667	0.333333	0	3	P51570;P05067;Q9HCK5
6	858288233	6.89775e+08	2.07326e+08	1.34757e+07	0.333333	0.666667	0.666667	0.333333	3	P51570;O95817;Q9UKB1
4	2304882336	2.70708e+09	1.10245e+10	1.61506e+10	0.666667	0.666667	0.666667	0.666667	3	Q9NSA3;P35222;Q9Y230
4	4.98661e+09	2.8806e+09	1.02624e+10	14244313771	0.5	0.5	0.5	0.5	4	Q9NSA3;P35222;P14923;P25054
3	0	3.23708e+07	0	0	0	0.666667	0	0	3	Q92692;P50222;Q9NRD5
6	6.32842e+07	4.88963e+07	0	0	0.666667	0.666667	0	0	3	Q7Z3T8;Q9Y3C5;P05067
2	2.44802e+09	2.80995e+09	4.1872e+09	4.59838e+09	0.666667	0.666667	0.333333	0.333333	3	Q7Z3T8;P36873;P62136
2	3.72693e+09	4.28218e+09	4.1872e+09	4.59838e+09	1	1	0.333333	0.333333	3	Q7Z3T8;P36873;P05067
1	1.69184e+07	3.3916e+08	4.41635e+08	3.91919e+08	0.333333	0.666667	0.333333	0.333333	3	Q70UQ0;Q9NRD1;P31943
5	4.84941e+08	4.33595e+06	2.91259e+07	1.2126e+07	0.5	0.25	0.5	0.25	4	Q8IWA4;Q9NX47;P14635;O60260
5	1.49911e+09	2.10557e+08	5.45862e+07	1.79005e+08	0.75	0.5	0.75	0.5	4	Q8IWA4;Q9NX47;O95140;O60260
3	2.68978e+09	7.30115e+09	5.45862e+07	1.79005e+08	1	0.75	0.75	0.5	4	Q8IWA4;Q9NX47;O95140;Q7Z434
5	1.28092e+09	5.72695e+08	1.65035e+08	4.56014e+08	0.666667	0.666667	1	1	3	Q8IWA4;Q16611;O95140
5	8.56258e+08	3.32731e+08	1.66501e+08	1.97653e+08	0.5	0.25	0.5	0.5	4	O96018;Q9UHD2;O14980;P00533
5	1.29679e+08	1.6814e+07	2.46641e+06	1.4199e+06	0.5	0.25	0.25	0.25	4	O96018;Q9UHD2;P05067;P00533
4	1.51857e+10	6.12252e+09	4.08799e+10	5.90565e+10	0.666667	0.666667	0.666667	0.666667	6	P22223;P35222;P14923;O60716;P35221;P12830
4	2.79107e+09	3.59887e+09	2.76285e+09	4.71816e+09	0.666667	0.666667	0.666667	0.666667	3	P81274;P04899;P09471
2	0	3.02602e+07	1.32923e+07	2.4397e+07	0	0.666667	0.333333	0.333333	3	P61966;Q9BXS5;Q9NRD5
6	8.56258e+08	6.79527e+08	1.81507e+08	2.31409e+08	0.5	0.5	0.5	0.5	4	P61966;Q9BXS5;P00533;O14980
5	8.4976e+08	0	0	0	0.666667	0	0	0	3	Q13608;P49746;O43933
2	1.26928e+08	1.57898e+08	1.25949e+08	5.69191e+07	0.5	0.5	0.5	0.5	4	Q5VVJ2;O14744;Q9BQA1;Q9UPY3
6	4.62706e+08	5.53275e+08	5.37911e+07	3.71884e+07	0.5	0.5	0.25	0.25	4	Q96BR1;P07900;P05067;P49841
6	4.08257e+08	3.9559e+08	40651540	2.10048e+07	0.5	0.5	0.25	0.25	4	Q96BR1;P07900;P05067;P49840
1	1.37254e+07	3.54477e+07	6.49142e+07	8.01338e+07	0.25	0.5	0.25	0.25	4	Q96BR1;P07900;P05067;O15530
1	2.44772e+09	1.40295e+09	4.1872e+09	4.59838e+09	0.666667	0.333333	0.333333	0.333333	3	Q8IWU2;P62136;P36873
1	2.51821e+08	3.04738e+08	1.25697e+09	1.27522e+09	0.5	0.5	0.5	0.5	4	Q15256;Q16539;P28482;P27361
6	6.65273e+07	7.84726e+07	0	4.11265e+06	0.5	0.5	0	0.25	4	Q9H0G5;P78362;P05067;Q96SB4
2	1.80307e+08	4.92277e+08	4.41887e+08	3.37218e+08	0.666667	0.666667	0.333333	0.333333	3	Q6PGN9;P05067;Q06323
5	8.45315e+09	1.53016e+08	1.234e+09	3.46611e+09	0.5	0.75	0.25	0.5	4	Q6PGN9;P05067;P30044;P78318
4	2.61697e+10	9.2784e+10	77708000000	1.45619e+11	0.333333	0.666667	0.333333	0.666667	3	P19237;P09493;P45379
2	3.85877e+10	8.347e+10	5.18223e+10	1.13831e+11	0.333333	0.666667	0.333333	0.666667	3	P19237;P12883;P07951
3	77803631	3.90202e+08	1.18143e+08	3.47206e+08	0.333333	0.666667	0.333333	0.666667	3	P19237;Q969Q1;P68133
1	2.51821e+08	3.04738e+08	1.89689e+09	1.93415e+09	0.5	0.5	0.75	0.75	4	Q9BY84;P45983;P28482;Q16539
1	1.8946e+07	4.24282e+07	1.68199e+08	1.39939e+08	0.25	0.25	0.5	0.5	4	Q9BY84;P45983;P45984;Q16539
6	1.32741e+07	1.22818e+07	0	0	0.25	0.5	0	0	4	Q8IZL2;Q06330;Q92585;Q99466
3	6.17037e+07	1.71953e+08	3.52244e+07	2.69016e+07	0.666667	0.666667	0.333333	0.333333	3	O14495;P05067;P29353
2	8.20682e+07	2.67106e+08	1.63508e+08	1.41281e+08	0.666667	0.666667	1	0.666667	3	O14495;P06756;P56945
6	3.72186e+10	4.11373e+10	1.80143e+09	9.75594e+09	0.666667	0.666667	0.333333	0.666667	3	P10253;Q9NRD1;P38646
3	2.16275e+07	2.02283e+08	4.0457e+07	2.11218e+08	0.333333	0.666667	0.333333	0.333333	3	P10253;Q9NRD1;P04062
4	4.55077e+09	1.86408e+09	4.38184e+09	6.96506e+09	0.75	0.875	0.875	0.875	8	Q8IWE4;Q86VP6;P61081;Q13620;P62877;Q13619;Q13618;Q13616
8	2.91641e+08	8.7369e+07	4.59763e+08	2.38135e+08	0.333333	0.5	0.5	0.5	6	O43312;Q13616;Q9UKB1;Q9Y297;P63208;P62877
8	2.12075e+09	1.1437e+09	1.16258e+09	1.30805e+09	0.25	0.5	0.25	0.25	4	Q9BVW5;P49736;P27694;Q06830
5	1.19636e+08	5.14172e+07	5.85516e+06	2.46741e+07	0.4	0.4	0.2	0.4	5	Q99952;P62993;P00533;P12931;Q13480
4	4.44965e+07	2.94302e+07	2.95005e+07	3.62005e+07	0.333333	0.666667	0.666667	0.666667	3	Q92968;O75381;P40855
4	1.93567e+08	2.62841e+08	2.42817e+08	6.17311e+08	0.5	0.5	0.25	0.5	4	Q96RU8;Q02750;P45985;O14733
1	2.90196e+09	2.87696e+09	1.44878e+10	8.30499e+09	0.333333	0.666667	0.666667	0.666667	3	P29074;P62993;P26641
3	0	6.31656e+07	7.31896e+06	3.09298e+07	0	0.5	0.25	0.5	4	P29074;P62993;P16333;P27986
4	6.49725e+09	3.91176e+09	3.57679e+10	1.46157e+11	0.666667	0.666667	0.666667	0.666667	3	Q96KJ9;P04179;P05067
4	9874831360	5.78882e+09	56982907706	226552938044	0.666667	0.666667	1	1	3	Q96KJ9;P04179;P00441
6	2.02065e+09	2.81017e+09	1.10338e+09	1.50631e+09	0.666667	0.666667	0.666667	0.666667	3	Q9H1C4;P39656;P46977
6	2.06768e+09	2.52976e+09	1.02229e+09	1.45788e+09	0.666667	0.666667	0.666667	0.666667	3	Q9H1C4;P39656;Q8TCJ2
5	5.08112e+07	2.24187e+07	0	0	0.666667	0.333333	0	0	3	Q9NRY2;Q68E01;P05067
2	2.62734e+08	3.19805e+08	4.68557e+08	5.38812e+08	0.333333	0.666667	0.666667	0.666667	3	P15151;P12830;Q07157
4	2.79107e+09	3.59887e+09	2.76285e+09	4.71816e+09	0.666667	0.666667	0.666667	0.666667	3	Q92729;P04899;P09471
4	0	0	3.55646e+07	7.23872e+07	0	0	0.333333	0.666667	3	Q9ULV1;P32121;O14641
2	4.4029e+07	7.0869e+07	4.98964e+07	7.76858e+07	0.25	0.25	0.25	0.5	4	Q9NQ92;;O14744;P32121
2	5.87054e+07	9.44919e+07	1.54568e+08	2.94994e+07	0.333333	0.333333	0.666667	0.333333	3	Q9NQ92;O43251;O14744
6	2.81005e+10	3.95848e+10	7.30371e+09	2.59426e+10	0.666667	0.666667	0.666667	0.666667	3	Q15042;P55072;P28702
6	4.8442e+10	8.24241e+10	1.37097e+10	4.44656e+10	1	1	1	1	4	Q15042;P55072;O95292;Q9P0L0
7	1.06965e+08	1.09941e+08	1.10301e+09	574747525	0.25	0.25	0.5	0.25	4	Q92908;P27361;P28482;Q15648
1	2.35699e+08	1.09941e+08	1.92727e+09	1.15267e+09	0.5	0.25	0.75	0.5	4	Q92908;P27361;P28482;P08047
7	1.06965e+08	1.09941e+08	1.10301e+09	574747525	0.25	0.25	0.5	0.25	4	Q92908;Q09472;P28482;Q15648
1	2.35699e+08	1.09941e+08	1.92727e+09	1.15267e+09	0.5	0.25	0.75	0.5	4	Q92908;Q09472;P28482;P08047
6	1.18939e+09	1.48901e+09	9.67665e+08	442862146	1	1	0.666667	0.333333	3	P07108;P54727;P54725
8	3.96941e+09	2.02521e+09	3.96472e+09	2.4392e+09	0.666667	0.666667	1	0.333333	3	P07108;P17931;P00441
2	3.06068e+08	1.05636e+09	2.14995e+09	518239621	0.333333	0.333333	0.666667	0.333333	3	Q8WXF8;Q99729;O43251
5	3.65854e+08	0	0	0	0.666667	0	0	0	3	Q15392;P37840;P00533
4	2.58864e+08	8.42368e+06	336986179	1.03977e+09	1	0.333333	0.333333	1	3	O76074;Q13976;Q14643
4	1.60721e+09	2.3389e+09	2.09131e+09	2.84247e+09	1	0.666667	0.666667	1	3	O76074;P17612;O95622
4	1.58158e+09	1.15392e+09	1014276224	2.75443e+09	1	0.333333	0.333333	1	3	O76074;P17612;Q14643
4	9.95172e+08	1.15392e+09	1014276224	1.80062e+09	0.666667	0.333333	0.333333	0.666667	3	O76074;P17612;P22612
4	2.59317e+10	1.22014e+10	1.725e+10	2.81718e+10	0.75	0.75	0.75	0.75	4	P50993;Q00610;Q86VP6;Q13618
6	1.59575e+11	1.93206e+11	2.32135e+10	3.15782e+10	0.75	0.75	0.5	0.75	4	P50993;Q00610;P61421;P21796
8	1.51862e+09	2.34888e+09	6.81452e+09	4.40466e+09	0.666667	0.666667	0.666667	0.666667	3	O00628;O75381;P48643
4	3.29539e+08	4.8077e+07	2.55371e+08	1.82652e+09	1	0.666667	1	1	3	O15031;P19174;O15085
2	4.13379e+08	5.73901e+08	608186441	2.95294e+08	0.666667	0.333333	0.333333	0.333333	3	Q8N1I0;P61326;P38919
1	1.26783e+09	2.56764e+09	8.74156e+09	6.93729e+09	0.75	0.75	0.75	0.75	4	Q8N1I0;P62993;P38919;P06748
1	1.10507e+08	1.62394e+09	6.95229e+09	5.04685e+09	0.5	0.5	0.5	0.5	4	Q8N1I0;P62993;P00533;P31946
8	2.69417e+08	3.6318e+07	2.75223e+08	1.88563e+08	0.5	0.5	0.5	0.5	4	Q8N6I1;Q13547;Q15796;Q92769
6	1.07361e+09	8.94101e+08	1.07712e+08	1.29876e+08	0.666667	0.666667	0.333333	0.333333	3	Q8N6I1;O14980;Q13485
3	1.86023e+07	9.73825e+07	2.00806e+07	7.93596e+07	0.166667	0.5	0.333333	0.5	6	P50607;P27986;O60674;P62993;P12931;P19174
3	0	5.05325e+07	5.85516e+06	2.47439e+07	0	0.4	0.2	0.4	5	P50607;P27986;O60674;P62993;P35568
4	2.608e+07	8.11518e+07	1.1065e+08	2.10763e+08	0.333333	0.666667	0.333333	0.666667	3	P50607;P27986;P50148
3	7.14938e+09	15920044196	4.4757e+09	3.23909e+09	0.666667	0.666667	0.666667	0.666667	3	P02765;P31749;P60953
3	6.43611e+09	1.50914e+10	2.99447e+09	1.39176e+09	0.666667	0.666667	0.666667	0.666667	3	P02765;P62993;P06213
3	7.14938e+09	2.40017e+10	6.74283e+09	4.90054e+09	0.666667	1	1	1	3	P02765;P62993;P60953
3	6.52077e+09	2.33593e+10	4.93943e+09	2.76018e+09	0.666667	1	1	1	3	P02765;P62993;P53041
1	1.14551e+11	1.35056e+11	458368000000	3.57977e+11	0.666667	0.666667	0.666667	0.666667	3	P45379;P19429;P17252
2	7.85947e+10	1.39023e+11	1.55418e+11	7.28047e+10	1	1	0.666667	0.333333	3	P45379;P05067;Q99683
5	8.52019e+08	3.3424e+06	1.86885e+07	6.20841e+06	0.666667	0.333333	0.333333	0.333333	3	O43933;Q04206;Q9UKB1
2	3.13564e+08	6.10611e+08	7.3093e+08	7.6633e+08	0.666667	0.666667	0.333333	0.333333	3	O94811;Q00535;P28482
3	6.49265e+07	3.62273e+08	0	0	0.666667	0.666667	0	0	3	O94811;Q00535;P05067
6	2.32369e+09	4.97722e+09	2.172e+09	1.81974e+09	1	1	0.666667	0.666667	3	O94811;P49841;P17612
6	1.68518e+09	1.46641e+09	1.20398e+09	1223871873	1	0.75	0.5	0.5	4	O94811;P49841;P28482;P37840
8	1.65089e+09	1.97101e+09	1.90358e+09	1.89842e+09	1	1	0.75	0.75	4	O94811;P49841;P28482;Q9UBN7
6	1.31222e+09	1.18703e+09	5.37911e+07	3.71884e+07	1	0.75	0.25	0.25	4	O94811;P49841;P05067;P37840
8	1.26287e+09	9.10121e+08	2.84312e+09	1930488068	0.666667	0.666667	0.666667	0.666667	3	Q96DT6;P35998;Q14683
2	1.39215e+09	1.68485e+09	2.9193e+09	1.94133e+09	0.75	0.75	0.75	0.75	4	Q96DT6;P35998;P43686;P62195
6	2.45786e+09	1.89138e+09	1.22386e+09	2.00761e+09	0.75	0.75	0.75	0.75	4	Q92551;Q13619;Q16531;P62877
3	0	6.31656e+07	7.31896e+06	3.09298e+07	0	0.5	0.25	0.5	4	Q9Y5X2;P27986;P16333;P62993
2	1.11363e+09	1.62851e+09	2.27728e+09	2524407542	0.5	0.5	0.5	0.5	4	P55087;P11532;Q14118;Q13424
6	1.40158e+11	1.56572e+11	6.57906e+10	8.78248e+10	0.666667	0.666667	0.666667	0.666667	3	P00505;P11142;P24941
6	5.68758e+10	4.1048e+10	2.38899e+10	4.13083e+10	0.666667	0.666667	0.666667	0.666667	3	P00505;Q9UQL6;P00367
5	4.71441e+07	9.68612e+06	0	4.68097e+07	0.333333	0.333333	0	0.666667	3	P54753;P20936;P06241
4	4.04455e+08	5.5639e+07	5.21123e+08	1.20723e+09	0.333333	0.666667	0.666667	0.666667	3	P01344;P46379;Q9UNN5
2	3.29997e+09	3.3953e+09	3.05242e+09	1.74126e+09	0.333333	0.333333	0.666667	0.333333	3	O43283;P30048;O14920
5	3.03063e+10	6.16174e+09	5.14883e+09	7.99202e+09	1	1	0.666667	1	3	O00186;O00161;P02751
4	6.0227e+07	3.10263e+08	4.92686e+07	5.19395e+08	0.666667	0.666667	0.333333	0.666667	3	O00186;O00161;P17252
4	4.51703e+07	2.32697e+08	3.69515e+07	3.89546e+08	0.5	0.5	0.25	0.5	4	O00186;O00161;Q15833;P32856
8	2.0183e+10	6.24265e+09	7.75252e+09	7.99571e+09	0.666667	1	1	1	3	O00186;P62993;P02751
5	3.17826e+10	7.45196e+09	8046383766	8.34344e+09	1	1	1	1	3	O00186;O14980;P02751
4	7792310276	7.7927e+09	4.87564e+09	2.02876e+10	0.666667	0.333333	0.666667	1	3	P08174;O75251;P39210
1	1.8946e+07	4.24282e+07	1.68199e+08	1.39939e+08	0.25	0.25	0.5	0.5	4	Q9Y6W6;Q16539;P45983;P27361
1	1.8946e+07	4.24282e+07	1.68199e+08	1.39939e+08	0.25	0.25	0.5	0.5	4	Q9Y6W6;Q16539;P45983;P45984
5	4.79149e+08	6.89357e+07	3.16902e+07	1.42532e+07	0.666667	0.333333	0.333333	0.333333	3	Q92743;P29474;P02649
4	5.86679e+08	4.66455e+08	2.89892e+08	7.53868e+08	1	1	0.666667	0.666667	3	Q9BZE9;P05067;P46459
6	2.80228e+10	3.95865e+10	7.29359e+09	2.59856e+10	0.666667	0.666667	0.666667	0.666667	3	Q9BZE9;P55072;Q15910
6	4.25041e+10	5.97521e+10	1.13559e+10	3.99685e+10	1	1	1	1	3	Q9BZE9;P55072;P46459
7	8.70795e+06	0	7.27356e+07	4.79495e+06	0.2	0	0.2	0.4	5	P32519;P08047;Q04864;P11831;P19838
3	1.7343e+11	557857210416	2.14531e+11	1.91686e+11	0.75	0.75	0.75	0.75	4	P09960;Q9UQL6;Q12931;P04075
6	2.1504e+11	2.60928e+11	4.78307e+10	4.41401e+10	1	1	1	1	4	O75844;P21796;Q00610;P39656
6	1.85406e+11	2.43604e+11	2.77508e+10	1.16799e+10	1	1	1	1	3	O75844;P21796;O95817
6	1.21887e+11	1.61893e+11	1.8317e+10	7.75963e+09	0.666667	0.666667	0.666667	0.666667	3	O75844;P21796;P51148
6	13990779613	1.97843e+10	7.37363e+09	2.59114e+10	0.333333	0.333333	0.666667	0.666667	3	P43378;Q9GZP9;P55072
4	0	0	3.48437e+07	8.51354e+07	0	0	0.25	0.5	4	P43378;O43752;O43889;Q9HCE1
4	1.56647e+08	1.24101e+08	3.6993e+08	6.79707e+08	0.333333	0.333333	0.666667	0.666667	3	P43378;O43752;P46459
6	2.82949e+10	3.98168e+10	1.1476e+10	3.98572e+10	0.666667	0.666667	1	1	3	P43378;P55072;P46459
3	7.73231e+07	4.24436e+08	2.48461e+07	5.20034e+07	0.5	0.5	0.25	0.25	4	Q9H7B4;P07900;Q16543;P05067
4	3.92719e+09	8.90597e+09	7.42101e+10	1.25431e+11	0.333333	0.333333	0.666667	0.666667	3	P48380;Q14192;P16220
5	4.47918e+08	4.58047e+07	6.38951e+07	9.35958e+07	0.666667	0.333333	0.333333	0.333333	3	P19875;Q92905;P06733
2	0	4.44813e+07	7.87237e+07	2.46076e+07	0	0.333333	0.666667	0.333333	3	Q9HAP6;Q9NUP9;Q9UQB8
5	1.30889e+08	6.42096e+07	0	2.21351e+07	0.666667	0.666667	0	0.333333	3	Q8N4X5;P05067;P20936
5	9.11216e+07	4.52186e+07	3.28855e+06	5.25252e+07	0.333333	0.333333	0.333333	0.666667	3	Q9NVV4;Q9UHD2;Q13137
8	1.19405e+08	0	1.21226e+08	2.11735e+06	0.666667	0	0.333333	0.333333	3	Q13118;Q96ST3;P08047
3	5.54555e+06	6.06814e+07	2.00054e+07	2.95769e+07	0.2	0.4	0.4	0.4	5	Q7L0Q8;P62993;Q05397;Q14289;P12931
6	5.57365e+07	1.32083e+08	4.85877e+07	1.02481e+08	0.4	0.6	0.6	0.6	5	Q7L0Q8;P62993;Q05397;P19174;P12931
6	5.57365e+07	1.32083e+08	4.85877e+07	1.02481e+08	0.4	0.6	0.6	0.6	5	Q7L0Q8;P62993;Q05397;P19174;P16333
3	2.23227e+07	7.60215e+07	2.40967e+07	5.55033e+07	0.2	0.4	0.4	0.4	5	Q7L0Q8;P62993;Q13153;P19174;P16333
4	1.73128e+09	1.80719e+09	8.52107e+09	1.22215e+10	0.5	0.5	0.5	0.5	4	Q9Y3M2;P35222;P31749;P31751
5	1.68427e+08	0	0	0	0.666667	0	0	0	3	Q86XI2;O95347;P00533
5	3.10113e+07	0	0	0	0.5	0	0	0	4	Q86XI2;O95347;P42695;Q9NTJ3
2	2.86282e+08	6.55979e+08	732617327	2.50138e+08	0.666667	0.666667	0.333333	0.666667	3	Q9NRW3;P38159;P78362
5	1.52836e+10	3.29531e+09	4886646399	3.78584e+09	0.5	0.5	0.5	0.5	4	Q9NRW3;P38159;P02751;P49736
8	1.41617e+09	6.16129e+08	9.77449e+08	9.86654e+08	0.666667	0.666667	0.666667	0.666667	3	Q53H12;P35226;Q13618
1	1.63739e+09	5.39214e+09	7.916e+09	8.16811e+09	0.666667	0.666667	0.666667	0.666667	3	O14924;P61981;Q13619
4	1.17866e+08	8.42368e+06	336986179	6.13131e+08	0.666667	0.333333	0.333333	0.666667	3	Q9Y210;Q14643;Q13976
8	2.12904e+09	9.22628e+08	4.46131e+09	2.49657e+09	1	1	1	1	3	O95336;P11413;P52209
8	1.07931e+09	5.1814e+08	2.87139e+09	1.591e+09	0.666667	0.666667	0.666667	0.666667	3	O95336;P54274;P52209
4	9.98548e+07	5.30822e+08	4.70984e+09	7827689837	0.333333	1	0.666667	0.666667	3	Q8ND56;O95433;Q14011
1	2.33546e+08	5.90538e+08	1.1181e+09	8.003e+08	0.666667	1	0.666667	0.666667	3	Q8ND56;O95433;P31943
1	1.69184e+07	2.11736e+08	4.41635e+08	3.91919e+08	0.333333	0.666667	0.333333	0.333333	3	Q8ND56;P31943;P04637
6	3.84195e+09	4.8507e+09	1.38325e+09	1.37863e+09	0.666667	1	0.666667	0.666667	3	Q8ND56;P31943;Q92499
6	4813488502	5.88278e+09	7.15407e+08	8.54543e+08	0.666667	1	0.666667	0.666667	3	Q8ND56;Q92499;O14980
3	1007652431	2.30429e+09	3.9737e+08	3.82517e+08	0.5	0.75	0.5	0.5	4	Q8ND56;P68400;P04637;O14980
4	169082269	1.98059e+09	4.78941e+09	8.0615e+09	0.333333	1	0.666667	0.666667	3	Q8ND56;P68400;Q14011
4	1.46936e+08	9.99388e+08	3.70723e+08	1.94395e+09	0.666667	0.666667	0.666667	0.666667	3	Q15363;Q53GQ0;P05023
6	4.22863e+08	6.22905e+08	6.18158e+07	3.65118e+08	0.666667	0.666667	0.666667	0.666667	3	Q15363;P40337;P49755
6	4.22863e+08	6.22905e+08	6.18158e+07	3.65118e+08	0.666667	0.666667	0.666667	0.666667	3	Q15363;P49768;P49755
8	233207246	2.04874e+07	6.75653e+08	2.78203e+08	0.666667	0.333333	0.666667	0.333333	3	Q96JJ3;P84095;Q92556
1	8.02081e+08	1.13455e+09	6.55391e+09	5.57589e+09	0.666667	0.666667	0.666667	0.666667	3	Q96JJ3;P62993;P06748
2	4.42494e+07	1.07856e+08	1.65588e+08	8.53565e+07	0.333333	0.666667	0.666667	0.666667	3	Q96JJ3;P62993;P46109
7	1.1917e+08	0	6.61722e+08	0	0.333333	0	0.666667	0	3	P27487;O95999;O14920
8	1.5394e+08	6.46331e+07	3.26796e+08	1.51358e+08	0.2	0.4	0.4	0.4	5	Q6PGQ7;P63208;Q9UKB1;Q9Y297;Q13616
8	12592431832	6.08336e+09	5.62477e+09	9.7203e+09	0.666667	0.666667	0.666667	0.666667	3	P25100;P46939;Q13424
2	8.3699e+07	8.5565e+08	6.66795e+08	5.45488e+08	0.25	0.5	0.5	0.5	4	P25100;Q9UKV5;O75477;O94905
4	9.25634e+10	7.91476e+10	7.97156e+10	1.95728e+11	0.714286	0.714286	0.571429	0.714286	7	Q76I76;P21333;P23528;Q16643;Q9UHB6;P62140;P35579
8	1.5394e+08	6.46331e+07	3.26796e+08	1.51358e+08	0.2	0.4	0.4	0.4	5	Q76N32;Q13616;Q9UKB1;Q9Y297;P63208
8	4.14523e+08	6.73408e+07	2.2571e+08	2.24415e+08	0.4	0.4	0.4	0.6	5	P01138;Q06124;Q9UQC2;P46109;Q13905
3	1.83005e+07	1.39571e+08	5.60275e+07	6.50732e+07	0.333333	0.666667	0.333333	0.333333	3	Q7Z4W1;P78560;P05067
3	1.83005e+07	1.39571e+08	5.60275e+07	6.50732e+07	0.333333	0.666667	0.333333	0.333333	3	Q7Z4W1;Q9Y4K3;P05067
4	6.08646e+06	4.05399e+07	1.4602e+08	3.72323e+08	0.333333	0.333333	0.666667	1	3	Q96RF0;P62993;Q96J02
4	1.94097e+07	4.05399e+07	2.52676e+08	4.27279e+08	0.666667	0.333333	1	1	3	Q96RF0;P62993;Q07889
1	6.08646e+06	4.05399e+07	1.4602e+08	1.94095e+08	0.333333	0.333333	0.666667	0.666667	3	Q96RF0;P62993;Q07890
3	1.75273e+07	8.01926e+07	0	6.73349e+07	0.333333	0.666667	0	0.333333	3	O00522;P63279;P61086
4	3120750612	1.07915e+09	2.66468e+09	4.73879e+09	0.666667	0.666667	0.666667	0.666667	3	O75616;Q86VP6;Q13618
5	3.16794e+08	5.96189e+07	2.26119e+08	8.91804e+07	0.333333	0.333333	0.666667	0.333333	3	Q7L7X3;Q13315;Q9UER7
5	3.16794e+08	5.96189e+07	2.26119e+08	8.91804e+07	0.333333	0.333333	0.666667	0.333333	3	Q7L7X3;Q13315;O43318
5	1.03013e+09	4.43642e+08	1.07712e+08	1.29876e+08	0.666667	0.333333	0.333333	0.333333	3	Q9UPW5;Q9UKE5;O14980
4	2.85453e+10	7.72861e+09	7.30588e+09	1.74288e+10	0.666667	0.333333	0.333333	0.333333	3	Q9UPW5;Q9UKE5;P99999
4	6.35073e+06	7.01106e+07	3.78928e+07	2.95387e+08	0.2	0.4	0.2	0.6	5	P51809;Q86Y82;Q15836;O00161;O43752
8	5.10273e+07	2.69723e+07	1.05166e+08	7.97995e+07	0.75	0.5	0.75	0.5	4	Q9Y2U8;P84022;Q15796;Q15797
4	2.0631e+07	2.69723e+07	5.54547e+07	7.97995e+07	0.5	0.5	0.5	0.5	4	Q9Y2U8;P84022;Q15796;O15198
8	1.68333e+10	1.28965e+10	1.88953e+10	1.32967e+10	0.666667	0.666667	0.666667	0.666667	3	Q9Y2U8;P84022;P02545
3	1.34723e+08	6.41796e+08	9.61861e+06	1.50553e+08	0.333333	0.666667	0.333333	0.333333	3	P17152;Q12983;Q13323
3	1.34723e+08	6.41796e+08	9.61861e+06	1.50553e+08	0.333333	0.666667	0.333333	0.333333	3	P17152;Q12983;O60238
5	4.6977e+08	4.09461e+07	9.81942e+07	2.71671e+07	0.666667	0.333333	0.666667	0.333333	3	Q92556;Q13107;Q9BYV2
4	2.07051e+08	1.0038e+08	1.96147e+08	2.52441e+08	0.666667	0.666667	0.666667	0.666667	3	Q9UK73;Q92905;P62877
6	7.96888e+09	1.14839e+10	5.68306e+09	5.01742e+09	0.666667	0.666667	0.666667	0.666667	3	Q9UK73;Q92905;P63244
8	1.98091e+09	2.66922e+09	2.50626e+09	1.60466e+09	0.5	0.75	0.75	0.5	4	Q9NRG9;Q96EE3;Q14974;P63279
8	2.767e+09	1.16703e+09	2.20254e+09	1.05445e+09	0.666667	0.333333	0.666667	0.333333	3	Q9NRG9;Q14974;P00533
8	2.87628e+09	2.34274e+09	4.52793e+09	3088402398	0.666667	0.666667	1	0.666667	3	Q9NRG9;Q14974;O75147
8	1.25096e+09	8.95963e+08	1.65466e+09	1.23925e+09	0.666667	0.666667	1	0.666667	3	Q9NRG9;O14980;O75147
5	1.14168e+09	4.43642e+08	2.87022e+08	1.29876e+08	0.666667	0.333333	0.666667	0.333333	3	Q9NRG9;O14980;P00533
3	5.02686e+08	9.1642e+08	2.87022e+08	1.29876e+08	0.333333	0.666667	0.666667	0.333333	3	Q9NRG9;O14980;P63279
6	5.02686e+08	4.43642e+08	2.87022e+08	1.29876e+08	0.333333	0.333333	0.666667	0.333333	3	Q9NRG9;O14980;Q04864
5	3542662932	1.12943e+09	3.8649e+08	1.22166e+09	0.666667	0.666667	0.333333	0.666667	3	Q9NQG6;O00429;Q9Y3D6
4	5.21915e+10	5.10718e+10	2.3567e+10	105473385743	0.666667	1	1	1	3	O14907;P42765;O96008
4	1106798429	2.49266e+09	1.08178e+10	1.6486e+10	0.333333	0.666667	0.666667	0.666667	3	O14907;P62837;P35222
1	0	5.06566e+08	1.57356e+09	1.47191e+09	0	0.666667	0.666667	0.666667	3	O14907;P62837;P10599
8	3.50754e+07	1.21482e+07	3.41783e+07	3.26246e+07	0.333333	0.666667	0.333333	0.333333	3	Q92813;P62253;P62877
3	1.65234e+08	1.05679e+09	2.70553e+08	7.69232e+07	0.333333	0.666667	0.666667	0.333333	3	Q96LR2;P26368;Q8WWY3
5	4.22281e+08	2.23955e+08	2.00363e+08	8.3411e+07	0.333333	0.333333	0.666667	0.666667	3	Q96LR2;O14964;Q9NYB9
3	13990779613	4.16528e+10	1.65309e+10	3.2593e+10	0.333333	0.666667	0.666667	0.666667	3	Q00587;P31946;P55072
2	3.844e+09	4.45909e+09	8.77922e+09	9.54545e+09	1	1	0.666667	0.666667	3	Q9UQ13;P05067;P36873
2	1.41332e+08	1.66833e+08	2.02408e+08	1.74345e+08	0.666667	0.666667	0.333333	0.333333	3	Q9UQ13;P05067;P01106
2	1.41332e+08	1.63503e+09	1.13221e+09	1.67354e+09	0.666667	1	0.666667	0.666667	3	Q9UQ13;P05067;P01116
1	2.52607e+09	2.92789e+09	8.77922e+09	9.54545e+09	0.666667	0.666667	0.666667	0.666667	3	Q9UQ13;P62136;P36873
4	8.95605e+08	428940938	1.25428e+09	1.87358e+09	0.5	0.5	0.5	0.5	4	Q9UQ13;P62136;Q7Z6Z7;P01106
1	2.52607e+09	2.92789e+09	8.77922e+09	9.54545e+09	0.666667	0.666667	0.666667	0.666667	3	Q9UQ13;P04049;P36873
4	8.95605e+08	428940938	1.25428e+09	1.87358e+09	0.5	0.5	0.5	0.5	4	Q9UQ13;P04049;Q7Z6Z7;P01106
1	5.23654e+07	1.04518e+09	1.13221e+09	1.67354e+09	0.333333	0.666667	0.666667	0.666667	3	Q9UQ13;P04049;P01116
5	6.84337e+07	4.31426e+07	5.15914e+06	3.442e+07	0.25	0.5	0.25	0.5	4	Q7L523;P49815;Q92574;Q9HB90
4	3.31946e+09	1.03675e+09	2.51169e+09	4.39583e+09	0.666667	0.666667	0.666667	0.666667	3	Q8WTV0;Q13616;Q86VP6
6	1.85877e+10	20505978802	1.80143e+09	9.42738e+09	0.333333	0.333333	0.333333	0.666667	3	Q9H488;Q9HCE1;P38646
3	1.79805e+08	4.16984e+08	8.32606e+06	1.88155e+07	0.333333	0.666667	0.333333	0.333333	3	O60462;O14786;P37173
7	1.94351e+07	8.08001e+06	1.0527e+08	6.335e+06	0.25	0.25	0.75	0.25	4	Q8ND76;Q9BQA1;Q15291;Q9UBL3
8	2.56566e+08	1.26307e+08	4.9333e+08	8.10416e+07	0.333333	0.666667	0.666667	0.333333	3	Q8ND76;P61964;Q13616
7	0	4.59673e+07	1.71805e+08	0	0	0.4	0.8	0	5	Q8ND76;P61964;Q15291;Q6UXN9;Q9UBL3
1	2.06662e+09	5.43486e+09	8.30781e+09	8.15646e+09	0.666667	0.666667	0.666667	0.666667	3	Q8ND76;P61981;Q13616
5	4.7395e+10	2.07367e+09	1.76631e+09	3.10788e+09	0.666667	0.666667	0.666667	0.666667	3	P16157;P02730;Q9UL45
5	5.09032e+09	9.34033e+08	8.30894e+08	1.16539e+09	0.333333	0.666667	0.333333	0.333333	3	P16157;P36897;P16070
4	11761398806	1.55693e+09	20117116884	79282112228	0.666667	0.666667	0.666667	0.666667	3	P16157;P36897;Q01082
4	372725603116	1.63823e+11	2.39104e+11	6.88032e+11	1	1	1	1	3	P16157;Q13618;Q8WZ42
4	20193049016	2.8668e+10	9.73386e+10	1.67628e+11	1	1	1	1	4	P16157;Q13618;Q01082;P04792
3	2.23227e+07	1.16859e+08	2.40967e+07	9.52315e+07	0.2	0.6	0.4	0.6	5	P47928;P19174;P27986;P62993;P12931
3	2.23227e+07	1.16859e+08	2.40967e+07	9.52315e+07	0.2	0.6	0.4	0.6	5	P47928;P19174;P27986;P62993;P16333
4	8.16558e+08	5.16666e+08	1.33354e+09	4019007380	0.666667	0.666667	0.666667	0.666667	3	O94925;P63241;P49736
4	8.16558e+08	5.16666e+08	1.33354e+09	4019007380	0.666667	0.666667	0.666667	0.666667	3	O94925;P63241;P15336
4	8.16558e+08	5.16666e+08	1.33354e+09	4019007380	0.666667	0.666667	0.666667	0.666667	3	O94925;P63241;P53602
2	7.84823e+07	3.1214e+08	2.72568e+08	3.18863e+08	0.666667	0.666667	0.666667	0.666667	3	Q96NA2;P51149;Q9P253
3	1.83005e+07	5.63359e+07	0	9.33773e+06	0.333333	0.666667	0	0.333333	3	Q12979;P05067;P38936
3	1.83005e+07	5.63359e+07	0	9.33773e+06	0.333333	0.666667	0	0.333333	3	Q12979;P05067;Q86XR8
3	1.83005e+07	5.63359e+07	0	9.33773e+06	0.333333	0.666667	0	0.333333	3	Q12979;P05067;Q8TBB1
3	1.83005e+07	5.63359e+07	0	9.33773e+06	0.333333	0.666667	0	0.333333	3	Q12979;P05067;Q9BV73
4	0	5.74929e+06	0	1.12548e+08	0	0.333333	0	0.666667	3	Q12979;P04637;Q9HCE1
4	0	5.74929e+06	0	1.12548e+08	0	0.333333	0	0.666667	3	Q12979;Q9HCE1;Q9BV73
8	9.30005e+08	1.22313e+08	3.80017e+08	5.31307e+08	0.666667	0.666667	0.666667	0.666667	3	Q14C86;Q15459;P04150
1	1.9979e+09	2.92851e+10	8.02863e+10	5.85904e+10	0.666667	1	1	1	3	Q14C86;P31946;P04792
1	4.5049e+09	2.74897e+10	6.67341e+10	4.89282e+10	1	1	1	1	3	Q14C86;O14980;P04792
6	1.21279e+09	1.09005e+09	2.35623e+08	7.41629e+08	0.5	0.75	0.5	0.75	4	Q14C86;O14980;O15169;P49674
5	6.36885e+09	2.18607e+09	7.47055e+08	1.02563e+09	0.666667	0.666667	0.666667	0.666667	3	P01127;P07996;Q07954
2	2.49362e+07	1.95404e+08	1.44619e+08	1.29469e+08	0.25	0.25	0.5	0.5	4	Q9NRP7;P07900;O15344;Q16543
5	2.07092e+09	1.11235e+09	6.23536e+08	9.35608e+08	0.666667	0.333333	0.333333	0.333333	3	O43915;P05556;Q13443
6	1.38623e+09	1.2275e+09	1.07712e+08	4.79708e+08	0.666667	0.666667	0.333333	0.666667	3	Q9H078;O14980;P49736
6	1.38623e+09	1.89795e+09	1.07712e+08	4.79708e+08	0.666667	1	0.333333	0.666667	3	Q9H078;O14980;Q15654
3	0	1.99416e+08	0	0	0	0.666667	0	0	3	Q969X5;P15927;P27694
1	3.96169e+11	4.83658e+11	1.19607e+12	1.01374e+12	0.666667	0.666667	0.666667	0.666667	3	Q9NZA1;P12814;P15311
2	1.02239e+09	1.19437e+09	2.32666e+09	2.26783e+09	0.666667	0.666667	0.666667	0.666667	3	Q9NZA1;Q9Y696;P15311
5	20870733026	4.34468e+09	6376669544	5.802e+09	0.666667	0.666667	0.666667	0.666667	3	Q9NZA1;P02751;P06241
5	20870733026	4.34468e+09	6376669544	5.802e+09	0.666667	0.666667	0.666667	0.666667	3	Q9NZA1;P02751;P15311
4	37811727841	2.3596e+10	20527688997	69477700319	1	1	1	1	3	Q9NZA1;P02751;P06396
4	5.06384e+09	1.19331e+10	8634832120	4.15098e+10	0.666667	0.666667	0.666667	0.666667	3	Q9NZA1;P68133;P06396
8	5.14767e+08	1.72566e+08	6.05166e+08	5.36846e+08	0.666667	0.666667	0.666667	0.666667	3	Q86VS8;Q96ED9;Q13618
6	1.02681e+11	1.3575e+11	37787657831	4.46153e+10	0.75	0.75	0.5	0.5	4	Q9Y6X1;P05067;P11142;P34932
4	3.70355e+08	3.43427e+08	4.79092e+08	1.59885e+09	0.4	0.6	0.4	0.4	5	Q9NZM1;P51148;P27694;P15927;P51149
4	1.72933e+08	6.44799e+07	1.74331e+08	7.1386e+08	0.2	0.4	0.2	0.2	5	Q9NZM1;P51148;P27694;P15927;P24941
4	6.27624e+08	1.64341e+08	2.90551e+08	1.18977e+09	0.666667	0.666667	0.333333	0.333333	3	Q9NZM1;P51148;Q9Y3E0
5	9.11156e+07	1.58719e+07	2.64435e+07	1.192e+07	0.6	0.4	0.4	0.2	5	P0DI83;Q13485;P36897;Q15797;Q15796
3	3.41211e+07	7.45162e+08	9.73381e+07	3.94983e+08	0.333333	0.666667	0.333333	0.333333	3	P0DI83;Q13485;P11233
8	3.38494e+08	1.63216e+08	5.45854e+08	5.19176e+08	0.5	0.5	0.5	0.5	4	Q9P2N7;Q13618;Q92905;P07900
1	3.38494e+08	3.61474e+08	9.08521e+08	9.06933e+08	0.5	0.75	0.75	0.75	4	Q9P2N7;Q13618;Q92905;Q92734
1	7.5739e+06	9.81798e+06	8.47428e+07	9.25576e+07	0.333333	0.333333	0.666667	0.666667	3	Q15651;P54274;Q15796
4	2.6051e+07	2.98964e+07	3.01058e+07	6.37914e+07	0.333333	0.333333	0.333333	0.666667	3	Q15651;Q96SB4;P78362
5	7.77933e+07	2.98964e+07	5.95098e+06	5.48353e+06	0.666667	0.333333	0.333333	0.333333	3	Q14244;P16989;P78362
8	6.76394e+08	4.19801e+08	9.28726e+08	1.36777e+08	0.5	0.25	0.75	0.5	4	Q14244;P16989;Q08211;P49959
5	7.77933e+07	2.98964e+07	5.95098e+06	5.48353e+06	0.666667	0.333333	0.333333	0.333333	3	Q14244;P49759;P78362
8	7.06304e+08	450312832	1.91863e+09	715794582	0.666667	0.333333	0.666667	0.333333	3	Q14244;P54274;P62714
6	773131682	654018585	2.30533e+08	3.98756e+08	0.333333	0.333333	0.333333	0.666667	3	P21399;Q9HCE1;P17252
6	1.58629e+09	1.55021e+09	5.63297e+08	8.32401e+08	0.666667	0.666667	0.666667	1	3	P21399;Q9HCE1;Q9Y3F4
4	8.59721e+09	2.99884e+09	3.61306e+09	1.04081e+10	0.666667	0.666667	0.666667	1	3	P21399;Q9HCE1;O75874
6	3.89263e+09	3.18749e+09	2.87015e+09	2.11467e+09	1	1	1	1	4	Q9Y5J7;P52272;O43290;Q08211
4	7.83313e+09	8.7229e+09	5.97455e+09	9.66635e+09	1	1	1	1	4	Q9Y5J7;P52272;O43290;P23246
6	9.60741e+08	6.35999e+08	6.11676e+08	2.15349e+08	0.666667	0.666667	0.666667	0.666667	3	Q9UKA9;P26599;Q13137
8	1.78381e+09	9.81384e+08	2.3802e+09	9.57356e+08	1	1	1	1	3	Q9UKA9;P26599;Q96PU8
2	2.35932e+09	4.12309e+09	4.11017e+09	1.87774e+09	1	1	1	1	3	Q9UKA9;P26599;Q99729
8	3.89985e+08	2.23454e+08	1.18748e+09	4.80125e+08	0.666667	1	0.666667	0.666667	3	Q9UKA9;Q9BWF3;Q96PU8
2	4.08473e+10	6.28341e+10	8.72544e+10	8.13312e+10	1	1	1	1	3	P06132;O95817;P08670
6	6.84179e+10	5.52618e+10	3.19396e+10	61567000000	0.666667	0.666667	0.333333	0.333333	3	Q155Q3;P35579;P05067
4	9.55881e+10	8.14601e+10	9.47622e+10	1.96567e+11	0.75	0.75	0.75	0.75	4	Q155Q3;P35579;Q16643;P21333
6	1.72743e+10	2.3762e+10	4.62385e+09	1.62153e+10	0.4	0.4	0.4	0.4	5	Q9GZP9;Q86TM6;Q9UKV5;P55072;P46379
3	8.39447e+09	2.3764e+10	2.18421e+09	7.76753e+09	0.2	0.4	0.2	0.2	5	Q9GZP9;Q86TM6;Q9UKV5;P55072;Q9BUN8
4	2.89555e+08	1.09952e+09	1230626639	2.53796e+09	0.333333	0.666667	0.333333	0.333333	3	Q9GZP9;Q9NQC3;Q9BUN8
5	7.37042e+08	1.25202e+07	3.94836e+07	4.07805e+08	1	0.333333	0.333333	0.666667	3	P29279;O14617;P00533
4	1.56208e+09	4.92281e+08	2.22527e+08	1.09667e+09	1	0.333333	0.333333	0.666667	3	P29279;Q07954;P00533
5	3.05888e+10	1.89878e+09	2525146939	4.95039e+09	1	0.333333	0.333333	0.666667	3	P29279;P02751;P00533
5	30495520522	4.08096e+09	5.13278e+09	7.60749e+09	1	0.666667	0.666667	1	3	P29279;P02751;P23142
5	2.02562e+10	1.89878e+09	2525146939	4.95039e+09	0.666667	0.333333	0.333333	0.666667	3	P29279;P02751;P63261
5	2.02562e+10	1.89878e+09	2525146939	4.95039e+09	0.666667	0.333333	0.333333	0.666667	3	P29279;P02751;P01137
4	4.35074e+06	3.79291e+06	1.49453e+07	2.18208e+08	0.333333	0.333333	0.333333	1	3	P28827;P18433;Q13332
4	1106798429	1194971236	5.39497e+09	1.60983e+10	0.333333	0.333333	0.333333	0.666667	3	P28827;P35222;Q15262
4	1.96986e+09	2.07428e+09	8.76291e+09	1.83952e+10	0.5	0.5	0.5	0.75	4	P28827;P35222;O60716;P12830
7	1.02909e+07	2.08997e+09	1.40873e+10	3.3506e+09	0.333333	0.666667	1	0.333333	3	Q16890;Q99683;P31946
8	5.2727e+08	2.78058e+08	1.70934e+09	2.48373e+08	0.666667	0.666667	1	0.333333	3	Q16890;Q99683;P17980
5	2.25731e+08	1.27675e+08	2.79981e+07	3.40458e+07	0.666667	0.666667	0.666667	0.666667	3	Q6UVK1;P56945;Q05397
4	7.06607e+08	7.6304e+08	1.13619e+09	1.41597e+09	0.5	0.5	0.5	0.5	4	Q6UVK1;P56945;Q07912;P60953
6	2.20762e+08	1.73265e+08	1.94531e+08	6.34176e+06	0.666667	0.666667	0.333333	0.333333	3	Q6UVK1;P17931;O00182
3	2.60726e+07	6.49836e+07	2.44603e+06	57780817	0.333333	0.333333	0.333333	0.666667	3	O75317;Q8TAF3;Q96J02
3	2.60726e+07	1.41177e+08	8.97581e+06	1.83031e+06	0.333333	0.666667	0.666667	0.333333	3	O75317;Q8TAF3;P62068
2	2.59135e+07	3.27563e+07	3.8959e+07	8.44667e+06	0.333333	0.666667	0.666667	0.333333	3	O75317;P62068;Q9BQA1
3	1.83005e+07	7.3209e+07	6.82494e+07	2.4412e+07	0.333333	0.666667	0.333333	0.333333	3	O75317;Q9Y5K5;P05067
4	0	0	1.43146e+07	5.95345e+07	0	0	0.333333	0.666667	3	O75317;P46531;Q96J02
5	6.07067e+09	1.05711e+09	4.27663e+08	4.96486e+08	1	0.666667	1	1	3	P42892;P01019;P01042
7	1.60054e+07	0	4.18935e+08	6.1841e+07	0.333333	0	0.666667	0.333333	3	P42892;Q15262;P17931
4	5.19607e+07	9.01597e+06	4.59608e+07	2.16631e+08	0.666667	0.333333	0.666667	0.666667	3	P42892;Q9NRD1;Q16643
4	3.91947e+08	3.91021e+08	3.05371e+08	4.88658e+08	0.666667	0.666667	0.333333	0.333333	3	Q08257;P07437;Q16881
8	1.1416e+09	4.80753e+08	5.29772e+08	6.16632e+08	0.333333	0.666667	0.333333	0.333333	3	Q9BRA2;P45974;P62256
6	5.47479e+08	7.66058e+08	2.33164e+08	511338954	0.5	0.75	0.25	0.5	4	Q9BRA2;P40337;P61088;P61086
2	1.1901e+08	3.42432e+08	1.69427e+08	5.00178e+08	0.333333	0.666667	0.666667	0.666667	3	Q02410;Q9NUP9;Q12959
6	1.32359e+08	9.4141e+07	0	1.55107e+06	0.666667	0.666667	0	0.333333	3	Q02410;P05067;P61764
3	5.41547e+08	4.27401e+09	8.58002e+08	7.64305e+08	0.25	0.75	0.75	0.5	4	Q9NWX6;Q9Y371;Q9BTE6;P27797
8	7.5739e+06	9.81798e+06	3.25668e+07	1.98667e+07	0.333333	0.333333	0.666667	0.333333	3	Q9HCM4;Q15796;P84022
2	4.12516e+08	7.90979e+08	3.35043e+08	6.94678e+08	0.666667	0.666667	0.666667	0.666667	3	Q9H5Q4;P00491;Q00059
2	5.73124e+08	8.80851e+08	8.90192e+08	1.12651e+09	0.666667	0.666667	0.666667	0.666667	3	Q9H5Q4;Q13618;Q00059
6	2.17628e+08	259823736	1.09996e+08	3.71884e+07	0.25	0.25	0.5	0.25	4	Q9P1W9;P07900;P49841;Q9Y6K9
5	2.93441e+07	0	0	0	0.25	0	0	0	8	Q9BS18;Q13042;Q9UJX2;Q9UJX3;P30260;Q9UJX5;Q9UJX4;Q8NHZ8
5	1.24276e+09	2.91919e+08	3.27915e+08	3.3917e+08	1	0.666667	0.666667	0.666667	3	O94874;O95433;P00533
8	6.92201e+08	2.91919e+08	3.27915e+08	3.3917e+08	0.666667	0.666667	0.666667	0.666667	3	O94874;O95433;Q9Y5J5
2	2.79107e+09	5.41485e+09	2.76285e+09	4.71816e+09	0.666667	1	0.666667	0.666667	3	P09471;Q9NPQ8;P04899
4	2271163384	1.52662e+09	2.46338e+09	3.91626e+09	0.666667	0.666667	0.666667	0.666667	3	P09471;Q9NPJ6;Q13561
4	1182094000000	878299411101	1272018910248	1356102000000	1	1	1	1	3	Q14896;Q8WZ42;P35579
8	1080932693862	798935768248	1179242828672	1173981853712	1	1	1	1	3	Q14896;Q8WZ42;P17612
8	1079755410893	7.9583e+11	1.17655e+12	1.17191e+12	1	1	1	1	3	Q14896;Q8WZ42;Q969Q1
8	7.19681e+11	530316000000	7.84133e+11	780934000000	0.666667	0.666667	0.666667	0.666667	3	Q14896;Q8WZ42;Q9HAU4
8	8.25881e+11	716110824191	1.03698e+12	6.72567e+11	1	1	1	1	3	Q14896;Q13616;P35579
4	1.88892e+10	22120952516	2.21427e+10	38780139998	0.666667	0.666667	1	0.666667	3	Q14112;P17931;P11047
1	1.57428e+09	4.82186e+09	5.94684e+09	5.77149e+09	0.666667	0.666667	0.666667	0.333333	3	Q14112;P17931;O00182
4	4.70231e+08	1.15392e+09	1014276224	1814441643	0.333333	0.333333	0.333333	0.666667	3	P41161;P17612;Q9HCE1
5	2.31229e+09	6.77501e+08	2.2407e+08	2.88331e+08	0.75	0.5	0.5	0.5	4	Q8TB45;P42345;Q6R327;O14980
5	5.19562e+08	4.18044e+07	2.23517e+08	8.10416e+07	0.666667	0.333333	0.333333	0.333333	3	Q8TB45;Q13616;Q6R327
5	3.40621e+10	8.3439e+09	8.46552e+09	9881715984	1	1	0.75	0.75	4	P02745;P02751;P46379;P63000
5	2.41744e+10	4.54351e+09	4.107e+09	4.45674e+09	0.75	0.75	0.5	0.5	4	P02745;P02751;P46379;Q9UMX0
5	2.06795e+10	4.00397e+09	2525146939	2.40431e+09	0.666667	0.666667	0.333333	0.333333	3	P02745;P02751;P62136
5	4.61174e+10	8.821e+09	17319213410	7.83911e+09	1	1	0.666667	0.666667	3	P02745;P02751;P02647
4	2.95683e+09	3.0123e+09	4.1872e+09	4.59838e+09	0.666667	0.666667	0.333333	0.333333	3	P02745;P36873;P62136
4	2.5636e+08	8.18477e+08	7.69671e+09	1.11085e+10	0.666667	0.666667	0.666667	0.666667	3	P39060;P23258;Q9NRD1
4	8.83576e+09	6.30686e+09	1.36139e+10	1.95403e+10	0.75	1	1	1	4	P39060;P05556;P08253;P07996
4	1.55223e+10	1.79341e+10	4.32107e+10	6.31432e+10	0.75	0.75	0.75	0.75	4	P39060;P05556;P21980;Q9NRD1
4	2.90604e+10	25714371485	5.80673e+10	8.4297e+10	1	1	1	1	4	P39060;P05556;P21980;P07996
3	1.43553e+10	3.56065e+10	6.20448e+09	8126183544	0.5	0.75	0.75	0.75	4	Q9UMX5;P62854;P49411;P61247
4	1.04433e+11	5.67409e+10	6.59282e+10	1.88983e+11	1	0.666667	0.666667	1	3	Q14571;P63000;P35579
4	2.79093e+07	7.36349e+06	9.1992e+06	4.44896e+07	0.5	0.25	0.25	0.5	4	Q5T447;P38398;P04637;Q15796
7	6.61221e+07	1.82884e+08	3.61191e+09	1.78269e+09	0.333333	0.333333	0.333333	0.666667	3	P55347;P26583;Q9HCE1
7	1.98304e+08	3.07954e+08	5.47186e+09	6.33305e+08	0.75	0.5	0.5	0.25	4	P55347;P26583;P14859;P05067
4	7.89098e+09	1.78568e+10	3.70063e+10	6.27117e+10	0.666667	0.666667	0.333333	0.333333	3	P55347;Q14192;P05067
5	36248000000	5340616140	2.81432e+08	2.27717e+08	0.333333	0.333333	0.333333	0.666667	3	P68106;Q13557;Q92736
4	11925968578	3367069025	5.43911e+09	1.47759e+10	0.5	0.5	0.5	0.75	4	P68106;P00441;P22392;P06733
6	2.6573e+09	4.68296e+09	1.70967e+09	3.68673e+09	0.5	0.75	0.5	0.5	4	P68106;P00441;Q01469;Q13526
6	2.6573e+09	3102739842	8.32761e+08	3.68673e+09	0.5	0.5	0.25	0.5	4	P68106;P00441;Q01469;P06733
4	2413002322	5.77906e+09	9.79143e+09	1.88863e+10	0.333333	0.666667	0.666667	0.666667	3	P04080;O75369;P49736
2	858288233	8.13555e+08	1.34997e+09	6.58241e+08	0.333333	0.666667	0.666667	0.666667	3	P04080;O43597;O95817
1	4.22624e+08	1.1453e+09	2.90057e+09	1.93789e+09	0.666667	1	1	1	3	P04080;P22061;Q13618
1	5.40989e+07	6.37518e+08	1.33369e+09	7.86885e+08	0.333333	0.666667	0.666667	0.666667	3	P04080;P22061;P49736
1	5.40989e+07	6.37518e+08	1.33369e+09	7.86885e+08	0.333333	0.666667	0.666667	0.666667	3	P04080;P22061;P40337
8	7.52691e+09	4.16574e+09	6.38188e+09	4.50366e+09	0.666667	0.666667	0.666667	0.666667	3	Q96AH0;P30153;P38159
5	7.30694e+09	1.78477e+09	2.45832e+09	2.13224e+09	0.666667	0.333333	0.333333	0.333333	3	Q96AH0;P30153;Q68E01
8	4.62646e+08	6.14443e+08	2.44036e+09	6.6206e+08	0.666667	0.666667	0.666667	0.666667	3	Q96AH0;Q96PU8;P38159
8	9458783676	3.26826e+09	4.07925e+09	5.70706e+09	0.666667	0.666667	0.666667	0.666667	3	Q8NDF8;Q9NS69;Q9H4M9
1	2.62112e+09	1.20984e+09	6.61844e+09	5.63573e+09	0.666667	0.666667	0.666667	0.666667	3	Q8NDF8;P06748;Q14980
1	9.80971e+08	526733901	6.60148e+09	5.59467e+09	0.666667	0.333333	0.666667	0.666667	3	Q8NDF8;P06748;P51532
5	613839377	2.58849e+08	1.00979e+08	7.10028e+07	0.666667	0.333333	0.333333	0.333333	3	P46977;P00533;Q9NRD1
6	2.02065e+09	2.81017e+09	1.10338e+09	1.50631e+09	0.666667	0.666667	0.666667	0.666667	3	P46977;P39656;Q9NRD1
6	2.02065e+09	2.81017e+09	1.10338e+09	1.50631e+09	0.666667	0.666667	0.666667	0.666667	3	P46977;P39656;Q86WV6
6	3.20111e+09	4.57101e+09	1.79979e+09	2.6442e+09	1	1	1	1	3	P46977;P39656;P61803
4	1.1273e+10	9.35123e+09	1.0737e+10	1.76812e+10	0.333333	1	0.666667	0.666667	3	Q9NZN4;Q9BXS5;Q9NRD5
4	74652493314	29310003545	42443511996	63299597082	1	1	1	1	3	Q9NZN4;Q00610;P30153
4	64763099594	24341701286	3.54516e+10	57042115909	1	1	1	1	3	Q9NZN4;Q00610;Q13492
6	4.24824e+08	4.62893e+08	2.02743e+08	1.13973e+08	0.666667	0.666667	0.333333	0.333333	3	Q92611;O00487;Q9NZJ7
7	0	3.59714e+06	5.39241e+08	1.75955e+08	0	0.333333	0.666667	0.666667	3	P35670;P12956;P13010
8	2.27298e+10	1.04903e+10	32746732990	3.23984e+10	0.666667	0.666667	0.666667	0.666667	3	P04085;P02751;P08123
5	2.0173e+10	1.89878e+09	5.29275e+09	4.81285e+09	0.666667	0.333333	0.666667	0.666667	3	P04085;P02751;P08047
7	0	2.15829e+06	3.4722e+08	4.81157e+07	0	0.2	0.6	0.6	5	Q9H9Q4;P78527;P13010;Q13315;P49917
7	0	2.15829e+06	3.4722e+08	4.81157e+07	0	0.2	0.6	0.6	5	Q9H9Q4;P78527;P13010;Q13315;P16104
7	0	2.15829e+06	2.15279e+08	4.81157e+07	0	0.2	0.4	0.6	5	Q9H9Q4;P78527;P13010;Q13426;P49917
6	3.00667e+10	5.03307e+10	8997484660	2.78328e+10	0.666667	0.666667	0.666667	0.666667	3	O00767;O95292;P55072
6	44829367821	6.06243e+10	2.15554e+10	3.89002e+10	0.75	0.75	0.75	0.75	4	O00767;P30153;P55072;P23396
8	8.43122e+09	3.35966e+09	3.94561e+09	4.61699e+09	0.75	0.5	0.5	0.5	4	O00767;P30153;Q53GQ0;P00533
5	1.72906e+08	2.24187e+07	0	0	0.666667	0.333333	0	0	3	O00767;P05067;P00533
2	2.55251e+10	4.14047e+10	28872817443	27046402174	0.666667	0.666667	0.333333	0.333333	3	O95361;P05067;P08670
5	1.14168e+09	4.43642e+08	1.07712e+08	1.29876e+08	0.666667	0.333333	0.333333	0.333333	3	Q9UBB6;P00533;O14980
8	4.56227e+08	1.74498e+08	1.5547e+08	1.8999e+08	0.4	0.4	0.4	0.4	5	Q86US8;Q9Y5S9;Q92900;P61326;P11940
8	4.56227e+08	1.74498e+08	1.5547e+08	1.8999e+08	0.4	0.4	0.4	0.4	5	Q86US8;Q9Y5S9;Q92900;P61326;Q9BZI7
5	4.62872e+08	0	1.51323e+07	7.67885e+07	0.666667	0	0.333333	0.333333	3	O94761;Q8IWV8;Q8IWV7
4	3.53061e+09	2.25849e+09	2.47988e+09	2.8637e+09	0.8	0.8	0.8	0.8	5	Q96QB1;Q13616;Q16531;Q13619;Q13618
3	1.63444e+08	4.89662e+08	0	0	0.666667	0.666667	0	0	3	P51452;P23508;P05067
6	6.16935e+08	5.535e+08	548197370	574747525	0.75	0.5	0.25	0.25	4	P51452;P00533;P28482;P27361
6	651216552	8.00827e+08	3.12745e+07	1.8216e+07	0.8	0.4	0.4	0.2	5	P51452;P00533;P43405;P27361;P42224
5	6.35247e+08	3.67246e+08	2.46652e+06	0	1	0.5	0.25	0	4	P51452;P00533;P43405;P05067
8	3.97418e+08	9.64173e+07	3.34896e+08	2.17741e+08	0.5	0.5	0.5	0.5	4	P08887;P40763;P40189;P23458
7	2.19281e+07	1.73958e+07	1.08898e+08	0	0.25	0.25	0.5	0	4	O76080;Q9Y6K9;Q13501;Q13546
7	2.19281e+07	1.73958e+07	1.08898e+08	0	0.25	0.25	0.5	0	4	O76080;Q9Y6K9;Q13501;Q9Y4K3
5	3.32158e+08	4.7275e+06	0	1.07771e+07	0.666667	0.333333	0	0.333333	3	P48507;P00533;
5	3.61271e+09	2.36934e+09	387713971	1.40867e+09	1	0.666667	0.333333	0.666667	3	P48507;P00533;P04899
5	3.32158e+08	4.20112e+07	0	6.3169e+07	0.666667	0.666667	0	0.666667	3	P48507;P00533;P62330
4	5.10278e+08	1.35467e+08	3.00008e+08	5.26598e+08	0.666667	0.666667	0.333333	0.666667	3	P48507;Q13618;
4	7.86511e+09	9.09131e+09	1.14916e+10	1.6757e+10	0.666667	0.666667	0.666667	0.666667	3	P49448;P00367;P49736
4	2688763031	2859149884	2.27518e+09	5.7082e+09	0.333333	0.333333	0.333333	0.666667	3	P49448;Q9HCE1;Q99496
6	7.6152e+08	1.23716e+09	361612847	579583428	0.25	0.5	0.25	0.25	4	P13051;P15927;Q16531;P27694
2	4.15862e+08	1.04682e+10	1.32526e+10	9.58954e+09	0.2	0.4	0.2	0.2	5	P13051;P15927;P06493;P27694;P04792
5	3.00795e+07	7.52095e+06	5.18441e+06	8.01086e+06	0.5	0.25	0.25	0.25	4	O14508;O14543;Q05397;P06213
1	1.22796e+08	4.3395e+06	1.16404e+09	1.05816e+09	0.333333	0.333333	0.666667	0.666667	3	Q9Y6U3;O75147;P68133
8	858288233	5.90857e+08	8.26481e+08	2.00306e+08	0.333333	0.666667	1	1	3	Q9Y6U3;P62993;O95817
7	0	3.04049e+07	2.75602e+08	7.99393e+07	0	0.25	0.5	0.5	4	Q9Y6U3;P62993;P63261;P68133
7	0	4.05399e+07	3.67469e+08	1.06586e+08	0	0.333333	0.666667	0.666667	3	Q9Y6U3;P62993;P68032
6	1.32741e+07	1.22818e+07	0	0	0.25	0.5	0	0	4	Q96JK9;Q99466;Q92585;Q06330
8	2.71543e+09	2.69698e+09	6.69068e+09	4.65408e+09	1	1	0.666667	1	3	Q9Y2Z4;Q14197;P09651
4	4.05882e+08	1.98988e+08	3.00008e+08	1.64767e+09	0.666667	0.666667	0.333333	0.666667	3	Q9Y2Z4;Q13618;P35226
2	7.701e+09	5.15601e+09	1.29514e+10	1.20573e+10	1	1	0.8	1	5	Q9Y2Z4;Q13618;P38159;P09651;Q86VP6
6	5.15351e+10	5.55678e+10	8.37434e+09	11212293614	1	1	0.666667	0.666667	3	Q99543;P11021;P26358
6	1.49247e+11	1.89026e+11	6.98137e+10	8.38156e+10	0.8	0.8	0.8	0.8	5	Q99543;P11021;P17844;P11142;Q99496
6	5.02686e+08	4.43642e+08	1.07712e+08	2.71734e+08	0.333333	0.333333	0.333333	0.666667	3	Q13685;O14980;Q9UPY3
6	5.02686e+08	4.43642e+08	1.07712e+08	2.71734e+08	0.333333	0.333333	0.333333	0.666667	3	Q13685;O14980;Q6ZW49
6	5.02686e+08	4.43642e+08	1.07712e+08	2.71734e+08	0.333333	0.333333	0.333333	0.666667	3	Q13685;O14980;P51617
5	1.14168e+09	4.43642e+08	1.07712e+08	2.71734e+08	0.666667	0.333333	0.333333	0.666667	3	Q13685;O14980;P00533
6	9.90042e+07	1.03339e+08	2.74347e+07	1.97472e+08	0.333333	0.666667	0.666667	1	3	O43157;O60610;P62993
4	1.06329e+09	1.15964e+09	1.54261e+09	3.31329e+09	0.5	0.5	0.5	0.75	4	O43157;O60610;P61586;P63000
4	9.70592e+08	1.17716e+09	1.55216e+09	3.27695e+09	0.5	0.5	0.5	0.75	4	O43157;P19174;P63000;P61586
4	9.70592e+08	1.17716e+09	1.55216e+09	3.27695e+09	0.5	0.5	0.5	0.75	4	O43157;P19174;P63000;P31749
2	2.79034e+07	9.50269e+07	3.01209e+07	1.11771e+08	0.25	0.5	0.5	0.75	4	O43157;P19174;P04626;P62993
4	6.11125e+07	9.50269e+07	6.77315e+07	3.07461e+08	0.5	0.5	0.75	1	4	O43157;P19174;O15085;P62993
4	6.11125e+07	1.71085e+07	3.05164e+07	1.99171e+08	0.5	0.25	0.5	0.75	4	O43157;P19174;O15085;P61586
3	6.09307e+10	1.61981e+11	9.14134e+09	7.84452e+09	0.333333	0.666667	0.333333	0.666667	3	Q9H3N1;P21796;P07550
3	6.09307e+10	1.61981e+11	9.14134e+09	7.84452e+09	0.333333	0.666667	0.333333	0.666667	3	Q9H3N1;P21796;P23508
3	108412181351	2.3881e+11	30999046798	4.56861e+10	0.5	0.75	0.5	0.75	4	Q9H3N1;P21796;Q9Y277;P15336
3	0	2.0393e+08	9.75861e+06	1.79836e+08	0	0.666667	0.333333	0.666667	3	Q9H3N1;P62993;P07550
3	0	2.0393e+08	9.75861e+06	1.79836e+08	0	0.666667	0.333333	0.666667	3	Q9H3N1;P62993;P23508
1	3.84577e+08	1.34782e+08	6.68372e+08	5.70293e+08	0.666667	0.666667	0.666667	0.666667	3	O94955;Q13618;P62877
4	1.09517e+07	4.59477e+06	4.32236e+07	1.50821e+08	0.166667	0.166667	0.333333	0.5	6	P32249;Q9NR50;P49770;Q13144;Q14232;Q9UI10
3	1.63729e+09	3.91821e+09	1.11119e+08	1.53022e+09	0.666667	1	0.666667	0.666667	3	Q12797;Q6DD88;P05067
6	4.56308e+09	4.19107e+09	1.22791e+09	2.27395e+09	1	1	0.75	0.75	4	Q12797;Q13618;Q13148;P05067
6	4.59589e+09	4.1934e+09	1.85018e+09	2.27395e+09	1	1	1	0.75	4	Q12797;Q13618;Q13148;Q13501
6	1.91511e+09	2.66127e+09	6.26491e+08	1.90812e+09	0.666667	0.666667	0.666667	0.666667	3	Q12797;Q13618;O14763
2	8.41045e+09	1.29288e+10	9422945265	1.33239e+10	0.333333	0.666667	0.333333	0.666667	3	Q8WW12;Q9HCE1;P02545
4	1.05237e+09	7.51275e+08	774247814	3.24571e+09	0.25	0.5	0.25	0.5	4	Q8WW12;Q9HCE1;P51784;Q86VP6
4	2.46438e+08	9.77163e+07	1.90152e+08	2.76489e+08	0.666667	0.666667	0.333333	0.666667	3	P32019;P51178;P05067
4	2.81311e+08	7.79594e+07	3.32848e+08	6.86827e+08	0.571429	0.428571	0.428571	0.714286	7	P32019;P51178;P27987;Q9P212;Q8N3E9;Q9NQ66;P19174
4	1.99496e+10	9.78459e+09	1.26847e+10	2.03958e+10	0.666667	0.666667	0.666667	0.666667	3	Q9UBH6;Q16643;Q00610
3	1.62018e+09	3.50804e+09	4.47448e+07	6.60059e+08	0.5	0.5	0.25	0.25	4	Q9UBH6;P51148;Q9Y3E0;Q9P0L0
4	1.79251e+07	3.05795e+07	1.87254e+07	1.81941e+08	0.333333	0.333333	0.333333	0.666667	3	P08588;P32121;P49407
1	386770990	1.28008e+09	2.57839e+09	2.66706e+09	0.333333	0.666667	0.666667	0.666667	3	P08588;P62993;Q13424
4	1.76486e+06	7.87049e+06	3.28855e+06	1.80998e+07	0.333333	0.333333	0.333333	0.666667	3	Q7Z3C6;Q9UHD2;Q04864
2	1.70454e+07	8.13862e+07	1.94531e+08	7.15669e+06	0.666667	0.666667	0.333333	0.333333	3	Q7Z3C6;P17931;O00182
5	6.31974e+08	1.18469e+08	6.46737e+07	2.22454e+08	0.666667	0.666667	0.333333	0.666667	3	Q7Z3C6;Q05086;P50222
4	1.0352e+11	8.30031e+10	6.40086e+10	1.85035e+11	1	1	0.666667	1	3	Q7Z3C6;Q05086;P35579
6	1.96088e+09	2.86072e+09	1.31723e+09	866304844	0.666667	0.666667	0.333333	0.333333	3	P78560;P04004;P05067
3	8.86655e+09	2.79453e+10	1.734e+09	8.32841e+08	0.5	0.5	0.25	0.25	4	P78560;Q14790;P02511;P05067
6	3.15957e+09	4.24723e+09	1.51827e+09	2.63756e+09	0.666667	0.666667	0.666667	0.666667	3	P63272;P60228;P19338
2	2.33163e+08	6.93398e+08	7.20767e+08	2.78767e+08	0.4	0.4	0.6	0.6	5	P63272;P68400;O00267;P13010;P38398
2	2.79329e+09	4.36184e+09	2.39001e+09	3.23607e+09	0.6	0.6	0.8	0.8	5	P63272;P68400;O00267;P13010;P19338
2	2.91454e+08	430675588	3.68045e+08	2.01774e+08	0.5	0.25	0.5	0.5	4	P63272;P68400;O00267;Q8WVC0
3	3.74766e+08	1.19331e+09	1.57201e+08	1.25136e+08	0.666667	0.666667	0.333333	0.333333	3	P63272;P68400;P05067
4	2.07412e+09	1.38406e+09	1.02536e+09	2.81207e+09	0.5	0.25	0.5	0.75	4	P63272;Q9HCE1;P19338;O00267
3	2.2513e+11	7.36746e+11	2.98254e+11	2.69519e+11	1	1	1	1	3	P49189;P04075;Q13620
6	6.4355e+10	8.92061e+10	3.66642e+10	4.33084e+10	0.5	0.5	0.5	0.5	4	Q92870;P05067;P11142;Q9HCE7
6	9.66858e+10	8.92061e+10	3.66642e+10	4.33084e+10	0.75	0.5	0.5	0.5	4	Q92870;P05067;P11142;P00533
3	1.0722e+08	4.12704e+08	1.26986e+08	9.58923e+07	0.666667	0.666667	0.666667	0.666667	3	Q92870;P05067;Q06481
3	5.02686e+08	9.58804e+08	1.07712e+08	2.65312e+08	0.333333	0.666667	0.333333	0.666667	3	Q8TAM1;O14980;P49674
6	9.09046e+08	6.73361e+08	2.26647e+08	2.36552e+08	0.5	0.5	0.5	0.5	4	Q8TAM1;O14980;P22736;Q9UBN7
3	2.23227e+07	7.60215e+07	2.40967e+07	5.55033e+07	0.2	0.4	0.4	0.4	5	Q15464;P62993;P12931;P19174;P35968
3	1.86023e+07	9.73825e+07	2.00806e+07	7.93596e+07	0.166667	0.5	0.333333	0.5	6	Q15464;P62993;P12931;P19174;P11362;P27986
3	3.53238e+07	3.40341e+08	7.31896e+06	1.04747e+07	0.25	0.5	0.25	0.25	4	Q15464;P62993;P12931;Q12929
2	2.23227e+07	1.79583e+08	8.07369e+07	1.75803e+08	0.2	0.8	0.6	0.8	5	Q15464;P62993;P23458;P27986;P19174
4	3.8884e+09	1.2694e+09	2.96942e+09	5.1559e+09	0.75	0.75	0.75	0.75	4	O76075;Q92905;Q13616;Q86VP6
6	1.73501e+08	1.36447e+08	6.38951e+07	9.35958e+07	0.666667	0.666667	0.333333	0.333333	3	O76075;Q92905;P05067
6	2.63362e+09	4.83982e+09	2.40186e+08	1.85373e+09	0.666667	0.666667	0.666667	0.666667	3	Q8TCJ2;Q9P0L0;Q9NRD1
6	2.06768e+09	2.52976e+09	1.02229e+09	1.45788e+09	0.666667	0.666667	0.666667	0.666667	3	Q8TCJ2;P39656;Q9NRD1
6	2.06768e+09	2.52976e+09	1.02229e+09	1.45788e+09	0.666667	0.666667	0.666667	0.666667	3	Q8TCJ2;P39656;Q86WV6
6	3.27165e+09	4.1504e+09	1.67815e+09	2.57155e+09	1	1	1	1	3	Q8TCJ2;P39656;P61803
2	3.78308e+09	5.71618e+09	9.72051e+09	9.96271e+09	0.666667	0.666667	0.666667	0.666667	3	Q9HBL0;P61981;P25054
8	2.24807e+09	3.84985e+08	1.87356e+09	1.9897e+09	0.666667	0.666667	0.666667	0.666667	3	Q9HBL0;Q05397;P25054
8	2.24807e+09	3.84985e+08	2.8316e+09	1.9897e+09	0.666667	0.666667	1	0.666667	3	Q9HBL0;Q05397;P56945
4	394868369	1.71128e+08	8.2785e+08	1.07265e+09	0.666667	0.666667	0.666667	0.666667	3	O14646;Q15424;O75147
7	1.37885e+07	1.32005e+06	1.83008e+08	0	0.333333	0.333333	0.666667	0	3	O14646;Q8N7H5;Q6PD62
1	9.59173e+08	1.06215e+09	7350471142	6.52746e+09	0.666667	0.666667	0.666667	0.666667	3	O14646;P06748;O75147
1	7.49432e+08	1.11463e+09	6.57184e+09	5.68532e+09	0.666667	0.666667	0.666667	0.666667	3	O14646;P06748;P49407
6	1.65654e+09	2.52964e+09	9.97903e+08	1.62079e+09	0.666667	0.666667	0.666667	0.666667	3	P61803;P39656;O75530
3	1.83005e+07	4.15908e+08	0	16455000	0.333333	0.666667	0	0.333333	3	P22303;P25391;P05067
5	3.78822e+08	8.89403e+07	3.13795e+07	4.71827e+07	0.666667	0.666667	0.333333	0.333333	3	O95622;P17252;Q14432
6	1.97893e+09	3.59518e+09	2.09131e+09	1.81493e+09	1	1	0.666667	0.666667	3	O95622;P17612;Q14432
6	1.29679e+08	9.44379e+07	7.31896e+06	1.04747e+07	0.5	0.5	0.25	0.25	4	Q15109;P00533;P62993;P05067
5	3.73976e+08	219685410	8.55242e+07	1.1975e+08	0.666667	0.333333	0.333333	0.333333	3	Q15109;P00533;P60468
4	2.23651e+09	1194971236	1.0921e+10	1.60732e+10	0.666667	0.333333	0.666667	0.666667	3	Q8WYP5;P37198;P35222
1	3.78808e+09	2540643773	9.89597e+09	8.62838e+09	0.75	0.5	0.75	0.75	4	Q8WYP5;P37198;Q14974;P06748
4	1.31509e+10	10450244352	19035208811	2.12308e+10	0.5	0.5	0.5	0.75	4	Q8WYP5;P02545;Q9HCE1;P06748
4	1.42759e+10	1.14526e+10	2.22269e+10	3.30573e+10	0.5	0.5	0.5	0.75	4	Q8WYP5;P02545;Q9HCE1;P35222
8	1.2627e+10	4.83007e+09	1.41503e+10	4.96125e+09	0.5	0.25	0.5	0.25	4	Q8WYP5;P02545;O75530;Q8WUM0
8	1.98432e+09	8.75271e+08	1.61413e+09	790837178	0.5	0.25	0.5	0.25	4	Q8WYP5;Q14974;Q8WUM0;O75530
7	0	0	2.25634e+08	3.85144e+06	0	0	0.666667	0.333333	3	O00470;Q12948;P16220
4	7.11156e+09	5.95889e+09	2582564401	1.24457e+10	0.666667	1	0.333333	0.666667	3	P98095;P14543;P25391
8	1.92424e+08	8.07913e+07	4.08495e+08	1.89198e+08	0.25	0.5	0.5	0.5	4	Q9UKT7;Q13616;P63208;P62837
4	1.99167e+09	9.54773e+08	2.34839e+09	4.03741e+09	0.4	0.6	0.6	0.6	5	Q9UKT7;Q13616;P63208;P07900;Q86VP6
8	1.92424e+08	8.07913e+07	4.08495e+08	1.89198e+08	0.25	0.5	0.5	0.5	4	Q9UKT7;Q13616;P63208;P49427
8	1.92424e+08	8.07913e+07	4.08495e+08	1.89198e+08	0.25	0.5	0.5	0.5	4	Q9UKT7;Q13616;P63208;P62324
8	1.92424e+08	8.07913e+07	4.08495e+08	1.89198e+08	0.25	0.5	0.5	0.5	4	Q9UKT7;Q13616;P63208;P78543
3	29586006	7.76759e+08	9.73381e+07	942066400	0.333333	0.666667	0.333333	0.666667	3	P39210;P11233;Q9UHA4
4	29586006	0	0	245972039	0.333333	0	0	0.666667	3	P39210;P50542;Q9HCE1
6	10707792936	1.41025e+10	2.18539e+09	1.17381e+10	0.666667	0.666667	0.333333	0.666667	3	P39210;O95168;Q9UHA4
6	57316296322	8.23783e+10	2.5081e+10	109151335009	1	0.8	0.8	1	5	P39210;O95168;Q9UI09;O75251;O00217
4	29586006	1.92069e+07	0	245972039	0.333333	0.333333	0	0.666667	3	P39210;Q9HCE1;Q9UHA4
3	1.86009e+08	2.02509e+09	1.21917e+07	4.37389e+07	0.666667	0.666667	0.333333	0.333333	3	P04216;P06241;P06756
3	6.4522e+07	1.91423e+09	0	0	0.333333	0.666667	0	0	3	P04216;P63279;O15265
3	5.99633e+08	1.24584e+09	9.22778e+07	3.29009e+08	0.666667	0.666667	0.666667	0.666667	3	Q9BSB4;Q16543;Q02790
6	7.66634e+09	8.81521e+09	4.93861e+08	9.49939e+08	0.666667	0.666667	0.666667	0.666667	3	Q9BSB4;Q16543;P36776
8	1.16273e+09	4.54114e+08	1.12894e+09	4.15053e+08	0.333333	0.666667	0.666667	0.666667	3	Q9Y4P8;Q9Y371;P50570
4	5.9583e+10	2.39399e+10	5.25441e+10	1.08695e+11	1	0.857143	0.714286	1	7	P22352;Q15067;P11310;P51659;P04179;P00441;P04040
8	42789719541	1.2614e+10	2.26497e+10	11951928363	0.75	0.75	0.75	0.75	4	P01024;P40337;P02751;P09651
4	5.38507e+10	2.53215e+10	4.86018e+10	5.84128e+10	0.75	0.75	0.75	0.75	4	P01024;P40337;P02751;P21980
5	1.63594e+09	1.60466e+08	798749112	4.63659e+08	0.75	0.5	0.5	0.5	4	O00411;P52815;Q13148;Q13618
5	8.06194e+07	1.79905e+07	13894775	2.12263e+07	0.666667	0.333333	0.333333	0.333333	3	O00411;P52815;Q14197
5	2.53792e+09	1.14278e+09	4.66797e+08	7.37944e+08	0.666667	0.666667	0.666667	0.666667	3	Q9HD67;O14980;Q5VYK3
6	1.20684e+12	8.37798e+11	4.73431e+11	918462000000	0.666667	0.666667	0.666667	0.666667	3	Q9H244;P24539;P06576
2	3.06068e+08	1.05636e+09	2.14995e+09	518239621	0.333333	0.333333	0.666667	0.333333	3	P05423;Q99729;O43251
5	6.45688e+07	2.55647e+06	7.32799e+06	0	0.5	0.25	0.25	0	4	P78367;Q13547;Q15797;Q13485
8	4.65582e+08	1.1688e+08	5.51487e+08	4.15459e+08	0.6	0.4	0.4	0.4	5	P78367;Q13547;Q09028;Q96ST3;Q16576
8	8.53803e+07	2.55644e+07	4.97975e+07	3.14487e+07	0.25	0.125	0.125	0.125	8	P78367;Q13547;Q09028;Q96ST3;Q04727;Q04725;Q9H2X6;Q99801
4	3.07803e+09	4.77838e+09	6062374720	7.44431e+09	0.5	0.5	0.5	0.5	4	Q9NVA2;Q99719;Q16181;Q9H3Q1
4	1.16458e+08	4.15076e+08	4.41673e+08	1.20766e+09	0.666667	0.333333	0.666667	0.666667	3	Q9NVA2;Q16658;P19320
2	3912003711	5951737878	6.70604e+09	8622021232	0.5	0.5	0.5	0.5	4	Q9NVA2;Q16181;Q9UHD8;Q9H3Q1
4	9.25711e+07	4.20123e+07	2.02412e+07	4.99416e+08	0.666667	0.333333	0.333333	0.666667	3	Q9NVA2;Q15637;P19320
5	1.24826e+08	4.20123e+07	3.93685e+07	3.20944e+07	0.666667	0.333333	0.333333	0.666667	3	Q9NVA2;Q15637;Q13586
5	1.70967e+08	4.20123e+07	0	2.82303e+06	0.666667	0.333333	0	0.333333	3	Q9NVA2;Q15637;Q96ST3
6	1.08054e+09	9.02796e+08	2.59926e+08	2.06497e+09	0.666667	0.666667	0.333333	0.666667	3	Q9NVA2;Q15637;O96008
2	6.67039e+07	1.67206e+08	6.03815e+07	2.55808e+08	0.666667	0.666667	0.666667	1	3	O14672;P49023;P62993
4	6.67039e+07	4.3063e+07	20432125	1.42606e+08	0.666667	0.333333	0.333333	0.666667	3	O14672;P49023;P10275
3	1.11403e+10	4.53023e+10	7.38524e+09	5.8073e+10	0.666667	0.666667	0.333333	0.666667	3	O14672;P35232;Q9NRD1
3	1.11403e+10	4.53023e+10	7.38524e+09	5.8073e+10	0.666667	0.666667	0.333333	0.666667	3	O14672;P35232;P10275
1	3.11334e+09	2.80866e+09	8.46652e+09	9.23859e+09	0.666667	0.666667	0.666667	0.666667	3	Q9Y6D5;Q9Y6D6;P36873
5	9.24215e+08	1.06557e+07	9.79639e+07	7.12426e+07	0.666667	0.666667	0.666667	0.666667	3	Q9Y6D5;Q9Y6D6;Q96PU5
6	2.61785e+09	3.00118e+09	4.90998e+08	5.7256e+08	0.75	0.75	0.5	0.5	4	Q9Y6D5;Q9Y6D6;Q14432;P10644
8	3.46004e+08	5.4036e+06	4.55905e+08	6.61021e+07	0.333333	0.666667	1	0.666667	3	Q9Y6D5;Q8N7H5;Q6P1J9
6	46642352144	6.35659e+10	2.36209e+10	5.26955e+10	1	1	1	1	3	Q9Y6D5;P55072;P36873
2	5.0684e+06	8.2734e+07	1.45898e+08	1.02119e+07	0.25	0.5	0.25	0.25	4	Q5VZM2;Q9HB90;O00182;P17931
5	9.12449e+07	2.23334e+07	6.87886e+06	4.58933e+07	0.333333	0.333333	0.333333	0.666667	3	Q5VZM2;Q9HB90;P49815
7	2.19281e+07	6.82918e+07	3.9828e+08	1.02119e+07	0.25	0.5	0.5	0.25	4	Q5VZM2;Q9HB90;Q13501;P17931
5	8.26528e+08	1.20494e+08	1.68986e+08	1.13942e+08	0.5	0.75	0.5	0.5	4	Q5VZM2;Q9HB90;Q13501;P42345
3	0	8.30806e+07	0	1.36158e+07	0	0.666667	0	0.333333	3	Q5VZM2;Q9HB90;Q9UHA4
1	1.83005e+07	2.12902e+09	4.6251e+09	3.3506e+09	0.333333	0.666667	0.333333	0.333333	3	Q5VZM2;P05067;P31946
1	9.12449e+07	1.04209e+09	9.26396e+09	6.71986e+09	0.333333	0.333333	0.666667	0.666667	3	Q5VZM2;P31946;P49815
6	1.61156e+09	8.61241e+08	7.24371e+08	5.65089e+08	0.75	0.75	0.75	0.5	4	O95140;P61088;Q9NX47;O60260
4	4.70231e+08	1.15392e+09	1014276224	1.74833e+09	0.333333	0.333333	0.333333	0.666667	3	Q8NER1;O95295;P17612
4	8.07576e+08	865442062	760707168	1.31125e+09	0.5	0.25	0.25	0.5	4	Q8NER1;P00533;P12931;P17612
5	4.08915e+07	0	0	2.96544e+07	0.2	0	0	0.4	5	Q8NER1;P00533;P12931;P17252;Q02156
5	7.87805e+07	0	2.01905e+06	0	0.5	0	0.25	0	4	O95243;Q96ST3;Q13547;O60341
5	4.11823e+08	0	1.37967e+08	2.23998e+08	0.666667	0	0.333333	0.333333	3	O95243;Q96ST3;P42858
1	1.42619e+08	3.74255e+08	1.48138e+09	1.56059e+09	0.333333	0.666667	0.666667	0.666667	3	P23469;P28482;P62993
8	5.69818e+08	2.21889e+08	6.11082e+08	4.17266e+08	0.666667	0.666667	0.666667	0.666667	3	Q96G01;P40763;Q16539
5	1.60256e+09	7.35372e+08	4.64546e+08	5.13285e+08	0.5	0.5	0.5	0.5	4	Q96G01;Q8N4C6;Q13561;P49841
2	2.52613e+07	1.94222e+08	2.33618e+08	1.95567e+08	0.333333	0.666667	0.666667	0.666667	3	Q96G01;P62993;Q16539
8	7.78207e+08	3.68713e+08	4.95469e+08	6.13144e+08	0.333333	0.666667	0.666667	0.666667	3	Q96G01;P62993;Q13561
4	3.27831e+09	1.11235e+09	2.06538e+09	3.15197e+09	1	0.333333	1	1	3	Q13017;P05556;P49023
4	2.68524e+08	7.26459e+06	9.73865e+07	3.08663e+08	0.75	0.25	0.5	0.75	4	Q13017;P49023;Q14289;P20936
4	2.15986e+08	9.68612e+06	3.18099e+08	4.1472e+08	0.666667	0.333333	0.666667	1	3	Q13017;P20936;P12956
1	6.08491e+07	0	3.18099e+08	2.3221e+08	0.333333	0	0.666667	0.666667	3	Q13017;Q9HCE7;P12956
1	3.55666e+09	2.81711e+09	1.28628e+10	1.41546e+10	0.666667	0.666667	1	1	3	Q969S8;Q13263;P36873
5	5.67664e+08	5.61105e+06	2.00768e+08	2.39651e+08	0.333333	0.333333	0.666667	0.666667	3	Q969S8;Q13263;O15379
6	9.69244e+10	1.34181e+11	7.42224e+10	8.70139e+10	0.75	0.75	1	1	4	Q969S8;Q92769;P31689;P11142
1	1.29028e+08	3.16295e+08	6.33878e+08	4.25933e+08	0.25	0.5	0.75	0.75	4	Q969S8;Q92769;O15379;O43809
1	1.29028e+08	1.07955e+07	2.78173e+08	2.50957e+08	0.25	0.25	0.5	0.5	4	Q969S8;Q92769;O15379;Q9Y618
2	6.45856e+10	8.91941e+10	5.53645e+10	6.52429e+10	0.5	0.5	0.75	0.75	4	Q969S8;Q92769;O15379;P11142
2	6.43582e+10	8.94323e+10	5.52816e+10	6.50223e+10	0.5	0.5	0.75	0.75	4	Q969S8;P49736;P11142;P31689
2	88191335022	121702558658	8.58673e+10	1.00468e+11	0.666667	0.666667	1	1	3	Q969S8;P36873;P11142
4	251727357	2.91221e+08	8.19859e+08	3.85331e+09	0.333333	0.666667	0.333333	0.333333	3	O15230;P00750;Q15262
4	5.10691e+08	2.11655e+08	2.71233e+09	1.17822e+10	0.666667	0.666667	1	1	3	O15230;P46109;Q07889
4	1.78319e+10	1.75496e+10	10454681038	34943769244	0.666667	0.666667	0.666667	0.666667	3	O15230;P11047;Q6VMQ6
4	1.78319e+10	1.75496e+10	10454681038	34943769244	0.666667	0.666667	0.666667	0.666667	3	O15230;P11047;Q9NRD1
4	6.04578e+09	3756605290	5.54886e+09	6.75497e+09	0.666667	0.666667	0.666667	0.666667	3	O94927;Q13418;O14980
8	1.68812e+08	0	4.81753e+08	7.87302e+07	0.666667	0	0.666667	0.666667	3	Q9BZC7;P08047;Q02447
4	2.55886e+09	6238534432	8.0762e+09	1.24257e+10	0.666667	0.666667	0.666667	1	3	Q8WXG6;P61981;O14980
4	7.76744e+08	2.67563e+09	3.93039e+09	8.02404e+09	0.333333	0.333333	0.333333	0.666667	3	Q8WXG6;P61981;Q9NUX5
1	5.60824e+09	2.96549e+10	5.24319e+10	43067790608	0.6	0.8	0.8	0.8	5	Q86X29;P31946;P62258;P61981;Q04917
1	2.98794e+09	1.1953e+10	22438214835	18309780301	0.5	0.5	0.5	0.5	4	Q86X29;P31946;P62258;P00533
8	2.07525e+09	8.75271e+08	7.99103e+08	790837178	0.5	0.25	0.25	0.25	4	Q96G23;P00533;Q14974;P07900
4	5.93513e+10	2.01358e+10	13848988931	53261000000	0.666667	0.333333	0.333333	0.333333	3	Q96G23;P00533;P24539
4	2.01693e+08	454995799	1.72084e+08	945747447	0.666667	0.333333	0.333333	0.333333	3	Q96G23;P00533;Q53GQ0
4	4.49352e+06	3.04049e+07	3.25253e+08	7.39067e+08	0.25	0.25	0.75	0.75	4	Q96P48;P62993;P19320;P12956
3	1.37254e+07	9.44379e+07	7.31896e+06	1.04747e+07	0.25	0.5	0.25	0.25	4	Q96P48;P62993;P29353;P05067
8	3.30367e+08	1.17602e+08	2.17066e+08	8.38172e+07	1	0.666667	0.666667	0.333333	3	P55011;P00533;Q16539
8	1.69722e+08	2.23025e+06	3.92026e+08	0	0.666667	0.333333	0.666667	0	3	P55011;P00533;P17931
5	1.69722e+08	2.23025e+06	1.48255e+06	0	0.666667	0.333333	0.333333	0	3	P55011;P00533;P15311
5	5.81159e+08	1.25974e+08	2.58584e+08	1.09673e+08	1	0.666667	0.666667	0.333333	3	P55011;P00533;O95747
7	4.69331e+07	7.01058e+07	3.92026e+08	0	0.666667	0.666667	0.666667	0	3	P55011;O00182;P17931
8	1.5394e+08	6.46331e+07	3.26796e+08	1.51358e+08	0.2	0.4	0.4	0.4	5	P78543;Q13616;Q9Y297;P63208;Q9UKB1
8	1.5394e+08	6.46331e+07	3.26796e+08	1.51358e+08	0.2	0.4	0.4	0.4	5	P78543;Q13616;Q9Y297;P63208;Q13309
5	2.55535e+09	2.5792e+08	1.25946e+09	7.2761e+08	0.75	0.625	0.5	0.5	8	Q13639;Q92769;Q16576;P78347;Q9UKL0;O94776;Q09028;Q96ST3
5	57164179798	7.03435e+09	1.41139e+10	13687438000	0.4	0.4	0.4	0.4	5	Q9BVA0;O75449;Q9GZM8;P43034;Q14204
4	0	0	0	1.0302e+08	0	0	0	0.666667	3	Q7Z419;O75604;Q9HCE1
3	1.83005e+07	1.16357e+08	0	2.78018e+06	0.333333	0.666667	0	0.333333	3	Q8N108;P05067;P49674
8	2.2386e+08	8.6364e+06	3.50931e+08	1.29551e+08	0.4	0.2	0.4	0.4	5	Q8N108;Q13547;Q92769;Q92793;P08047
5	1.06958e+09	0	0	0	0.5	0	0	0	4	Q9NV92;P46934;P12931;P00533
1	6.93104e+08	1.75102e+10	4.41948e+10	3.19931e+10	0.333333	0.666667	0.666667	0.666667	3	P53804;P04792;P62993
1	1.11074e+09	1.30865e+10	3.35601e+10	2.415e+10	0.5	0.5	0.5	0.5	4	P53804;P04792;P31749;P31751
4	7.69782e+08	9.1906e+08	7.50375e+08	1.92311e+09	0.666667	0.666667	0.333333	0.666667	3	Q8TBA6;P60953;Q01968
2	8.8265e+08	1.428e+09	1.51621e+09	1.98321e+09	0.666667	1	0.666667	0.666667	3	Q8TBA6;P60953;Q15811
2	3.67448e+08	9.1906e+08	7.50375e+08	9.37635e+08	0.333333	0.666667	0.333333	0.333333	3	Q8TBA6;P60953;P10911
8	4.1026e+08	1.23724e+08	3.00552e+08	1.38987e+08	0.666667	0.666667	0.666667	0.666667	3	Q86TB9;Q15459;O43290
5	1.37125e+09	1.6236e+08	3.63194e+08	8.6072e+07	0.75	0.75	0.5	0.5	4	Q86TB9;P05067;Q13148;O43290
3	1.03097e+08	5.65915e+08	3.31281e+07	6.93378e+07	0.666667	0.666667	0.333333	0.333333	3	Q86TB9;P05067;Q16543
6	1.56169e+08	1.12526e+08	6.15144e+07	2.46655e+07	0.666667	0.666667	0.333333	0.333333	3	Q86TB9;P05067;Q9H0B6
7	1.66478e+07	9.88973e+07	2.496e+08	5.11982e+07	0.333333	0.333333	0.666667	0.333333	3	Q14696;P40938;O60885
8	3.86458e+08	2.34652e+08	2.39254e+08	3.16407e+08	0.333333	0.666667	0.333333	0.333333	3	Q14696;Q8TAQ2;Q92922
4	1.95461e+09	2.43369e+09	3.54965e+09	4716698428	0.666667	0.666667	0.666667	0.666667	3	Q86VI3;P60953;P63000
1	1.83005e+07	2.12902e+09	4.6251e+09	3.3506e+09	0.333333	0.666667	0.333333	0.333333	3	Q9BST9;P31946;P05067
6	3.71867e+10	4.11957e+10	3.67246e+09	9.48165e+09	0.666667	0.666667	0.666667	0.666667	3	O95379;P38646;P56537
6	3.71867e+10	4.10229e+10	3.65008e+09	9.44529e+09	0.666667	0.666667	0.666667	0.666667	3	O95379;P38646;Q9NT62
3	1.83005e+07	7.3209e+07	6.82494e+07	2.4412e+07	0.333333	0.666667	0.333333	0.333333	3	Q96FQ6;Q9Y5K5;P05067
2	1.1901e+08	3.42432e+08	1.69427e+08	5.00178e+08	0.333333	0.666667	0.666667	0.666667	3	Q2KJY2;Q12959;Q9NUP9
3	2.3227e+10	4.0049e+10	2.1965e+09	2.99945e+09	1	1	1	1	3	P07686;Q96P70;P49411
5	5.38766e+09	2.28327e+09	1.71229e+09	1.76216e+09	1	1	1	1	3	P07686;Q96P70;O00410
3	1.52124e+10	2.66982e+10	1.42392e+09	1.93202e+09	0.666667	0.666667	0.666667	0.666667	3	P07686;Q9NRD1;P49411
8	1.25879e+08	5.00773e+07	8.71994e+07	4.75952e+07	0.5	0.5	0.25	0.25	4	P07686;Q9NRD1;P06865;P15311
5	2.48961e+09	1.1408e+09	8.2583e+08	8.30368e+08	0.5	0.5	0.5	0.5	4	P07686;Q9NRD1;O00410;P15311
5	2.48961e+09	1.1408e+09	8.2583e+08	8.30368e+08	0.5	0.5	0.5	0.5	4	P07686;Q9NRD1;O00410;P52789
3	1.52124e+10	4.01689e+10	2.16515e+09	2.93992e+09	0.666667	1	1	1	3	P07686;P62993;P49411
5	57717477487	21334547452	1.54907e+09	1.94194e+09	1	1	0.666667	0.666667	3	P16671;P07996;P05556
5	3.48982e+10	1.22802e+10	1.76473e+06	1.06609e+07	0.75	0.75	0.25	0.25	4	P16671;P23229;P06241;P05067
5	3.71533e+10	1.47325e+10	1.76673e+09	2.30733e+09	0.75	0.75	0.75	0.75	4	P16671;P23229;P21926;P05556
5	5.02254e+10	2.63017e+10	13848219556	13794909150	1	1	0.333333	0.333333	3	P16671;P08123;P05067
3	5.40989e+07	3.43813e+08	8.36236e+07	7.77976e+07	0.333333	0.666667	0.333333	0.333333	3	Q9NX18;P31350;P22061
6	1.7748e+11	1.5253e+11	28399216658	4.21476e+10	0.666667	1	0.666667	0.666667	3	Q9NX18;P38646;P31040
6	1.64906e+11	2.82835e+11	9.39363e+10	1.51182e+11	0.75	1	0.75	0.75	4	Q9NX18;P38646;P11142;P18206
3	92208998825	1.79909e+11	39333640452	5.02445e+10	0.5	0.75	0.5	0.5	4	Q9NX18;P38646;P11142;P61956
5	8.26528e+08	1.20494e+08	1.68986e+08	1.13942e+08	0.5	0.75	0.5	0.5	4	Q9HB90;Q9Y4K3;Q13501;P42345
1	4540279895	2.77485e+10	6.70346e+10	4.95872e+10	1	1	1	1	3	Q8TCS8;P26599;P04792
6	6533541827	7.14115e+09	2.55795e+09	5.21996e+09	1	1	1	1	3	Q8TCS8;P26599;P19338
4	8.72642e+08	5.44414e+08	1.42942e+08	9.77329e+08	0.666667	0.666667	0.666667	0.666667	3	Q8TCS8;Q14197;P23508
5	1.40552e+09	1.1042e+09	1.42942e+08	9.77329e+08	1	1	0.666667	0.666667	3	Q8TCS8;Q14197;Q12849
6	2.4936e+10	3.17477e+10	6.01821e+09	7.45676e+09	0.4	0.4	0.4	0.4	5	Q96DZ1;Q13438;Q9NRD1;P14625;P11021
5	3.73911e+10	1.26959e+09	1.56484e+08	8.49847e+08	0.666667	0.666667	0.666667	0.666667	3	P02730;O00203;Q9UL45
5	3.73785e+10	1.35497e+09	52263029	3.88552e+08	0.666667	0.666667	0.333333	0.333333	3	P02730;;P10909
5	3.73381e+10	596963276	1.11103e+08	3.88552e+08	0.666667	0.333333	0.666667	0.333333	3	P02730;;P43405
2	4.63791e+07	8.8838e+07	3.79101e+07	1.5431e+08	0.666667	0.666667	0.333333	0.333333	3	Q99719;P05067;O60260
2	4.63791e+07	8.8838e+07	3.79101e+07	1.5431e+08	0.666667	0.666667	0.333333	0.333333	3	Q99719;P05067;Q9H3Q1
4	8.54229e+07	8.8838e+07	3.79101e+07	1.5431e+08	1	0.666667	0.333333	0.333333	3	Q99719;P05067;O95251
6	3.83237e+08	6.91382e+08	4.29537e+08	3.2563e+08	0.5	0.5	0.25	0.25	4	Q9H773;P54725;P25786;Q9UMX0
2	3.25038e+08	5.23256e+08	4.29537e+08	3.2563e+08	0.5	0.5	0.25	0.25	4	Q9H773;P05067;P25786;Q9UMX0
5	1.03754e+09	4.43642e+08	1.07712e+08	1.29876e+08	0.666667	0.333333	0.333333	0.333333	3	O75503;O14980;O43175
5	2.41269e+10	5.36674e+09	1.0031e+10	8.71487e+09	0.75	0.75	1	0.75	4	Q969U7;P25787;P02751;P28074
8	1.35656e+09	1.16011e+09	3.98774e+09	1918675282	0.666667	0.666667	0.833333	0.666667	6	Q969U7;P25787;P62195;P28070;P17980;P60896
8	3.60496e+09	3.30901e+09	7.75184e+09	6.8043e+09	0.857143	0.857143	1	0.857143	7	Q969U7;P25787;P62195;P28070;P17980;P25786;P28074
5	2.53796e+10	6.42755e+09	1.67602e+09	3.1288e+09	1	1	0.666667	0.666667	3	Q16775;P32119;P05067
5	4.37076e+10	1.88066e+10	1.17341e+10	1.51492e+10	1	1	1	1	4	Q16775;P32119;P30048;Q06830
3	2.9017e+08	7.02143e+08	2.68066e+08	2.04389e+08	0.333333	0.666667	1	0.666667	3	Q9Y5A7;Q9Y6H5;P49841
1	8.80648e+07	2.05164e+08	5.13564e+08	3.81002e+08	0.333333	0.666667	0.666667	0.666667	3	Q9Y5A7;P28070;O15205
1	8.80648e+07	2.05164e+08	5.13564e+08	3.81002e+08	0.333333	0.666667	0.666667	0.666667	3	Q9Y5A7;P28070;P60896
3	13990779613	3.95779e+10	7.30825e+09	2.5997e+10	0.333333	0.666667	0.666667	0.666667	3	Q9Y5A7;P60896;P55072
6	4.53416e+09	2.73067e+09	1926584907	2.28641e+09	0.5	0.75	0.75	0.75	4	Q9Y5A7;P04637;P34932;P49841
6	25085072216	4.64659e+10	9.95601e+09	3.13031e+10	0.5	0.75	0.75	0.75	4	Q9Y5A7;P04637;P34932;P55072
4	1.75273e+07	6.03367e+07	1.37672e+07	2.39889e+08	0.333333	0.666667	0.333333	0.666667	3	Q9Y5A7;P04637;P61086
2	4.25673e+06	3.32193e+07	2.94302e+07	0	0.333333	0.666667	0.333333	0	3	Q09013;P04049;Q13526
1	2.04802e+08	4.19615e+08	8.47137e+08	1118498247	0.666667	0.666667	0.333333	0.333333	3	Q09013;P04049;O14974
1	8.17906e+08	3.21899e+09	9.92492e+09	7.63304e+09	0.666667	1	0.666667	0.666667	3	Q9NQT8;Q7KZI7;P31946
4	1.0179e+09	3.08844e+08	8.08062e+08	1.38281e+09	0.666667	0.666667	0.666667	0.666667	3	Q9NQT8;Q12959;P78352
1	1094308588	3.39835e+09	1.57874e+10	1.22071e+10	0.666667	1	1	1	3	Q9NQT8;Q13618;P31946
4	1094308588	1.81387e+08	1.27473e+09	1.43689e+09	0.666667	0.666667	0.666667	0.666667	3	Q9NQT8;Q13618;P62136
4	1094308588	1.81387e+08	1.27473e+09	1.43689e+09	0.666667	0.666667	0.666667	0.666667	3	Q9NQT8;Q13618;P41182
4	1094308588	1.81387e+08	1.27473e+09	1.43689e+09	0.666667	0.666667	0.666667	0.666667	3	Q9NQT8;Q13618;P78352
4	6.91612e+10	5.52723e+10	6.4554e+10	1.24066e+11	0.666667	0.666667	0.666667	0.666667	3	Q9NQT8;P35579;Q15554
4	6.91612e+10	5.52723e+10	6.4554e+10	1.24066e+11	0.666667	0.666667	0.666667	0.666667	3	Q9NQT8;P35579;P62136
4	1.34438e+07	2.29347e+07	1.40441e+07	1.36456e+08	0.25	0.25	0.25	0.5	4	P25101;P12931;P32121;P49407
6	8.92573e+07	2.02878e+08	5.00038e+07	1.69111e+08	0.25	0.5	0.25	0.25	4	Q15700;P78352;Q12959;P53778
4	397548048	9.50509e+07	1.57957e+08	4.75066e+08	0.5	0.25	0.5	0.5	4	Q15700;P78352;Q12959;O60333
4	5.91256e+09	6.67947e+09	5.56913e+10	9.40707e+10	0.5	0.25	0.5	0.5	4	Q9NYA1;P08047;Q14192;Q09472
3	227959696645	7.40828e+11	2.03858e+11	2.59051e+11	1	1	0.666667	1	3	P15259;Q9Y4E8;P04075
8	2.72347e+10	17171721332	25719977730	8.49229e+09	1	0.666667	0.666667	0.666667	3	P15259;P18669;O43175
8	18124320914	17171721332	25719977730	8.49229e+09	0.666667	0.666667	0.666667	0.666667	3	P15259;P18669;Q00987
2	1.35932e+10	1.97725e+10	30673915092	1.07309e+10	0.5	0.75	0.75	0.75	4	P15259;P18669;P10599;P06733
3	1.51229e+11	493558166798	2.03858e+11	172670447804	0.666667	0.666667	0.666667	0.666667	3	P15259;P04075;P06733
1	2.62241e+09	6.73762e+09	13848219556	13794909150	0.666667	0.666667	0.333333	0.333333	3	P08123;O95229;P05067
1	2.62241e+09	6.73762e+09	13848219556	13794909150	0.666667	0.666667	0.333333	0.333333	3	P08123;P05067;Q9UMX0
8	2.27298e+10	1.58169e+10	32746732990	3.23984e+10	0.666667	1	0.666667	0.666667	3	P08123;P02751;P16070
8	3.43321e+10	1.608e+10	4.98791e+10	4.86731e+10	1	1	1	1	3	P08123;P02751;P21964
8	2.27298e+10	1.04903e+10	32746732990	3.23984e+10	0.666667	0.666667	0.666667	0.666667	3	P08123;P02751;Q9UMX0
8	4.31821e+07	1.52084e+07	7.29468e+07	2.92847e+07	0.5	0.25	0.25	0.25	4	Q01974;Q9Y5V3;P78337;Q93062
8	1.03222e+08	3.95915e+07	1.0273e+08	6.35051e+07	0.2	0.4	0.2	0.2	5	O15119;Q13547;O15379;Q92769;P29590
3	1.93081e+08	3.66726e+08	1.81816e+07	2.68589e+07	0.666667	0.666667	0.333333	0.333333	3	Q9NYY3;P05067;Q13177
5	2.6615e+08	2.24187e+07	0	0	0.666667	0.333333	0	0	3	Q9NYY3;P05067;P37840
5	1.51935e+09	0	0	0	0.666667	0	0	0	3	Q9NYY3;P46934;P37840
5	1.39882e+09	6.92434e+06	4.47645e+07	2.86711e+07	0.666667	0.333333	0.333333	0.333333	3	Q9NYY3;P46934;Q9Y2W1
6	1.11439e+09	9.01133e+08	3.04954e+08	3.17093e+08	0.666667	0.666667	0.666667	0.666667	3	Q9NYY3;O14980;Q9Y2W1
4	2.42798e+09	9.66082e+08	9.85953e+08	2.51304e+09	0.75	0.75	0.5	0.75	4	Q9H6E5;Q7Z6Z7;Q9Y4E8;Q13107
1	0	9.37633e+06	9.77138e+07	7.65989e+07	0	0.333333	0.666667	0.666667	3	Q96CG3;Q9BXS5;O14641
2	2.09522e+07	1.09998e+08	1.23214e+08	5.95393e+07	0.333333	0.666667	0.666667	0.666667	3	Q9UK41;Q9H553;Q99816
2	2.09522e+07	1.09998e+08	1.23214e+08	5.95393e+07	0.333333	0.666667	0.666667	0.666667	3	Q9UK41;Q9BYV2;Q99816
5	21149347896	7.07643e+09	7.94078e+09	7.63661e+09	0.666667	1	1	1	3	Q9UK41;O14980;P02751
3	5.02686e+08	9.20056e+08	2.43559e+08	2.82453e+08	0.333333	0.666667	0.666667	0.666667	3	Q9UK41;O14980;P51587
3	5.02686e+08	9.20056e+08	2.43559e+08	2.82453e+08	0.333333	0.666667	0.666667	0.666667	3	Q9UK41;O14980;Q9H2G9
6	7.85457e+08	1.12194e+09	3.80968e+08	3.59202e+08	0.5	0.75	0.75	0.75	4	Q9UK41;O14980;P11274;Q99816
8	1.0072e+10	3.83033e+09	5.07843e+09	4.83132e+09	0.333333	0.666667	0.666667	0.666667	3	Q9UK41;P12757;P02751
2	8.3699e+07	8.5565e+08	6.66795e+08	5.45488e+08	0.25	0.5	0.5	0.5	4	Q8WU17;O15503;O75477;O94905
5	2.04821e+10	4.94603e+09	5.3647e+09	5.05889e+09	0.666667	0.666667	0.666667	0.666667	3	P17936;P02751;P68400
5	1.0072e+10	3.85185e+09	2525146939	2.40431e+09	0.333333	0.666667	0.333333	0.333333	3	P17936;P02751;P16070
5	2.27747e+10	6.13162e+09	7.18124e+09	6917519436	0.666667	0.666667	0.666667	0.666667	3	P17936;P02751;Q14974
5	2.12075e+10	4.51721e+09	6152786618	5.83661e+09	0.666667	0.666667	0.666667	0.666667	3	P17936;P02751;P07339
2	127886642526	208216895660	1.73481e+11	5.88256e+10	0.666667	0.666667	0.666667	0.666667	3	P17936;P02751;P02787
8	4.27763e+08	4.08029e+08	1.28151e+09	7.08498e+08	0.666667	0.666667	0.666667	0.666667	3	Q96SW2;P28070;P25787
8	3.21784e+08	2.20915e+08	8.63836e+08	4.97964e+08	0.666667	0.666667	0.666667	0.666667	3	Q96SW2;P25787;P62877
2	6.84499e+07	1.72689e+08	1.47307e+08	2.15124e+08	0.333333	0.666667	0.666667	0.666667	3	Q96SW2;Q92905;P62993
6	2.786e+09	2.1274e+09	1.4588e+09	2.36608e+09	0.8	0.8	0.8	0.8	5	Q96SW2;Q92905;Q16531;P62877;Q13619
1	2.63718e+09	5.33404e+09	1.74937e+10	9.22469e+09	0.666667	1	1	0.666667	3	O43708;P62993;P36873
8	1.93242e+09	1.88986e+09	5.20738e+09	5.48838e+07	0.666667	1	1	0.666667	3	O43708;P62993;O95817
7	1.07922e+08	7.50132e+08	3.28807e+09	1.39662e+07	0.333333	0.666667	0.666667	0.333333	3	O43708;P62993;P16333
4	1.04918e+08	2.75994e+08	6.16088e+08	1.23447e+09	0.333333	0.666667	0.666667	0.666667	3	P11234;P51178;
5	1.90117e+07	1.14594e+07	0	0	0.333333	0.666667	0	0	3	Q9Y5P4;Q7KZI7;Q15139
2	3.40306e+08	9.28822e+08	1.93327e+09	715794582	0.333333	0.666667	0.666667	0.333333	3	P36404;P67775;P62714
5	1.0072e+10	3.82576e+09	5.07683e+09	2.40431e+09	0.333333	0.666667	0.666667	0.333333	3	P36404;P67775;P02751
4	4.72148e+07	1.32622e+08	1.36012e+08	2.30491e+08	0.333333	0.666667	0.666667	0.333333	3	P36404;P67775;Q9BTW9
6	1.15834e+09	1.65332e+09	4.67023e+08	9.39453e+08	0.666667	0.666667	0.333333	0.333333	3	Q9H3Q1;P05067;Q9UHD8
6	8.8703e+07	1.0463e+08	0	5.48353e+06	0.666667	0.666667	0	0.333333	3	Q9H3Q1;P05067;P78362
4	7.89098e+09	1.78568e+10	3.70063e+10	6.27117e+10	0.666667	0.666667	0.333333	0.333333	3	Q9H3Q1;P05067;Q14192
6	6.16941e+08	7.37701e+08	7.17214e+07	4.95845e+07	0.666667	0.666667	0.333333	0.333333	3	P20393;P05067;P49841
6	5.78836e+08	5.16483e+08	7.00763e+06	2.63247e+07	1	1	0.333333	0.333333	3	P06865;A0AVT1;P54725
3	0	5.05325e+07	2.02141e+07	2.47439e+07	0	0.4	0.4	0.4	5	Q9H1H9;P27986;P16333;P56945;P62993
6	8072510865	5.2302e+09	3.24279e+09	3.85036e+09	0.6	0.6	0.6	0.6	5	Q7Z2E3;P09874;P19338;P34932;P04637
8	3.94602e+08	197694757	1.13781e+09	3.16089e+07	0.333333	0.333333	0.666667	0.333333	3	Q7Z2E3;P09874;P06746
4	4.74853e+08	5.39742e+07	4.08541e+09	7.27832e+09	0.666667	0.333333	0.666667	0.666667	3	Q9NRY4;Q13464;P61586
4	9.2219e+08	5.71472e+08	1.58072e+09	2.29173e+09	0.5	0.25	0.5	0.5	4	Q9NRY4;P61586;P17252;P63000
4	7.81214e+07	7.53391e+07	5.86817e+07	3.22213e+08	0.5	0.5	0.5	0.75	4	Q9NRY4;P12931;P20936;P62993
4	5.58578e+08	7.43135e+08	1.77637e+09	2.38209e+09	0.5	0.5	0.75	0.75	4	Q9NRY4;P12931;P60953;P62993
4	5.58578e+08	3.41163e+08	1.16961e+09	1.56711e+09	0.5	0.25	0.5	0.5	4	Q9NRY4;P12931;P60953;P17252
4	2.21004e+09	1825269125	4.05942e+09	5.54727e+09	0.75	0.5	0.75	0.75	4	Q9NRY4;P63000;P60953;P17252
7	1.02909e+07	2.89486e+06	1.50199e+08	2.81303e+07	0.333333	0.333333	0.666667	0.333333	3	O75293;Q99683;P52564
6	6.53308e+10	8.58177e+10	1.65907e+10	22567422502	1	1	1	1	4	P04275;P11021;P27797;P14625
6	3.472e+10	3.75962e+10	8.70665e+09	1.24465e+10	0.666667	0.666667	0.666667	0.666667	3	P04275;P11021;Q99759
8	6.17765e+08	2.31945e+07	6.69577e+08	4.65401e+08	1	0.333333	1	0.666667	3	Q15334;P42858;Q13501
1	1.67761e+09	1.3791e+09	1.09573e+10	6.82921e+09	1	0.75	1	0.75	4	Q15334;P06748;Q13618;Q13501
4	5.67504e+10	37943281768	7.05488e+10	1.32165e+11	0.75	0.5	0.75	0.75	4	Q15334;P06748;Q05513;P35580
1	7.23583e+08	6.59914e+08	6.03435e+09	3.33922e+09	0.6	0.4	0.6	0.4	5	Q15334;P06748;Q05513;P41743;Q13501
4	4.97312e+10	2.47688e+10	5.61756e+10	1.11932e+11	0.666667	0.333333	0.666667	0.666667	3	Q15334;Q15554;P35580
5	8.84589e+08	5.59734e+08	2.82489e+08	8.85698e+07	0.666667	0.333333	0.333333	0.333333	3	Q9BQA5;Q9UBB5;Q08211
6	7.14614e+08	8.6108e+08	5.43833e+08	2.03259e+08	0.5	0.5	0.5	0.5	4	Q9BQA5;Q9HCE1;P62995;Q08211
5	9.68411e+08	6.87676e+07	5.58599e+08	2.30658e+08	0.666667	0.333333	0.5	0.333333	6	Q9UBX0;Q13547;Q96ST3;Q92769;P40763;O60341
5	3.54099e+08	7.197e+06	2.39423e+08	1.57868e+08	0.5	0.166667	0.333333	0.333333	6	Q9UBX0;Q13547;Q96ST3;Q92769;O75182;Q9Y618
5	4.86795e+08	7.197e+06	3.63172e+08	1.57868e+08	0.666667	0.166667	0.5	0.333333	6	Q9UBX0;Q13547;Q96ST3;Q92769;O75182;O60341
4	1.30426e+09	1.84029e+09	1.83441e+09	3.49241e+09	0.5	0.75	0.5	0.75	4	Q9NPH3;P27986;P40763;P63000
4	1.30426e+09	1.2245e+09	1.83441e+09	2.3183e+09	0.5	0.5	0.5	0.5	4	Q9NPH3;P63000;Q9Y4K3;P40763
2	3.08895e+10	6.88015e+10	3.85067e+10	57158503804	0.666667	0.666667	0.666667	0.666667	3	O75746;Q9NRD1;Q9P0L0
2	3.08895e+10	6.88015e+10	3.85067e+10	57158503804	0.666667	0.666667	0.666667	0.666667	3	O75746;Q9P0L0;P15336
4	8.30099e+08	1.8461e+09	4046223761	1.20495e+10	0.25	0.5	0.25	0.5	4	O75581;P49674;O15169;P35222
4	2.09545e+09	2312104326	8.20003e+09	1.21197e+10	0.5	0.5	0.5	0.5	4	O75581;P49841;O15169;P35222
2	11818723765	4.35624e+10	3.12466e+10	6.74353e+10	0.333333	1	0.666667	0.666667	3	Q99584;O43809;P18206
3	0	4.0386e+08	9.6275e+07	2.19991e+07	0	0.666667	0.333333	0.333333	3	Q99584;O43809;Q6I9Y2
4	7.222e+09	2.91154e+09	8.5546e+09	1.38299e+10	1	0.666667	0.666667	1	3	O95359;Q12824;P36873
5	2.39333e+09	5.28237e+07	9.00958e+07	2.31816e+07	0.666667	0.333333	0.333333	0.666667	3	O95359;Q12824;O95619
5	1.436e+09	3.16942e+07	5.40575e+07	1.39089e+07	0.4	0.2	0.2	0.4	5	O95359;Q12824;Q92793;Q92831;Q09472
3	0	6.31656e+07	7.31896e+06	3.09298e+07	0	0.5	0.25	0.5	4	Q9ULD4;P16333;P27986;P62993
4	2.36554e+09	3523340978	1.46429e+10	2.00122e+10	0.5	0.5	0.75	0.75	4	O00482;P16220;P17612;P35222
3	4.37595e+10	1.42216e+11	9.30145e+09	1.08421e+10	0.666667	0.666667	0.666667	0.333333	3	Q16698;Q9UQB8;P05067
3	6.6906e+10	2.13995e+11	9.36343e+09	2.17596e+10	1	1	0.666667	0.666667	3	Q16698;O14964;P05067
3	6.66726e+10	1.43224e+11	2.37505e+10	4.15889e+10	1	0.666667	1	1	3	Q16698;P06748;P19320
3	96870618334	220532545193	31265239652	48061131513	1	1	1	1	3	Q16698;P06748;P02751
3	6.67096e+10	2.14903e+11	1.57932e+10	2.72321e+10	1	1	0.666667	0.666667	3	Q16698;P06748;P05067
3	4.44364e+10	1.43224e+11	1.57932e+10	2.72321e+10	0.666667	0.666667	0.666667	0.666667	3	Q16698;P06748;P52732
3	7.78917e+07	4.44943e+08	2.27734e+07	7.36446e+07	0.333333	0.333333	0.333333	0.666667	3	Q9Y4C1;O75582;P42224
7	8.43807e+08	8.44514e+08	6.68037e+09	958822603	0.333333	0.333333	0.666667	0.333333	3	P00813;P04150;P09651
7	632855003	1.32758e+09	7.53737e+09	1.45918e+09	0.25	0.5	0.75	0.5	4	P00813;P62993;P49736;P09651
7	1.45133e+07	4.05399e+07	4.19174e+08	3.21672e+07	0.333333	0.333333	1	0.666667	3	P00813;P62993;P08047
4	7.38766e+07	3.60816e+07	7.73044e+06	1.21248e+08	0.333333	0.666667	0.333333	0.666667	3	O00750;Q15811;P27986
5	6.85006e+08	2.66185e+08	6.46274e+07	7.79254e+07	0.4	0.2	0.2	0.2	5	O00750;P00533;P04626;P29353;O14980
6	4.08915e+07	5.05325e+07	5.85516e+06	2.47439e+07	0.2	0.4	0.2	0.4	5	O00750;P00533;P16333;P27986;P62993
3	13990779613	3.96497e+10	7.30023e+09	2.59197e+10	0.333333	0.666667	0.666667	0.666667	3	O00750;P55072;P62993
3	5.23985e+07	4.4043e+08	0	0	0.25	0.75	0	0	4	Q86Z02;P63279;P12757;P15104
3	0	2.627e+08	0	0	0	0.5	0	0	4	Q86Z02;P63279;Q8IUQ4;Q99836
3	7.77733e+08	2.72428e+09	1123967696	8.43427e+08	0.2	0.6	0.2	0.2	5	Q86Z02;P63279;Q9UER7;Q99497;P04637
3	0	3.50267e+08	0	0	0	0.666667	0	0	3	Q86Z02;P63279;Q8TAD8
3	13990779613	3.96497e+10	7.30023e+09	2.59197e+10	0.333333	0.666667	0.666667	0.666667	3	Q9Y2R2;P62993;P55072
5	2.23861e+08	1.49095e+07	0	8.27001e+06	0.666667	0.333333	0	0.333333	3	Q12852;P00533;P45985
2	3.67191e+08	5.74234e+08	5.56854e+08	2.54506e+08	0.666667	0.333333	0.666667	0.666667	3	P09958;P08047;P68400
4	3.41457e+08	9.09526e+07	6.70686e+08	1.81258e+09	0.666667	0.5	0.666667	0.833333	6	Q8N3E9;P19174;Q9P212;Q9NQ66;P51178;Q13574
1	3.8584e+08	4.72331e+08	9.97418e+08	9.83998e+08	0.666667	0.666667	0.666667	0.833333	6	Q8N3E9;P19174;Q9P212;Q9NQ66;P51178;P29218
4	3.79574e+08	7.79594e+07	3.32848e+08	5.46691e+08	0.714286	0.428571	0.428571	0.571429	7	Q8N3E9;P19174;Q9P212;Q9NQ66;P51178;P27987;Q92835
4	4.76981e+08	7.79594e+07	4.54839e+08	7.85182e+08	0.714286	0.428571	0.571429	0.714286	7	Q8N3E9;P19174;Q9P212;Q9NQ66;P51178;P27987;O43426
4	2.00576e+08	7.79594e+07	3.32848e+08	5.46691e+08	0.428571	0.428571	0.428571	0.571429	7	Q8N3E9;P19174;Q9P212;Q9NQ66;P51178;Q86XP1;Q16760
3	1.83005e+07	7.04799e+07	2.94302e+07	0	0.333333	0.666667	0.333333	0	3	Q9BWW4;P05067;Q13526
7	2.52204e+07	1.28213e+07	2.35184e+08	9.38051e+06	0.333333	0.333333	0.666667	0.333333	3	Q9BWW4;O00267;Q13526
5	1.02322e+09	4.43642e+08	2.34966e+08	1.29876e+08	0.666667	0.333333	0.666667	0.333333	3	Q9ULH7;O14980;Q15797
4	2.09478e+09	1.33721e+09	1.48298e+09	2.40916e+09	0.666667	0.666667	0.666667	0.666667	3	Q9ULH7;O14980;Q7Z6Z7
5	4.37598e+09	3.03182e+08	1.48714e+09	1.56128e+09	0.666667	0.666667	0.666667	0.666667	3	Q70CQ2;Q93008;O75643
5	3.09854e+09	1.70842e+08	6.84207e+08	1.23314e+09	0.5	0.5	0.5	0.5	4	Q70CQ2;Q93008;Q15819;P68036
5	4.66721e+09	2.75808e+08	1.11705e+09	1.87795e+09	0.75	0.75	0.75	0.75	4	Q70CQ2;Q93008;O95155;P68036
5	2.37429e+09	1.22757e+08	4.12075e+08	8.39046e+08	0.4	0.4	0.4	0.4	5	Q70CQ2;Q93008;O95155;P51668;Q9UMX0
4	7.20957e+07	1.93076e+08	2.09395e+08	4.79122e+08	0.5	0.5	0.5	0.5	4	Q70CQ2;Q13404;O95155;Q9UMX0
4	4.00202e+10	1.24205e+10	2.15788e+10	35915099654	1	1	1	1	3	P56199;P05556;Q9Y490
4	2.07006e+10	2.3151e+10	4.64869e+10	67799974013	1	1	1	1	3	P56199;P05556;P21980
2	1.71064e+09	3173047974	1.855e+09	2.26883e+09	0.5	0.75	0.75	0.75	4	P56199;P05556;P25391;P17931
6	2.28086e+09	2.44942e+09	1.25982e+09	1983824630	0.666667	0.666667	0.666667	0.666667	3	P56199;P05556;P17706
2	2.60825e+08	7.56672e+08	5.56923e+08	5.50728e+08	0.4	0.6	0.4	0.4	5	P20340;P51149;Q15907;P27694;P15927
2	1.42095e+08	7.86978e+08	4.06137e+08	6.74342e+08	0.5	0.5	0.5	0.5	4	P20340;P51149;P61019;P40337
3	1.13676e+08	9.60561e+08	3.2491e+08	5.39473e+08	0.4	0.6	0.4	0.4	5	P20340;P51149;P61019;P27694;P15927
3	1.74919e+09	6.46132e+09	1.13443e+09	2.79841e+09	0.5	0.75	0.75	0.75	4	O15503;O75477;O94905;Q9P0L0
2	8.3699e+07	8.5565e+08	6.66795e+08	5.45488e+08	0.25	0.5	0.5	0.5	4	O15503;O75477;O94905;Q9UKV5
6	3.61977e+10	6.17998e+10	1.02564e+10	3.3292e+10	0.75	0.75	0.75	0.75	4	O15503;P55072;Q9P0L0;O95292
2	8282980081	1.72283e+10	1.01689e+10	25749689437	0.333333	0.666667	0.333333	0.333333	3	P16581;P16070;P21333
4	1.87412e+10	1.93947e+10	2.29187e+10	5.80335e+10	0.75	0.75	0.75	0.75	4	P16581;Q05397;P19174;P21333
5	8.28405e+08	1.70029e+08	2.97655e+08	2.85189e+08	0.75	0.75	0.75	0.75	4	P16581;Q05397;P19174;Q06124
4	5.76935e+10	3.10398e+10	5.30817e+10	1.07406e+11	0.8	0.6	0.8	0.8	5	P16581;Q05397;P49023;P18206;Q9Y490
8	7.70235e+08	7.91355e+07	3.20402e+08	3.6232e+08	0.75	0.5	0.75	0.75	4	P16581;Q05397;P49023;Q06124
3	1.77318e+08	5.35939e+08	6.76208e+07	1.69159e+07	0.333333	0.666667	0.333333	0.333333	3	P17861;P63279;Q07955
1	6.97322e+06	2.5068e+06	1.40163e+07	1.21303e+07	0.25	0.25	0.25	0.5	4	Q00978;Q04206;P10914;P19838
3	1.04627e+08	5.37943e+08	4.97542e+07	4.38821e+07	0.4	0.4	0.4	0.4	5	Q00978;Q04206;P10914;Q92793;P42224
7	1.95156e+07	2.5068e+06	8.20248e+07	1.21303e+07	0.5	0.25	0.5	0.5	4	Q00978;Q04206;P14859;P19838
6	2.83229e+10	4.01021e+10	7.31597e+09	2.62044e+10	0.666667	0.666667	0.666667	0.666667	3	P49755;Q9Y4K3;P55072
6	2.83229e+10	4.01021e+10	7.31597e+09	2.62044e+10	0.666667	0.666667	0.666667	0.666667	3	P49755;Q9NRD1;P55072
6	2.83229e+10	4.01021e+10	7.31597e+09	2.62044e+10	0.666667	0.666667	0.666667	0.666667	3	P49755;Q99496;P55072
6	2.83229e+10	4.01021e+10	7.31597e+09	2.62044e+10	0.666667	0.666667	0.666667	0.666667	3	P49755;P24941;P55072
8	3.04259e+09	2.3091e+09	4.01864e+09	2.06135e+09	0.666667	0.666667	0.666667	0.666667	3	P49755;P24941;P30041
1	0	2.20612e+07	5.92806e+07	2.95998e+07	0	0.5	0.5	0.25	4	Q12983;O43889;O60238;Q15382
8	2.26027e+08	2.64395e+07	1.90152e+08	1.36628e+08	0.666667	0.333333	0.333333	0.333333	3	P27987;;P51178
2	1.54659e+09	2.35347e+09	2.0492e+09	1.78514e+09	1	0.666667	0.666667	0.666667	3	P27987;P19174;P17612
4	1.33155e+08	5.12934e+07	1.03094e+08	2.43725e+08	0.75	0.5	0.5	0.5	4	P27987;P19174;Q9NQ66;P17252
5	1.0724e+08	2.24187e+07	1.25885e+07	3.45891e+07	0.666667	0.333333	0.333333	0.333333	3	Q9Y279;P21359;P05067
5	7.39136e+07	2.24187e+07	0	0	0.666667	0.333333	0	0	3	Q9Y279;Q15386;P05067
4	5.85183e+09	2.83753e+09	7.23415e+09	8.31937e+09	0.666667	0.666667	0.333333	0.666667	3	P53602;P26641;Q92597
3	1.38193e+08	1.86275e+09	5.87743e+06	1.13592e+06	0.2	0.2	0.4	0.2	5	Q96AX9;Q9Y6K9;Q9UHD2;Q7Z434;Q9NQC7
8	2.6051e+07	66987107	1.55063e+08	5.1676e+07	0.333333	0.666667	0.333333	0.666667	3	Q96AX9;P13010;P78362
8	1.19405e+08	0	1.21226e+08	2.11735e+06	0.666667	0	0.333333	0.333333	3	Q92838;Q96ST3;P08047
4	4.25806e+09	3.85543e+09	3766420506	9.37444e+09	0.666667	1	0.666667	1	3	P07203;P10599;P00441
6	3.66936e+09	3.9498e+09	4.71301e+08	1.72844e+09	0.666667	0.666667	0.333333	0.666667	3	P07203;P04040;P42684
4	6.03012e+10	2.82967e+10	5.25441e+10	108948439703	1	1	0.714286	1	7	P07203;P04040;P11310;Q15067;P51659;P04179;P00441
1	1.91915e+09	4678900824	6.05715e+09	6.19059e+09	0.5	0.5	0.5	0.5	4	Q8TEU7;P46937;P61981;O14980
1	5.82558e+08	5576571130	12833232664	1.10217e+10	0.25	0.5	0.5	0.5	4	Q8TEU7;P46937;P61981;P31946
6	2.18526e+11	320559765826	4.70834e+10	47831964507	1	1	0.75	0.75	4	O95470;O96008;P21796;Q9Y277
6	105554935122	66556876641	2.51037e+10	9.41041e+10	1	0.75	0.5	0.5	4	O95470;P24539;P00533;O75964
6	3.84306e+11	428311157007	1.11796e+11	2.8244e+11	1	1	0.8	0.8	5	O95470;P24539;P48047;P21796;Q9Y277
4	1.83808e+11	137314683787	6.48051e+10	2.40591e+11	1	1	0.75	0.75	4	O95470;P24539;P48047;O75964
6	7020119450	4.90606e+09	8.49232e+08	1.00586e+09	0.666667	0.666667	0.666667	0.666667	3	P26006;P27797;P07996
4	9.89552e+09	2.00366e+10	7.52597e+10	127294550038	0.666667	0.666667	0.666667	0.666667	3	P26006;P05556;Q14192
4	1.02057e+09	1.11235e+09	1.56572e+09	2.02253e+09	0.333333	0.333333	0.666667	0.666667	3	P26006;P05556;P21926
4	10170527751	1.1407e+10	23233868490	3.38155e+10	0.5	0.5	0.5	0.5	4	P26006;P05556;P21980;Q9NRD1
4	4.71368e+10	2.425e+10	4.35969e+10	5.99601e+10	0.8	0.8	0.8	0.8	5	P26006;P05556;P21980;P07996;P02751
5	2.07092e+09	1.11235e+09	6.23536e+08	9.35608e+08	0.666667	0.333333	0.333333	0.333333	3	P26006;P05556;Q13443
4	7.40269e+08	1078032167	1.9775e+09	4.26574e+09	0.666667	0.666667	0.666667	0.666667	3	Q7Z465;Q07960;P60953
4	0	0	6.64706e+06	8.53064e+07	0	0	0.333333	0.666667	3	Q7Z465;Q07817;Q07812
4	5.54027e+07	2.27757e+07	6.95384e+06	7.17303e+07	0.333333	0.333333	0.333333	0.666667	3	Q7Z465;Q07817;Q14318
6	1.95108e+09	1.69981e+09	3.33331e+08	8.59292e+08	0.333333	0.333333	0.666667	0.666667	3	P21926;P50454;P07550
4	3.15128e+09	1.11235e+09	1.56572e+09	3.26502e+09	0.666667	0.333333	0.666667	1	3	P21926;P05556;P60033
2	7.65428e+08	1.70924e+09	1.17429e+09	1.5169e+09	0.25	0.5	0.5	0.5	4	P21926;P05556;P17252;P16070
2	2.18006e+09	2.59656e+09	1.56572e+09	2.02253e+09	0.666667	0.666667	0.666667	0.666667	3	P21926;P05556;Q08722
5	555067783	0	1.59325e+08	3.05461e+08	0.333333	0	0.333333	0.666667	3	P21926;P07550;P60033
3	1.38193e+08	3.74724e+09	1.97313e+06	1.13592e+06	0.2	0.4	0.2	0.2	5	Q86WV6;Q14653;Q7Z434;Q9UHD2;Q13114
5	6.75077e+07	0	0	0	0.666667	0	0	0	3	P32322;Q13042;P98082
2	1.57213e+08	5.1895e+08	7.92565e+08	5.49042e+08	0.333333	0.666667	0.666667	0.666667	3	P32322;Q13618;O43809
5	7.61714e+09	3.42621e+09	1.54907e+09	1.94194e+09	0.666667	0.666667	0.666667	0.666667	3	P07996;P15692;P05556
6	11719456632	8835932161	1.94143e+09	2.94115e+09	1	1	1	1	3	P07996;Q07954;P27797
5	4.17271e+10	1.10456e+10	9.93563e+09	1.02571e+10	1	1	1	1	4	P07996;P06756;P05556;P02751
5	8.63336e+09	5.41865e+09	2.50393e+09	3.11168e+09	0.75	1	1	1	4	P07996;P06756;P05556;P08253
5	1.17195e+10	5.90709e+09	1.77014e+09	2.2831e+09	1	1	0.75	0.75	4	P07996;P06756;P05556;Q08722
6	1.06156e+10	7.56907e+09	1.31042e+09	1.64001e+09	1	1	1	1	3	P07996;P06756;P27797
5	2.89991e+10	5.78144e+09	6.04876e+09	5.58767e+09	0.75	0.75	0.75	0.75	4	P07996;P06756;P01137;P02751
5	4.22472e+09	1.5612e+09	4.74993e+08	2.28644e+08	0.5	0.75	0.75	0.75	4	P07996;P06756;P01137;P08253
4	8.13962e+09	1.81051e+10	75474526320	126955993400	0.666667	0.666667	0.666667	0.666667	3	Q9BRR9;Q14192;P28482
4	7.89098e+09	1.78568e+10	3.70063e+10	6.27117e+10	0.666667	0.666667	0.333333	0.333333	3	Q9BRR9;Q14192;P05067
1	2.51821e+08	5.48321e+08	1.90741e+09	1.94426e+09	0.5	0.75	0.75	0.75	4	Q9BRR9;P62993;P28482;Q16539
3	1.83005e+07	1.25917e+08	9.75861e+06	1.39662e+07	0.333333	0.666667	0.333333	0.333333	3	Q9BRR9;P62993;P05067
4	1.26785e+08	1.96481e+08	1.51156e+08	2.51727e+08	0.4	0.6	0.6	0.6	5	Q06418;P12931;P19174;Q92905;P62993
3	2.23227e+07	1.16859e+08	2.40967e+07	9.52315e+07	0.2	0.6	0.4	0.6	5	Q06418;P12931;P19174;P27986;P62993
6	2.23227e+07	2.92581e+07	6.19319e+06	4.67281e+07	0.2	0.4	0.2	0.4	5	Q06418;P12931;P19174;P27986;P06241
2	4.10699e+07	103613584	8.83844e+07	1.29074e+08	0.2	0.4	0.4	0.4	5	Q06418;P12931;P07900;P62993;Q92905
8	3.29974e+07	9.81798e+06	4.40725e+07	1.98667e+07	0.666667	0.333333	0.666667	0.333333	3	Q9GZU7;Q15796;Q15797
4	5.99408e+07	7.55846e+07	3.94551e+08	5.45593e+08	0.5	0.5	0.75	0.75	4	P29992;P50148;Q9NQ66;O14745
4	3.41483e+09	2.62631e+09	2.65817e+09	5.6874e+09	0.75	0.5	0.5	0.75	4	P29992;P50148;P62873;P60033
2	1.15516e+09	2.10105e+09	2.12653e+09	2940797107	0.4	0.4	0.4	0.4	5	P29992;P50148;P62873;O95467;P21731
4	2237430240	1.2839e+09	1.2461e+09	3.64351e+09	0.5	0.25	0.25	0.5	4	P29992;P07550;P62873;P60033
6	4.6909e+10	5.96299e+10	1.14279e+10	1.4192e+10	0.75	0.75	0.75	0.75	4	Q9NZJ5;Q92905;P11021;P14625
6	2.05843e+10	2.2256e+10	7.52175e+09	6.57109e+09	0.4	0.4	0.6	0.4	5	Q9NZJ5;Q92905;P11021;O14920;P07900
2	1.05016e+09	1.9892e+09	1.32816e+09	1.12914e+09	0.666667	0.666667	0.666667	0.666667	3	Q9NZJ5;Q92905;P05198
4	8.49473e+10	72390977170	8.4217e+10	174633378874	0.666667	0.666667	0.666667	0.666667	3	Q9H6X2;P21333;P35579
4	1.68116e+10	1.71827e+10	21153809296	5.24789e+10	0.666667	0.666667	0.666667	0.666667	3	Q9H6X2;P21333;O75147
4	102551574658	92218633566	7.2103e+10	1.33899e+11	0.666667	0.666667	0.666667	0.666667	3	Q9H6X2;P11021;P35579
6	3.91049e+10	4.16691e+10	10555056231	1.34503e+10	0.75	0.75	0.75	0.75	4	Q9H6X2;P11021;Q92769;O75147
5	8.71428e+10	6.09477e+10	13136760720	4.2181e+10	1	1	1	1	3	P49748;Q14197;O75964
3	1.79118e+08	3.80283e+08	1.13684e+08	5.17114e+07	0.666667	0.666667	0.333333	0.333333	3	Q12981;P54920;P05067
2	5.34441e+07	3.18869e+08	2.65258e+08	3.01448e+08	0.25	0.5	0.5	0.5	4	Q12981;P54920;O43752;Q86Y82
5	1.01594e+09	4.43642e+08	1.07712e+08	1.29876e+08	0.666667	0.333333	0.333333	0.333333	3	Q92613;O95251;O14980
1	1.71895e+09	1.94075e+09	6.74981e+09	5.80771e+09	0.666667	0.666667	0.666667	0.666667	3	Q92613;P06748;O14980
6	1.29871e+11	1.18975e+11	2.4421e+10	5.77344e+10	1	0.666667	0.333333	0.666667	3	Q6XQN6;P11142;O94979
6	1.29241e+11	1.19378e+11	49140486586	5.81075e+10	1	0.666667	0.666667	0.666667	3	Q6XQN6;P11142;P53041
4	3.73456e+08	1.36088e+08	3.68268e+08	427168976	0.666667	0.666667	0.666667	0.666667	3	Q96K76;Q9UBK2;Q16539
4	3.73456e+08	1.36088e+08	3.68268e+08	427168976	0.666667	0.666667	0.666667	0.666667	3	Q96K76;Q9Y297;Q16539
6	1.32831e+09	9.1023e+08	3.69592e+08	519285709	0.666667	0.666667	0.666667	0.666667	3	Q96K76;O14980;Q9H668
5	2.30249e+09	1.38114e+09	6.84546e+08	8.62405e+08	1	1	1	1	3	Q96K76;O14980;Q9UBN7
6	2.04556e+09	1.38204e+09	3.69592e+08	519285709	1	1	0.666667	0.666667	3	Q96K76;O14980;Q06330
6	2.83097e+09	3.71197e+09	2.90582e+09	2.81332e+09	0.75	0.75	0.5	0.5	4	Q9NVD7;Q9UMX0;P05067;Q05086
2	8.63525e+09	8.13533e+09	10332702096	9.34886e+09	1	1	0.666667	0.666667	3	Q9NVD7;P05067;Q15404
4	1.0472e+10	9.09697e+09	9078517450	1.50661e+10	1	1	0.666667	1	3	Q9NVD7;Q13418;Q86X55
8	1.73542e+10	8.95593e+09	26782117766	2.29678e+10	1	0.75	1	1	4	Q9NVD7;Q13418;P48059;P49023
8	23123469273	15281372537	36602248701	31476969498	1	1	1	1	4	Q9NVD7;Q13418;P48059;Q15404
2	2.47982e+09	3.25469e+09	3.87443e+09	3.75109e+09	0.666667	0.666667	0.666667	0.666667	3	Q9NVD7;P68133;Q05086
8	1.42658e+09	2.33484e+09	6.88689e+09	3.44957e+09	0.666667	1	1	1	3	P29218;P10599;P52565
7	2.01086e+08	3.84208e+08	2.45139e+09	898950311	0.666667	0.666667	0.666667	0.666667	3	O14773;P49736;P31689
7	1.93979e+08	2.37027e+08	3065960514	1.66727e+09	0.666667	0.666667	0.666667	0.666667	3	O14773;P49736;P31943
7	3.79565e+08	2.88156e+08	1.83854e+09	6.74213e+08	0.75	0.5	0.5	0.5	4	O14773;Q9NRD1;P00533;P31689
7	2.22335e+08	1.4175e+07	8.18509e+08	3.31287e+08	0.5	0.25	0.25	0.25	4	O14773;Q9NRD1;P00533;P06493
1	3.71569e+08	1.77771e+08	2.29947e+09	1250452504	0.75	0.5	0.5	0.5	4	O14773;Q9NRD1;P00533;P31943
1	5.3299e+08	3.79173e+08	6265981605	5507962449	1	1	1	1	3	O14773;Q93009;P31943
3	1.63405e+08	7.95931e+08	2.29978e+08	6.08983e+08	0.333333	0.666667	0.333333	0.666667	3	O15066;P20338;P20339
2	1.63405e+08	7.95931e+08	2.29978e+08	1.05428e+09	0.333333	0.666667	0.333333	1	3	O15066;P20339;Q9HCE1
3	1.83005e+07	6.69627e+07	0	1.9032e+07	0.333333	0.666667	0	0.333333	3	O15066;P05067;P40337
3	1.83005e+07	6.69627e+07	0	1.9032e+07	0.333333	0.666667	0	0.333333	3	O15066;P05067;Q16584
4	1.16104e+08	3.00175e+07	2.92416e+06	2.42022e+08	0.333333	0.666667	0.333333	1	3	O15066;Q96PU5;Q9HCE1
1	2.49885e+08	7.3403e+07	1.24244e+09	1.34499e+09	0.25	0.5	0.25	0.5	4	O15066;Q92845;Q9UQE7;P25054
8	6.82818e+08	4.68152e+08	1.48425e+09	7.72529e+08	0.666667	0.666667	0.666667	0.666667	3	O15205;P28070;P17980
5	4.73775e+09	1.50874e+09	1.44664e+09	1.46602e+09	0.666667	0.666667	0.333333	0.333333	3	Q14432;P14923;P43246
6	3.44728e+10	3.70596e+10	4.11188e+09	5.38231e+09	0.666667	0.666667	0.333333	0.333333	3	Q14432;P31749;P11021
6	1.24299e+09	2.36573e+09	1014276224	8.60285e+08	0.666667	0.666667	0.333333	0.333333	3	Q14432;P17612;Q3V6T2
6	2.89737e+09	5.5944e+09	1.94333e+09	1831612862	0.75	0.75	0.5	0.5	4	Q14432;P17612;Q9Y6D6;P10644
3	5.11143e+07	509194394	7.31896e+06	1.04747e+07	0.25	0.5	0.25	0.25	4	P13987;P00533;P12931;P62993
2	6.21224e+09	2.00846e+10	1.52679e+10	3.86455e+10	0.25	0.75	0.5	0.5	4	P13987;P21333;P12931;P62993
2	1.24394e+10	2.68065e+10	2.292e+10	5.80728e+10	0.5	1	0.75	0.75	4	P13987;P21333;Q16643;P62993
4	1.8964e+10	2.69086e+10	2.40513e+10	5.96949e+10	0.75	1	0.75	0.75	4	P13987;P21333;Q16643;Q15691
8	1.23866e+07	0	2.04749e+07	0	0.25	0	0.5	0	4	Q9NQT5;O95453;Q01780;Q9NPD3
6	4.19771e+07	5.12264e+07	7.25249e+06	0	0.666667	0.666667	0.333333	0	3	Q9NQT5;P05067;Q7Z2W4
8	5.39401e+07	7.85106e+06	5.31817e+07	0	0.333333	0.166667	0.666667	0	6	Q9NQT5;Q9NQT4;Q9Y2L1;Q01780;Q06265;Q9NPD3
4	1.0217e+08	6.83912e+07	1.37459e+08	3.24967e+08	0.666667	0.666667	0.666667	0.666667	3	Q96QT4;Q9NQ66;P19174
4	92867122414	71271128074	115860596066	2.19877e+11	0.666667	0.666667	0.666667	0.666667	3	Q96QT4;P35579;Q7Z406
4	1.18081e+11	1.04755e+11	1.20026e+11	2.35049e+11	0.666667	0.666667	0.666667	0.666667	3	Q96QT4;P35579;P35580
5	1.32744e+09	1.07594e+08	7.59686e+07	1.05899e+09	0.666667	0.666667	0.666667	0.666667	3	Q13439;Q9UPN3;P05412
5	1.32744e+09	1.07594e+08	7.59686e+07	1.05899e+09	0.666667	0.666667	0.666667	0.666667	3	Q13439;Q9UPN3;Q9UKE5
5	9.40407e+08	6.48597e+07	5.53998e+06	1.94251e+08	0.666667	0.666667	0.333333	0.333333	3	Q13439;P05067;P05412
5	7.05305e+08	4.86448e+07	4.15498e+06	1.45688e+08	0.5	0.5	0.25	0.25	4	Q13439;P05067;P40337;P23508
5	7.05305e+08	7.91084e+07	4.15498e+06	1.45688e+08	0.5	0.75	0.25	0.25	4	Q13439;P05067;P40337;Q9UGP4
6	2.81399e+10	3.97982e+10	7.7867e+09	2.59421e+10	0.666667	0.666667	0.666667	0.666667	3	P21964;P55072;Q99496
6	2.81399e+10	3.97982e+10	7.7867e+09	2.59421e+10	0.666667	0.666667	0.666667	0.666667	3	P21964;P55072;P30260
6	2.81399e+10	3.97982e+10	7.7867e+09	2.59421e+10	0.666667	0.666667	0.666667	0.666667	3	P21964;P55072;Q9NRD1
6	2.81399e+10	3.97982e+10	7.7867e+09	2.59421e+10	0.666667	0.666667	0.666667	0.666667	3	P21964;P55072;P23508
6	7.24258e+10	6.53937e+10	1.92555e+10	4.6126e+10	1	1	1	1	3	P21964;P55072;P02751
7	0	0	1.67764e+07	0	0	0	0.6	0	5	Q9H0F6;Q9Y6K9;O15111;O14920;P19438
6	2.73796e+09	1.84541e+09	1.32191e+09	2.3998e+09	0.666667	0.333333	0.666667	0.666667	3	Q9Y6D6;P37198;P19338
6	4.0475e+09	6.29789e+09	1.75337e+09	3.10857e+09	0.666667	0.666667	0.666667	0.666667	3	Q9Y6D6;P19338;P10644
1	3.3618e+09	5113737490	1.0403e+10	1.09173e+10	0.666667	0.666667	0.666667	0.666667	3	Q9Y6D6;P17612;P36873
2	1.17267e+09	2.31574e+09	2.0344e+09	1.74998e+09	0.666667	0.666667	0.666667	0.666667	3	Q9Y6D6;P17612;Q96PU5
6	2.71037e+09	3.68618e+09	1.94333e+09	1831612862	0.75	0.5	0.5	0.5	4	Q9Y6D6;P17612;P10644;P00533
6	3.29036e+09	3.99331e+09	6.23536e+08	9.35608e+08	1	1	0.333333	0.333333	3	Q08722;O00182;P05556
3	1.57403e+08	3.91913e+08	6.91255e+06	1.06812e+07	0.666667	0.666667	0.333333	0.333333	3	Q08722;Q05397;P12931
6	3.38327e+09	4.13491e+09	1.44594e+09	2.22756e+09	1	1	0.75	0.75	4	Q08722;Q05397;P05556;P06756
4	2.38346e+11	1.08483e+11	1.57299e+11	4.56552e+11	0.666667	0.666667	0.666667	0.666667	3	O15273;Q9HAU4;Q8WZ42
4	3.57752e+11	1.63081e+11	2.36304e+11	6.85334e+11	1	1	1	1	3	O15273;Q969Q1;Q8WZ42
4	3.75577e+08	2.80363e+08	1.96159e+08	7.12308e+08	0.666667	0.666667	0.666667	0.666667	3	O15273;Q00987;Q04206
5	7.6161e+07	5.03022e+07	4.06762e+06	39663734	0.333333	0.666667	0.333333	0.666667	3	Q9H936;P10398;Q99496
5	7.6161e+07	5.03022e+07	4.06762e+06	39663734	0.333333	0.666667	0.333333	0.666667	3	Q9H936;P10398;Q9NRD1
4	5.19273e+09	2.91033e+09	2.66672e+09	6.51646e+09	0.666667	0.666667	0.333333	0.666667	3	Q9H936;Q9NRD1;Q13418
4	2.36219e+08	8.18993e+07	2.76103e+07	1.94979e+08	0.666667	0.666667	0.333333	0.666667	3	Q9H936;Q99496;Q13619
4	8.25967e+08	3.11867e+08	6.55236e+08	1.05003e+09	1	1	0.666667	1	3	Q9H936;Q13618;Q13619
4	8.26073e+09	4.55452e+09	5.93345e+09	1.05323e+10	1	1	0.666667	1	3	Q9H936;Q13618;Q13418
8	4.66748e+08	1.67023e+08	6.05967e+08	5.26288e+08	0.666667	0.666667	0.666667	0.666667	3	Q9H936;Q13618;O14920
6	1.02515e+09	9.52669e+08	2.66124e+08	4.51733e+08	0.666667	0.666667	0.666667	0.666667	3	Q6P1N0;Q9NXB0;O14980
3	8.62726e+07	5.86463e+08	1.16955e+08	3.30658e+08	0.666667	0.666667	0.666667	0.666667	3	Q6P1N0;P24941;Q16543
2	1.02057e+09	2.27093e+09	2.59795e+09	1.91625e+09	0.333333	0.666667	1	0.666667	3	P08253;P05556;P17931
2	1.02057e+09	2.27093e+09	1.3429e+09	1.91625e+09	0.333333	0.666667	0.666667	0.666667	3	P08253;P05556;P17252
4	1.40316e+09	9.99368e+08	2.16049e+09	4.27878e+09	0.333333	0.666667	0.666667	0.666667	3	P08253;P07900;Q86VP6
5	1.45331e+08	3.40863e+06	4.60839e+07	2.16792e+07	0.666667	0.333333	0.333333	0.333333	3	Q969G2;Q13485;P25490
4	1.15789e+09	6.85189e+08	1.89086e+09	2.04449e+09	0.75	0.75	0.75	0.75	4	Q969G2;Q9Y6W5;Q8IZP0;Q7L576
1	1.16305e+08	6.84546e+07	2.21365e+08	1.93513e+08	0.5	0.5	0.5	0.5	4	Q969G2;Q9Y6W5;Q8IZP0;Q96F07
1	1.16305e+08	6.84546e+07	4.3976e+08	2.9924e+08	0.5	0.5	0.75	0.75	4	Q969G2;Q9Y6W5;Q8IZP0;Q9NYB9
7	0	0	4.78719e+07	1.71214e+07	0	0	0.333333	0.666667	3	Q969G2;O75604;Q9NYB9
3	1.39011e+08	1.33876e+09	1.11085e+08	4.86239e+08	0.333333	0.666667	0.666667	0.666667	3	Q9UH65;Q13362;Q9UNN5
1	2.74909e+09	6714822793	1.24868e+10	1.16624e+10	1	1	1	1	4	Q9UH65;Q01105;P06748;P09874
2	3.42346e+08	1.81661e+09	1.58982e+09	2.78132e+09	0.6	0.4	0.8	0.8	5	Q9UH65;Q01105;O00469;P12956;O00267
3	2.47458e+08	3.4297e+09	1.14168e+09	2.51695e+09	0.5	0.75	0.75	0.75	4	Q9UH65;Q01105;O00469;Q9UNN5
2	1.25904e+09	3.85097e+09	3.02888e+09	3.54333e+09	0.75	0.75	1	1	4	Q9UH65;Q01105;P09874;P12956
3	7.91153e+08	2.13356e+09	8.37179e+08	9.72484e+08	0.666667	1	1	1	3	Q9UH65;Q9UNN5;Q13616
2	6.74378e+09	9686277119	1.29174e+10	1.26163e+10	1	1	1	1	4	Q9UH65;P19338;P06748;P09874
2	6.32968e+09	9218605938	1.22819e+10	12764600256	1	1	1	1	4	Q9UH65;P19338;P06748;Q13616
2	2.73916e+09	3005196458	1.93433e+09	3.54444e+09	0.6	0.4	0.8	0.8	5	Q9UH65;P19338;P12956;O00469;O00267
2	4.25506e+09	6079556562	3.45951e+09	4.49724e+09	0.75	0.75	1	1	4	Q9UH65;P19338;P12956;P09874
4	7.66275e+07	5.12934e+07	1.03094e+08	2.43725e+08	0.5	0.5	0.5	0.5	4	Q16760;P19174;Q9NQ66;P17252
6	4.62706e+08	5.53275e+08	5.37911e+07	3.71884e+07	0.5	0.5	0.25	0.25	4	O43623;P05067;Q00987;P49841
8	2.15242e+08	8.6364e+06	2.0869e+08	6.35051e+07	0.4	0.2	0.4	0.2	5	O43623;P04637;Q13547;O60341;Q92769
5	5.27038e+09	2.61835e+08	1.83318e+08	3.58851e+08	1	0.666667	0.333333	0.666667	3	Q8IWJ2;Q7Z460;P78362
5	7.40136e+07	0	0	0	0.666667	0	0	0	3	Q8IWJ2;O95714;Q9UGI0
8	1.21337e+09	4.54883e+08	7.50375e+08	9.37635e+08	1	0.333333	0.333333	0.333333	3	Q8IWJ2;O95714;P60953
5	4.02991e+08	3.87321e+07	1.71216e+08	1.05842e+08	0.666667	0.666667	0.333333	0.333333	3	Q8WW38;P43694;Q92769
8	3.53898e+08	5.75754e+07	2.79342e+08	2.23732e+08	0.5	0.5	0.5	0.5	4	Q8WW38;Q13547;Q92769;Q13363
8	6.47528e+08	1.03151e+08	5.5456e+08	3.45986e+08	0.5	0.5	0.5	0.5	4	Q8WW38;Q13547;Q92769;P40763
8	1.1176e+09	2.49566e+08	1.67928e+09	9.70147e+08	0.666667	0.666667	0.666667	0.666667	6	Q8WW38;Q13547;Q92769;Q16576;O94776;Q09028
2	2.3727e+09	4.80168e+09	2.86155e+09	2.38689e+09	0.666667	1	1	1	3	Q9NUP9;O14639;O14980
3	5.02686e+08	9.76246e+08	2.51508e+08	3.08966e+08	0.333333	0.666667	0.666667	0.666667	3	Q9NUP9;Q9NS91;O14980
3	5.02686e+08	9.76246e+08	2.51508e+08	3.08966e+08	0.333333	0.666667	0.666667	0.666667	3	Q9NUP9;P25054;O14980
3	5.02686e+08	9.76246e+08	2.51508e+08	3.08966e+08	0.333333	0.666667	0.666667	0.666667	3	Q9NUP9;O14980;P46937
2	1.1901e+08	3.42432e+08	1.69427e+08	5.00178e+08	0.333333	0.666667	0.666667	0.666667	3	Q9NUP9;Q4VCS5;Q12959
4	3.61695e+08	386902645	2.29978e+08	6.18762e+08	0.666667	0.333333	0.333333	0.666667	3	Q01968;P20339;P61006
4	6.03829e+08	386902645	2.29978e+08	6.18762e+08	1	0.333333	0.333333	0.666667	3	Q01968;P20339;O95714
4	2.98424e+09	2.43369e+09	3.54965e+09	7.14681e+09	1	0.666667	0.666667	1	3	Q01968;P60953;P63000
4	7.69782e+08	9.90847e+08	1.52027e+09	2.92657e+09	0.666667	0.666667	0.666667	1	3	Q01968;P60953;P62993
4	1.21596e+09	4.54883e+08	7.50375e+08	1.92311e+09	1	0.333333	0.333333	0.666667	3	Q01968;P60953;O95714
4	7.69782e+08	4.54883e+08	7.50375e+08	1.92311e+09	0.666667	0.333333	0.333333	0.666667	3	Q01968;P60953;P61106
4	3.17763e+10	1.12905e+10	1.47175e+10	3.47881e+10	1	0.666667	0.666667	1	3	Q01968;Q00610;P63000
4	1.99645e+10	9.84764e+09	1.26881e+10	3.05679e+10	0.666667	0.666667	0.666667	1	3	Q01968;Q00610;P62993
6	4.22281e+08	5.51598e+08	1.84389e+08	1.89364e+08	0.333333	0.666667	0.666667	0.666667	3	O00167;O14964;Q92734
5	6.40545e+08	1.67966e+08	8.80029e+07	8.30876e+07	0.5	0.25	0.5	0.5	4	O00167;O14964;Q86UW9;Q7Z3K3
2	1.90689e+07	1.91123e+08	3.74799e+08	1.44015e+08	0.25	0.75	0.75	0.5	4	O00167;Q93062;Q13526;Q92734
1	4.52611e+07	1.52084e+07	1.55432e+08	8.50794e+07	0.5	0.25	0.5	0.5	4	O00167;Q93062;Q86UW9;Q7Z3K3
7	1.15077e+07	3.58202e+06	1.24327e+08	5.23541e+07	0.333333	0.333333	0.333333	0.666667	3	Q96PY6;P46100;P49959
2	1.83565e+09	4.31108e+09	6.13025e+09	3.74216e+09	0.666667	0.666667	0.666667	0.666667	3	Q96PY6;Q04917;O14980
1	1.01277e+09	1711898552	5.92858e+09	3.50107e+09	0.666667	0.333333	0.666667	0.666667	3	Q96PY6;Q04917;P49815
8	3.4997e+08	1.04843e+08	5.51715e+08	2.85761e+08	0.4	0.6	0.6	0.6	5	Q5XUX0;Q13616;P62877;P63208;P24385
8	6.48164e+08	2.49722e+08	8.88969e+08	6.05645e+08	0.6	0.8	0.8	0.8	5	Q5XUX0;Q13616;P62877;P63208;Q92905
8	6.48164e+08	1.6559e+08	5.78863e+08	3.73072e+08	0.6	0.6	0.6	0.6	5	Q5XUX0;Q13616;P62877;Q9H211;Q92905
8	4.87524e+08	1.31414e+08	4.31118e+08	2.61956e+08	0.5	0.5	0.5	0.5	4	Q5XUX0;Q13616;Q00987;Q92905
4	3.15406e+09	4.69779e+09	1.28185e+10	17780953534	0.666667	0.666667	0.666667	0.666667	3	Q13002;P35222;P17612
4	1106798429	2.42041e+09	1.08549e+10	1.6075e+10	0.333333	0.666667	0.666667	0.666667	3	Q13002;P35222;O00560
4	2.62649e+09	2.76571e+09	1.16839e+10	1.63134e+10	0.666667	0.666667	0.666667	0.666667	3	Q13002;P35222;O60716
2	1.94583e+09	3195129446	2.24398e+09	1.98032e+09	0.666667	0.666667	0.666667	0.666667	3	P57059;P17612;O14980
6	3.04952e+09	6910371072	2.14787e+09	3480726234	0.666667	0.666667	0.666667	0.666667	3	P57059;P17612;Q9P0L0
7	1.04409e+08	1.83701e+07	8.78616e+08	3.18361e+08	0.25	0.25	0.5	0.5	4	Q8IWF2;Q9NRD1;P50402;P78527
6	7.49107e+08	9.22539e+08	6.1156e+08	5.52393e+08	0.6	0.6	0.6	0.6	5	Q6IA86;P51692;P40763;P42224;O60674
2	7.49107e+08	1.25382e+09	8.74869e+08	7.85351e+08	0.6	0.8	0.8	0.8	5	Q6IA86;P51692;P40763;P42224;P23458
4	2.59648e+08	5.43736e+07	1.98491e+08	3.43504e+08	0.333333	0.333333	0.333333	0.666667	3	Q6IA86;Q9HCE1;P40763
5	4.01535e+09	3.74198e+08	1.08387e+08	5.45931e+07	0.666667	0.333333	0.333333	0.333333	3	P01042;Q9UJX4;Q9H1A4
5	3.99941e+09	7.93233e+08	1.08387e+08	5.45931e+07	0.666667	0.666667	0.333333	0.333333	3	P01042;P05067;P40337
5	8.88553e+09	5.41367e+09	2.85123e+09	1.8418e+09	1	1	0.666667	0.666667	3	P01042;P05067;P04004
8	4.7528e+08	6.54332e+07	7.46994e+08	5.52291e+08	0.5	0.5	0.5	0.5	4	Q9NSC2;Q13547;Q16576;Q92769
1	1.42619e+08	3.74255e+08	1.48138e+09	1.56059e+09	0.333333	0.666667	0.666667	0.666667	3	P09917;P62993;P28482
3	0	8.42208e+07	9.75861e+06	4.12398e+07	0	0.666667	0.333333	0.666667	3	P09917;P62993;P27986
3	1.83005e+07	1.25917e+08	9.75861e+06	1.39662e+07	0.333333	0.666667	0.333333	0.333333	3	P09917;P62993;P05067
8	2.87591e+07	0	3.44802e+07	1.76734e+07	0.666667	0	0.666667	0.333333	3	Q96JM3;Q7Z3K3;P61956
8	2.87591e+07	0	3.44802e+07	1.76734e+07	0.666667	0	0.666667	0.333333	3	Q96JM3;Q7Z3K3;Q9UI95
7	4.00693e+07	0	8.48223e+08	5.58651e+07	0.5	0	0.75	0.5	4	Q96JM3;P49959;Q92878;Q15554
7	4.00693e+07	0	8.48223e+08	5.58651e+07	0.5	0	0.75	0.5	4	Q96JM3;P49959;Q92878;P61956
2	2.9017e+08	346431648	2.33031e+08	1.33239e+08	0.333333	0.333333	0.666667	0.666667	3	Q9UHY1;P38936;P49841
6	7.1724e+08	7.84473e+08	5.41231e+08	4.80645e+08	0.666667	0.666667	1	1	3	Q9UHY1;P49841;Q92905
1	2.55823e+09	2.8975e+09	1.28877e+10	1.4127e+10	0.666667	0.666667	1	1	3	Q9UHY1;P36873;Q92905
1	1210667511	1.40295e+09	8.464e+09	9.23082e+09	0.333333	0.333333	0.666667	0.666667	3	Q9UHY1;P36873;Q5UIP0
1	2.04072e+07	3.15093e+08	8.4189e+08	8.41616e+08	0.333333	0.666667	0.666667	0.666667	3	P84095;O75787;P51149
7	6.45688e+07	3.5844e+07	4.83035e+08	2.08653e+08	0.5	0.5	0.5	0.25	4	P84095;Q15797;Q13485;P36897
8	2.53999e+08	5.24961e+07	5.69403e+08	1.86984e+08	0.75	0.25	0.75	0.75	4	P25116;P06756;Q02447;P08047
6	7.29972e+08	5.35861e+08	3.10886e+08	681785272	0.666667	0.666667	0.333333	0.666667	3	Q9NZS9;P61088;P61086
6	3.90546e+09	3.50593e+09	3.29381e+09	2.90295e+09	0.666667	1	0.333333	0.333333	3	Q15404;Q9BV86;P05067
6	85230600235	76602296658	41315406793	82141986178	1	1	1	1	4	Q15404;O75369;P02751;P55072
8	6.7287e+09	4.44669e+09	6.73106e+09	5905078774	1	1	0.666667	0.666667	3	Q15404;P05067;P49841
8	7.12504e+09	4.07925e+09	6.69224e+09	5.88135e+09	1	1	0.666667	0.666667	3	Q15404;P05067;O14964
8	1.42344e+10	8683411564	1.80967e+10	18600446204	1	1	1	1	3	Q15404;Q13418;P49841
8	8909267494	5.09608e+09	1.19211e+10	12301128372	0.666667	0.666667	0.666667	0.666667	3	Q15404;Q13418;P04049
8	43579865030	13340460110	25457018468	25664623000	1	1	1	1	3	Q15404;Q13418;P02751
6	3.18504e+10	4.17954e+10	1.38683e+10	3.16977e+10	0.666667	0.666667	0.666667	0.666667	3	Q15404;P55072;P04049
1	6.43716e+08	1.94547e+09	7.07529e+09	5.04611e+09	0.25	0.5	0.5	0.5	4	Q9Y4P1;O95817;Q9UKB1;P31946
5	1.77505e+09	5.56166e+08	3.25497e+08	1.34757e+07	0.666667	0.666667	0.666667	0.333333	3	Q9Y4P1;O95817;Q13501
8	1.95265e+09	1.33323e+09	3.12879e+09	1.32884e+09	0.666667	0.666667	0.666667	0.666667	3	Q9Y4P1;O95817;P04083
5	858288233	5.20681e+08	2.30748e+08	1.38735e+08	0.333333	0.666667	0.666667	0.666667	3	Q9Y4P1;O95817;Q9NT62
1	1.18036e+08	4.11726e+08	1.47263e+09	1.39576e+09	0.333333	0.333333	0.333333	0.666667	3	Q9Y4P1;Q9HCE1;P04083
6	9.99379e+08	2.31779e+09	1014276224	8.60285e+08	0.666667	0.666667	0.333333	0.333333	3	P61296;P17612;P43694
1	8.50482e+08	1.14508e+09	6.66218e+09	5.73515e+09	0.666667	0.666667	0.666667	0.666667	3	P61296;Q92905;P06748
8	4.95649e+08	1.43735e+08	8.11015e+08	5.81217e+08	0.428571	0.428571	0.428571	0.428571	7	Q92833;Q92769;Q15910;O75530;Q16576;Q09028;Q15022
5	2.41794e+08	2.32393e+07	1.0273e+08	6.35051e+07	0.4	0.4	0.2	0.2	5	Q92833;Q92769;Q15910;P43694;Q15022
3	2.60726e+07	1.41177e+08	8.97581e+06	1.08015e+07	0.333333	0.666667	0.666667	0.666667	3	P62068;Q8TAF3;Q96SB3
3	1.04067e+08	2.77655e+09	1.36907e+09	1.75471e+09	0.666667	1	1	0.666667	3	P62068;Q8TAF3;Q01105
6	8.66003e+10	1.83498e+11	8.21414e+10	61141533322	0.666667	1	1	0.666667	3	P62068;P11142;Q04917
2	1.83565e+09	6.48344e+09	9.2015e+09	3.74216e+09	0.666667	1	1	0.666667	3	P62068;O14980;Q04917
3	1.05729e+09	3.91253e+09	1.68487e+09	2.0108e+09	0.666667	1	1	0.666667	3	P62068;O14980;Q01105
3	5.02686e+08	8.98494e+08	2.19509e+08	1.29876e+08	0.333333	0.666667	0.666667	0.333333	3	P62068;O14980;O43164
6	2.37251e+09	3.82721e+09	1.06694e+09	1.74812e+09	1	0.666667	1	1	3	P61769;Q03518;P27797
4	3.60281e+10	29479146996	3.11651e+10	1.01935e+11	1	0.666667	0.666667	1	3	P61769;P18206;P02786
3	1.3796e+07	1.1826e+08	3.27645e+07	3.1523e+07	0.25	0.5	0.25	0.25	4	P25815;P26447;P62306;P78318
3	2.00266e+10	1.05189e+11	2.93863e+09	1.17096e+09	0.666667	0.666667	1	0.666667	3	P56539;P29475;P08237
3	1.09316e+09	4.06251e+09	2.16331e+08	1.47057e+07	0.666667	0.666667	0.666667	0.333333	3	P56539;Q96PU5;Q14524
3	8.82577e+08	2.02731e+09	1.05241e+08	0	0.666667	0.333333	0.333333	0	3	P56539;P06213;P07550
3	1.75471e+09	4.4578e+09	3.58554e+08	5.18579e+07	1	0.666667	0.666667	0.333333	3	P56539;P00533;Q15185
3	3.02444e+10	1.05189e+11	1.90587e+09	4.52348e+08	1	0.666667	0.666667	0.333333	3	P56539;P00533;P08237
3	9.97262e+08	2.02731e+09	1.05241e+08	0	0.666667	0.333333	0.333333	0	3	P56539;P00533;O95467
3	1.06172e+08	2.99042e+08	6.24701e+07	1.09953e+08	0.666667	0.666667	0.666667	0.666667	3	Q03518;O43889;Q969V5
1	8.55716e+07	8.79525e+07	8.83215e+08	9.30967e+08	0.2	0.2	0.4	0.4	5	O76070;P25098;P45983;P28482;P27361
4	3.28017e+09	6465517279	1.04151e+10	1.89143e+10	0.25	0.25	0.5	0.5	4	O76070;P25098;P45983;P26038
8	1.31321e+09	4.23959e+08	1.28237e+09	1.28202e+09	0.666667	0.666667	0.666667	0.666667	3	P60891;Q9UMS4;O60260
1	3968584942	1.39527e+10	2.11886e+10	1.84154e+10	0.666667	0.666667	0.666667	0.666667	3	P60891;P62258;Q9NRD1
1	3968584942	1.39527e+10	2.11886e+10	1.84154e+10	0.666667	0.666667	0.666667	0.666667	3	P60891;P62258;O60260
6	1.15184e+10	1.29676e+10	4.55395e+08	1.37989e+09	1	1	0.666667	1	3	O76031;Q14197;P36776
3	1.84159e+08	3.96012e+08	9.75861e+06	9.41447e+07	0.666667	0.666667	0.333333	0.666667	3	O76031;P00533;P62993
6	1.84159e+08	1.57466e+08	0	3.31061e+07	0.666667	0.333333	0	0.333333	3	O76031;P00533;Q9NRD1
6	1.84159e+08	1.57466e+08	0	3.31061e+07	0.666667	0.333333	0	0.333333	3	O76031;P00533;O60260
5	6.62043e+08	4.26835e+08	1.63928e+07	1.61458e+08	1	0.666667	0.333333	0.666667	3	O76031;P00533;Q13620
6	1.1676e+10	8.60907e+09	2.13803e+08	8.77475e+08	1	0.666667	0.333333	0.666667	3	O76031;P00533;P36776
3	2.39272e+07	3.96012e+08	9.75861e+06	9.41447e+07	0.333333	0.666667	0.333333	0.666667	3	O76031;P49736;P62993
6	3.05057e+08	4.26835e+08	1.63928e+07	1.61458e+08	0.666667	0.666667	0.333333	0.666667	3	O76031;P49736;Q13620
6	5.60986e+08	3.98541e+08	2.23517e+08	2.28295e+08	0.666667	0.666667	0.333333	0.666667	3	O76031;Q13616;Q9NRD1
6	5.60986e+08	3.98541e+08	2.23517e+08	2.28295e+08	0.666667	0.666667	0.333333	0.666667	3	O76031;Q13616;O60260
6	4.2074e+08	2.98905e+08	1.67638e+08	1.71222e+08	0.5	0.5	0.25	0.5	4	O76031;Q13616;Q9UKB1;Q9Y297
6	1.22728e+09	7.65665e+08	4.7982e+08	4.85312e+08	1	1	0.666667	1	3	O76031;Q13616;Q13620
6	1.22412e+10	1.3039e+10	8.74639e+08	1.55934e+09	1	1	0.666667	1	3	O76031;Q13616;P36776
8	3.19884e+07	1.43639e+07	9.64782e+07	4.35352e+07	0.5	0.25	0.5	0.25	4	P37023;P36897;Q15797;Q9UNH7
3	1.74715e+08	2.56336e+08	0	0	0.666667	0.666667	0	0	3	P37023;P26358;P17813
7	8.70795e+06	0	1.65919e+08	1.29398e+07	0.2	0	0.4	0.4	5	P56693;P05412;P63165;P08047;Q99814
2	2.51691e+07	5.01522e+07	6.091e+07	5.21203e+07	0.2	0.4	0.4	0.2	5	Q9H8E8;Q13619;P61964;;Q92830
2	0	3.62994e+08	1.7048e+08	3.86091e+08	0	0.75	0.5	0.75	4	Q9NY27;P60510;P78318;O75663
1	1.01525e+08	2.80472e+08	4.41922e+08	3.58612e+08	0.333333	0.666667	0.666667	0.666667	3	Q9NY27;P60510;Q15257
8	3.9497e+08	1.40823e+08	4.41411e+08	6.86966e+07	0.666667	0.666667	0.666667	0.333333	3	Q9NY27;Q15459;P62995
2	1.17597e+08	3.75047e+08	4.28837e+08	7.75927e+06	0.666667	0.666667	0.666667	0.333333	3	Q9NY27;P62995;P31689
5	32697692361	6.10428e+09	7.97851e+09	5.28681e+09	1	1	1	0.666667	3	A6NHR9;Q5VYK3;P02751
2	4.6721e+08	4.06976e+08	3.2853e+08	1.72318e+08	1	1	1	0.666667	3	A6NHR9;P23381;Q99816
5	6.09677e+07	8.23131e+06	4.59729e+07	2.70717e+06	0.333333	0.333333	0.666667	0.333333	3	A6NHR9;Q99496;P46531
5	1.74037e+08	7.62554e+07	8.67186e+06	5.48353e+06	0.666667	0.666667	0.333333	0.333333	3	A6NHR9;P78362;O75530
8	2.02737e+10	3.41803e+09	1.36227e+10	9763335044	0.666667	0.666667	0.666667	0.666667	3	Q9H223;P30566;P49736
8	3.0632e+10	5393482936	20593892336	1.48482e+10	1	1	1	1	3	Q9H223;P30566;P23381
8	4.17355e+10	7.45947e+09	21674812109	2.04179e+10	1	1	1	1	3	Q9H223;P23381;Q9H4M9
5	2.87598e+10	3.13093e+09	1.03966e+10	8.38494e+09	1	0.666667	0.666667	0.666667	3	Q9H223;P00533;P19174
5	4.17185e+10	4.79535e+09	1.43433e+10	13476462140	1	0.666667	0.666667	0.666667	3	Q9H223;P00533;Q9H4M9
5	1.90988e+10	1542656188	5.18798e+09	8.33481e+09	0.666667	0.333333	0.333333	0.666667	3	Q9H223;P00533;Q6UWE0
5	2.87525e+10	3.12051e+09	1.04224e+10	9.26175e+09	1	0.666667	0.666667	0.666667	3	Q9H223;P00533;Q9UBT2
8	4.54896e+10	17037389616	2.69393e+10	33735931116	0.75	0.75	0.75	0.75	4	Q9H223;P49736;Q00610;P39656
8	71408499533	21842866511	40517866395	50668932508	1	1	1	1	3	Q9H223;Q00610;Q9H4M9
4	4.87153e+07	1.87692e+08	4.21472e+08	1.88349e+09	0.333333	0.666667	0.333333	0.666667	3	P25686;Q96DB2;O75190
6	6.84264e+10	1.35767e+11	37787657831	6.69932e+10	0.5	0.75	0.5	0.75	4	P25686;Q12933;P11142;P34932
3	32163750000	8.92175e+10	18315750466	4.32912e+10	0.25	0.5	0.25	0.5	4	P25686;Q12933;P11142;Q13233
6	6.44006e+10	1.3397e+11	3.72637e+10	6.69854e+10	0.5	0.75	0.5	0.75	4	P25686;O75190;P11142;Q13233
6	2.7326e+09	1.78516e+09	770771266	1.89042e+09	0.333333	0.666667	0.333333	0.666667	3	P25686;Q9UBU8;P34932
1	7.3608e+07	5.59722e+08	1.98648e+09	1.74068e+09	0.25	0.75	0.75	0.5	4	Q9BTE6;O14974;Q99471;P27694
1	4242144861	3.52635e+10	7.01695e+10	3.89485e+10	0.75	1	1	0.75	4	Q9BTE6;P27797;P17612;P04792
3	1788440530	9.16044e+09	4.18683e+09	3.0821e+09	0.5	1	1	0.75	4	Q9BTE6;P27797;P17612;Q9Y371
3	5.41547e+08	4.2638e+09	6.96055e+08	7.64282e+08	0.25	0.75	0.75	0.5	4	Q9BTE6;P27797;P27694;Q99471
2	2122749643	3.18287e+10	5.0345e+10	2.46752e+10	0.5	1	0.75	0.5	4	Q9BTE6;P27797;P27694;P04792
1	3.40306e+08	9.68131e+08	2.96732e+09	1.51549e+09	0.333333	0.666667	1	0.666667	3	Q9BTE6;P62714;Q99471
7	3.18776e+08	1.67676e+09	5.42693e+09	1.56983e+09	0.333333	0.666667	1	1	3	P30405;Q9NYB9;P62942
2	4.05173e+09	5397989808	8.61435e+09	8.87546e+09	0.666667	1	1	1	3	P30405;P00441;P62942
6	1.63336e+11	2.39237e+11	50130058230	4.64793e+10	0.75	0.75	0.75	0.75	4	P30405;P15336;P21796;Q9Y277
5	4.11618e+07	3.19452e+06	8.40403e+06	3.76015e+07	0.666667	0.333333	0.333333	0.333333	3	O95453;Q8IZH2;Q7Z2W4
5	7.06243e+08	1.10666e+08	2.33156e+08	2.58136e+08	0.571429	0.285714	0.571429	0.428571	7	O95453;Q8IZH2;Q9BZI7;Q01780;Q9NPD3;Q9HAU5;Q92900
4	7.49513e+09	4.39475e+09	1.02624e+10	14244313771	0.75	0.75	0.5	0.5	4	O00182;P14923;Q15262;P35222
6	3.11169e+09	5.45065e+09	1.29342e+09	2959731477	0.75	1	0.5	0.75	4	O00182;Q14118;P25391;P05556
5	3.34092e+10	9.55696e+09	7.17733e+09	7.65125e+09	1	1	0.75	0.75	4	O00182;P23142;P05556;P02751
3	8.76585e+07	3.49041e+08	4.1242e+07	6.06349e+07	0.666667	0.666667	0.333333	0.333333	3	O00182;P23142;Q15262
8	6.56982e+08	1.51103e+08	6.19174e+08	8.37832e+07	0.666667	0.666667	0.666667	0.333333	3	O00182;P17931;Q06124
5	2.49735e+10	6.8489e+09	7.52223e+09	5.00988e+09	0.75	0.75	0.75	0.5	4	O00182;P17931;P05556;P02751
6	1.54099e+09	2.9941e+09	1.2271e+09	1.4281e+09	0.5	0.75	0.5	0.5	4	O00182;P17931;P05556;P25391
5	6.79912e+09	3.79699e+09	1.63967e+09	2.91326e+09	0.5	0.5	0.5	0.25	4	O00182;P17931;P07942;Q15262
4	4.30587e+09	3.81157e+09	1.102e+10	1.6228e+10	1	1	0.666667	0.666667	3	O00182;P35222;Q06124
3	4.85583e+07	1.99359e+08	1.6082e+08	8.17369e+07	0.5	1	0.5	0.5	4	P52594;Q9Y371;P05067;Q9NZL4
5	3.86731e+08	6.36801e+07	1.08032e+08	3.56648e+07	0.666667	0.666667	0.666667	0.333333	3	P52594;O15294;P25054
4	4.194e+08	1.2531e+08	9.64628e+07	2.48028e+08	1	1	1	0.666667	3	P52594;Q15811;P42566
5	1.60963e+09	9.2431e+08	3.87579e+08	2.74779e+08	1	0.666667	1	0.666667	3	P52594;O14980;Q9UI26
6	1.03352e+09	9.2431e+08	2.43003e+08	1.29876e+08	0.666667	0.666667	0.666667	0.333333	3	P52594;O14980;P25054
6	1.7238e+09	1.05512e+09	4.57132e+08	1.00531e+09	1	0.75	1	0.75	4	P52594;O14980;P42566;P19320
6	1.03352e+09	9.2431e+08	2.43003e+08	1.29876e+08	0.666667	0.666667	0.666667	0.333333	3	P52594;O14980;Q9NWF9
8	7.94702e+08	5.15453e+08	7.84793e+08	173211471	0.666667	0.666667	0.333333	0.333333	3	Q96QU8;P50552;Q8N8S7
2	6.49184e+08	7.39529e+08	1.20398e+09	1223871873	0.5	0.5	0.5	0.5	4	Q96QU8;P28482;P49841;P84022
3	2.20356e+10	7.60709e+10	2.36794e+09	1.82802e+09	0.75	0.5	0.5	0.5	4	Q96QU8;P28482;P08237;P00533
1	4.51753e+08	581108759	3031445902	1.87908e+09	0.666667	0.666667	0.666667	0.666667	3	Q96QU8;P28482;Q8N8S7
7	1.48044e+08	1.63782e+07	7.77487e+08	1.54703e+08	0.666667	0.333333	0.666667	0.333333	3	Q9BWT7;O60341;Q96T60
4	9.97494e+06	9.01597e+06	1.93058e+07	4.64745e+07	0.333333	0.333333	0.666667	0.333333	3	Q9BWT7;Q9Y6K9;Q16643
3	3.32482e+07	2.60539e+08	6.94749e+07	6.93378e+07	0.333333	0.333333	0.666667	0.333333	3	Q9BWT7;Q9Y6K9;Q16543
4	3120129200	2.08149e+09	2231858474	3694966622	0.666667	0.666667	0.666667	0.666667	3	Q9NX09;Q7Z6Z7;Q16531
8	6.55461e+09	2.17505e+09	2.8091e+09	3.97738e+09	0.666667	0.666667	0.666667	0.666667	3	Q9NX09;Q7Z6Z7;P34932
5	6045543833	2.41798e+09	1.68499e+09	1.92714e+09	0.666667	0.666667	0.666667	0.666667	3	Q9NX09;P34932;P49841
6	1.58596e+09	1.25434e+09	7.64641e+08	1.28947e+09	0.5	0.5	0.5	0.5	4	Q9NX09;Q9Y297;Q16531;Q13619
3	1.33241e+08	5.03183e+08	4.69438e+07	1.9657e+08	0.5	0.666667	0.5	0.666667	6	P10301;P16333;Q07889;P27986;P19174;P62993
3	1.33241e+08	3.16577e+08	2.15373e+07	1.26478e+08	0.5	0.5	0.333333	0.5	6	P10301;P16333;Q07889;P27986;P19174;P06241
3	1.02251e+08	2.51377e+08	6.19319e+06	1.93719e+07	0.4	0.4	0.2	0.2	5	P10301;P12931;P04049;P06241;P19174
3	3.60034e+07	2.86974e+08	3.05071e+06	6.9073e+06	0.25	0.5	0.25	0.25	4	P10301;P12931;P04049;P10398
3	1.33241e+08	3.16577e+08	2.15373e+07	1.26478e+08	0.5	0.5	0.333333	0.5	6	P10301;P12931;P27986;Q07889;P19174;P06241
3	1.33241e+08	5.03183e+08	4.69438e+07	1.9657e+08	0.5	0.666667	0.5	0.666667	6	P10301;P12931;P27986;Q07889;P19174;P62993
3	3.60034e+07	4.33994e+08	3.05071e+06	2.37951e+07	0.25	0.75	0.25	0.5	4	P10301;P12931;P27986;P10398
6	7.29972e+08	5.35861e+08	3.10886e+08	681785272	0.666667	0.666667	0.333333	0.666667	3	Q9H6Y7;P61088;P61086
7	1.15428e+09	1.03268e+08	7.29695e+09	2.7307e+09	0.6	0.4	0.6	0.6	5	Q6KC79;Q14683;Q9UQE7;P38398;O75530
7	9.61901e+08	1.42575e+08	6.08079e+09	2.27558e+09	0.5	0.5	0.5	0.5	6	Q6KC79;Q14683;Q9UQE7;P38398;P27694;P15927
7	2.29219e+09	2.03391e+08	13385706343	6.02042e+09	1	0.75	1	1	4	Q6KC79;Q14683;Q9UQE7;O75147
3	1.79805e+08	4.06133e+08	8.32606e+06	1.88155e+07	0.333333	0.666667	0.333333	0.333333	3	Q03167;P05230;O14786
6	1.79805e+08	1.95383e+08	3.3933e+07	4.6714e+07	0.333333	0.333333	0.666667	0.666667	3	Q03167;Q99755;O14786
5	858288233	5.49138e+08	2.60178e+08	5.48727e+07	0.333333	0.666667	0.666667	0.666667	3	O60701;O95817;Q15554
1	2.32709e+09	2.70889e+10	6.66824e+10	4.80719e+10	0.5	1	1	1	4	O60701;O95817;P04792;P62993
1	2.32709e+09	2.02255e+10	4.99899e+10	3.60225e+10	0.5	0.75	0.75	0.75	4	O60701;O95817;P04792;P06493
5	1.73094e+09	8.45676e+08	6.85947e+08	2.967e+08	0.666667	1	1	1	3	O60701;O95817;O95352
1	7.18064e+06	5.40063e+07	2.73779e+08	1.70849e+08	0.333333	0.666667	0.666667	0.666667	3	O60701;Q96EB6;O95352
1	6.79808e+07	2.43408e+08	7.80232e+08	8.55027e+08	0.666667	1	1	1	3	O60701;Q13596;O95352
1	2.32667e+09	2.96644e+10	6.94207e+10	5.05705e+10	0.666667	1	1	1	3	O60701;P17612;P04792
5	1.0724e+08	2.24187e+07	1.25885e+07	3.45891e+07	0.666667	0.333333	0.333333	0.333333	3	P21359;P58753;P05067
5	1.0724e+08	2.24187e+07	1.25885e+07	3.45891e+07	0.666667	0.333333	0.333333	0.333333	3	P21359;P62380;P05067
1	1.0724e+08	2.12902e+09	9.27538e+09	6.77038e+09	0.666667	0.666667	0.666667	0.666667	3	P21359;P05067;P31946
2	2.80522e+10	4.16528e+10	2.48341e+10	4.89932e+10	0.666667	0.666667	1	1	3	P21359;P55072;P31946
6	2.80522e+10	1.97843e+10	7.30589e+09	2.5961e+10	0.666667	0.333333	0.666667	0.666667	3	P21359;P55072;P16949
4	2.80522e+10	1.97843e+10	1.101e+10	3.89674e+10	0.666667	0.333333	1	1	3	P21359;P55072;P63165
5	5.88562e+11	225743192240	1.94343e+11	204547490426	1	0.666667	0.666667	0.666667	3	Q99798;Q96ST3;Q9P0L0
6	6.74869e+11	3.92306e+11	2.21921e+11	4.64122e+11	1	1	0.666667	1	3	Q99798;P24539;P18859
5	5.98172e+11	3.44482e+11	2.21252e+11	2.3577e+11	1	1	0.75	0.75	4	Q99798;P05067;P04179;Q9P0L0
5	6.62105e+11	3.81468e+11	209386944672	270618000000	1	1	0.666667	0.666667	3	Q99798;P05067;P42765
6	8.09824e+11	711302000000	5.7603e+11	5.59557e+11	1	0.666667	1	1	3	Q99798;P04075;P19320
6	5.39871e+11	711302000000	3.83979e+11	372544000000	0.666667	0.666667	0.666667	0.666667	3	Q99798;P04075;P40692
6	8.10589e+11	1.06714e+12	3.83979e+11	5.58974e+11	1	1	0.666667	1	3	Q99798;P04075;P18859
6	821027550168	1074987259751	5.79732e+11	5.66577e+11	1	1	1	1	4	Q99798;P04075;P04179;P51649
6	886593316446	1116642608778	598714417008	660562000000	1	1	1	1	3	Q99798;P04075;P42765
8	5.88445e+11	225743192240	2.91575e+11	3.07562e+11	1	0.666667	1	1	3	Q99798;Q9P0L0;P19320
8	5.87111e+11	222664591838	2.94469e+11	3.09184e+11	1	0.666667	1	1	3	Q99798;P63000;P19320
1	1.1791e+08	9.99048e+07	6.82606e+08	4.09314e+08	0.25	0.5	0.5	0.5	4	Q9NZ71;P13010;P15927;Q13618
7	0	1.88856e+07	1.16297e+08	1.52658e+07	0	0.5	0.25	0.25	4	Q9NZ71;P13010;P15927;P27694
7	1.30515e+08	8.43096e+07	9.01702e+08	3.61049e+08	0.333333	0.666667	0.666667	0.666667	3	Q9NZ71;P13010;P35813
2	5.95398e+07	3.53093e+08	3.0608e+08	2.79354e+07	0.666667	0.666667	0.666667	0.666667	3	Q9NXB0;P31689;Q04206
6	1.02397e+09	8.93969e+08	2.52802e+08	2.72168e+08	0.666667	0.666667	0.666667	0.666667	3	Q9NXB0;O14980;Q04206
2	2.435e+09	3214278952	7.00615e+09	4.64752e+09	0.666667	0.666667	0.666667	0.666667	3	Q9NXB0;O14980;P48643
4	1.73074e+09	6.79564e+08	8.77029e+08	1.86063e+09	1	1	0.666667	1	3	O94979;P46459;Q13618
4	8.40534e+08	4.62796e+08	679784434	1.04143e+09	0.666667	1	0.666667	1	3	O94979;Q92734;Q13618
5	1.0454e+09	1.87576e+08	1.98491e+08	6.28226e+08	0.666667	0.666667	0.333333	1	3	O94979;P40763;Q9HCE1
5	1.53148e+09	9.66113e+08	1.07712e+08	3.35064e+08	0.666667	0.666667	0.333333	0.666667	3	O94979;Q04864;O14980
6	8.62961e+10	1.18975e+11	2.4421e+10	5.77344e+10	0.666667	0.666667	0.333333	0.666667	3	O94979;Q04864;P11142
8	2.84417e+09	2.1306e+09	5.44718e+09	3.88781e+09	0.75	0.75	0.5	1	4	O94979;P09651;Q9HCE1;Q13618
8	4.84661e+09	2.98703e+09	7.78365e+09	4.11972e+09	1	0.75	0.75	1	4	O94979;P09651;O14980;P19320
8	3.62148e+09	2.98703e+09	5.15874e+09	2.5343e+09	0.75	0.75	0.5	0.75	4	O94979;P09651;O14980;P25054
6	1.31994e+11	1.35748e+11	6.24885e+10	9.02188e+10	1	0.75	0.75	1	4	O94979;P09651;P11142;P19320
6	1.32447e+11	1.81186e+11	6.3118e+10	9.02357e+10	1	1	0.75	1	4	O94979;P09651;P11142;Q13618
2	1.92934e+09	1.74418e+09	3461087525	2959078464	0.5	0.5	0.5	0.5	4	P08134;P63000;P24941;P52565
4	1.22508e+09	1692190343	2525655321	5.2319e+09	0.666667	0.666667	0.666667	0.666667	3	P08134;P63000;Q07960
7	1.56147e+07	0	1.46067e+08	0	0.333333	0	0.666667	0	3	Q8IXZ2;Q15050;Q9BZE4
8	7.97565e+07	2.24187e+07	4.56343e+07	4.18986e+07	0.666667	0.333333	0.333333	0.333333	3	Q8IXZ2;Q9HAN9;P05067
4	0	0	5.95681e+07	1.77839e+08	0	0	0.333333	0.666667	3	Q8IXZ2;Q9HCE1;Q96FV9
4	4.31931e+09	2.83167e+09	3.76236e+09	4.25687e+09	0.6	0.4	0.6	0.6	5	Q8IXZ2;Q9HCE1;P61247;Q92900;Q9BZE4
5	3.51483e+10	1.81503e+10	4.38473e+09	2.45976e+09	0.666667	0.333333	0.333333	0.333333	3	Q02297;P10809;P00533
6	3.96969e+10	4.10063e+10	1.2966e+10	7.22577e+09	0.666667	0.666667	0.833333	0.833333	6	Q02297;P10809;Q7RTV0;Q15459;Q12931;O75533
3	1.79805e+08	4.73832e+08	8.32606e+06	1.88155e+07	0.333333	0.666667	0.333333	0.333333	3	O14786;P11362;P09038
3	1.79805e+08	4.06133e+08	8.32606e+06	1.88155e+07	0.333333	0.666667	0.333333	0.333333	3	O14786;P11362;P05230
5	5.11329e+07	0	0	0	0.666667	0	0	0	3	Q9Y5T5;O76064;O95714
5	1.01565e+09	4.43642e+08	1.07712e+08	1.29876e+08	0.666667	0.333333	0.333333	0.333333	3	Q9Y5T5;P48730;O14980
5	5.11329e+07	0	0	0	0.666667	0	0	0	3	Q9Y5T5;;O95714
4	6.83878e+10	27608470367	6.38946e+10	1.2324e+11	0.666667	0.333333	0.666667	0.666667	3	Q9BZF9;Q99759;P35579
4	3.23687e+06	4.05399e+07	3.48635e+07	1.34088e+08	0.333333	0.333333	0.666667	0.666667	3	Q9BZF9;P62993;Q04864
4	5.12909e+10	4.14735e+10	7.19034e+10	1.38677e+11	0.5	0.5	0.75	0.75	4	Q9BZF9;P62993;P62140;P35579
4	3.23687e+06	4.05399e+07	3.48635e+07	1.34088e+08	0.333333	0.333333	0.666667	0.666667	3	Q9BZF9;P62993;O60244
5	3.10113e+07	0	0	0	0.5	0	0	0	4	Q15021;O95347;Q8N6T7;Q9NTJ3
5	7.47497e+08	1.18617e+08	2.61218e+08	1.89653e+07	0.6	0.2	0.2	0.2	5	Q15021;O95347;Q9BPX3;Q9NTJ3;P09874
5	7.26989e+07	0	2.00548e+07	0	0.666667	0	0.333333	0	3	Q16656;Q14119;Q12933
5	1.23295e+08	0	5.28273e+07	1.76734e+07	1	0	0.666667	0.333333	3	Q16656;Q14119;Q7Z3K3
5	7.26989e+07	0	2.00548e+07	0	0.666667	0	0.333333	0	3	Q16656;Q14119;Q9UBR4
8	8.28849e+08	197694757	9.10837e+08	3.16089e+07	0.666667	0.333333	0.666667	0.333333	3	Q16656;P09874;Q12933
2	1.93661e+09	3.04605e+09	2.33232e+09	1.19221e+09	1	0.666667	1	0.666667	3	Q16656;P05198;P68400
1	1.18553e+10	8.90597e+09	1.11098e+11	1.25459e+11	1	0.333333	1	0.666667	3	Q16656;Q14192;Q7Z3K3
2	3.7781e+08	5.74234e+08	3.54512e+08	1.25136e+08	0.666667	0.333333	0.666667	0.333333	3	Q16656;P68400;Q9UBR4
5	124170287519	60962011229	19753020100	52008593028	1	1	1	1	3	Q9NZ45;Q9UI09;O75947
6	30535013942	5.29193e+10	2.5885e+10	3.80527e+10	0.666667	0.666667	0.666667	0.666667	3	Q9NZ45;Q9Y277;Q99496
6	258488963722	336815722925	85254421597	99072222300	1	1	1	1	4	Q9NZ45;Q9Y277;P21796;Q00610
3	1.71446e+11	3.223e+11	6.64409e+10	6.90657e+10	0.75	1	1	1	4	Q9NZ45;Q9Y277;P21796;Q86Y82
6	1.84076e+11	2.58715e+11	5.3625e+10	5.73656e+10	0.8	0.8	0.8	0.8	5	Q9NZ45;Q9Y277;P21796;O96008;O60260
6	136684557874	100938112469	50875644225	76942319089	1	1	1	1	3	Q9NZ45;Q9Y277;O75947
2	8.52724e+09	7.18277e+09	8.16049e+09	1.02241e+10	0.666667	1	1	1	3	Q9NZ45;P50995;Q86Y82
4	14290792396	8276354685	8.7508e+09	12865350900	1	1	1	1	3	Q9NZ45;P50995;O96008
8	2.54991e+10	20679913421	28872817443	27046402174	0.666667	0.333333	0.333333	0.333333	3	Q9P2R6;O95251;P08670
8	1.29028e+08	5.36146e+07	2.91547e+08	7.93813e+07	0.25	0.5	0.5	0.25	4	Q9P2R6;Q13547;P61964;Q92769
1	3.67448e+08	9.90847e+08	1.52027e+09	1.9032e+09	0.333333	0.666667	0.666667	0.666667	3	Q9UJM3;P62993;P60953
5	8.56258e+08	3.32731e+08	8.07843e+07	9.74067e+07	0.5	0.25	0.25	0.25	4	Q9UJM3;O14980;P04626;P00533
8	8.41045e+09	6440095667	1.88571e+10	6.61499e+09	0.333333	0.333333	0.666667	0.333333	3	Q86Y07;P02545;P04637
8	21861307236	1.57495e+10	3.62858e+10	19725206120	0.666667	0.666667	1	0.666667	3	Q86Y07;P02545;Q13418
1	2.75586e+08	3.41163e+08	1.71236e+09	1.42067e+09	0.25	0.25	0.75	0.5	4	Q86Y07;P45983;P04637;P60953
7	0	0	1.28064e+07	5.68544e+06	0	0	0.4	0.2	5	Q86Y07;P45983;O14733;Q13387;Q9UQF2
1	5.116e+07	9.61908e+07	6.01971e+08	4.95295e+08	0.2	0.2	0.6	0.4	5	Q86Y07;P45983;O14733;O43318;Q02750
7	0	0	1.28064e+07	5.68544e+06	0	0	0.4	0.2	5	Q86Y07;P45983;O14733;O43318;Q9UQF2
8	3.50754e+07	4.38509e+06	7.95354e+07	3.26246e+07	0.333333	0.333333	0.666667	0.333333	3	Q86Y07;P62877;P04637
8	3.50754e+07	4.38509e+06	7.95354e+07	3.26246e+07	0.333333	0.333333	0.666667	0.333333	3	Q86Y07;P62877;Q13387
8	3.50754e+07	4.38509e+06	7.95354e+07	3.26246e+07	0.333333	0.333333	0.666667	0.333333	3	Q86Y07;P62877;O43318
4	1.26831e+08	2.76089e+08	1.41484e+08	7.107e+08	0.666667	0.333333	0.333333	0.333333	3	Q9NVH2;Q04837;Q68E01
8	1.40121e+08	1.45666e+08	1.75213e+08	1.46675e+08	0.5	0.5	0.5	0.5	4	O60880;P62993;P00533;Q16539
1	2.75586e+08	7.43135e+08	1.1402e+09	1.4274e+09	0.25	0.5	0.5	0.5	4	O60880;P62993;P60953;Q07912
4	1.26831e+08	2.76089e+08	1.41484e+08	7.107e+08	0.666667	0.333333	0.333333	0.333333	3	Q68E01;Q04837;Q9BQ15
8	1.19813e+10	4.47018e+09	6.82337e+09	5.69608e+09	1	0.666667	0.666667	0.666667	3	Q68E01;P30153;P62714
5	5.08112e+07	2.24187e+07	0	0	0.666667	0.333333	0	0	3	Q68E01;P15927;P05067
3	1.72507e+10	3.89407e+10	6.16554e+09	4048882142	0.666667	0.666667	0.666667	0.666667	3	P15692;P02511;P34932
8	1.68812e+08	0	4.81753e+08	7.87302e+07	0.666667	0	0.666667	0.666667	3	P15692;Q02447;P08047
5	4.12067e+09	646919837	1.338e+09	1.37415e+09	0.5	0.25	0.5	0.5	4	P15692;P07900;P08047;P34932
6	4.7065e+09	4.1268e+09	2917891540	2179007492	1	0.75	0.5	0.5	4	P11766;O43175;P04004;P05067
2	7.92119e+08	7.48975e+08	7.70602e+08	3.5391e+08	0.75	0.5	0.75	0.75	4	P22455;P42224;P08047;P40763
6	5.69586e+08	6.68688e+08	1.9283e+08	2.68338e+08	0.666667	1	0.666667	0.333333	3	Q9BV86;Q9Y2L1;P18754
3	2.59612e+07	1.77555e+09	9.06958e+08	8.75525e+08	0.333333	0.666667	0.666667	0.333333	3	Q9BV86;Q01105;Q9Y6K9
3	8.85233e+07	2.73058e+09	4.5187e+08	8.75525e+08	0.666667	1	0.333333	0.333333	3	Q9BV86;Q01105;P05067
3	1.83005e+07	1.1053e+08	0	0	0.333333	0.666667	0	0	3	Q9BV86;P58753;P05067
1	1.42619e+08	3.58867e+08	7.3093e+08	7.6633e+08	0.333333	0.666667	0.333333	0.333333	3	Q9BV86;P28482;P27361
1	1.42619e+08	3.58867e+08	7.3093e+08	7.6633e+08	0.333333	0.666667	0.333333	0.333333	3	Q9BV86;P28482;P06400
3	1.85688e+10	4.32962e+10	2.78614e+09	2.04391e+10	0.75	1	0.75	0.75	4	O75477;Q9UI09;Q9Y3E0;Q9P0L0
2	2.64012e+08	2122478330	1.65967e+09	1.51879e+09	0.666667	1	1	1	3	O75477;O94905;P51149
3	2.68136e+09	8.72738e+09	1.13443e+09	2.79841e+09	0.75	1	0.75	0.75	4	O75477;O94905;Q9P0L0;Q9Y3E0
3	1.74919e+09	6.46132e+09	1.13443e+09	2.79841e+09	0.5	0.75	0.75	0.75	4	O75477;O94905;Q9P0L0;Q9NRD1
2	8.3699e+07	8.5565e+08	6.66795e+08	5.45488e+08	0.25	0.5	0.5	0.5	4	O75477;O94905;Q9UKV5;Q86TM6
2	2.1181e+08	8.5565e+08	6.66795e+08	8.58363e+08	0.5	0.5	0.5	0.75	4	O75477;O94905;Q9UKV5;Q14643
3	9.97494e+06	5.61074e+08	7.23804e+07	357999641	0.333333	0.666667	0.666667	0.666667	3	O75477;Q16643;Q9NRD1
3	9.97494e+06	5.61074e+08	7.23804e+07	357999641	0.333333	0.666667	0.666667	0.666667	3	O75477;Q16643;Q15022
3	2.04072e+07	8.1716e+08	2.73678e+08	5.50259e+08	0.333333	0.666667	0.666667	0.666667	3	O75477;Q9Y4K3;P51149
6	185822500987	246249027774	2.84782e+10	1.48492e+10	1	1	1	1	3	P51649;O96008;P21796
3	1.50716e+11	4.91651e+11	189938899371	1.69904e+11	0.666667	0.666667	0.666667	0.666667	3	P51649;P24941;P04075
6	1.22882e+11	1.63347e+11	1.84656e+10	7.84013e+09	0.666667	0.666667	0.666667	0.666667	3	P51649;P24941;P21796
6	1.133e+09	2.04143e+09	4.65868e+08	1.56891e+09	0.666667	0.666667	0.666667	0.666667	3	P51649;P24941;Q04837
6	2.17628e+08	259823736	5.37911e+07	9.06242e+07	0.25	0.25	0.25	0.5	4	O75689;Q02156;P17252;P49841
2	3.71842e+08	1.37301e+09	1.1569e+09	1.07618e+09	0.666667	0.666667	0.666667	0.666667	3	Q5HYA8;P61019;O94905
6	3.43934e+10	3.75995e+10	9.05652e+09	1.12269e+10	0.666667	0.666667	0.666667	0.666667	3	Q5HYA8;P11021;O94905
6	4.42746e+10	4.76455e+10	14188095655	1.56777e+10	0.833333	0.833333	0.833333	0.833333	6	Q5HYA8;P11021;P43686;P62195;P17980;O00487
8	6.09857e+08	7.61963e+08	2.09154e+09	1.42071e+09	0.333333	0.333333	0.666667	0.333333	3	Q9Y566;Q9UQB8;P63000
4	1.3755e+09	2413811852	2.09445e+09	2.90215e+09	0.666667	0.666667	0.666667	0.666667	3	Q9Y566;P63000;P42224
6	7.19949e+08	7.01778e+08	1.82569e+08	2.78863e+08	0.666667	0.666667	0.333333	0.333333	3	Q16881;Q9NTK5;P07437
6	3.44463e+10	3.72079e+10	4.11188e+09	5.38231e+09	0.666667	0.666667	0.333333	0.333333	3	Q16881;P04637;P11021
3	1154376993	4.0498e+09	7.69821e+08	2.15093e+09	0.75	0.75	0.5	0.5	4	Q16881;P04637;Q13564;P27695
2	7.8635e+08	3.01395e+09	906451618	3.2877e+09	0.666667	0.666667	0.333333	0.666667	3	O43924;P62834;P20936
2	1426958330	3.90435e+09	3.31365e+09	5.1187e+09	0.666667	0.666667	0.666667	0.666667	3	O43924;P62834;P60953
2	3.46031e+08	3.007e+09	1.87271e+09	3.32236e+09	0.333333	0.666667	0.666667	0.666667	3	O43924;P62834;Q15382
8	6.50032e+08	1.75218e+08	5.74824e+08	3.49275e+08	0.666667	0.666667	0.666667	0.666667	3	O43924;Q92905;Q13616
6	3.05612e+08	2.56336e+08	1.21226e+08	2.11735e+06	1	0.666667	0.333333	0.333333	3	P17813;P08047;P26358
2	5.73042e+07	6.52286e+07	7.27356e+07	1.27041e+06	0.4	0.2	0.2	0.2	5	P17813;P08047;P01137;P37173;P36897
5	5.13649e+09	2.2255e+09	5.67379e+07	7.659e+08	0.666667	0.666667	0.333333	0.666667	3	Q9Y3D6;P50542;P51659
4	1.82528e+09	1.00356e+09	2.59926e+08	2.5509e+09	0.666667	0.666667	0.333333	0.666667	3	Q9Y3D6;O60260;O96008
5	3.99538e+09	8.47073e+08	2.89867e+08	9.16244e+08	0.75	0.5	0.25	0.5	4	Q9Y3D6;O60260;O00429;Q8TC07
5	4.04358e+09	1.28362e+09	5.89054e+08	9.16244e+08	0.75	0.75	0.5	0.5	4	Q9Y3D6;O60260;O00429;Q9NX47
5	8.76958e+08	1.96349e+08	6.21341e+06	2.45786e+08	0.666667	0.666667	0.333333	0.333333	3	Q9Y3D6;O43889;Q9NX47
5	4.60935e+08	8.30918e+07	1.37266e+08	6.85361e+07	0.666667	0.666667	0.666667	0.666667	3	Q9H553;Q9H3S7;Q99816
1	9.42859e+08	2.69499e+08	3507762238	3.48781e+09	0.666667	0.666667	0.666667	0.666667	3	Q9H553;P20073;P30626
2	1.28149e+09	2.10579e+09	3.15328e+09	2027175050	0.666667	0.666667	0.666667	0.666667	3	Q9H553;P50995;P30626
4	0	0	6.64706e+06	8.53064e+07	0	0	0.333333	0.666667	3	Q96BY2;Q07817;Q07812
4	5.25258e+08	3.80364e+08	8.89943e+08	1.25261e+09	0.333333	0.333333	0.666667	0.333333	3	O15116;P28062;P28074
6	1.02725e+09	8.91312e+08	2.34309e+08	3.14405e+08	0.666667	0.666667	0.666667	0.666667	3	O15116;Q9HAU5;O14980
5	3.41993e+10	18500846416	8.46621e+09	1.07689e+10	0.666667	0.333333	0.666667	0.666667	3	P01130;P08047;P11021
5	4.83241e+08	6.89357e+07	3.05832e+08	2.11735e+06	0.666667	0.333333	0.666667	0.333333	3	P01130;P08047;P02649
8	1.26609e+08	0	3.61314e+08	5.90477e+07	0.5	0	0.5	0.5	4	P01130;P08047;Q02447;Q92793
6	4.156e+10	52912765872	1.00304e+10	12427925652	0.666667	0.666667	0.666667	0.666667	3	P01130;P14625;P11021
3	1.62018e+09	3.50804e+09	4.47448e+07	6.60059e+08	0.5	0.5	0.25	0.25	4	P35610;P51148;Q9P0L0;Q9Y3E0
2	1.13676e+08	6.29582e+08	3.2491e+08	5.39473e+08	0.4	0.4	0.4	0.4	5	P35610;P51148;P61019;P62491;P51149
3	1.8481e+08	4.44943e+08	2.87999e+08	6.49547e+07	0.666667	0.333333	0.666667	0.666667	3	P35610;P08047;P42224
5	1.52604e+08	3.70181e+07	2.35297e+06	1.42145e+07	0.666667	0.333333	0.333333	0.333333	3	Q13443;P23229;Q05655
6	3.29062e+09	2.29874e+09	1.25178e+09	1.89965e+09	1	0.666667	0.666667	0.666667	3	Q13443;P23229;P05556
6	3.19183e+09	2.36469e+09	1.27146e+09	1.95869e+09	1	0.666667	0.666667	0.666667	3	Q13443;P05556;P06756
4	4.45516e+09	1.04846e+09	5425611079	6.22482e+09	0.5	0.25	0.25	0.5	4	Q13332;P26641;P00533;Q9NRD1
1	2.90196e+09	1.39794e+09	7.23415e+09	8.29977e+09	0.333333	0.333333	0.333333	0.666667	3	Q13332;P26641;P61956
4	0	0	3.98823e+06	5.11838e+07	0	0	0.2	0.4	5	Q9HD36;Q07817;Q07812;O43521;Q92934
2	0	1.13818e+08	6.54172e+07	1.69473e+08	0	0.25	0.5	0.75	4	Q9HD36;Q07817;Q07812;Q16611
4	0	0	3.98823e+06	5.11838e+07	0	0	0.2	0.4	5	Q9HD36;Q07817;Q07812;P55211;Q14790
7	9.29763e+06	3.3424e+06	1.1105e+08	6.20841e+06	0.333333	0.333333	0.666667	0.333333	3	Q96L73;P19793;Q04206
7	6.97322e+06	2.5068e+06	8.32875e+07	4.65631e+06	0.25	0.25	0.5	0.25	4	Q96L73;P10275;;Q04206
1	8.84023e+07	3.78342e+07	1.98006e+08	1.56354e+08	0.333333	0.333333	0.666667	1	3	Q96JB2;O00203;Q6P1J9
4	1.8385e+10	6.02032e+09	5.87752e+10	1.08871e+11	0.5	0.25	0.75	0.75	4	Q96JB2;Q6PD62;Q6P1J9;Q7Z406
4	5.83655e+08	1.07862e+08	4.28772e+08	6.7546e+08	0.25	0.25	0.5	0.75	4	Q96JB2;Q9BVG8;Q13561;Q9NYB9
4	5.83655e+08	1.07862e+08	1.78482e+08	4.44326e+08	0.25	0.25	0.25	0.5	4	Q96JB2;Q9BVG8;Q13561;Q96CS2
3	3.74766e+08	1.19331e+09	1.57201e+08	1.25136e+08	0.666667	0.666667	0.333333	0.333333	3	Q13323;P05067;P68400
4	9.57383e+07	2.0284e+07	1.53072e+08	3.24996e+08	0.333333	0.333333	0.333333	0.666667	3	Q9BT67;P68036;Q96J02
5	1.11096e+09	1.5213e+07	1.14804e+08	1.01578e+08	0.5	0.25	0.25	0.25	4	Q9BT67;P68036;P60484;P46934
8	4.23684e+08	4.84602e+07	3.11992e+08	3.00287e+08	0.666667	0.666667	0.666667	0.666667	3	Q9BT67;P68036;Q96PU5
5	1.42611e+09	0	0	0	0.666667	0	0	0	3	Q9BT67;P00533;P46934
4	6.84179e+10	5.52618e+10	6.38966e+10	1.23143e+11	0.666667	0.666667	0.666667	0.666667	3	Q99755;P05067;P35579
3	1.83005e+07	7.73936e+07	8.64043e+06	5.06978e+07	0.333333	0.666667	0.333333	0.666667	3	Q99755;P05067;P62330
2	1.83005e+07	6.67719e+07	1.19702e+08	4.5415e+06	0.333333	0.666667	0.666667	0.333333	3	Q99755;P05067;P42574
8	31198282110	2.15635e+10	2.97548e+10	2.83447e+10	0.666667	0.666667	0.666667	0.666667	3	Q8WWQ0;Q13509;Q13618
4	2.27631e+09	1.64024e+09	1.78038e+09	2.52506e+09	0.666667	0.666667	0.666667	0.666667	3	Q8WWQ0;Q16531;O75147
6	1.58596e+09	1.25434e+09	7.64641e+08	1.28947e+09	0.5	0.5	0.5	0.5	4	Q8WWQ0;Q16531;Q13619;Q99496
4	3.22349e+09	2.29244e+09	1.98279e+09	2.7835e+09	0.8	0.8	0.8	0.8	5	Q8WWQ0;Q16531;Q13619;Q13620;Q13618
5	1.38096e+08	0	4.56343e+07	4.18986e+07	0.666667	0	0.333333	0.333333	3	Q9HAN9;P52292;Q96EB6
5	2.62046e+08	2.24187e+07	4.56343e+07	4.18986e+07	1	0.333333	0.333333	0.333333	3	Q9HAN9;P52292;P05067
5	1.38096e+08	0	4.56343e+07	4.18986e+07	0.666667	0	0.333333	0.333333	3	Q9HAN9;P52292;O60684
1	1.19001e+09	1.09831e+09	6.62566e+09	5.63175e+09	1	0.666667	0.666667	0.666667	3	Q9HAN9;P06748;P05067
1	7.56737e+08	526733901	6.62566e+09	5.63175e+09	0.666667	0.333333	0.666667	0.666667	3	Q9HAN9;P06748;P17252
1	1.73918e+09	1086642987	8.43343e+09	6.40684e+09	0.75	0.5	0.75	0.75	4	Q9HAN9;P06748;P09874;Q96EB6
7	3.26305e+06	2.84468e+06	7.89429e+07	3.18167e+07	0.25	0.25	0.75	0.25	4	P18433;P10586;P06241;P56945
1	1.39491e+09	2.62766e+10	6.6337e+10	4.81169e+10	0.666667	1	1	1	3	P18433;P04792;P62993
1	1.39491e+09	1.74367e+10	4.42052e+10	3.205e+10	0.666667	0.666667	0.666667	0.666667	3	P18433;P04792;Q05655
1	1.39491e+09	1.74367e+10	4.42052e+10	3.205e+10	0.666667	0.666667	0.666667	0.666667	3	P18433;P04792;P17252
2	3.26305e+06	6.64993e+07	3.70559e+07	8.45827e+07	0.25	0.5	0.5	0.5	4	P18433;P12931;P62993;
1	3.26305e+06	6.64993e+07	7.15285e+07	8.45827e+07	0.25	0.5	0.75	0.5	4	P18433;P12931;P62993;P56945
1	3.26305e+06	2.84468e+06	3.30477e+07	3.18167e+07	0.25	0.25	0.5	0.25	4	P18433;P12931;P06241;P56945
5	1.68578e+09	1.04843e+08	5.51715e+08	2.85761e+08	0.6	0.6	0.6	0.6	5	Q9H469;Q13616;P63208;P62877;P46934
8	1.92424e+08	8.07913e+07	4.08495e+08	1.89198e+08	0.25	0.5	0.5	0.5	4	Q9H469;Q13616;P63208;P07900
8	5.69684e+08	1.80539e+08	6.35064e+08	1.83624e+08	0.666667	0.666667	0.666667	0.666667	3	Q9H469;Q13616;Q9Y4X5
2	5.44082e+09	9.29173e+09	5.01505e+09	1.80795e+10	0.666667	0.666667	0.666667	0.666667	3	P55268;P07602;Q9NRD1
2	5.88491e+09	9.28967e+09	5.34457e+09	1.82496e+10	0.666667	0.666667	0.666667	0.666667	3	P55268;O00459;P40763
2	8.90315e+09	1.41042e+10	8.33801e+09	2.76258e+10	1	1	1	1	3	P55268;P40763;Q16539
4	6.0792e+09	1.02344e+10	1.1482e+10	2.35479e+10	0.666667	0.666667	0.666667	0.666667	3	P55268;P06748;Q9NRD1
4	22694094060	26545658300	1.37626e+10	45237118868	0.666667	0.666667	0.666667	0.666667	3	P55268;P11047;Q9NRD1
4	3.42254e+10	3.99295e+10	2.06509e+10	6.78983e+10	1	1	1	1	3	P55268;P11047;P23229
2	22694094060	4.03751e+10	1.37626e+10	67905043302	0.666667	1	0.666667	1	3	P55268;P11047;P25391
3	3.52826e+08	1.16383e+09	3.19786e+08	1.25136e+08	0.666667	0.666667	0.666667	0.333333	3	P05230;O60341;P68400
4	1.45579e+09	9.97318e+08	10242116373	20442653190	0.5	0.75	0.75	0.75	4	P28289;P24941;P35611;Q15691
4	7.28428e+10	7.77187e+10	7.3949e+10	1.94741e+11	0.571429	0.714286	0.571429	0.714286	7	P28289;P24941;Q16643;Q9UHB6;P21333;P35579;P62140
4	9.57004e+10	1.07902e+11	1.00267e+11	2.85782e+11	0.714286	0.857143	0.714286	0.857143	7	P28289;P24941;Q16643;Q9UHB6;P21333;P35579;P06396
4	1.6873e+10	2.18371e+10	2.34196e+10	7.51178e+10	0.666667	0.833333	0.666667	0.833333	6	P28289;P24941;Q16643;Q9UHB6;P21333;Q15691
5	1562858101	1.24798e+08	4.80317e+08	3.74322e+08	0.666667	0.666667	0.666667	0.666667	3	O75695;P40763;P42345
1	6.92412e+08	1.30009e+09	2.14571e+09	2142798314	0.666667	0.666667	0.666667	0.666667	3	P32320;P25786;Q9Y696
5	2.42574e+08	8.88141e+07	53298221	6.77404e+07	0.666667	0.333333	0.333333	0.333333	3	P32320;P23381;P52292
6	1.00907e+09	7.38172e+08	2.38677e+08	2.49848e+08	0.5	0.5	0.5	0.5	4	P32320;P49736;P11413;O14980
2	169082269	5.74234e+08	3.85532e+08	2.78076e+08	0.333333	0.333333	0.666667	0.666667	3	Q96IZ7;O14641;P68400
1	1.55933e+09	5.38704e+09	7.93884e+09	8.00993e+09	0.666667	0.666667	0.666667	0.666667	3	Q96IZ7;P61981;Q09161
4	5.80349e+08	5.43649e+08	6.15229e+08	8.70632e+08	0.5	0.5	0.5	0.5	4	Q5TC82;Q13404;P61088;Q15819
1	7.33096e+06	0	4.82801e+07	4.19522e+07	0.333333	0	0.666667	0.333333	3	Q8TEW6;O60341;Q99471
5	3.00795e+07	7.52095e+06	5.18441e+06	8.01086e+06	0.5	0.25	0.25	0.25	4	Q8TEW6;P12931;Q05397;P06213
5	9.2874e+07	6.01676e+06	4.14753e+06	6.40869e+06	0.4	0.2	0.2	0.2	5	Q8TEW6;P12931;Q05397;P04626;P00533
5	8.69317e+07	7.26459e+06	0	1.66013e+07	0.5	0.25	0	0.25	4	Q8TEW6;P12931;P20936;P06213
5	138355803	5.81167e+06	0	1.32811e+07	0.4	0.2	0	0.2	5	Q8TEW6;P12931;P20936;P04626;P00533
4	7.46788e+06	2.19639e+08	109153073	6.91388e+08	0.333333	0.333333	0.333333	0.666667	3	Q12805;P04049;Q9HCE1
2	7.46788e+06	4.48569e+08	2.26441e+08	6.15935e+08	0.333333	0.666667	0.666667	0.666667	3	Q12805;P04049;P10398
4	8.23847e+08	7.24917e+08	9.78229e+08	2.62445e+09	0.666667	1	1	1	3	Q12805;P46379;P10398
2	7.76744e+08	5.3603e+09	3.93039e+09	3.99719e+09	0.333333	0.666667	0.333333	0.333333	3	Q96B36;P31749;P61981
5	8.53752e+08	5.03322e+07	4.91127e+08	2.6968e+08	0.5	0.75	0.5	0.5	4	Q96B36;P31749;P42345;P31751
1	1787827822	1.63024e+10	2.5904e+10	20450230911	0.5	1	0.75	0.75	4	Q96B36;P31946;P61981;Q04917
2	3.81279e+09	1.45071e+10	1.57399e+10	1.32036e+10	0.75	1	0.75	0.75	4	Q96B36;O14980;Q04917;P61981
5	2.37084e+09	1.43815e+09	4.95831e+08	2.88331e+08	0.75	1	0.75	0.5	4	Q96B36;O14980;Q13501;P42345
2	1.21148e+09	2.45699e+09	3.05368e+09	3190348272	0.666667	0.666667	0.666667	0.666667	3	Q96SN8;P17612;Q15691
2	9.59948e+08	2.39419e+09	2.29423e+09	1.7892e+09	0.666667	0.666667	0.666667	0.666667	3	Q96SN8;P17612;P23258
7	0	2.69786e+06	4.04431e+08	1.31967e+08	0	0.25	0.5	0.5	4	Q96HA7;P49736;P12956;P13010
7	0	2.15829e+06	3.23545e+08	1.05573e+08	0	0.2	0.4	0.4	5	Q96HA7;P01106;P12956;P38398;P13010
5	3.07098e+08	6.36897e+07	0	3.01279e+07	0.666667	0.666667	0	0.333333	3	Q9NR56;Q6PCD5;P05067
3	1.92205e+10	3.02276e+10	7.63764e+09	3.01279e+07	1	1	0.333333	0.333333	3	Q9NR56;Q92879;P05067
3	1.92164e+10	3.04592e+10	16158551014	8.44094e+08	1	1	0.666667	0.666667	3	Q9NR56;Q92879;P31943
5	6.21059e+08	3.31887e+08	0	3.01279e+07	0.666667	0.666667	0	0.333333	3	Q9NR56;P52597;Q08117
5	6.01039e+09	2.57969e+09	1.67983e+09	1.63711e+09	0.8	0.8	0.6	0.6	5	Q9NR56;P52597;P31943;P17844;O43251
5	8.84521e+09	4.08652e+09	2.45043e+09	3.1124e+09	1	0.833333	0.666667	0.833333	6	Q9NR56;P52597;P31943;P17844;Q08211;P19320
5	3.90432e+10	1.06002e+10	7.46024e+09	8.50597e+09	1	1	0.666667	0.833333	6	Q9NR56;P52597;P31943;P17844;Q08211;P02751
8	1.58967e+09	2.48402e+08	3.13148e+09	2116995136	0.666667	0.666667	0.666667	0.666667	3	Q9NTI5;P06493;O75147
5	1.03551e+09	2.1342e+08	8.68275e+08	4.26559e+08	0.5	0.5	0.25	0.25	4	Q9NTI5;P06493;P05067;Q99496
1	1.50783e+09	2.36601e+08	4221439026	2.16956e+09	0.5	0.5	0.5	0.5	4	Q9NTI5;P51587;Q9UQE7;P24941
1	2.22991e+09	2.52068e+08	5.04472e+09	2.76564e+09	0.75	0.5	0.75	0.75	4	Q9NTI5;Q14683;Q5FBB7;Q8N3U4
1	2.93148e+09	4.63315e+08	8.54977e+09	4.66923e+09	0.75	0.75	0.75	0.75	4	Q9NTI5;Q14683;Q9UQE7;P24941
1	2.34518e+09	3.70652e+08	6.83981e+09	3735382542	0.6	0.6	0.6	0.6	5	Q9NTI5;Q14683;Q9UQE7;Q99496;O75530
1	4.34114e+09	5.04617e+08	1.29202e+10	7.78965e+09	1	0.8	1	1	5	Q9NTI5;Q14683;Q9UQE7;Q8N3U4;O75147
6	2.67449e+10	2.48475e+10	1.22959e+10	6.3759e+09	1	1	0.666667	0.666667	3	Q04760;P18669;Q01469
3	2.26403e+11	7.39427e+11	1.90434e+11	1.70554e+11	1	1	0.666667	0.666667	3	Q04760;Q01469;P04075
1	7797449375	2.96695e+10	73254315819	51766827007	1	1	1	1	3	Q04760;P30041;P04792
1	2497019364	2.70962e+10	44852836692	4.92699e+10	0.666667	1	0.666667	1	3	Q04760;P78318;P04792
3	228740636970	7.38638e+11	295644686757	258707546287	1	1	1	1	3	Q04760;P09651;P04075
1	6276949058	2.95397e+10	77273589326	52020265351	1	1	1	1	3	Q04760;P09651;P04792
8	4428364853	3.45027e+09	1.1078e+10	4.18236e+09	1	1	1	1	3	Q04760;P09651;P00491
4	1.09827e+10	8177780453	6.32303e+09	1.20152e+10	0.666667	1	1	1	3	P23229;Q15149;P62993
4	3.97549e+10	3.36537e+10	1.59252e+10	5.25514e+10	1	1	1	1	3	P23229;P07942;P11047
4	3.28001e+09	2.29874e+09	1.93896e+09	3.04917e+09	1	0.666667	1	1	3	P23229;P05556;P49023
4	4.60599e+07	2.77636e+07	1.76473e+06	9.17261e+07	0.25	0.25	0.25	0.5	4	P23229;P29353;Q9HCE1;
6	9.56564e+07	1.79958e+08	1.45339e+07	3.38169e+07	0.4	0.6	0.4	0.4	5	P23229;P29353;P05067;P62993;
6	9.56564e+07	7.13242e+07	1.41178e+06	8.52869e+06	0.4	0.4	0.2	0.2	5	P23229;P29353;P05067;P06241;Q05655
4	1.45528e+08	3.70181e+07	4.55702e+07	3.83153e+08	0.666667	0.333333	0.666667	1	3	P23229;P49023;Q9HCE1
4	1.45528e+08	1.55116e+08	9.76311e+07	284242738	0.666667	0.666667	1	1	3	P23229;P49023;P62993
4	1.45528e+08	3.70181e+07	4.55702e+07	1.61563e+08	0.666667	0.333333	0.666667	0.666667	3	P23229;P49023;P06241
6	2.62319e+10	2.62254e+10	8.81967e+09	2.72656e+10	1	1	0.666667	0.666667	3	P23229;P11047;P05067
6	9.47409e+09	5476819033	2.69834e+09	8.48213e+09	0.666667	0.666667	0.666667	0.666667	3	P07942;O15265;P62195
4	2.63805e+10	2.23617e+10	1.65018e+10	3.50059e+10	0.666667	0.666667	1	0.666667	3	P07942;P17931;P11047
4	3.01529e+10	2.56968e+10	1.29525e+10	4.01842e+10	0.75	0.75	0.75	0.75	4	P07942;Q9NRD1;P11047;P62195
4	19785346994	1.67713e+10	7959095133	26254391534	0.5	0.5	0.5	0.5	4	P07942;Q9NRD1;P11047;P01137
6	4.4064e+10	41297521138	10566618020	1.26882e+10	0.666667	0.666667	0.666667	0.666667	3	P07942;Q9NRD1;P10809
2	6.58381e+10	138188438838	3.83644e+10	2.26859e+11	0.75	0.75	0.75	1	4	Q16134;O75489;O75306;Q9HCE1
6	3.94638e+11	9.05238e+11	216521733974	8.58902e+11	0.928571	0.928571	0.928571	0.928571	14	Q16134;O75489;O75306;Q9P0J0;Q9UI09;O43920;O14957;P28331;O75251;O43181;O95168;P19404;O00217;P56556
2	6.07938e+08	1.04792e+09	1.09879e+09	1.33467e+09	1	0.666667	1	1	3	Q9P253;P20339;P51149
4	8.45222e+08	1.19036e+09	2.19852e+09	3.07775e+09	1	0.666667	1	1	3	Q9P253;P20339;Q15075
4	2.36671e+08	2.08278e+08	1.00572e+09	1.48091e+09	0.666667	0.333333	0.666667	0.666667	3	Q9P253;O43752;Q15075
2	1.49733e+11	2.45081e+11	1.89811e+11	1.6979e+11	0.666667	0.333333	0.666667	0.666667	3	Q9P253;P04075;P07900
6	4.20901e+10	3.98427e+10	1.13299e+10	3.9316e+10	1	0.666667	1	1	3	Q9P253;P55072;P51149
6	2.80192e+10	1.97843e+10	7.33589e+09	2.59254e+10	0.666667	0.333333	0.666667	0.666667	3	Q9P253;P55072;P07900
6	4.23273e+10	3.99852e+10	1.24296e+10	4.1059e+10	1	0.666667	1	1	3	Q9P253;P55072;Q15075
1	3.27056e+09	10452606214	1.58358e+10	1.34054e+10	0.5	0.5	0.5	0.5	4	Q9UKT5;P62258;P07900;Q13616
8	1.92424e+08	8.07913e+07	4.08495e+08	1.89198e+08	0.25	0.5	0.5	0.5	4	Q9UKT5;P63208;Q13616;P62837
8	1.5394e+08	6.46331e+07	3.26796e+08	1.51358e+08	0.2	0.4	0.4	0.4	5	Q9UKT5;P63208;Q13616;Q8N3Y1;P24385
8	1.5394e+08	6.46331e+07	3.26796e+08	1.51358e+08	0.2	0.4	0.4	0.4	5	Q9UKT5;P63208;Q13616;Q8N3Y1;P07900
8	1.92424e+08	8.07913e+07	4.08495e+08	1.89198e+08	0.25	0.5	0.5	0.5	4	Q9UKT5;P63208;Q13616;P49427
7	2.19281e+07	1.73958e+07	1.08898e+08	0	0.25	0.25	0.5	0	4	O60858;;Q13501;Q9Y6K9
6	2.13167e+10	2.97115e+10	5.53917e+09	1.99026e+10	0.5	0.5	0.5	0.5	4	O60858;;Q13936;P55072
7	676373107	400824668	2.5691e+09	5.52005e+08	0.333333	0.333333	0.666667	0.333333	3	O60858;P52565;Q9Y6K9
5	8.67471e+08	2.23955e+08	2.35706e+08	8.825e+07	0.666667	0.333333	0.666667	0.666667	3	Q9ULV5;P37198;O14964
1	1.67881e+08	2.03158e+08	1.26459e+09	1.28943e+09	0.333333	0.333333	0.5	0.5	6	Q9ULV5;P27361;P28482;Q00613;P45983;Q16539
7	1.28116e+07	0	5.4916e+08	5.58651e+07	0.25	0	0.5	0.5	4	Q9H816;Q9BXW9;Q92878;P49959
7	0	0	2.22995e+08	6.29657e+06	0	0	0.5	0.5	4	Q9H816;P78527;Q9BSI4;P49959
6	2385132134	1.29998e+09	1.33525e+09	8.42512e+08	0.666667	0.666667	0.666667	0.666667	3	Q99698;P52272;O14964
1	4.22281e+08	2.53209e+09	9.35482e+09	6.77663e+09	0.333333	0.666667	0.666667	0.666667	3	Q99698;P31946;O14964
1	1.26812e+08	2.42448e+09	7.17345e+09	5.2136e+09	0.25	0.5	0.5	0.5	4	Q99698;P31946;;P68400
8	2.29503e+10	7.27912e+09	1.08777e+10	9.04237e+09	0.666667	1	1	0.666667	3	P31483;P02751;Q86VP6
5	2.17439e+10	8.18381e+09	1.04175e+10	6389388054	0.666667	1	1	0.666667	3	P31483;P02751;Q15366
8	2.98742e+08	3.02567e+08	8.9109e+08	5.09084e+08	0.5	0.75	0.75	0.5	4	P31483;P35226;Q13619;Q13618
4	4.81835e+09	2.09596e+09	5.14735e+09	6.57725e+09	0.833333	1	1	0.833333	6	P31483;Q13616;Q13618;Q92905;Q13619;Q86VP6
2	3.07724e+09	2939311927	4.60429e+09	2.9221e+09	0.8	1	1	0.8	5	P31483;Q13616;Q13618;Q92905;Q15366
8	5.19562e+08	1.85656e+08	5.83878e+08	8.10416e+07	0.666667	0.666667	0.666667	0.333333	3	P31483;Q13616;Q6R327
2	1.61189e+09	1.65831e+09	2.90276e+09	2.07454e+09	0.666667	0.666667	1	0.666667	3	P31483;P19320;Q15366
3	0	4.326e+07	0	0	0	0.666667	0	0	3	Q96KS0;Q15654;Q9UGP4
2	2.39705e+09	2.58377e+09	2.66195e+09	1.25718e+09	0.666667	0.666667	0.666667	0.666667	3	P50995;Q9UBV8;O95817
2	3.40236e+08	2.17768e+09	2.5582e+09	1.34415e+09	0.333333	0.666667	0.666667	0.666667	3	P50995;Q9UBV8;Q92734
7	7016545400	1.78662e+10	6.58005e+10	1.751e+10	1	1	1	1	3	P50995;P07355;O95817
7	2.96112e+09	11401034424	4.36835e+10	1.16464e+10	0.666667	0.666667	0.666667	0.666667	3	P50995;P07355;Q9NZC7
2	5728854090	20987266755	4.36835e+10	1.81405e+10	1	1	0.666667	1	3	P50995;P07355;P09382
8	29422696849	23199897044	67723180225	21893729402	1	1	1	1	3	P50995;P07355;P32119
2	4137451681	9282590652	4.52733e+09	6.77837e+09	1	1	0.666667	1	3	P50995;P63000;P09382
6	3.72119e+10	4.10568e+10	1.80143e+09	4666754069	0.666667	0.666667	0.333333	0.333333	3	P62380;P05067;P38646
2	8.84096e+10	8.33484e+10	1.06935e+11	1.18359e+11	0.666667	0.666667	0.666667	0.666667	3	P12883;P30044;Q9NZC7
4	3.85877e+10	4.16587e+10	5.18223e+10	1.13868e+11	0.333333	0.333333	0.333333	0.666667	3	P12883;Q15561;P28347
6	7.72107e+10	8.33285e+10	5.18223e+10	5.69107e+10	0.666667	0.666667	0.333333	0.333333	3	P12883;Q06330;P07951
4	7.72044e+10	4.16587e+10	1.03887e+11	1.13826e+11	0.666667	0.333333	0.666667	0.666667	3	P12883;P08047;P07951
1	1.16016e+11	4.16587e+10	1.5619e+11	1.7085e+11	1	0.333333	1	1	3	P12883;P08047;Q02447
4	7.72044e+10	4.16587e+10	1.03887e+11	1.70808e+11	0.666667	0.333333	0.666667	1	3	P12883;P08047;P28347
5	1.73094e+09	8.02991e+08	6.41802e+08	4.22494e+08	0.666667	1	1	1	3	Q9NT62;O95352;O95817
1	7.18064e+06	2.55498e+07	2.44349e+08	2.54711e+08	0.333333	0.666667	0.666667	0.666667	3	Q9NT62;O95352;O94817
6	4.32296e+10	6.28782e+10	7.02239e+09	1.60268e+10	0.75	1	1	1	4	Q9NT62;O14980;O75147;P38646
6	5.02686e+08	8.98188e+08	2.62655e+08	3.71535e+08	0.333333	0.666667	0.666667	0.666667	3	Q9NT62;O14980;Q14457
6	1.16958e+09	1.58884e+09	2.62655e+08	3.71535e+08	0.666667	1	0.666667	0.666667	3	Q9NT62;O14980;P10909
4	2.09478e+09	2.02217e+09	2.29532e+09	3.78142e+09	0.666667	1	1	1	3	Q9NT62;O14980;Q7Z6Z7
6	3.77015e+08	6.73641e+08	1.96991e+08	4.27052e+08	0.25	0.5	0.5	0.75	4	Q9NT62;O14980;Q9H1Y0;O94817
7	0	0	3.5904e+07	1.2841e+07	0	0	0.25	0.5	4	Q9UBR4;Q08117;Q9NYB9;O75604
5	3.08059e+10	6.23276e+09	8.28062e+09	7.60288e+09	1	1	1	1	3	Q9BXJ9;O75436;P02751
3	6.17722e+08	1.90415e+09	5.80124e+08	3.60773e+08	0.75	1	0.75	0.75	4	Q9BXJ9;O75436;P41227;P42224
8	1.49236e+09	1.98682e+09	1.8947e+09	1.05496e+09	1	1	1	1	3	Q9BXJ9;P17980;P42224
6	1.66217e+08	1.84326e+08	1.09685e+08	7.2919e+07	0.333333	0.666667	0.333333	0.333333	3	Q9BXJ9;P41227;P23508
2	1.09853e+09	1.16015e+09	2.04611e+09	1.48905e+09	0.6	0.6	1	1	5	Q9BXJ9;Q08211;P12956;P13010;P19320
8	1.92173e+10	6.10394e+09	9.56082e+09	7.96133e+09	0.6	0.8	1	1	5	Q9BXJ9;Q08211;P12956;P13010;P02751
5	1.36146e+08	557506	4.36357e+07	3.38095e+07	0.333333	0.333333	0.666667	0.333333	3	O14802;Q96P70;Q9Y6K9
3	1.5378e+10	2.66883e+10	1.2318e+09	1.87271e+09	0.666667	0.666667	0.666667	0.666667	3	O14802;Q96P70;P49411
6	16740601554	2.98884e+10	4.50633e+09	5.97804e+09	0.666667	0.666667	0.666667	0.666667	3	O14802;P49411;P46782
1	1210667511	1.40295e+09	8.37763e+09	4.59838e+09	0.333333	0.333333	0.666667	0.333333	3	O14802;Q9Y6K9;P36873
2	8.17472e+08	1600622784	3.31816e+09	2.08647e+09	0.333333	0.333333	0.666667	0.333333	3	O14802;Q9Y6K9;P46782
5	4.58597e+08	1.07955e+07	3.07145e+08	1.93794e+08	0.5	0.25	0.5	0.5	4	O14802;Q13547;P51532;Q92769
1	1.16104e+08	2.09207e+09	9.25605e+09	6.73061e+09	0.333333	0.666667	0.666667	0.666667	3	Q8N4C8;Q96PU5;P31946
6	1.79998e+12	1.24515e+12	4.69866e+11	9.00327e+11	1	1	0.666667	0.666667	3	Q12849;P48047;P06576
6	5.59064e+10	6.18595e+10	3.63064e+09	9.37596e+09	1	1	0.666667	0.666667	3	Q12849;Q14197;P38646
5	4.60854e+11	2.94444e+11	5.53209e+10	5.71967e+10	1	1	0.666667	0.666667	3	Q12849;Q14197;P40939
3	3.39946e+08	1.24025e+09	13894775	7.55938e+07	1	1	0.333333	0.666667	3	Q12849;Q14197;P51398
3	5.31433e+08	1.47381e+09	3.17967e+08	6.63922e+08	1	1	0.666667	0.666667	3	Q12849;Q14197;Q00059
6	1.72157e+12	1.19663e+12	4.45761e+11	8.11982e+11	1	1	0.666667	0.666667	3	Q12849;Q14197;P06576
5	1.92863e+09	1.31819e+09	2.32492e+08	146309716	1	1	0.333333	0.666667	3	Q12849;P51398;Q13148
6	6.13104e+10	6.35497e+10	8.05748e+09	1.70813e+10	1	1	0.8	0.8	5	Q12849;Q86VP6;Q13618;P38646;Q13616
4	6.4132e+09	2.03822e+09	3520867110	5.45845e+09	1	1	0.75	0.75	4	Q12849;Q86VP6;Q13618;Q13148
4	5.16573e+09	3.03856e+09	3.32421e+09	6.03029e+09	1	1	0.75	0.75	4	Q12849;Q86VP6;Q13618;Q00059
6	1.72621e+12	1.1982e+12	5.04448e+11	9.18764e+11	1	1	0.75	0.75	4	Q12849;Q86VP6;Q13618;P06576
5	4.65017e+11	2.95819e+11	57357728922	61387956206	1	1	0.666667	0.666667	3	Q12849;Q86VP6;P40939
8	3.98442e+09	2.3435e+09	3.26613e+09	2.13955e+09	1	0.666667	1	0.666667	3	Q96EE3;Q8WUM0;Q14974
3	5.25995e+06	2.74339e+07	1.26243e+07	1.53268e+07	0.333333	0.666667	0.333333	0.333333	3	Q96EE3;P27694;P15927
3	5.25995e+06	2.74339e+07	1.26243e+07	1.53268e+07	0.333333	0.666667	0.333333	0.333333	3	Q96EE3;P27694;Q8IY92
6	3.12537e+09	3.69637e+09	2.56948e+09	2.61759e+09	0.75	1	0.75	0.75	4	Q96EE3;P63279;Q14974;Q92905
8	1.98091e+09	2.66922e+09	2.60121e+09	1.60466e+09	0.5	0.75	0.75	0.5	4	Q96EE3;P63279;Q14974;P35658
2	1.98091e+09	2.66922e+09	2.46405e+09	2.4265e+09	0.5	0.75	0.75	0.75	4	Q96EE3;P63279;Q14974;P63165
1	3.94496e+06	2.89372e+07	4.44965e+07	3.5989e+07	0.25	0.5	0.5	0.5	4	Q96EE3;P63279;Q8IY92;P63165
8	11174252618	5.42275e+09	4.79114e+09	8.45879e+09	0.666667	0.666667	0.666667	0.666667	3	Q8WZ19;Q15149;Q13618
4	1.73072e+10	3.36662e+10	5.56735e+10	1.16718e+11	0.5	0.5	0.5	0.5	4	Q8WZ19;Q13829;Q13618;Q14315
2	8.41045e+09	1.29389e+10	9422945265	6.61499e+09	0.333333	0.666667	0.333333	0.333333	3	O15498;Q13190;P02545
3	0	6.11248e+07	0	0	0	0.5	0	0	4	O15498;Q13190;O95249;Q13277
3	0	1.92613e+08	4.7366e+07	1.11941e+08	0	0.75	0.25	0.25	4	O15498;Q13190;O95249;Q86Y82
3	858288233	2.61415e+09	4.77737e+08	2.08563e+08	0.333333	1	0.666667	0.666667	3	O15498;P62942;O95817
2	5.40989e+07	9.65803e+08	3.38518e+08	9.19373e+08	0.333333	1	0.666667	0.666667	3	O15498;P14174;P22061
8	1.69291e+10	1.9909e+10	1.90131e+10	1.33856e+10	0.666667	1	0.666667	0.666667	3	O15498;P22061;P02545
8	6.48164e+08	2.49722e+08	8.88969e+08	6.05645e+08	0.6	0.8	0.8	0.8	5	Q9UKA1;Q13616;P63208;P62877;Q92905
8	1.92424e+08	8.07913e+07	4.08495e+08	1.89198e+08	0.25	0.5	0.5	0.5	4	Q9UKA1;Q13616;P63208;Q9BQ15
8	1.92424e+08	8.07913e+07	4.08495e+08	1.89198e+08	0.25	0.5	0.5	0.5	4	Q9UKA1;Q13616;P63208;P62324
8	3.22573e+09	8.44514e+08	6.69315e+09	2.07122e+09	1	0.333333	0.666667	0.666667	3	Q8IWV8;Q8IWV7;P09651
5	4.62872e+08	1.04652e+07	1.25676e+08	2.27111e+08	0.666667	0.333333	0.666667	0.666667	3	Q8IWV8;Q8IWV7;Q9UNN5
5	4.62872e+08	0	1.51323e+07	7.67885e+07	0.666667	0	0.333333	0.333333	3	Q8IWV8;Q8IWV7;P58753
4	7.45979e+08	4.60947e+08	1.17469e+09	2.26675e+09	1	0.333333	0.666667	0.666667	3	Q8IWV8;Q8IWV7;P48681
5	3.47154e+08	0	1.13492e+07	5.75914e+07	0.5	0	0.25	0.25	4	Q8IWV8;Q8IWV7;P63146;P49459
6	1.07301e+10	20803894925	5.62293e+09	23665293888	0.666667	0.333333	0.333333	0.333333	3	Q8IWV8;O75489;P01106
8	8.09471e+08	4.06877e+08	435956433	3.36402e+08	0.666667	0.333333	0.333333	0.333333	3	Q8IWV8;P35998;P01106
5	8.62492e+08	4.20829e+06	1.33266e+08	4.37723e+07	0.5	0.25	0.5	0.25	4	Q8TBE0;Q13263;O60341;Q13547
8	2.69052e+08	1.07955e+07	2.60863e+08	7.93813e+07	0.5	0.25	0.5	0.25	4	Q8TBE0;Q92769;O60341;Q13547
5	8.21933e+08	1.73543e+07	2.12856e+08	566849359	0.666667	0.333333	0.333333	0.333333	3	Q96PC2;Q9UHR4;P46379
5	1262964589	1.59301e+08	6.3103e+08	159972615	0.666667	0.666667	0.666667	0.666667	3	Q96PC2;Q13148;Q9BXP5
6	1.7506e+10	1.81503e+10	4.38473e+09	5013395969	0.333333	0.333333	0.333333	0.666667	3	Q16635;P10809;Q9HCE1
6	5.53965e+08	9.76877e+08	3.78286e+08	5.72617e+08	0.75	1	0.5	0.5	4	O95249;P46459;P54920;P05067
2	2.27906e+08	6.96126e+08	4.73018e+08	7.96498e+08	0.333333	0.666667	0.5	0.5	6	O95249;P46459;P54920;Q13190;O43752;Q86Y82
3	2.76632e+09	7.3775e+09	297250143	1.81517e+09	0.75	1	0.5	0.5	4	O95249;P46459;Q9P0L0;P05067
3	5.83369e+09	6.12126e+10	10925674159	24789770457	0.333333	1	0.333333	0.333333	3	O95249;P18031;Q99623
3	1.03323e+10	5.10329e+10	1.6478e+10	38504773505	0.5	0.75	0.5	0.5	4	O95249;Q99623;P51148;Q9P0L0
3	1.60924e+09	5.2539e+09	4.47448e+07	6.60059e+08	0.5	0.75	0.25	0.25	4	O95249;P51148;P05067;Q9P0L0
3	1.85877e+10	4.1093e+10	3.62237e+09	9.36144e+09	0.333333	0.666667	0.666667	0.666667	3	P16298;P38646;P62993
8	2.29484e+10	4.18478e+09	8.03201e+09	1.15442e+10	0.666667	0.666667	1	1	3	Q9NPJ3;P02751;P16220
5	35464926416	7.00438e+09	8.66853e+09	1.23533e+10	1	1	1	1	3	Q9NPJ3;P02751;P61088
5	3.4565e+10	4.18478e+09	5.15725e+09	7688405200	1	0.666667	0.666667	0.666667	3	Q9NPJ3;P02751;P52292
5	2.89933e+09	1.93611e+08	5.34757e+07	1.43989e+09	0.666667	0.333333	0.333333	0.333333	3	Q9NPJ3;P23508;P52292
4	3499308418	8.72025e+08	7.28723e+08	3.4269e+09	0.666667	0.666667	0.666667	0.666667	3	Q9NPJ3;P24941;P61088
5	2.89933e+09	1.93611e+08	5.34757e+07	1.43989e+09	0.666667	0.333333	0.333333	0.333333	3	Q9NPJ3;P24941;P52292
4	6.35073e+06	7.01106e+07	3.78928e+07	1.94388e+08	0.2	0.4	0.2	0.4	5	Q15836;Q86Y82;O00161;O43752;P32856
2	357735774	7.00498e+08	4.73018e+08	1.08747e+09	0.5	0.666667	0.5	0.666667	6	Q15836;Q86Y82;O00161;O43752;P46459;P54920
6	5.53965e+08	7.07045e+08	3.78286e+08	5.72617e+08	0.75	0.75	0.5	0.5	4	Q15836;P05067;P46459;P54920
8	1015359881	8.15782e+08	9.6752e+08	772777904	0.333333	0.333333	0.666667	0.333333	3	Q15836;Q9Y6K9;Q16531
6	1206555579538	1.25715e+12	3.76433e+11	9.15294e+11	0.666667	1	0.666667	1	3	P56381;P25705;Q6DD88
6	3.73868e+12	2.54036e+12	1.18204e+12	2.69275e+12	0.923077	0.923077	0.846154	1	13	P56381;P25705;P56134;Q9UII2;P06576;O75947;P56385;O75964;P48047;P18859;P24539;P36542;P30049
5	9.37029e+09	3.32555e+09	9.904e+08	4.14807e+08	0.666667	0.666667	0.666667	0.666667	3	Q8N157;P63151;P15924
8	5.67077e+09	3.05962e+09	3.86012e+09	3.42548e+09	0.5	0.5	0.5	0.5	4	Q8N157;P63151;P30153;P67775
4	3.53546e+09	1.77387e+09	5.19124e+09	6.20641e+09	0.333333	0.333333	0.666667	0.333333	3	P14543;P10586;P12757
4	7.09994e+09	1.77387e+09	5.40758e+09	1.24171e+10	0.666667	0.333333	0.666667	0.666667	3	P14543;Q05513;P08047
4	7.10751e+09	3.59257e+09	2582564401	6.20641e+09	0.666667	0.666667	0.333333	0.333333	3	P14543;P05067;P43268
4	1.07725e+10	5.81395e+09	5.24761e+09	1.25341e+10	1	1	0.666667	0.666667	3	P14543;P05067;P23142
4	2.74905e+10	3.19926e+10	1.04851e+10	44643249789	0.75	1	0.5	0.75	4	P14543;P05067;P25391;P11047
4	1.07354e+10	3.68773e+09	8.14795e+09	1.87568e+10	1	0.666667	1	1	3	P14543;P08047;P06756
4	1.37535e+10	8.86864e+09	9.65488e+09	2.15573e+10	1	1	1	1	3	P14543;P05556;P06756
4	13779295584	9.08375e+09	9.74203e+09	2.1608e+10	1	1	1	1	3	P14543;P05556;P23142
4	9112054252	9.21526e+09	6.4122e+09	21475420442	0.666667	1	0.666667	1	3	P14543;P05556;P25391
4	7.14506e+09	3.83113e+09	5.24761e+09	1.25341e+10	0.666667	0.666667	0.666667	0.666667	3	P14543;P12757;P23142
5	33551489431	2.40362e+09	1.04144e+10	1.26434e+10	1	1	1	1	3	Q86UX7;P30044;Q06830
5	2.51234e+10	2.10462e+08	3.84273e+09	4.94084e+09	1	1	0.666667	0.666667	3	Q86UX7;P30044;P05067
5	8.41564e+09	2.37767e+08	2.76028e+08	4.0652e+08	1	1	0.333333	0.666667	3	Q86UX7;P61764;P05067
5	5.48391e+09	1.00163e+08	6.30114e+08	4.18978e+08	0.666667	0.666667	0.666667	0.666667	3	Q86UX7;Q8TAD8;Q09161
5	46916058363	8.05331e+09	1.30539e+10	1.30502e+10	1	1	1	1	3	Q86UX7;P02751;Q06830
5	3.90959e+10	6.02053e+09	9.84212e+09	8.12335e+09	1	1	1	1	4	Q86UX7;P02751;Q09161;O75643
5	39548668678	6.28328e+09	5.60235e+09	7.86316e+09	1	1	0.666667	1	3	Q86UX7;P02751;Q9Y4E8
5	8.88919e+09	1.80331e+08	2.21031e+09	1.62774e+09	1	0.666667	1	1	3	Q86UX7;P19320;O75643
5	1.67181e+10	1.57131e+09	5.53914e+09	6.57797e+09	1	0.666667	1	1	3	Q86UX7;P19320;Q06830
6	1.98438e+09	1.76527e+09	1.6166e+09	1.61147e+09	0.5	0.5	0.5	0.5	4	Q99967;Q14974;P84022;Q15796
2	6.28004e+08	1.95811e+09	7.97449e+08	1.74598e+09	0.4	0.4	0.4	0.4	5	Q99967;Q09472;P27695;P40763;Q16665
3	4.54434e+06	3.35238e+07	7.35936e+06	1.192e+07	0.2	0.4	0.2	0.2	5	Q99967;Q09472;Q92793;Q14653;Q15796
8	5.37781e+08	1.28803e+08	4.10806e+08	2.70994e+08	0.666667	0.666667	0.666667	0.666667	3	Q99967;Q05397;P40763
5	3.4257e+09	0	9.39399e+07	1.05448e+08	0.333333	0	0.333333	0.666667	3	P21266;Q96KQ4;Q9HCE1
5	7.00787e+09	4.02968e+08	5.58805e+07	8.16504e+07	0.666667	0.666667	0.666667	0.666667	3	P21266;P62993;Q13177
5	8.56797e+09	5.90857e+08	2.03036e+08	5.48838e+07	0.666667	0.666667	0.666667	0.666667	3	P21266;P62993;O95817
4	4.25508e+07	0	5.56137e+07	1.19251e+08	0.666667	0	0.666667	0.666667	3	Q14119;Q7Z3K3;Q99471
8	1.05076e+08	1.52084e+07	1.55432e+08	8.50794e+07	0.75	0.25	0.5	0.5	4	Q14119;Q7Z3K3;Q92574;Q93062
8	6.29276e+07	1.52084e+07	7.29468e+07	2.92847e+07	0.5	0.25	0.25	0.25	4	Q14119;Q08117;Q92574;Q93062
4	0	9.60776e+06	0	9.74951e+07	0	0.333333	0	0.666667	3	O43752;Q9HD26;Q9HCE1
4	0	3.36421e+07	4.7366e+07	2.94285e+08	0	0.25	0.25	0.5	4	O43752;Q86Y82;Q9HCE1;P32856
4	6.35073e+06	7.01106e+07	3.78928e+07	1.94388e+08	0.2	0.4	0.2	0.4	5	O43752;Q86Y82;P32856;O00161;Q13190
2	357735774	7.00498e+08	4.73018e+08	1.08747e+09	0.5	0.666667	0.5	0.666667	6	O43752;Q86Y82;P46459;O00161;P54920;Q13190
4	3.84223e+08	8.48778e+08	1.52309e+09	2.70656e+09	0.5	0.75	0.75	0.75	4	O43752;Q86Y82;P46459;Q15075
6	18460378443	1.11344e+10	7.35091e+09	1.39716e+10	1	1	1	1	3	Q86UE4;Q15149;Q13618
6	2.4864e+09	3.25557e+09	1.42674e+09	2.09504e+09	1	1	1	1	3	Q86UE4;O96019;Q13618
6	2.04266e+09	3.07658e+09	5.82784e+08	1.3561e+09	1	1	1	1	3	Q86UE4;O96019;Q04206
6	3806153495	3.32122e+09	1.76169e+09	2.2107e+09	1	1	1	1	3	Q86UE4;Q13618;Q13148
3	1.6756e+09	3.54976e+09	5.18898e+08	1.25806e+09	0.75	0.75	0.75	0.75	4	Q86UE4;P68400;Q04206;Q99496
3	1.6756e+09	3.54976e+09	5.18898e+08	1.25806e+09	0.75	0.75	0.75	0.75	4	Q86UE4;P68400;Q04206;Q92793
6	2.88132e+09	3.64117e+09	9.99956e+08	1.37141e+09	0.75	0.75	0.75	0.75	4	Q86UE4;P68400;Q13148;Q99496
5	6.25424e+07	3.566e+07	9.1992e+06	1.49e+07	0.5	0.75	0.25	0.25	4	Q99466;Q13485;P84022;Q15796
2	5.68043e+06	1.86604e+07	9.1992e+06	1.49e+07	0.25	0.5	0.25	0.25	4	Q99466;P04637;P84022;Q15796
5	1.28058e+08	0	6.82063e+07	5.20267e+07	0.666667	0	0.333333	0.333333	3	Q9BXK1;O75182;Q96ST3
3	8.47915e+09	1.6361e+10	3.07415e+09	3.81271e+09	0.666667	0.666667	0.666667	0.666667	3	Q9BXK1;Q7Z6Z7;P14625
4	1.1036e+09	5.38285e+08	6.33779e+08	1074705407	0.666667	0.666667	0.333333	0.333333	3	Q9BXK1;Q7Z6Z7;P49321
8	3.40412e+09	1.92644e+09	8.76711e+09	3.51526e+09	1	1	1	1	3	Q9BZZ5;O95747;P30566
8	1.42207e+10	2.5401e+09	9.51803e+09	8.82798e+09	1	0.666667	1	1	3	Q9BZZ5;P42226;Q9H4M9
8	3.70235e+08	1.01379e+09	2.41203e+09	8.29334e+08	0.333333	0.666667	0.666667	0.666667	3	Q9BZZ5;P56537;O00148
5	3.09073e+10	7.25214e+09	9.08116e+09	8.26558e+09	1	1	1	1	3	P60468;O94905;P02751
6	6.66683e+09	3.1076e+09	2.86353e+09	2.84596e+09	0.75	0.75	0.75	0.75	4	P60468;O94905;Q9UKV5;P34932
4	1.04658e+09	4.74079e+08	5.96759e+08	1.3732e+09	0.666667	0.666667	0.666667	0.666667	3	P60468;Q9UKV5;P46379
6	9.6912e+10	89502028115	3.67598e+10	4.3424e+10	0.75	0.5	0.5	0.5	4	P60468;P00533;P11142;P19438
6	1.37414e+11	1.36194e+11	5.68739e+10	6.71924e+10	1	0.75	0.75	0.75	4	P60468;P00533;P11142;P34932
6	1.59432e+11	138525299790	6.08213e+10	7.05456e+10	1	0.75	0.75	0.75	4	P60468;P00533;P11142;P02751
5	3.17858e+10	6.40746e+09	8.47058e+09	9.27273e+09	1	1	1	1	3	P60468;P46379;P02751
4	1.46402e+08	8.53787e+06	1.51843e+09	4678285028	0.666667	0.333333	0.333333	0.333333	3	P34896;P53367;
4	3.59732e+08	6.96143e+08	5.41607e+09	1.44792e+10	0.75	0.5	1	1	4	P34896;Q9UNH7;P42224;Q96IZ0
4	3.59732e+08	6.96143e+08	3.59044e+09	1.07251e+10	0.75	0.5	0.75	0.75	4	P34896;Q9UNH7;P42224;P11309
4	1.63979e+08	1.91519e+07	3.14595e+09	9.47266e+09	0.666667	0.333333	0.666667	0.666667	3	P34896;Q9UNH7;
6	4.80042e+09	4.07124e+09	3.48566e+09	2.64557e+09	1	1	1	0.666667	3	Q9Y2L1;P18754;Q14974
5	2.11154e+08	1.57021e+07	6.6467e+06	0	0.666667	0.333333	0.333333	0	3	Q9Y2L1;O95467;P00533
6	4.76153e+08	5.1289e+08	3.11779e+08	2.24181e+08	1	0.666667	0.666667	0.333333	3	Q9Y2L1;P53041;P00533
5	4.26277e+09	2.36546e+09	2.14424e+09	1.05445e+09	1	0.666667	0.666667	0.333333	3	Q9Y2L1;P00533;Q14974
8	4.52995e+09	3.73721e+09	4.11638e+09	2.61394e+09	1	1	1	0.666667	3	Q9Y2L1;Q13618;Q14974
8	3.80075e+08	9.44498e+07	7.6643e+08	1.51513e+08	0.6	0.4	0.8	0.2	5	Q9Y2L1;Q13618;Q01780;Q06265;Q9NQT4
5	4.04204e+09	9.3683e+08	1.12561e+09	3.58068e+08	0.666667	0.666667	0.666667	0.666667	3	Q9UBV8;P50570;O95817
1	1.57213e+08	2.29701e+08	679784434	6.18971e+08	0.333333	0.666667	0.666667	0.666667	3	Q9UBV8;Q13618;Q92734
6	4.22281e+08	5.51598e+08	1.84389e+08	1.89364e+08	0.333333	0.666667	0.666667	0.666667	3	Q9UBV8;O14964;Q92734
5	1.36689e+09	0	4.60839e+07	2.16792e+07	0.666667	0	0.333333	0.333333	3	O43609;P25490;P46934
5	1.34324e+09	7.1604e+08	2.5164e+08	1.34389e+08	0.5	0.75	0.75	0.75	4	O43609;P62993;P19174;O95817
5	6.43716e+08	4.43143e+08	1.52277e+08	4.11629e+07	0.25	0.5	0.5	0.5	4	O43609;P62993;O43597;O95817
5	6.04178e+08	6.01676e+06	1.67988e+07	6.40869e+06	0.8	0.2	0.4	0.2	5	Q68CZ2;Q05209;P00533;Q05397;P56945
5	6.04178e+08	6.01676e+06	4.14753e+06	6.40869e+06	0.8	0.2	0.2	0.2	5	Q68CZ2;Q05209;P00533;Q05397;P04626
5	2.62697e+08	2.24223e+07	0	4.11265e+06	0.5	0.25	0	0.25	4	Q68CZ2;P12931;P78362;P21860
5	4.07656e+08	6.01676e+06	1.67988e+07	6.40869e+06	0.6	0.2	0.4	0.2	5	Q68CZ2;P12931;P00533;Q05397;P56945
5	3.39713e+08	5.01397e+06	3.45628e+06	5.34058e+06	0.5	0.166667	0.166667	0.166667	6	Q68CZ2;P12931;P00533;Q05397;P21860;P04626
5	3.25849e+08	0	0	0	0.5	0	0	0	4	Q68CZ2;P12931;P00533;P12830
5	1.61982e+09	3.32731e+08	8.07843e+07	9.74067e+07	0.75	0.25	0.25	0.25	4	Q68CZ2;O14980;P04626;P00533
7	0	0	1.19831e+07	0	0	0	0.428571	0	7	Q8TEL6;Q13546;O14920;Q12933;Q9Y6K9;P19438;O15111
7	0	0	9.51616e+06	0	0	0	0.5	0	4	Q8TEL6;Q9Y6K9;O15111;P01106
8	7.6152e+08	6.11836e+08	7.2564e+08	579583428	0.25	0.25	0.5	0.25	4	Q8TEL6;Q9Y6K9;Q16531;P01106
8	4.10699e+07	2.74828e+07	1.28891e+08	5.61575e+07	0.2	0.2	0.6	0.2	5	Q8TEL6;Q92905;O15111;O14920;Q12933
8	5.13374e+07	3.43535e+07	1.02945e+08	7.01968e+07	0.25	0.25	0.5	0.25	4	Q8TEL6;Q92905;O15111;P01106
6	1.68864e+09	1.32305e+09	8.60484e+08	1.42986e+09	0.5	0.5	0.5	0.5	6	Q8TEL6;Q92905;Q13309;Q16531;Q13619;P01106
6	2.32167e+09	1.77283e+09	1.21567e+09	1.97173e+09	0.666667	0.666667	0.666667	0.666667	6	Q8TEL6;Q92905;Q13309;Q16531;Q13619;P62877
8	2.35667e+08	3.85229e+07	2.68846e+08	2.5754e+08	0.25	0.25	0.5	0.5	4	Q9Y6B2;Q05086;P12956;Q00987
5	3.90552e+08	2.34358e+07	0	2.26343e+07	1	0.333333	0	0.333333	3	P61011;Q9NTJ3;O95347
5	1.0951e+08	2.34358e+07	2.43355e+07	4.84346e+07	0.333333	0.333333	0.333333	0.666667	3	P61011;P78527;Q13426
6	1.22439e+09	9.34156e+08	1.07712e+08	3.0502e+08	0.666667	0.666667	0.333333	0.666667	3	P61011;Q15287;O14980
5	5.37337e+08	1.59056e+08	1.40638e+08	1.82662e+08	0.666667	0.666667	0.333333	0.666667	3	P61011;Q15287;Q15459
2	117808141622	2.06296e+11	1.807e+11	5.70474e+10	0.666667	0.666667	0.666667	0.666667	3	Q7Z333;P02787;P02647
5	1.02297e+10	2037739969	6134459766	1.51525e+09	0.666667	0.666667	0.333333	0.333333	3	Q7Z333;P02647;P10909
6	1.30238e+10	2.00032e+10	6.90302e+09	2.04526e+10	0.5	0.75	0.5	0.5	4	P25391;P05067;P11047;P17931
6	1.95576e+10	2.68005e+10	6.81048e+09	3.0756e+10	0.75	1	0.5	0.75	4	P25391;P05067;P11047;P23258
6	1.03655e+09	1.85202e+09	2.59926e+08	2092237230	0.666667	1	0.333333	0.666667	3	P25391;P05067;O96008
3	3.41897e+10	5.61887e+10	8.48943e+09	1.62993e+10	0.666667	1	0.666667	1	3	P25391;P11021;P23258
6	1.73651e+10	1.74096e+10	4.40748e+09	1.36186e+10	0.666667	0.666667	0.333333	0.333333	3	P11047;P05067;Q96SB4
6	1.73651e+10	1.74096e+10	4.40748e+09	1.36186e+10	0.666667	0.666667	0.333333	0.333333	3	P11047;P05067;Q92844
6	1.73651e+10	1.74096e+10	4.40748e+09	1.36186e+10	0.666667	0.666667	0.333333	0.333333	3	P11047;P05067;P01137
4	1.7348e+10	1.74511e+10	9.08064e+09	2.73058e+10	0.666667	0.666667	0.666667	0.666667	3	P11047;Q9NRD1;P23258
8	1.5394e+08	6.46331e+07	3.26796e+08	1.51358e+08	0.2	0.4	0.4	0.4	5	P62324;Q13616;P63208;Q969H0;P24941
8	1.5394e+08	6.46331e+07	3.26796e+08	1.51358e+08	0.2	0.4	0.4	0.4	5	P62324;Q13616;P63208;Q9UKB1;Q9Y297
8	1.5394e+08	6.46331e+07	3.26796e+08	1.51358e+08	0.2	0.4	0.4	0.4	5	P62324;Q13616;P63208;Q13309;P24941
8	1.5394e+08	6.46331e+07	3.26796e+08	1.51358e+08	0.2	0.4	0.4	0.4	5	P62324;Q13616;P63208;Q13309;Q9Y297
4	2.26078e+10	7.4126e+09	1.44048e+10	2.31236e+10	0.75	0.5	0.75	0.75	4	O43426;Q9Y5X1;Q07912;Q00610
4	3.04471e+10	1.10397e+10	1.90774e+10	3.09688e+10	1	0.75	1	1	4	O43426;Q15811;P42566;Q00610
4	3.01116e+10	9.78933e+09	1.91975e+10	3.09874e+10	1	0.666667	1	1	3	O43426;Q9NQ66;Q00610
4	2.26691e+10	1.10939e+10	1.90835e+10	3.08488e+10	0.75	0.75	1	1	4	O43426;P62993;Q00610;P42566
4	1.5035e+10	7.38573e+09	1.42887e+10	2.2979e+10	0.5	0.5	0.75	0.75	4	O43426;P62993;Q00610;Q07912
4	5.8493e+07	4.05399e+07	3.23988e+07	1.22962e+08	0.333333	0.333333	0.666667	0.666667	3	O43426;P62993;Q08209
4	1.43546e+08	9.50269e+07	5.96732e+07	2.10977e+08	0.5	0.5	0.75	0.75	4	O43426;P62993;P16333;P19174
4	1.65517e+08	7.09895e+07	6.03772e+07	2.95932e+08	0.5	0.5	0.75	0.75	4	O43426;P62993;P16333;P42566
4	4.38697e+07	3.04049e+07	2.42991e+07	9.22218e+07	0.25	0.25	0.5	0.5	4	O43426;P62993;P16333;Q07912
8	1.73158e+09	1.06838e+09	4.07441e+09	1.97884e+09	0.6	0.4	0.4	0.6	5	P98179;P04637;P09651;Q92905;Q9HCE1
8	2.18117e+09	1.41941e+09	5.1176e+09	1.65006e+09	0.666667	0.5	0.5	0.5	6	P98179;P04637;P09651;Q92905;Q13620;P24941
8	7.07224e+09	3.13852e+09	1.0002e+10	7.06705e+09	0.857143	0.714286	0.714286	0.714286	7	P98179;Q86VP6;P09651;P24941;Q13620;Q13616;Q92905
8	4.8506e+09	2.06555e+09	6.57025e+09	4.68498e+09	0.666667	0.5	0.5	0.5	6	P98179;Q86VP6;P09651;P24941;Q13620;P49736
8	8.72259e+09	3.92824e+09	1.27738e+10	9.1298e+09	1	0.857143	0.857143	0.857143	7	P98179;Q86VP6;P09651;Q13618;Q92905;Q13620;Q13616
8	6.3059e+09	2.85979e+09	9.45536e+09	8.67187e+09	0.833333	0.666667	0.666667	0.833333	6	P98179;Q86VP6;P09651;Q13618;Q92905;Q9HCE1
8	7.713e+09	4.03724e+09	1.29514e+10	8.27473e+09	1	0.8	0.8	0.8	5	P98179;Q86VP6;P09651;Q13618;P38159
5	3.12144e+10	7.03591e+09	1.52431e+10	1.11992e+10	0.833333	0.666667	0.666667	0.666667	6	P98179;Q86VP6;P09651;P49736;P02751;P38159
4	5.67411e+09	1.04648e+09	2.80054e+09	4.41078e+09	1	0.6	0.6	0.6	5	P98179;Q86VP6;P52815;Q13618;Q13616
2	9.63474e+08	2.03696e+09	2.07835e+09	2.04847e+09	0.666667	0.666667	1	1	3	O43324;O43815;P05198
1	2.00315e+08	4.17784e+08	1.75352e+09	1.56655e+09	0.666667	0.666667	1	1	3	O43324;Q12904;P31689
4	7.96851e+07	1.03932e+08	9.00312e+08	1.6057e+09	0.333333	0.666667	0.666667	1	3	O43324;Q12904;P62330
1	7.96851e+07	1.0184e+08	1.44799e+09	1.56526e+09	0.333333	0.666667	1	1	3	O43324;Q12904;O00560
1	1.07263e+09	1.96896e+09	3.15102e+09	2.95619e+09	0.666667	0.666667	1	1	3	O43324;Q12904;P05198
4	0	1.52321e+07	2.1394e+08	4.00039e+08	0	0.333333	0.666667	0.666667	3	O43324;O00560;Q9NPJ6
4	0	1.52321e+07	2.1394e+08	4.00039e+08	0	0.333333	0.666667	0.666667	3	O43324;O00560;Q13137
4	8.47766e+08	5.9725e+08	1.89584e+09	2.8691e+09	0.5	0.5	0.75	0.75	4	O43324;Q7Z6Z7;P04049;P31689
4	8.47766e+08	5.9725e+08	1.89584e+09	2.8691e+09	0.5	0.5	0.75	0.75	4	O43324;Q7Z6Z7;P49736;P31689
1	3.26823e+08	1.34978e+08	1.29914e+09	1.52088e+09	0.2	0.2	0.6	0.4	5	O43324;Q7Z6Z7;P49736;Q13315;Q13535
4	544704719	2.24963e+08	1.41649e+09	2.53479e+09	0.333333	0.333333	0.666667	0.666667	3	O43324;Q7Z6Z7;Q9NPJ6
4	2002673388	2.34751e+09	3.92528e+09	5.21511e+09	0.666667	0.666667	1	1	3	O43324;Q7Z6Z7;P05198
3	2.6757e+08	8.66365e+08	2.63834e+08	1.97016e+08	0.5	0.5	0.5	0.5	4	O75676;Q99496;Q04206;P68400
1	4.55665e+08	6.54258e+08	2.09113e+09	2.25615e+09	0.6	0.6	0.6	0.6	5	O75676;Q16539;P28482;Q02750;P27361
1	6.92521e+08	1.56147e+09	2.02774e+09	1.96298e+09	0.666667	0.666667	0.666667	0.666667	6	O75676;Q16539;P28482;P01100;Q04206;P68400
1	2.01457e+08	2.4379e+08	1005576081	1.02018e+09	0.4	0.4	0.4	0.4	5	O75676;Q16539;P28482;P01100;P27361
2	2.91515e+08	946207629	8.16672e+08	4.7881e+08	0.5	0.5	0.75	0.75	4	O75676;Q16539;P16220;P68400
4	3.14725e+08	7.55315e+07	9.81938e+07	2.54082e+08	0.5	0.5	0.5	0.5	4	O95295;O14617;O00203;Q9UL45
8	2095683921	1.58255e+09	2.00701e+09	1.50173e+09	0.666667	0.666667	0.666667	0.833333	6	P52756;P26368;Q9UMS4;O75643;Q92905;Q9HCE1
8	1.46909e+09	1.1182e+09	1.40941e+09	1.01419e+09	0.5	0.5	0.5	0.666667	6	P52756;P26368;Q9UMS4;O75643;Q99496;Q9HCE1
8	1.46909e+09	1.1182e+09	1.40941e+09	6.90238e+08	0.5	0.5	0.5	0.5	6	P52756;P26368;Q9UMS4;O75643;Q99496;Q15022
4	5.13374e+07	3.43535e+07	4.79213e+07	2.10798e+08	0.25	0.25	0.25	0.5	4	P52756;Q9UKB1;Q92905;Q9HCE1
5	2.54642e+09	6.7216e+08	1.2413e+09	1.65558e+08	0.666667	0.666667	0.666667	0.333333	3	O75554;O43684;P50570
6	1.08243e+09	5.00399e+08	5.97278e+08	3.18531e+08	0.625	0.625	0.375	0.5	8	O75554;Q16630;Q15459;O43290;O75533;P08621;Q15637;P11940
6	5.72146e+09	6.57434e+09	3.69641e+09	5.63065e+09	0.833333	0.833333	0.666667	0.666667	6	O75554;Q16630;Q15459;O43290;O75533;P23246
6	6.17454e+09	5.94424e+09	2.03948e+09	3.99755e+09	0.75	0.75	0.5	0.5	4	O75554;Q16630;Q14444;P23246
8	1.16273e+09	2.13526e+08	1.1712e+09	466362956	0.333333	0.333333	0.666667	0.666667	3	O75554;P50570;P12956
2	1.9493e+08	4.54852e+08	4.428e+08	1.72144e+08	0.5	0.5	0.5	0.5	4	Q9H9F9;Q9Y230;Q9Y265;Q9UPY3
2	4.1063e+08	5.09267e+08	9.94452e+08	3.3541e+08	0.5	0.5	0.625	0.625	8	Q9H9F9;Q9Y230;Q9Y265;Q9ULG1;P0C1Z6;P25490;O96019;Q9Y5K5
2	4.1063e+08	3.65992e+08	6.93188e+08	2.3171e+08	0.5	0.375	0.5	0.5	8	Q9H9F9;Q9Y230;Q9Y265;Q9ULG1;P0C1Z6;P25490;O96019;P15923
1	1.26168e+09	1.72113e+08	5.28439e+09	3.01293e+09	0.666667	0.666667	0.666667	0.666667	3	Q92834;Q14683;Q9UQE7
1	5.17741e+09	1.71597e+10	3.09043e+10	2.61847e+10	0.75	0.75	0.75	0.75	4	Q92834;P31689;P62258;P06748
1	3.4209e+09	1.118e+10	2.04014e+10	1.74449e+10	0.5	0.5	0.5	0.5	4	Q92834;P07437;P62258;P06748
1	4.70231e+08	2.33491e+09	3.51998e+09	2.75587e+09	0.333333	0.666667	1	1	3	P55327;Q9Y371;P17612
2	1.56964e+10	5.04509e+10	3.31328e+10	1.0365e+11	0.666667	0.666667	1	1	3	P55327;P08133;P35232
1	4.70231e+08	1.15392e+09	2.15981e+09	1.75331e+09	0.333333	0.333333	0.666667	0.666667	3	P55327;P15311;P17612
5	858288233	2.54889e+08	3.14773e+08	5.96904e+07	0.333333	0.333333	0.666667	0.666667	3	P55327;P15311;O95817
1	1.47815e+08	3.23625e+08	1.13154e+09	1.30719e+09	0.333333	0.333333	0.666667	0.666667	3	P55327;P15311;Q9Y696
5	1.76868e+09	5.6957e+08	3.14773e+08	1.05986e+08	0.666667	0.666667	0.666667	1	3	P55327;P78362;O95817
6	3227082294	4.73182e+09	1.66146e+09	2.35194e+09	0.666667	0.666667	0.333333	0.333333	3	Q9UI47;Q9NRI5;P62873
4	24190178253	10582254006	4.49842e+10	6.61539e+10	1	1	0.75	0.75	4	Q9UI47;P35222;P14923;P35221
8	2.86315e+08	1.07955e+07	359134112	2.36803e+08	0.5	0.25	0.5	0.5	4	O75081;Q13547;Q92769;O75182
1	9.18217e+09	1.20426e+10	7.83039e+10	7.25752e+10	0.25	0.5	1	0.5	4	Q7Z406;Q8N7H5;Q6P1J9;O15111
1	1.8385e+10	1.20426e+10	7.84656e+10	7.25752e+10	0.5	0.5	1	0.5	4	Q7Z406;Q8N7H5;Q6P1J9;Q6PD62
4	2.4594e+10	1.60931e+10	2.59907e+10	4.83713e+10	0.666667	0.666667	0.333333	0.333333	3	Q7Z406;Q15022;P26358
4	3.69346e+10	1.60931e+10	52223774455	9.67469e+10	1	0.666667	0.666667	0.666667	3	Q7Z406;P26358;P08047
4	92867122414	71271128074	115860596066	2.19877e+11	0.666667	0.666667	0.666667	0.666667	3	Q7Z406;P35579;Q9BXB1
4	6.96503e+10	8.02712e+10	1.30365e+11	2.47393e+11	0.5	0.75	0.75	0.75	4	Q7Z406;P35579;P62993;P49736
4	8.36065e+10	6.4217e+10	1.39347e+11	2.63891e+11	0.6	0.6	0.8	0.8	5	Q7Z406;P35579;P62993;P29353;P08047
4	5.57203e+10	6.4217e+10	1.04292e+11	1.97914e+11	0.4	0.6	0.6	0.6	5	Q7Z406;P35579;P62993;P29353;O00459
4	6.96503e+10	5.34533e+10	1.74024e+11	2.47389e+11	0.5	0.5	1	0.75	4	Q7Z406;P35579;O15111;Q6P1J9
8	5.06473e+07	0	1.21226e+08	5.09865e+07	0.666667	0	0.333333	0.666667	3	P28347;P08047;P06213
7	3.6452e+07	0	3.14441e+08	5.09865e+07	0.666667	0	0.666667	0.666667	3	P28347;P08047;P14859
7	1.45133e+07	0	1.21226e+08	5.09865e+07	0.333333	0	0.333333	0.666667	3	P28347;P08047;Q06413
7	1.45133e+07	0	1.21226e+08	5.09865e+07	0.333333	0	0.333333	0.666667	3	P28347;P08047;P11831
2	9.47888e+08	1.15392e+09	2.10054e+09	1.76732e+09	0.666667	0.333333	0.666667	0.666667	3	P28347;P17612;P14859
4	4.70231e+08	1.15392e+09	1014276224	1.76732e+09	0.333333	0.333333	0.333333	0.666667	3	P28347;P17612;Q06413
4	4.70231e+08	1.15392e+09	1014276224	1.76732e+09	0.333333	0.333333	0.333333	0.666667	3	P28347;P17612;P11831
6	9.38927e+08	7.19517e+08	2.23897e+08	1.70499e+08	0.666667	0.666667	0.666667	0.666667	3	O14908;P49841;O15294
6	2.34473e+09	1.75241e+09	9.68468e+08	9.93464e+08	0.75	0.75	0.75	0.75	4	P20338;P20339;O95817;P51149
4	3.26778e+09	8.55304e+09	5.49341e+09	3.04571e+10	0.5	0.5	0.5	0.5	4	Q8WVN8;P06396;P63261;Q16643
2	1.69238e+08	2.10531e+08	1.67932e+08	7.58921e+07	0.666667	0.666667	0.666667	0.666667	3	Q8WVN8;Q9BQA1;O14744
4	4.69315e+08	4.76841e+08	5.47502e+08	1.18761e+09	0.5	0.5	0.5	0.5	4	Q9BQ15;Q04837;Q13616;P01106
4	4.69315e+08	4.76841e+08	5.47502e+08	1.18761e+09	0.5	0.5	0.5	0.5	4	Q9BQ15;Q04837;Q13616;P16104
5	5.38052e+08	9.63199e+07	2.23517e+08	8.10416e+07	0.666667	0.666667	0.333333	0.333333	3	Q9BQ15;O95232;Q13616
8	1.92424e+08	8.07913e+07	4.08495e+08	1.89198e+08	0.25	0.5	0.5	0.5	4	Q9BQ15;Q13616;P63208;P01106
5	7056407544	3.06351e+09	1550112190	1744063521	0.666667	0.666667	0.333333	0.333333	3	P13489;Q15051;Q06830
6	2.91222e+09	3.54059e+09	2.4504e+09	2.08048e+09	0.75	0.75	0.25	0.25	4	P13489;P49736;P60981;P06748
5	2.5041e+10	7208551326	8688511322	7.76743e+09	0.75	0.75	0.5	0.5	4	P13489;P49736;P02751;P06748
5	3.06004e+10	7.71871e+09	6.11289e+09	6.22256e+09	0.75	0.75	0.5	0.5	4	P13489;P49736;P02751;Q06830
5	2.44323e+10	6.47698e+09	3.89877e+09	3.68425e+09	0.75	0.75	0.5	0.5	4	P13489;P49736;P02751;Q15185
5	3.06004e+10	7.71871e+09	6.11289e+09	6.22256e+09	0.75	0.75	0.5	0.5	4	P13489;P01106;P02751;Q06830
6	1.64873e+09	2.14896e+09	8.56834e+08	1.23616e+09	0.5	0.5	0.666667	0.833333	6	Q13144;Q9UI10;P20042;Q14232;Q9NR50;O14980
4	1.64275e+07	0	6.48354e+07	1.31412e+08	0.25	0	0.5	0.5	4	Q13144;Q9UI10;P49770;P52799
4	1.09517e+07	4.59477e+06	4.32236e+07	1.50821e+08	0.166667	0.166667	0.333333	0.5	6	Q13144;Q9UI10;P49770;Q14232;Q9NR50;P43115
5	7.62097e+08	3.88141e+08	1.94061e+08	3.9501e+08	0.428571	0.285714	0.428571	0.571429	7	Q13144;Q9UI10;P49770;Q14232;Q9NR50;P00533;O14980
4	1.09517e+07	5.40456e+07	1.59567e+08	4.99602e+08	0.166667	0.333333	0.5	0.666667	6	Q13144;Q9UI10;P49770;Q14232;Q9NR50;Q86Y82
5	8.82225e+08	5.27453e+08	1.68902e+08	1.61327e+08	1	0.666667	0.666667	0.666667	3	Q13144;P49840;P05067
6	9.91122e+08	7.37701e+08	2.0394e+08	2.04483e+08	1	0.666667	0.666667	0.666667	3	Q13144;P05067;P49841
5	2.43802e+08	1.6814e+07	2.26866e+07	3.94928e+07	0.75	0.25	0.25	0.25	4	Q13144;P05067;P00533;P49770
6	8.32316e+08	8.94979e+08	2.81175e+08	2.66689e+08	1	0.5	0.5	0.5	4	Q13144;P05067;P00533;P68400
6	2.35154e+09	3.54704e+09	1.04609e+09	9.94122e+08	1	0.75	0.75	0.75	4	Q13144;P05067;P20042;P68400
5	2.44428e+09	1.58015e+09	6.29048e+08	6.96352e+08	1	0.666667	1	1	3	Q13144;P49841;O14980
5	2.28547e+09	1.52681e+09	6.64115e+08	6.92254e+08	1	0.5	0.75	0.75	4	Q13144;P68400;O14980;P00533
6	3.8047e+09	4.49479e+09	1.71793e+09	1.71512e+09	1	0.75	1	1	4	Q13144;P68400;O14980;P20042
3	5.45063e+07	1.05822e+09	4.78719e+07	3.98715e+06	0.333333	0.666667	0.333333	0.333333	3	Q5T5P2;O60504;Q9NYB9
3	5.02686e+08	1.39046e+09	1.07712e+08	1.29876e+08	0.333333	0.666667	0.333333	0.333333	3	Q5T5P2;Q8N137;O14980
3	5.02686e+08	1.39046e+09	1.07712e+08	1.29876e+08	0.333333	0.666667	0.333333	0.333333	3	Q5T5P2;Q9NQT4;O14980
3	3.46126e+07	8.92224e+08	1.66933e+08	1.58003e+08	0.333333	1	0.666667	0.666667	3	Q5T5P2;Q8IZP0;P62993
4	7.92361e+09	2.74885e+10	7.41601e+10	1.25553e+11	0.666667	1	0.666667	0.666667	3	Q5T5P2;Q8IZP0;Q14192
3	2.59595e+07	3.85302e+08	1.82369e+08	1.03534e+08	0.25	0.5	0.5	0.5	4	Q5T5P2;Q8IZP0;Q9NYB9;O43639
3	2.52613e+07	1.04609e+09	2.33618e+08	1.95567e+08	0.333333	1	0.666667	0.666667	3	Q5T5P2;Q16539;P62993
3	1.37254e+07	3.61616e+07	0	0	0.25	0.5	0	0	4	P62253;Q9BYM8;P05067;O60260
6	1.06752e+08	8.54784e+07	3.41783e+07	3.26246e+07	0.666667	1	0.333333	0.333333	3	P62253;P05067;P62877
5	6.65045e+08	2.26415e+08	6.46737e+07	1.0407e+08	0.666667	1	0.333333	0.333333	3	P62253;P05067;Q05086
5	3.14222e+08	1.06106e+08	6.46737e+07	1.0407e+08	0.333333	0.666667	0.333333	0.333333	3	P62253;P51965;Q05086
5	5.38406e+08	9.83105e+07	1.88068e+08	1.74105e+08	0.5	0.5	0.5	0.5	4	Q08345;P29353;Q06124;P19174
[truncated: 41,385 more rows]
