# Supplementary material for: Conservation and divergence of protein pathways in the vertebrate heart
Source: PLoS Biol. 2019 Sep 6;17(9):e3000437. doi: 10.1371/journal.pbio.3000437 (PMC6750614; doi:10.1371/journal.pbio.3000437)
Supplement: S11 Table — GO, Gene Ontology. (XLSX) [file pbio.3000437.s035.xlsx]

## Sheet: S11 Table
Table S11. Enrichment of GO terms in species-enriched shared proteome.
	p-value
GO term	A	B	C	D	E	F
vesicle-mediated transport	0.000205
transport	8.77e-07
localization	3.82e-06
protein targeting	6.81e-05	0.00299
intracellular protein transport	8.16e-07	0.00135
fatty acid beta-oxidation	5.34e-05		0.000106
mitochondrial transport		0.000144
rRNA metabolic process		0.00369			0.00301
single-multicellular organism process		0.00484
multicellular organismal process		0.00374
transcription, DNA-dependent		0.0014				0.00347
regulation of transcription from RNA polymerase II promoter		0.00502
transcription from RNA polymerase II promoter		0.000433
coenzyme metabolic process		3.37e-05	3.96e-05
mitochondrion organization		0.000243	0.00358
polyphosphate catabolic process			0.00466
glycogen metabolic process			5.92e-05
fatty acid metabolic process			2.51e-06
polysaccharide metabolic process			0.000587
carbohydrate metabolic process			2.01e-08
lipid metabolic process			0.000387
muscle contraction				3.67e-10		0.00246
tRNA metabolic process				9.54e-05
protein phosphorylation				0.00351
sulfur compound metabolic process				0.00369
cellular component morphogenesis				7.35e-10		5.83e-09
cell cycle				0.00446
intracellular signal transduction				0.000752
signal transduction				0.00113
cell communication				0.00306
pentose-phosphate shunt					0.000255
RNA splicing, via transesterification reactions					3.19e-13
mRNA splicing, via spliceosome					2.7e-12
nuclear transport			0.00045		6.08e-07
mRNA processing					5.99e-11
monosaccharide metabolic process					0.000437
nucleobase-containing compound transport					1.89e-05
RNA localization					0.0044
RNA metabolic process					4.88e-09
nitrogen compound metabolic process					2.86e-07
nucleobase-containing compound metabolic process					7.26e-08
cell-matrix adhesion						0.00156
cytokinesis						0.00041
cell adhesion						0.00428
biological adhesion						0.00428
response to stress						0.00502
immune response						0.00498
oxidative phosphorylation		8.88e-13	0.000211			1.5e-07
protein complex assembly		0.00113				5.31e-07
protein complex biogenesis		0.00117				5.6e-07
protein transport	4.36e-06	0.00207
biosynthetic process		3.7e-05	0.000131		1.82e-05
cytoskeleton organization	0.00294			1.15e-05		0.00191
tricarboxylic acid cycle	6.08e-06		3.86e-07
cellular component organization or biogenesis		4.91e-05		2.45e-12	7.62e-10	1.47e-05
cellular component organization		0.00168		4.4e-13	1.34e-08	3.19e-05
organelle organization				2.46e-10	9.53e-07
proteolysis	0.000149			0.00124	6.33e-13
biological regulation			0.00185			0.000505
response to stimulus	0.000154		0.00309			1.75e-07
regulation of biological process			0.000734			0.000302
respiratory electron transport chain		2.42e-13	3.77e-06			1.16e-05
tRNA aminoacylation for protein translation		0.000162	0.000159	1.6e-07		0.000847
generation of precursor metabolites and energy	1.56e-05	1.4e-13	1.53e-11			9.2e-07
translation		6.01e-10	1.37e-05	2.41e-07	1.56e-06	9e-05
cellular component biogenesis		2.05e-07		9.73e-08	3.84e-07	1.91e-05
protein localization	0.00355	0.000443				0.00211
protein metabolic process	0.0018	3.82e-06	2.67e-06	2.62e-08	6.1e-16
metabolic process	0.000189	2.17e-07	6.02e-13	4.7e-09	4.61e-19
primary metabolic process	0.00149	1.54e-05	1.03e-10	5.75e-09	6.71e-20
cell surface receptor signaling pathway	0.00258	9.79e-05			9.29e-05
catabolic process	5.05e-06		0.00108	0.000772	4.38e-08	0.000958
cellular amino acid metabolic process	0.000265	0.00221	0.000234	1.31e-06		0.00116
protein folding		5.04e-05	1.39e-06	0.0012	0.00125
cellular process	1.29e-05	0.00345	0.00149	2.19e-09	2.63e-07
