# Supplementary material for: Conservation and divergence of protein pathways in the vertebrate heart
Source: PLoS Biol. 2019 Sep 6;17(9):e3000437. doi: 10.1371/journal.pbio.3000437 (PMC6750614; doi:10.1371/journal.pbio.3000437)
Supplement: S12 Table — GO, Gene Ontology. (XLSX) [file pbio.3000437.s036.xlsx]

## Sheet: S12 Table
Table S12. GO enrichments for species enriched proteins and GO enrichment from ClueGO.
	p-value						ClueGO enrichment - comparison of mammals to Xenopus
GO term	M. musculus	S. scrofa	X. laevis	X. tropicalis			GO term	Genes mammals	Genes Xenopus	% genes mammals	%genes Xenopus
peroxisomal transport	0.00514						phospholipid biosynthetic process	[ADGRF5, AGPAT2, APP, CDIPT, CHPT1, FABP3, FABP5, FGF1, FGF2, FITM1, FITM2, GNPAT, GPAA1, GPAM, GPAT4, INPP4B, INPP5D, INPPL1, ISYNA1, LCAT, LCLAT1, LPCAT3, LPGAT1, LPIN1, PCTP, PIGK, PIGU, PIKFYVE, PITPNM1, PITPNM2, PLA2G4A, PLCG2, PLEKHA2, PTDSS2, RUFY1, SELENOI, SLC27A1, SLC44A1, STARD10, STARD7, TAMM41]	[ATM, CEPT1, CHKB, DDHD2, DGKA, DPM1, IDI1, INPP5F, INPP5K, LPCAT4, MTMR12, PI4K2A, PIK3C2A, PIP4K2C, PIP5K1A, PISD, PLA2G6, PLAUR, PLEKHA4]	68.3333	31.6667
fatty acid beta-oxidation	0.000186						protein transport	[ABL1, ADAM9, ADIPOQ, AIP, AKAP6, ANGPT1, ANKRD1, AP4E1, APOD, APP, ARFIP1, ARHGEF5, ARL3, ATP6AP1, AUP1, AZGP1, B3GAT3, BCAP29, BCAS3, BICD2, BTF3, CAMP, CASR, CD14, CD36, CD58, CEP41, CHP1, CLU, COG1, COPZ1, COX18, CPSF1, CPT1A, CSF1R, CYB5R1, DAB2, DERL1, DHX36, DMTN, DNAJC19, DOPEY1, EGFR, EHBP1, EXOC6, FBXO7, FYB1, FYCO1, GAS6, GCC2, GJA1, GLMN, GLUL, GOLT1B, GOSR1, GOSR2, GPAM, GPLD1, HAX1,…	[AAAS, ADAR, AKAP8L, AP2S1, AP3B2, ARFGAP1, ARFGAP3, ARL6IP1, ARRB2, ARRDC1, ATG5, ATPIF1, CACNA2D2, CADM1, CADPS, CALCRL, CAMK1, CD63, CHCHD4, CHML, CHMP1B, CHMP2A, CHMP6, CHUK, CLTB, COG3, COG7, CPSF2, CTDSPL2, CTSK, DHX38, DMBT1, FKBP1B, FRAS1, GGA1, HFE, HID1, HM13, HMGN3, HOMER3, HPS4, HYAL2, IFIH1, INPP5K, LRP1B, LRSAM1, MAGOHB, MGARP, MICALL1, NOL6, NOTCH1, NUCB1, NUDT19, NUP153, NUP188, N…	61.9048	38.0952
tricarboxylic acid cycle	0.000287						acylglycerol catabolic process	[ABHD12, ABHD16A, ABHD6, APOC3, FABP3, FABP5, GPLD1, LIPE, LPL, PLIN5, PNPLA2]	[CPS1, DDHD2, FABP1, FABP7, PNPLA4]	68.75	31.25
complement activation	1.61e-05						regulation of response to stress	[ABL1, ADIPOQ, AKT1S1, ALOX12, ANKRD1, APOD, APP, ARHGEF5, BAG1, BAG2, BMP10, BST1, C1QA, C1QB, C1QC, C4B, C4BPB, CCAR2, CD14, CD36, CD44, CD46, CD47, CD59, CFHR1, CLU, CMA1, CPB2, CPN1, CPN2, DDX60, DMTN, DUSP3, EGFR, FBXO7, FGF2, GJA1, GLMN, GP1BA, GSTP1, HACD3, HLA-A, HLA-DRB1, HMGA1, HRG, IFI16, IFIT1, IGHG1, IGHG2, IGHV1-69, IGHV3-48, IGHV3-7, IGKC, IGKV1-17, IGKV1-39, IGKV1D-12, IGKV2-29, I…	[AAAS, ADA, ADAR, AIDA, AKR1C1, ARRB2, ATM, BABAM1, BABAM2, BAX, BCL2L1, BRCC3, CADM1, CALCRL, CAPN3, CASK, CD55, CD9, CDK19, CHUK, CNTN1, COCH, CTSK, CTSL, DMBT1, DNAJC7, DUSP22, DVL2, EEF1E1, ELMOD2, EPX, F7, FKBP1B, FUT8, HMGA2, HTRA1, HYAL2, IFIH1, IGLC6, IGLV3-21, IGLV5-37, IKBKB, IKBKG, INPP5F, ITCH, ITGB2, KANK1, LRSAM1, MAGI3, MAP2K6, MEFV, MID1, MYDGF, NFKB1, NMI, NUDT16, NUP153, NUP188,…	56.5217	43.4783
B cell mediated immunity	1.61e-05						transport	[A1BG, AAK1, ABCA6, ABCA8, ABCB10, ABCB4, ABCB8, ABCC4, ABL1, ACBD5, ACSL4, ADAM9, ADGRE5, ADIPOQ, AFM, AGPAT2, AIP, AKAP13, AKAP6, AKR1B10, ALS2, ANGPT1, ANKRD1, AP4E1, APOC3, APOD, APOF, APP, ARFIP1, ARHGAP21, ARHGAP45, ARHGEF5, ARL3, ARMC8, ATP11A, ATP2C1, ATP5G2, ATP6AP1, ATP8, ATP9A, AUP1, AZGP1, AZU1, B3GAT3, BCAP29, BCAS3, BICD2, BIN2, BST1, BTF3, C4B, C4BPB, CA1, CA3, CA4, CAMP, CASR, CBL…	[AAAS, ADA, ADAR, AKAP8L, AKR1C1, AKR1C4, ALDH3B1, AP2S1, AP3B2, APAF1, APOC1, APOM, ARFGAP1, ARFGAP3, ARL6IP1, ARRB2, ARRDC1, ATG5, ATM, ATOX1, ATP8B2, ATPIF1, BAIAP2, BAX, BCL2L1, C12orf4, CA12, CA6, CACNA2D2, CADM1, CADPS, CALCRL, CAMK1, CAPN3, CARMIL1, CASK, CD55, CD63, CD84, CD9, CFD, CHCHD4, CHML, CHMP1B, CHMP2A, CHMP6, CHUK, CLNS1A, CLTB, CNTN1, COG3, COG7, CORIN, COX4I2, COX7B, CPSF2, CRE…	62.8165	37.1835
defense response to bacterium	2.51e-05						glycerolipid catabolic process	[ABHD12, ABHD16A, ABHD6, APOC3, FABP3, FABP5, GPCPD1, GPLD1, LIPE, LPL, PLIN5, PNPLA2, PNPLA6, PNPLA8]	[APOC1, CPS1, DDHD2, ENPP2, ENPP6, FABP1, FABP7, INPP5F, PNPLA4]	60.8696	39.1304
cell recognition	4.86e-05						protein activation cascade	[C1QA, C1QB, C1QC, C4B, C4BPB, CD46, CD59, CFHR1, CLU, CPB2, CPN1, CPN2, GP1BA, GP5, IGHA1, IGHA2, IGHG1, IGHG2, IGHV1-3, IGHV1-69, IGHV1-69-2, IGHV1OR15-1, IGHV3-48, IGHV3-7, IGHV3-72, IGHV3-73, IGHV3-74, IGKC, IGKV1-17, IGKV1-39, IGKV1D-12, IGKV2-29, IGKV2-30, IGKV2D-28, IGKV3-15, IGLV3-1, IGLV8-61, MBL2, PIKFYVE, SERPING1]	[AKR1C1, C4B_2, CD55, CFD, CNTN1, F7, IGHE, IGHV2-26, IGHV3-43, IGHV5-51, IGLC6, IGLV3-21, IGLV5-37]	75.4717	24.5283
response to biotic stimulus	0.000325						lipid biosynthetic process	[ABHD6, ACOT7, ACOT8, ACSL4, ACSM5, ADGRF5, ADIPOQ, AGPAT2, ALOX12, APOC3, APP, CBR4, CDIPT, CES1, CHPT1, COL4A3BP, CYB5R1, DGAT1, EBP, FABP3, FABP5, FAM213B, FDX1, FGF1, FGF2, FITM1, FITM2, GLB1, GNPAT, GPAA1, GPAM, GPAT4, GPLD1, HACD3, HSD17B11, HSD17B14, IGFBP7, INPP4B, INPP5D, INPPL1, ISYNA1, LARGE1, LCAT, LCLAT1, LPCAT3, LPGAT1, LPIN1, LPL, LSS, MYO5A, OSBPL3, PCTP, PIGK, PIGU, PIKFYVE, PITP…	[ACSM3, AKR1C4, AKR1D1, ALDH1A3, ALDH3B1, ALOXE3, APOC1, ATM, CEPT1, CHKB, CREB1, CYP3A4, CYP46A1, CYP8B1, DDHD2, DGKA, DPM1, HPGDS, HSD11B1, HSD17B13, HSD17B6, IDI1, INPP5F, INPP5K, KDSR, LPCAT4, MOGAT1, MTMR12, NFKB1, NFYC, ORMDL2, OSBPL2, PECR, PI4K2A, PIK3C2A, PIP4K2C, PIP5K1A, PISD, PLA2G6, PLAUR, PLEKHA4, PLP1, PRKAG3, PTGES, UBL4A]	63.1148	36.8852
fatty acid metabolic process	0.000141			0.00398			lipid catabolic process	[ABHD12, ABHD16A, ABHD4, ABHD6, ACBD5, ACOT8, ACOX3, ADIPOQ, AKR1B10, APOC3, CPT1A, CROT, FABP3, FABP5, GBA2, GPCPD1, GPLD1, HSD17B11, HSD17B14, LDAH, LIPE, LONP2, LPIN1, LPL, NAGA, NUDT7, PHYH, PLA2G4A, PLA2G7, PLBD1, PLCB4, PLCG2, PLIN5, PNPLA2, PNPLA6, PNPLA8, RARRES2, SGPL1, SMPDL3B]	[AKR1D1, APOC1, ASPG, BCO2, CPS1, CYP3A4, CYP46A1, DDHD2, ENPP2, ENPP6, FABP1, FABP7, HACL1, HSD17B6, INPP5F, LIPA, NEU3, NUDT19, PDE3B, PECR, PLA2G6, PLBD2, PLCD3, PNPLA4, PRKCE, SULT2A1]	60	40
protein targeting	0.00062						myeloid leukocyte activation	[A1BG, ADAM9, ADGRE5, ADGRF5, AGPAT2, APP, ARHGAP45, ARMC8, ATP11A, AZU1, BIN2, BST1, CAMP, CBL, CD14, CD36, CD44, CD47, CD58, CD59, CLU, CNN2, DGAT1, DOCK2, DPP7, FABP5, FTL, FUCA2, GLB1, GSTP1, GUSB, HLA-A, HP, ITGAL, LAMP2, LAMTOR1, LAMTOR3, LCN2, LGALS9, LYZ, MAN2B1, MANBA, MAPT, MGST1, MME, MNDA, MTCH1, NAPRT, NCKAP1L, NECTIN2, ORM1, ORM2, PADI2, PDAP1, PGLYRP1, PIKFYVE, PKP1, PREX1, PRG2, P…	[ALDH3B1, APAF1, ATM, C12orf4, CAMK4, CD55, CD63, CD84, CFD, DSC1, EPX, GCA, GGH, GRN, HEBP2, HFE, HMOX1, HYAL2, ITGB2, KCNAB2, LGALS3, MGAM, MOSPD2, NFKB1, OLFM4, PLAUR, PRKCE, PRTN3, PTPRB, PTX3, S100A11, SHPK, SNX4, TMBIM1, TRPV1, VAMP7, VNN1, XRCC6]	64.486	35.514
generation of precursor metabolites and energy	0.00164	5.09e-09		0.00072			monocarboxylic acid metabolic process	[ABHD16A, ACBD5, ACOT1, ACOT7, ACOT8, ACOX3, ACSL4, ACSM5, ADIPOQ, ALOX12, APOC3, AS3MT, ASRGL1, BTD, CBR4, CES1, CPT1A, CROT, FABP3, FAM213B, GBA2, GPAM, GPAT4, GSTP1, HACD3, HOGA1, INSR, LIPE, LONP2, LPGAT1, LPIN1, LPL, LYPLA1, MAP4K5, MIA3, MYO5A, NUDT7, OSBPL3, PHGDH, PHYH, PLA2G4A, PLIN5, PNKD, PNPLA8, PODXL, PON1, PRODH, PTGDS, PTGIS, SGPL1, SLC27A1, SNCA, TECRL, UCP3, UGT1A6]	[AAAS, ACSM3, AKR1C1, AKR1C4, AKR1D1, ALDH1A3, ALOXE3, APOC1, ASNS, ASPG, BCO2, CES2, CYGB, CYP2A13, CYP2C8, CYP46A1, CYP8B1, FAAH2, FABP1, GSTA1, HACL1, HPGD, HPGDS, LYPLA2, MRS2, NUDT19, NUP153, NUP188, NUP210, NUP214, NUP37, NUP43, NUP88, OSBPL2, PCK2, PECR, PLP1, PON2, PRKAG3, PRKCE, PTGES, PTGR1, SLC16A3, SULT2A1, VNN1]	55	45
endocytosis	4.89e-06						exocytosis	[A1BG, ABCC4, ADGRE5, AGPAT2, APP, ARHGAP45, ARMC8, ATP11A, ATP6AP1, AZU1, BIN2, BST1, CAMP, CBL, CD14, CD36, CD44, CD47, CD58, CD59, CHP1, CLU, CNN2, CYB5R1, DGAT1, DMTN, DOCK2, DPP7, ECM1, EXOC6, FABP5, FTL, FUCA2, GAS6, GLB1, GSTP1, GUSB, HLA-A, HP, HRG, ITGAL, ITIH4, LAMP2, LAMTOR1, LAMTOR3, LCN2, LGALS9, LYZ, MAN2B1, MANBA, MGST1, MIA3, MICAL1, MME, MMRN1, MNDA, MTCH1, MYO5A, NAPRT, NCKAP1L,…	[ALDH3B1, APAF1, C12orf4, CADPS, CD55, CD63, CD84, CD9, CFD, CHMP2A, DSC1, ENDOD1, EPX, GCA, GGH, GRN, HEBP2, HFE, HMOX1, ITGB2, KCNAB2, LGALS3, MGAM, MICAL3, MOSPD2, NFKB1, NOTCH1, OLFM4, PIK3C2A, PLA2G6, PLAUR, PRTN3, PTPRB, PTX3, RAB11FIP1, RAB15, RAPGEF4, S100A11, SCIN, SNX4, STXBP6, SYT1, TMBIM1, TNFAIP2, VAMP7, VNN1, VPS33A, VPS52, XRCC6]	63.9706	36.0294
cellular amino acid metabolic process	0.00102	0.00317		0.000224			myeloid cell activation involved in immune response	[A1BG, ADGRE5, AGPAT2, ARHGAP45, ARMC8, ATP11A, AZU1, BIN2, BST1, CAMP, CBL, CD14, CD36, CD44, CD47, CD58, CD59, CLU, CNN2, DGAT1, DOCK2, DPP7, FABP5, FTL, FUCA2, GLB1, GSTP1, GUSB, HLA-A, HP, ITGAL, LAMP2, LAMTOR1, LAMTOR3, LCN2, LGALS9, LYZ, MAN2B1, MANBA, MGST1, MME, MNDA, MTCH1, NAPRT, NCKAP1L, ORM1, ORM2, PADI2, PDAP1, PGLYRP1, PIKFYVE, PKP1, PRG2, PTPRJ, RAP2C, S100A12, S100A13, SCAMP1, SIR…	[ALDH3B1, APAF1, C12orf4, CD55, CD63, CD84, CFD, DSC1, EPX, GCA, GGH, GRN, HEBP2, HFE, HMOX1, ITGB2, KCNAB2, LGALS3, MGAM, MOSPD2, NFKB1, OLFM4, PLAUR, PRKCE, PRTN3, PTPRB, PTX3, S100A11, SNX4, TMBIM1, VAMP7, VNN1, XRCC6]	64.8936	35.1064
vesicle-mediated transport	5.13e-08			2.52e-05			xenobiotic metabolic process	[ACY3, AIP, AKR7L, AS3MT, BPHL, CES1, CSAD, CYB5B, DPEP1, FMO1, FMO2, GSTM3, GSTP1, MARC2, MGST1, MIA3, NQO2, S100A12, UGT1A6]	[AHR, AKR1C1, BCHE, CES2, CYP2A13, CYP2C8, CYP3A4, CYP46A1, FMO3, SULT1A1, SULT1B1]	63.3333	36.6667
lipid metabolic process	0.000317						humoral immune response mediated by circulating immunoglobulin	[C1QA, C1QB, C1QC, C4B, C4BPB, CD46, CLU, HLA-DRB1, IGHA1, IGHA2, IGHG1, IGHG2, IGHV1-3, IGHV1-69, IGHV1-69-2, IGHV1OR15-1, IGHV3-48, IGHV3-7, IGHV3-72, IGHV3-73, IGHV3-74, IGKC, IGKV1-17, IGKV1-39, IGKV1D-12, IGKV2-29, IGKV2-30, IGKV2D-28, IGKV3-15, IGLV3-1, IGLV8-61, MBL2, SERPING1]	[AKR1C1, CD55, IGHE, IGHV2-26, IGHV3-43, IGHV5-51, IGLC6, IGLV3-21, IGLV5-37]	78.5714	21.4286
catabolic process	9.05e-10		1.84e-06	0.00306			lipid metabolic process	[ABCB4, ABHD12, ABHD16A, ABHD4, ABHD6, ACBD5, ACOT1, ACOT7, ACOT8, ACOX3, ACSL4, ACSM5, ADGRF5, ADIPOQ, AGPAT2, AKR1B10, ALAS1, ALG3, ALG8, ALOX12, ANKRD1, APOC3, APOD, APOF, APP, CBR4, CD36, CDIPT, CES1, CHPT1, CLU, COL4A3BP, CPT1A, CROT, CSF1R, CYB5R1, DGAT1, EBP, EDF1, EGFR, FABP3, FABP5, FAM213B, FDX1, FGF1, FGF2, FITM1, FITM2, GBA2, GLB1, GNPAT, GOLM1, GPAA1, GPAM, GPAT4, GPC1, GPCPD1, GPLD1…	[ACSM3, AKR1C1, AKR1C4, AKR1D1, ALDH1A3, ALDH3B1, ALOXE3, APOC1, APOM, ASPG, ATM, BAX, BCO2, CEPT1, CES2, CHKB, CPS1, CREB1, CYGB, CYP2A13, CYP2C8, CYP3A4, CYP46A1, CYP8B1, DDHD2, DGKA, DPM1, EFR3B, ENPP2, ENPP6, FAAH2, FABP1, FABP7, GATA6, GPC5, GSTA1, HACL1, HPGD, HPGDS, HSD11B1, HSD17B13, HSD17B6, IDI1, IMPA2, IMPAD1, INPP5B, INPP5F, INPP5K, KDELC1, KDSR, LIN9, LIPA, LIPT1, LPCAT4, LYPLA2, MOG…	60.5042	39.4958
transport	3.46e-12						cellular lipid catabolic process	[ABHD12, ABHD16A, ABHD6, ACBD5, ACOT8, ACOX3, ADIPOQ, AKR1B10, APOC3, CPT1A, CROT, FABP3, FABP5, GBA2, GPCPD1, GPLD1, LIPE, LONP2, LPIN1, LPL, NAGA, NUDT7, PHYH, PLA2G4A, PLCG2, PLIN5, PNPLA2, PNPLA6, PNPLA8, SGPL1, SMPDL3B]	[APOC1, BCO2, CPS1, DDHD2, ENPP2, ENPP6, FABP1, FABP7, HACL1, INPP5F, NEU3, NUDT19, PECR, PNPLA4]	68.8889	31.1111
cytoskeleton organization	0.00103						complement activation	[C1QA, C1QB, C1QC, C4B, C4BPB, CD46, CD59, CFHR1, CLU, CPB2, CPN1, CPN2, IGHA1, IGHA2, IGHG1, IGHG2, IGHV1-3, IGHV1-69, IGHV1-69-2, IGHV1OR15-1, IGHV3-48, IGHV3-7, IGHV3-72, IGHV3-73, IGHV3-74, IGKC, IGKV1-17, IGKV1-39, IGKV1D-12, IGKV2-29, IGKV2-30, IGKV2D-28, IGKV3-15, IGLV3-1, IGLV8-61, MBL2, PIKFYVE, SERPING1]	[AKR1C1, C4B_2, CD55, CFD, IGHE, IGHV2-26, IGHV3-43, IGHV5-51, IGLC6, IGLV3-21, IGLV5-37]	77.551	22.449
proteolysis	0.000714		7.35e-11				mitochondrial translational termination	[MRPL10, MRPL12, MRPL13, MRPL14, MRPL16, MRPL17, MRPL18, MRPL19, MRPL22, MRPL24, MRPL27, MRPL40, MRPL43, MRPL47, MRPL48, MRPL9, MRPS11, MRPS15, MRPS17, MRPS18B, MRPS21, MRPS31, MRPS7]	[MRPL11, MRPL3, MRPL53]	88.4615	11.5385
intracellular protein transport	1.7e-05			0.00185			activation of immune response	[ABL1, APP, C1QA, C1QB, C1QC, C4B, C4BPB, CD14, CD36, CD46, CD59, CFHR1, CLU, CPB2, CPN1, CPN2, DDX60, DUSP3, ELMO2, FYB1, GPLD1, HLA-DRB1, IFI16, IGHA1, IGHA2, IGHG1, IGHG2, IGHV1-3, IGHV1-69, IGHV1-69-2, IGHV1OR15-1, IGHV3-48, IGHV3-7, IGHV3-72, IGHV3-73, IGHV3-74, IGKC, IGKV1-17, IGKV1-39, IGKV1D-12, IGKV2-29, IGKV2-30, IGKV2D-28, IGKV3-15, IGLV3-1, IGLV8-61, INPP5D, IRF3, IRGM, LSM14A, MAVS, …	[ADA, AKR1C1, ARRB2, BAIAP2, BAX, BCAR1, C4B_2, CBFB, CD55, CFD, CHUK, CTSK, CTSL, DMBT1, DUSP22, HLA-DPB1, IFIH1, IGHE, IGHV2-26, IGHV3-43, IGHV5-51, IGLC6, IGLV3-21, IGLV5-37, IKBKB, IKBKG, ITCH, ITGB2, LGALS3, MAP2K6, NFKB1, PAWR, PLA2G6, PRKCE, PRKDC, PSMB8, PSMD9, PTPRS, RPS6KA5, TBK1, XRCC6]	65.5462	34.4538
immune response	0.00204						positive regulation of immune response	[ABL1, APP, C1QA, C1QB, C1QC, C4B, C4BPB, CD14, CD36, CD46, CD59, CFHR1, CLU, CPB2, CPN1, CPN2, DDX60, DUSP3, ELMO2, FYB1, GPLD1, HLA-A, HLA-DRB1, HRG, IFI16, IGHA1, IGHA2, IGHG1, IGHG2, IGHV1-3, IGHV1-69, IGHV1-69-2, IGHV1OR15-1, IGHV3-48, IGHV3-7, IGHV3-72, IGHV3-73, IGHV3-74, IGKC, IGKV1-17, IGKV1-39, IGKV1D-12, IGKV2-29, IGKV2-30, IGKV2D-28, IGKV3-15, IGLV3-1, IGLV8-61, IL6ST, INPP5D, IRF3, I…	[ADA, AKR1C1, ARRB2, BAIAP2, BAX, BCAR1, C4B_2, CADM1, CBFB, CD55, CFD, CHUK, COCH, CTSK, CTSL, DMBT1, DUSP22, EXOSC3, HLA-DPB1, IFIH1, IGHE, IGHV2-26, IGHV3-43, IGHV5-51, IGLC6, IGLV3-21, IGLV5-37, IKBKB, IKBKG, ITCH, ITGB2, LGALS3, MAP2K6, NFKB1, PARP9, PAWR, PLA2G6, PRKCE, PRKDC, PSMB8, PSMD9, PTPRS, RPS6KA5, SNX4, TBK1, VAMP7, XRCC6]	63.5659	36.4341
protein transport	4.43e-05			0.00165			amide transport	[ABL1, ADAM9, ADIPOQ, AIP, AKAP6, ANGPT1, ANKRD1, AP4E1, APOD, APP, ARFIP1, ARHGEF5, ARL3, ATP6AP1, AUP1, AZGP1, B3GAT3, BCAP29, BCAS3, BICD2, BTF3, CAMP, CASR, CD14, CD36, CD58, CEP41, CHP1, CLU, COG1, COL4A3BP, COPZ1, COX18, CPSF1, CPT1A, CSF1R, CYB5R1, DAB2, DERL1, DHX36, DMTN, DNAJC19, DOPEY1, EGFR, EHBP1, EXOC6, FBXO7, FYB1, FYCO1, GAS6, GCC2, GJA1, GLMN, GLUL, GOLT1B, GOSR1, GOSR2, GPAM, GP…	[AAAS, ADAR, AKAP8L, AP2S1, AP3B2, ARFGAP1, ARFGAP3, ARL6IP1, ARRB2, ARRDC1, ATG5, ATPIF1, CACNA2D2, CADM1, CADPS, CALCRL, CAMK1, CD63, CHCHD4, CHML, CHMP1B, CHMP2A, CHMP6, CHUK, CLTB, COG3, COG7, CPSF2, CTDSPL2, CTSK, DHX38, DMBT1, FKBP1B, FRAS1, GGA1, HFE, HID1, HM13, HMGN3, HOMER3, HPS4, HYAL2, IFIH1, INPP5K, LRP1B, LRSAM1, MAGOHB, MGARP, MICALL1, NOL6, NOTCH1, NUCB1, NUDT19, NUP153, NUP188, N…	61.7761	38.2239
localization	1.84e-10						neutrophil degranulation	[A1BG, ADGRE5, AGPAT2, ARHGAP45, ARMC8, ATP11A, AZU1, BIN2, BST1, CAMP, CD14, CD36, CD44, CD47, CD58, CD59, CLU, CNN2, DGAT1, DOCK2, DPP7, FABP5, FTL, FUCA2, GLB1, GSTP1, GUSB, HLA-A, HP, ITGAL, LAMP2, LAMTOR1, LAMTOR3, LCN2, LYZ, MAN2B1, MANBA, MGST1, MME, MNDA, MTCH1, NAPRT, NCKAP1L, ORM1, ORM2, PADI2, PDAP1, PGLYRP1, PIKFYVE, PKP1, PRG2, PTPRJ, RAP2C, S100A12, SCAMP1, SIRPB1, STBD1, TMEM30A]	[ALDH3B1, APAF1, CD55, CD63, CFD, DSC1, EPX, GCA, GGH, GRN, HEBP2, HFE, ITGB2, KCNAB2, LGALS3, MGAM, MOSPD2, NFKB1, OLFM4, PLAUR, PRTN3, PTPRB, PTX3, S100A11, TMBIM1, VAMP7, VNN1, XRCC6]	67.4419	32.5581
immune system process	0.00549						oxoacid metabolic process	[ABHD16A, ACAN, ACBD5, ACOT1, ACOT7, ACOT8, ACOX3, ACSL4, ACSM5, ADIPOQ, ALOX12, ANGPT1, APOC3, AS3MT, ASRGL1, B3GAT3, BCAT2, BPHL, BTD, CARS2, CBR4, CD44, CES1, CHP1, CPT1A, CROT, CSAD, DDAH2, DPEP1, DPYD, DTD1, EGLN1, FABP3, FAM213B, FARS2, FGF2, FN3K, FOLH1, GBA2, GLB1, GLUL, GOLT1B, GPAM, GPAT4, GPT, GSTP1, GUSB, HACD3, HEXA, HOGA1, INSR, ITIH4, LIPE, LONP2, LPGAT1, LPIN1, LPL, LYPLA1, LYVE1,…	[AAAS, AADAT, ACSM3, ADSS, AGMAT, AKR1C1, AKR1C4, AKR1D1, ALDH1A3, ALOXE3, APOC1, ASNS, ASPG, ASS1, BCAT1, BCO2, BHMT, CBSL, CES2, CHKB, CPS1, CTH, CYGB, CYP2A13, CYP2C8, CYP46A1, CYP8B1, EEF1E1, FAAH2, FABP1, GCSH, GGH, GLDC, GSTA1, HACL1, HGD, HPGD, HPGDS, HYAL2, IMPAD1, LYPLA2, MKI67, MRS2, NARS2, NFKB1, NOS1, NPL, NUDT19, NUP153, NUP188, NUP210, NUP214, NUP37, NUP43, NUP88, OSBPL2, PCK2, PECR…	53.6313	46.3687
protein metabolic process	2.83e-05	5.38e-07	3.79e-12				immunoglobulin mediated immune response	[C1QA, C1QB, C1QC, C4B, C4BPB, CD46, CLU, HLA-DRB1, IGHA1, IGHA2, IGHG1, IGHG2, IGHV1-3, IGHV1-69, IGHV1-69-2, IGHV1OR15-1, IGHV3-48, IGHV3-7, IGHV3-72, IGHV3-73, IGHV3-74, IGKC, IGKV1-17, IGKV1-39, IGKV1D-12, IGKV2-29, IGKV2-30, IGKV2D-28, IGKV3-15, IGLV3-1, IGLV8-61, INPP5D, MBL2, NECTIN2, SERPING1]	[AKR1C1, APLF, CD55, EXOSC3, IGHE, IGHV2-26, IGHV3-43, IGHV5-51, IGLC6, IGLV3-21, IGLV5-37, NBN, THOC1]	72.9167	27.0833
cellular component organization	5.09e-05		1.53e-08	0.00294			glycerolipid metabolic process	[ABHD12, ABHD16A, ABHD4, ABHD6, ACSL4, AGPAT2, APOC3, APP, CDIPT, CHPT1, CPT1A, CSF1R, DGAT1, EGFR, FABP3, FABP5, FGF1, FGF2, FITM2, GNPAT, GPAA1, GPAM, GPAT4, GPCPD1, GPLD1, INPP4B, INPP5D, INPPL1, LCAT, LCLAT1, LIPE, LMF1, LPCAT3, LPGAT1, LPIN1, LPL, MTTP, PCTP, PIGK, PIGU, PIKFYVE, PIP4P2, PITPNM1, PITPNM2, PLA2G4A, PLA2G7, PLBD1, PLCG2, PLEK, PLEKHA2, PLIN5, PNPLA2, PNPLA6, PNPLA8, PON1, PTDS…	[APOC1, ATM, CEPT1, CHKB, CPS1, DDHD2, DGKA, DPM1, EFR3B, ENPP2, ENPP6, FABP1, FABP7, IMPA2, IMPAD1, INPP5B, INPP5F, INPP5K, LPCAT4, MOGAT1, MTMR12, PI4K2A, PIK3C2A, PIP4K2C, PIP5K1A, PISD, PLA2G6, PLAUR, PLEKHA4, PNPLA4]	68.0851	31.9149
cellular component organization or biogenesis	4.86e-05	0.00606	1.86e-12	0.000454			receptor-mediated endocytosis	[AAK1, ANGPT1, APOC3, APP, CBL, CD14, CD163, CD36, CD5L, DAB2, EGFR, FCHO2, HIST1H1A, HP, IGHA1, IGHA2, IGHV1-69, IGHV3-48, IGHV3-7, IGKC, IGKV1-17, IGKV1-39, IGKV1D-12, IGKV2-29, IGKV2-30, IGKV2D-28, IGKV3-15, IGLV3-1, IGLV8-61, JCHAIN, LOXL2, NEDD4, PICK1, PLCG2, PRG4, SCARA5, SCYL2, SNCA, SSC5D, STAB1, TBC1D5, VLDLR]	[AP2S1, APOC1, ARRB2, CALCRL, CD63, CD9, CLTB, DMBT1, ENDOU, ENPP2, ENPP3, FNBP1L, HFE, IGLC6, IGLV3-21, IGLV5-37, INPP5F, ITGB2, LRP1B, MAGI2, MICALL1, REPS1, SNAP91, SORL1, STAB2]	62.6866	37.3134
phosphate-containing compound metabolic process	0.00579						mitochondrial translational elongation	[MRPL10, MRPL12, MRPL13, MRPL14, MRPL16, MRPL17, MRPL18, MRPL19, MRPL22, MRPL24, MRPL27, MRPL40, MRPL43, MRPL47, MRPL48, MRPL9, MRPS11, MRPS15, MRPS17, MRPS18B, MRPS21, MRPS31, MRPS7]	[MRPL11, MRPL3, MRPL53]	88.4615	11.5385
primary metabolic process	5.89e-06	0.000142	4.16e-22				cellular lipid metabolic process	[ABHD12, ABHD16A, ABHD4, ABHD6, ACBD5, ACOT1, ACOT7, ACOT8, ACOX3, ACSL4, ACSM5, ADGRF5, ADIPOQ, AGPAT2, AKR1B10, ALG3, ALG8, ALOX12, APOC3, APOD, APP, CBR4, CDIPT, CES1, CHPT1, COL4A3BP, CPT1A, CROT, CSF1R, DGAT1, EGFR, FABP3, FABP5, FAM213B, FGF1, FGF2, FITM1, FITM2, GBA2, GLB1, GNPAT, GPAA1, GPAM, GPAT4, GPC1, GPCPD1, GPLD1, GSTP1, HACD3, HEXA, INPP4B, INPP5D, INPPL1, ISYNA1, KDELC2, LAMTOR1, …	[ACSM3, AKR1C1, AKR1C4, ALDH1A3, ALDH3B1, ALOXE3, APOC1, APOM, ATM, BAX, BCO2, CEPT1, CES2, CHKB, CPS1, CYGB, CYP2A13, CYP2C8, CYP3A4, DDHD2, DGKA, DPM1, EFR3B, ENPP2, ENPP6, FAAH2, FABP1, FABP7, GATA6, GPC5, GSTA1, HACL1, HPGD, HPGDS, IDI1, IMPA2, IMPAD1, INPP5B, INPP5F, INPP5K, KDELC1, KDSR, LPCAT4, LYPLA2, MOGAT1, MTMR12, NEU3, NUDT19, ORMDL2, PECR, PI4K2A, PIK3C2A, PIP4K2C, PIP5K1A, PISD, PLA…	64.1304	35.8696
metabolic process	5.15e-07	7.17e-06	2.02e-20				import into cell	[AAK1, ABL1, ADIPOQ, AFM, ANGPT1, APOC3, APP, ATP9A, AZU1, BIN2, C4B, C4BPB, CBL, CD14, CD163, CD36, CD47, CD5L, CLU, CNN2, DAB2, DOCK2, EEF2K, EGFR, EHBP1, ELMO2, FCHO2, GAS6, GFAP, GLUL, HIST1H1A, HP, IGHA1, IGHA2, IGHG1, IGHG2, IGHV1-3, IGHV1-69, IGHV1-69-2, IGHV1OR15-1, IGHV3-48, IGHV3-7, IGHV3-72, IGHV3-73, IGHV3-74, IGKC, IGKV1-17, IGKV1-39, IGKV1D-12, IGKV2-29, IGKV2-30, IGKV2D-28, IGKV3-1…	[AP2S1, APOC1, ARFGAP1, ARFGAP3, ARL6IP1, ARRB2, ATG5, BAIAP2, BCL2L1, CALCRL, CARMIL1, CD63, CD9, CLTB, DMBT1, ELMO3, ENDOU, ENPP2, ENPP3, FNBP1, FNBP1L, HFE, ICAM5, IGHE, IGHV2-26, IGHV3-43, IGHV5-51, IGLC6, IGLV3-21, IGLV5-37, INPP5F, ITGB2, LGALS3, LRP1B, LRSAM1, LY75, MAGI2, MIB1, MICALL1, NOS1, PIK3C2A, PIP5K1A, PLA2G6, PRKCE, PRTN3, PTX3, REPS1, SLC6A4, SNAP91, SNX4, SORL1, SRPX, STAB2, SU…	61.0738	38.9262
cellular process	1.81e-06		1.12e-07	0.00113			phospholipid metabolic process	[ABHD12, ABHD4, ABHD6, ADGRF5, AGPAT2, APP, CDIPT, CHPT1, CSF1R, EGFR, FABP3, FABP5, FGF1, FGF2, FITM1, FITM2, GNPAT, GPAA1, GPAM, GPAT4, GPCPD1, GPLD1, INPP4B, INPP5D, INPPL1, ISYNA1, LCAT, LCLAT1, LPCAT3, LPGAT1, LPIN1, LPL, PCTP, PIGK, PIGU, PIKFYVE, PIP4P2, PITPNM1, PITPNM2, PLA2G4A, PLA2G7, PLBD1, PLCG2, PLEK, PLEKHA2, PLPP1, PNPLA6, PNPLA8, PON1, PTDSS2, RUFY1, SELENOI, SLC27A1, SLC44A1, SM…	[APOC1, ATM, CEPT1, CHKB, DDHD2, DGKA, DPM1, EFR3B, ENPP2, ENPP6, GATA6, IDI1, IMPA2, IMPAD1, INPP5B, INPP5F, INPP5K, LPCAT4, MTMR12, PI4K2A, PIK3C2A, PIP4K2C, PIP5K1A, PISD, PLA2G6, PLAUR, PLEKHA4]	69.3182	30.6818
oxidative phosphorylation		8.46e-10		2.27e-05			cell migration	[ABHD6, ABL1, ADAM9, ADIPOQ, ALOX12, ANGPT1, APOD, APP, ARHGEF5, AZU1, BCAS3, BIN2, BMP10, BST1, CCAR1, CD44, CD47, CD58, CHL1, CLU, CNN2, CSF1R, CXCL2, DAB2, DMTN, DNAAF3, DOCK4, DPEP1, ECM1, EGFR, ELMO2, ENG, EPS8, ERG, ESAM, F11R, FGF1, FGF2, FRMD5, FYCO1, GAS6, GLMN, GPC1, GPLD1, GRB14, GSTP1, GYPA, HACE1, HRG, ICAM1, IFITM1, IGHA1, IGHA2, IGHV1-69, IGHV3-48, IGHV3-7, IGKC, IGKV1-17, IGKV1-39…	[AAMP, ABI2, ADA, APBB2, ARRB2, BAX, BCAR1, CARMIL1, CD63, CD84, CNTN1, CYGB, DACH1, DCLK1, ELMO3, ENPP2, EPB41L5, EPHB3, EPX, F7, FAT1, FOXC1, FUT8, GPNMB, HMOX1, HYAL2, IGLC6, IGLV3-21, IGLV5-37, ITGA9, ITGB2, KANK1, L1CAM, LGALS3, MAGI2, MEGF8, MOSPD2, NELL2, NOTCH1, NUP188, PARP9, PEAK1, PIK3C2A, PIP5K1A, PLXNB1, PPP1R9B, PRKCE, PRTN3, PTK7, PTPRF, PTPRM, RAB13, RBFOX2, RELN, ROBO1, RPS6KB1, …	64.6465	35.3535
respiratory electron transport chain		4.58e-09		0.00164			regulation of complement activation	[C1QA, C1QB, C1QC, C4B, C4BPB, CD46, CD59, CFHR1, CLU, CPB2, CPN1, CPN2, IGHG1, IGHG2, IGHV1-69, IGHV3-48, IGHV3-7, IGKC, IGKV1-17, IGKV1-39, IGKV1D-12, IGKV2-29, IGKV2-30, IGKV2D-28, IGKV3-15, IGLV3-1, IGLV8-61, SERPING1]	[AKR1C1, CD55, IGLC6, IGLV3-21, IGLV5-37]	84.8485	15.1515
mitochondrion organization		7.99e-06					leukocyte mediated immunity	[A1BG, ADGRE5, AGPAT2, ARHGAP45, ARMC8, ATP11A, AZU1, BIN2, BST1, C1QA, C1QB, C1QC, C4B, C4BPB, CAMP, CBL, CD14, CD36, CD44, CD46, CD47, CD58, CD59, CLU, CNN2, DGAT1, DOCK2, DPP7, FABP5, FTL, FUCA2, GLB1, GNL1, GSTP1, GUSB, HLA-A, HLA-DRB1, HP, ICAM1, IGHA1, IGHA2, IGHG1, IGHG2, IGHV1-3, IGHV1-69, IGHV1-69-2, IGHV1OR15-1, IGHV3-48, IGHV3-7, IGHV3-72, IGHV3-73, IGHV3-74, IGKC, IGKV1-17, IGKV1-39, …	[AKR1C1, ALDH3B1, APAF1, APLF, ARRB2, C12orf4, CADM1, CD55, CD63, CD84, CFD, DSC1, DUSP22, EPX, EXOSC3, GCA, GGH, GRN, HEBP2, HFE, HMOX1, IGHE, IGHV2-26, IGHV3-43, IGHV5-51, IGLC6, IGLV3-21, IGLV5-37, ITGB2, KCNAB2, LGALS3, MGAM, MOSPD2, NBN, NFKB1, OLFM4, PLAUR, PRTN3, PTPRB, PTX3, S100A11, SNX4, THOC1, TMBIM1, VAMP7, VNN1, XRCC6]	68.2432	31.7568
translation		1.2e-09	5.2e-05	0.000354			mitochondrial translation	[MRPL10, MRPL12, MRPL13, MRPL14, MRPL16, MRPL17, MRPL18, MRPL19, MRPL22, MRPL24, MRPL27, MRPL40, MRPL43, MRPL47, MRPL48, MRPL9, MRPS11, MRPS15, MRPS17, MRPS18B, MRPS21, MRPS31, MRPS7, NDUFA7, QRSL1, TARS2]	[MRPL11, MRPL3, MRPL53, NSUN4, UQCC2]	83.871	16.129
mitochondrial transport		0.00476					regulated exocytosis	[A1BG, ABCC4, ADGRE5, AGPAT2, APP, ARHGAP45, ARMC8, ATP11A, AZU1, BIN2, BST1, CAMP, CBL, CD14, CD36, CD44, CD47, CD58, CD59, CHP1, CLU, CNN2, CYB5R1, DGAT1, DMTN, DOCK2, DPP7, ECM1, FABP5, FTL, FUCA2, GAS6, GLB1, GSTP1, GUSB, HLA-A, HP, HRG, ITGAL, ITIH4, LAMP2, LAMTOR1, LAMTOR3, LCN2, LGALS9, LYZ, MAN2B1, MANBA, MGST1, MICAL1, MME, MMRN1, MNDA, MTCH1, NAPRT, NCKAP1L, ORM1, ORM2, PADI2, PDAP1, PF…	[ALDH3B1, APAF1, C12orf4, CADPS, CD55, CD63, CD84, CD9, CFD, DSC1, ENDOD1, EPX, GCA, GGH, GRN, HEBP2, HFE, HMOX1, ITGB2, KCNAB2, LGALS3, MGAM, MOSPD2, NFKB1, NOTCH1, OLFM4, PLAUR, PRTN3, PTPRB, PTX3, RAB11FIP1, RAB15, RAPGEF4, S100A11, SCIN, SNX4, SYT1, TMBIM1, VAMP7, VNN1, XRCC6]	65.5462	34.4538
tRNA aminoacylation for protein translation		0.00526		0.000507			phosphorus metabolic process	[AAK1, ABHD12, ABHD4, ABHD6, ABL1, ACOT1, ACOT7, ACOT8, ACSL4, ACSM5, ADAM9, ADCK1, ADCK5, ADGRF5, ADIPOQ, AGPAT2, AKAP13, AKAP6, AKT1S1, ALPK2, ALPL, ALS2, ANGPT1, ANKLE2, APP, ARHGEF5, ATP5G2, ATP6AP1, ATP8, AZU1, BMP10, BST1, CA3, CAMKK2, CAMP, CASR, CAVIN3, CBL, CBR4, CD36, CD44, CDIPT, CHCHD10, CHP1, CHPT1, CLU, COL4A3BP, COX6A2, CROT, CSF1R, DAB2, DCAKD, DGAT1, DMPK, DMTN, DNAAF3, DNAJC10, …	[AAAS, AADAT, ABI2, ACSM3, ADA, ADAR, ADSS, AIDA, AKAP8L, AMPD2, APOC1, ARRB2, ATM, ATP23, ATPIF1, BAX, BNIP2, BRAP, CALCRL, CAMK1, CAMK4, CAMKK1, CASK, CD2BP2, CDK19, CEPT1, CHKB, CHMP6, CHUK, CNTN1, COX4I2, COX7B, CPS1, CREB1, CTDSPL2, CUX1, DCAF1, DCLK1, DDHD2, DGKA, DPM1, DUSP22, DUSP27, DVL2, EFR3B, ENPP2, ENPP3, ENPP6, EPHB3, EPX, FASTKD1, FGGY, FKBP1B, FUT8, GATA6, GFRA2, GIT2, GMDS, GPNMB…	54.9296	45.0704
lipid transport		0.000823					cellular catabolic process	[ABHD12, ABHD16A, ABHD6, ABL1, ACAN, ACBD5, ACOT7, ACOT8, ACOX3, ADAM9, ADIPOQ, AKR1B10, ALDH1B1, ANAPC1, ANAPC7, ANKZF1, APOC3, APP, ASRGL1, ATG2A, AUP1, BCAT2, CAMKK2, CCAR2, CD44, CDC16, CHP1, CLEC16A, CLU, CPN1, CPT1A, CROT, CYP4B1, DAB2, DCPS, DDAH2, DERL1, DHX36, DNAJC10, DNASE1L2, DPEP1, DPYD, DUT, EGLN1, EI24, ERAP2, FABP3, FABP5, FBXO7, FGF2, FUNDC2, FYCO1, GATA4, GBA2, GDA, GFAP, GIGYF2…	[AAAS, AADAT, ADA, AKR1D1, ALDH3B1, AP2S1, APAF1, APOC1, ARRB2, ARRDC1, ASPG, ATG5, ATM, ATPIF1, BAX, BCAT1, BCL2L1, BCO2, BHMT, CHMP2A, CHMP6, CPS1, CPVL, CTBS, CTH, CTSF, CTSK, CTSL, CTSV, CYP2C8, CYP3A4, DDHD2, DEPDC5, DNASE2, ENPP2, ENPP3, ENPP6, EPX, EXOSC3, EXOSC9, FABP1, FABP7, FBXO44, FEN1, FNBP1L, GCSH, GLDC, GYG2, HACL1, HFE, HGD, HM13, HMOX1, HYAL2, IKBKG, INPP5F, ITCH, ITGB4, LRSAM1, …	58.3916	41.6084
protein folding		0.000161					organic acid metabolic process	[ABHD16A, ACAN, ACBD5, ACOT1, ACOT7, ACOT8, ACOX3, ACSL4, ACSM5, ADIPOQ, ALOX12, ANGPT1, APOC3, AS3MT, ASRGL1, B3GAT3, BCAT2, BPHL, BTD, CARS2, CBR4, CD44, CES1, CHP1, CPT1A, CROT, CSAD, DDAH2, DPEP1, DPYD, DTD1, EGLN1, FABP3, FAM213B, FARS2, FGF2, FMO1, FMO2, FN3K, FOLH1, GBA2, GLB1, GLUL, GOLT1B, GPAM, GPAT4, GPT, GSTP1, GUSB, HACD3, HEXA, HOGA1, INSR, ITIH4, LIPE, LONP2, LPGAT1, LPIN1, LPL, LY…	[AAAS, AADAT, ACSM3, ADSS, AGMAT, AKR1C1, AKR1C4, AKR1D1, ALDH1A3, ALOXE3, APOC1, ASNS, ASPG, ASS1, BCAT1, BCO2, BHMT, CARMIL1, CBSL, CES2, CHKB, CPS1, CTH, CYGB, CYP2A13, CYP2C8, CYP46A1, CYP8B1, EEF1E1, FAAH2, FABP1, GCSH, GGH, GLDC, GSTA1, HACL1, HGD, HPGD, HPGDS, HYAL2, IMPAD1, LYPLA2, MKI67, MRS2, NARS2, NFKB1, NOS1, NPL, NUDT19, NUP153, NUP188, NUP210, NUP214, NUP37, NUP43, NUP88, OSBPL2, P…	53.8462	46.1538
coenzyme metabolic process		0.000205					carboxylic acid metabolic process	[ABHD16A, ACBD5, ACOT1, ACOT7, ACOT8, ACOX3, ACSL4, ACSM5, ADIPOQ, ALOX12, APOC3, AS3MT, ASRGL1, BCAT2, BPHL, BTD, CARS2, CBR4, CD44, CES1, CHP1, CPT1A, CROT, CSAD, DDAH2, DPEP1, DPYD, DTD1, EGLN1, FABP3, FAM213B, FARS2, FGF2, FN3K, FOLH1, GBA2, GLUL, GOLT1B, GPAM, GPAT4, GPT, GSTP1, GUSB, HACD3, HEXA, HOGA1, INSR, ITIH4, LIPE, LONP2, LPGAT1, LPIN1, LPL, LYPLA1, LYVE1, MAP4K5, MIA3, MSRA, MTR, MY…	[AAAS, AADAT, ACSM3, ADSS, AGMAT, AKR1C1, AKR1C4, AKR1D1, ALDH1A3, ALOXE3, APOC1, ASNS, ASPG, ASS1, BCAT1, BCO2, BHMT, CBSL, CES2, CHKB, CPS1, CTH, CYGB, CYP2A13, CYP2C8, CYP46A1, CYP8B1, EEF1E1, FAAH2, FABP1, GCSH, GGH, GLDC, GSTA1, HACL1, HGD, HPGD, HPGDS, HYAL2, LYPLA2, MKI67, MRS2, NARS2, NFKB1, NOS1, NPL, NUDT19, NUP153, NUP188, NUP210, NUP214, NUP37, NUP43, NUP88, OSBPL2, PCK2, PECR, PIPOX,…	54.1667	45.8333
protein complex assembly		5.72e-05		1.91e-05			neutrophil activation	[A1BG, ADGRE5, AGPAT2, ARHGAP45, ARMC8, ATP11A, AZU1, BIN2, BST1, CAMP, CD14, CD36, CD44, CD47, CD58, CD59, CLU, CNN2, DGAT1, DOCK2, DPP7, FABP5, FTL, FUCA2, GLB1, GSTP1, GUSB, HLA-A, HP, ITGAL, LAMP2, LAMTOR1, LAMTOR3, LCN2, LYZ, MAN2B1, MANBA, MGST1, MME, MNDA, MTCH1, NAPRT, NCKAP1L, ORM1, ORM2, PADI2, PDAP1, PGLYRP1, PIKFYVE, PKP1, PREX1, PRG2, PTPRJ, RAP2C, S100A12, SCAMP1, SIRPB1, STBD1, TME…	[ALDH3B1, APAF1, CD55, CD63, CFD, DSC1, EPX, GCA, GGH, GRN, HEBP2, HFE, ITGB2, KCNAB2, LGALS3, MGAM, MOSPD2, NFKB1, OLFM4, PLAUR, PRTN3, PTPRB, PTX3, S100A11, TMBIM1, VAMP7, VNN1, XRCC6]	67.8161	32.1839
protein complex biogenesis		6.05e-05		2.02e-05			endocytosis	[AAK1, ABL1, ADIPOQ, AFM, ANGPT1, APOC3, APP, ATP9A, AZU1, BIN2, C4B, C4BPB, CBL, CD14, CD163, CD36, CD47, CD5L, CNN2, DAB2, DOCK2, EEF2K, EGFR, EHBP1, ELMO2, FCHO2, GAS6, HIST1H1A, HP, IGHA1, IGHA2, IGHG1, IGHG2, IGHV1-3, IGHV1-69, IGHV1-69-2, IGHV1OR15-1, IGHV3-48, IGHV3-7, IGHV3-72, IGHV3-73, IGHV3-74, IGKC, IGKV1-17, IGKV1-39, IGKV1D-12, IGKV2-29, IGKV2-30, IGKV2D-28, IGKV3-15, IGLV3-1, IGLV8…	[AP2S1, APOC1, ARFGAP1, ARFGAP3, ARRB2, ATG5, BAIAP2, BCL2L1, CALCRL, CARMIL1, CD63, CD9, CLTB, DMBT1, ELMO3, ENDOU, ENPP2, ENPP3, FNBP1, FNBP1L, HFE, ICAM5, IGHE, IGHV2-26, IGHV3-43, IGHV5-51, IGLC6, IGLV3-21, IGLV5-37, INPP5F, ITGB2, LGALS3, LRP1B, LRSAM1, LY75, MAGI2, MIB1, MICALL1, PIK3C2A, PIP5K1A, PLA2G6, PRKCE, PRTN3, PTX3, REPS1, SNAP91, SNX4, SORL1, SRPX, STAB2, SULT1A1, SYP, SYT1, VAMP7]	61.4286	38.5714
cellular component biogenesis		2.03e-05	8.03e-11	0.000192			myeloid leukocyte mediated immunity	[A1BG, ADGRE5, AGPAT2, ARHGAP45, ARMC8, ATP11A, AZU1, BIN2, BST1, CAMP, CBL, CD14, CD36, CD44, CD47, CD58, CD59, CLU, CNN2, DGAT1, DOCK2, DPP7, FABP5, FTL, FUCA2, GLB1, GSTP1, GUSB, HLA-A, HP, ITGAL, LAMP2, LAMTOR1, LAMTOR3, LCN2, LGALS9, LYZ, MAN2B1, MANBA, MGST1, MME, MNDA, MTCH1, NAPRT, NCKAP1L, ORM1, ORM2, PADI2, PDAP1, PGLYRP1, PIKFYVE, PKP1, PRG2, PTPRJ, RAP2C, S100A12, S100A13, SCAMP1, SER…	[ALDH3B1, APAF1, C12orf4, CD55, CD63, CD84, CFD, DSC1, EPX, GCA, GGH, GRN, HEBP2, HFE, HMOX1, ITGB2, KCNAB2, LGALS3, MGAM, MOSPD2, NFKB1, OLFM4, PLAUR, PRTN3, PTPRB, PTX3, S100A11, SNX4, TMBIM1, VAMP7, VNN1, XRCC6]	65.9574	34.0426
protein localization		0.00226					phosphate-containing compound metabolic process	[AAK1, ABHD12, ABHD4, ABHD6, ABL1, ACOT7, ADAM9, ADCK1, ADCK5, ADGRF5, ADIPOQ, AGPAT2, AKAP13, AKAP6, AKT1S1, ALPK2, ALPL, ALS2, ANGPT1, ANKLE2, APP, ARHGEF5, ATP5G2, ATP6AP1, ATP8, AZU1, BMP10, BST1, CA3, CAMKK2, CAMP, CASR, CAVIN3, CBL, CD36, CD44, CDIPT, CHCHD10, CHP1, CHPT1, CLU, COL4A3BP, COX6A2, CROT, CSF1R, DAB2, DCAKD, DMPK, DMTN, DNAAF3, DNAJC10, DTYMK, DUSP3, DUT, EEF2K, EGFR, EGLN1, EN…	[AAAS, ABI2, ADA, ADAR, ADSS, AIDA, AKAP8L, AMPD2, APOC1, ARRB2, ATM, ATP23, ATPIF1, BAX, BNIP2, BRAP, CALCRL, CAMK1, CAMK4, CAMKK1, CASK, CD2BP2, CDK19, CEPT1, CHKB, CHMP6, CHUK, CNTN1, COX4I2, COX7B, CPS1, CREB1, CTDSPL2, CUX1, DCAF1, DCLK1, DDHD2, DGKA, DPM1, DUSP22, DUSP27, DVL2, EFR3B, ENPP2, ENPP3, ENPP6, EPHB3, EPX, FASTKD1, FGGY, FKBP1B, GATA6, GFRA2, GIT2, GPNMB, HFE, HMGA2, HYAL2, IDI1,…	55.2311	44.7689
biosynthetic process		0.0055	2.06e-06				phosphatidylcholine metabolic process	[ABHD4, CHPT1, FABP3, FABP5, GPAT4, GPLD1, LCAT, LPCAT3, LPIN1, PCTP, PLA2G4A, PLBD1, PNPLA6, PNPLA8, PON1, SLC27A1, SLC44A1, STARD10, STARD7]	[APOC1, CEPT1, CHKB, ENPP2, LPCAT4, PLA2G6]	76	24
pentose-phosphate shunt			0.00137				peptide transport	[ABL1, ADAM9, ADIPOQ, AIP, AKAP6, ANGPT1, ANKRD1, AP4E1, APOD, APP, ARFIP1, ARHGEF5, ARL3, ATP6AP1, AUP1, AZGP1, B3GAT3, BCAP29, BCAS3, BICD2, BTF3, CAMP, CASR, CD14, CD36, CD58, CEP41, CHP1, CLU, COG1, COPZ1, COX18, CPSF1, CPT1A, CSF1R, CYB5R1, DAB2, DERL1, DHX36, DMTN, DNAJC19, DOPEY1, EGFR, EHBP1, EXOC6, FBXO7, FYB1, FYCO1, GAS6, GCC2, GJA1, GLMN, GLUL, GOLT1B, GOSR1, GOSR2, GPAM, GPLD1, HAX1,…	[AAAS, ADAR, AKAP8L, AP2S1, AP3B2, ARFGAP1, ARFGAP3, ARL6IP1, ARRB2, ARRDC1, ATG5, ATPIF1, CACNA2D2, CADM1, CADPS, CALCRL, CAMK1, CD63, CHCHD4, CHML, CHMP1B, CHMP2A, CHMP6, CHUK, CLTB, COG3, COG7, CPSF2, CTDSPL2, CTSK, DHX38, DMBT1, FKBP1B, FRAS1, GGA1, HFE, HID1, HM13, HMGN3, HOMER3, HPS4, HYAL2, IFIH1, INPP5K, LRP1B, LRSAM1, MAGOHB, MGARP, MICALL1, NOL6, NOTCH1, NUCB1, NUDT19, NUP153, NUP188, N…	61.5686	38.4314
RNA splicing, via transesterification reactions			1.08e-13				glycerophospholipid metabolic process	[ABHD12, ABHD4, AGPAT2, APP, CDIPT, CHPT1, CSF1R, EGFR, FABP3, FABP5, FGF1, FGF2, GNPAT, GPAA1, GPAM, GPAT4, GPCPD1, GPLD1, INPP4B, INPP5D, INPPL1, LCAT, LCLAT1, LPCAT3, LPGAT1, LPIN1, PCTP, PIGK, PIGU, PIKFYVE, PIP4P2, PITPNM1, PITPNM2, PLA2G4A, PLA2G7, PLBD1, PLCG2, PLEK, PLEKHA2, PNPLA6, PNPLA8, PON1, PTDSS2, RUFY1, SELENOI, SLC27A1, SLC44A1, SMG1, STARD10, STARD7, TAMM41]	[APOC1, ATM, CEPT1, CHKB, DDHD2, DGKA, DPM1, EFR3B, ENPP2, ENPP6, IMPA2, IMPAD1, INPP5B, INPP5F, INPP5K, LPCAT4, MTMR12, PI4K2A, PIK3C2A, PIP4K2C, PIP5K1A, PISD, PLA2G6, PLAUR, PLEKHA4]	67.1053	32.8947
rRNA metabolic process			3.43e-10				establishment of protein localization	[ABL1, ADAM9, ADIPOQ, AIP, AKAP6, ANGPT1, ANKRD1, AP4E1, APOD, APP, ARFIP1, ARHGEF5, ARL3, ATP6AP1, AUP1, AZGP1, B3GAT3, BCAP29, BCAS3, BICD2, BTF3, CAMP, CASR, CD14, CD36, CD58, CEP41, CHP1, CLU, COG1, COPZ1, COX18, CPSF1, CPT1A, CSF1R, CYB5R1, DAB2, DERL1, DHX36, DMTN, DNAJC19, DOPEY1, EGFR, EHBP1, EXOC6, FBXO7, FYB1, FYCO1, GAS6, GCC2, GJA1, GLMN, GLUL, GOLT1B, GOSR1, GOSR2, GPAM, GPLD1, HAX1,…	[AAAS, ADAR, AKAP8L, AP2S1, AP3B2, ARFGAP1, ARFGAP3, ARL6IP1, ARRB2, ARRDC1, ATG5, ATPIF1, BAX, CACNA2D2, CADM1, CADPS, CALCRL, CAMK1, CD63, CHCHD4, CHML, CHMP1B, CHMP2A, CHMP6, CHUK, CLTB, COG3, COG7, CPSF2, CTDSPL2, CTSK, DHX38, DMBT1, EPB41L5, FKBP1B, FRAS1, GGA1, HFE, HID1, HM13, HMGN3, HOMER3, HPS4, HYAL2, IFIH1, INPP5K, ITGA8, LRP1B, LRSAM1, MAGOHB, MAPK8, MGARP, MICALL1, NOL6, NOTCH1, NPNT…	60.687	39.313
mRNA splicing, via spliceosome			1.51e-12				organophosphate metabolic process	[ABHD12, ABHD4, ABHD6, ACOT7, ADGRF5, AGPAT2, AKAP6, APP, ATP5G2, ATP8, BST1, CDIPT, CHCHD10, CHPT1, COX6A2, CROT, CSF1R, DCAKD, DTYMK, DUT, EGFR, EGLN1, FABP3, FABP5, FGF1, FGF2, FITM1, FITM2, FMO1, FMO2, GDA, GNPAT, GPAA1, GPAM, GPAT4, GPCPD1, GPLD1, INPP4B, INPP5D, INPPL1, INSR, ISYNA1, ITPA, ITPKB, LCAT, LCLAT1, LPCAT3, LPGAT1, LPIN1, LPL, MAP4K5, MIA3, NAPRT, NDUFA7, NDUFB1, NDUFB11, NDUFB2,…	[AAAS, ADA, ADSS, AMPD2, APOC1, ATM, ATPIF1, CALCRL, CASK, CEPT1, CHKB, COX4I2, COX7B, CPS1, DDHD2, DGKA, DPM1, EFR3B, ENPP2, ENPP3, ENPP6, GATA6, IDI1, IMPA2, IMPAD1, INPP5B, INPP5F, INPP5K, KCNAB2, LHPP, LPCAT4, MAGI3, MTMR12, NADSYN1, ND4L, NDUFA1, NEIL1, NNMT, NOS1, NPPB, NPR2, NPR3, NUDT12, NUDT16, NUP153, NUP188, NUP210, NUP214, NUP37, NUP43, NUP88, PANK1, PARG, PARP9, PCK2, PDE10A, PDE3B, …	56.3158	43.6842
nuclear transport			7.3e-09				mitochondrial gene expression	[ELAC2, MRPL10, MRPL12, MRPL13, MRPL14, MRPL16, MRPL17, MRPL18, MRPL19, MRPL22, MRPL24, MRPL27, MRPL40, MRPL43, MRPL47, MRPL48, MRPL9, MRPS11, MRPS15, MRPS17, MRPS18B, MRPS21, MRPS31, MRPS7, MTERF2, MTO1, NDUFA7, PUS1, QRSL1, TARS2, TRNT1]	[MRPL11, MRPL3, MRPL53, NSUN4, TWNK, UQCC2]	83.7838	16.2162
RNA localization			5.93e-06				protein localization	[AAK1, ABL1, ADAM9, ADIPOQ, AIP, AKAP6, AKR1B10, ALS2, ANGPT1, ANKRD1, AP4E1, APOD, APP, ARFIP1, ARHGEF5, ARL3, ARMCX3, ATP6AP1, AUP1, AZGP1, B3GAT3, BCAP29, BCAS3, BICD2, BTF3, C2orf71, CAMP, CASR, CD14, CD36, CD58, CEP41, CHP1, CIZ1, CLU, COG1, COPZ1, COX18, CPSF1, CPT1A, CSF1R, CYB5R1, DAB2, DERL1, DHX36, DMTN, DNAJC19, DOPEY1, EGFR, EHBP1, EXOC6, F11R, FBXO7, FCHO2, FYB1, FYCO1, GAS6, GCC2, G…	[AAAS, ADAR, AKAP8L, AP2S1, AP3B2, ARFGAP1, ARFGAP3, ARL6IP1, ARRB2, ARRDC1, ATG5, ATPIF1, BAIAP2, BAX, BCL2L1, CACNA2D2, CADM1, CADPS, CALCRL, CAMK1, CAPN3, CD63, CHCHD4, CHML, CHMP1B, CHMP2A, CHMP6, CHUK, CLTB, COG3, COG7, CPSF2, CTDSPL2, CTSK, CUTA, DCLK1, DHX38, DMBT1, DVL2, EFR3B, EPB41L5, FKBP1B, FRAS1, GGA1, GNL3, GNL3L, HFE, HID1, HM13, HMGN3, HOMER3, HPS4, HYAL2, IFIH1, IKBKB, INPP5K, IN…	58.4337	41.5663
mRNA processing			1.95e-13				translational elongation	[EEF2K, EEFSEC, ELOA, MRPL10, MRPL12, MRPL13, MRPL14, MRPL16, MRPL17, MRPL18, MRPL19, MRPL22, MRPL24, MRPL27, MRPL40, MRPL43, MRPL47, MRPL48, MRPL9, MRPS11, MRPS15, MRPS17, MRPS18B, MRPS21, MRPS31, MRPS7, SRP9, USP16, ZNF598]	[DPH5, MRPL11, MRPL3, MRPL53, NELFA, SEPSECS]	82.8571	17.1429
nucleobase-containing compound transport			6.93e-07				phagocytosis	[ABL1, ADIPOQ, AZU1, BIN2, C4B, C4BPB, CD14, CD36, CD47, CNN2, DOCK2, ELMO2, GAS6, IGHA1, IGHA2, IGHG1, IGHG2, IGHV1-3, IGHV1-69, IGHV1-69-2, IGHV1OR15-1, IGHV3-48, IGHV3-7, IGHV3-72, IGHV3-73, IGHV3-74, IGKC, IGKV1-17, IGKV1-39, IGKV1D-12, IGKV2-29, IGKV2-30, IGKV2D-28, IGKV3-15, IGLV3-1, IGLV8-61, ITGA2, ITGAL, LMAN2, MBL2, MESD, MFGE8, NCKAP1L, PKN1, PLCG2, TM9SF4, WAS, WIPF1]	[ATG5, BAIAP2, ELMO3, ICAM5, IGHE, IGHV2-26, IGHV3-43, IGHV5-51, IGLC6, IGLV3-21, IGLV5-37, ITGB2, PIP5K1A, PLA2G6, PRKCE, PRTN3, PTX3, SRPX, VAMP7]	71.6418	28.3582
DNA repair			0.000449				vesicle-mediated transport	[A1BG, AAK1, ABCC4, ABL1, ADGRE5, ADIPOQ, AFM, AGPAT2, AKR1B10, ALS2, ANGPT1, AP4E1, APOC3, APP, ARHGAP45, ARL3, ARMC8, ATP11A, ATP6AP1, ATP9A, AZU1, BCAP29, BCAS3, BICD2, BIN2, BST1, C4B, C4BPB, CAMP, CBL, CCZ1, CD14, CD163, CD300LG, CD36, CD44, CD47, CD58, CD59, CD5L, CES1, CHP1, CLU, CNN2, COG1, COPZ1, CYB5R1, DAB2, DGAT1, DMTN, DNAJC28, DOCK2, DOPEY1, DPP7, DYNC1I1, ECM1, EEF2K, EGFR, EHBP1, …	[ALDH3B1, AP2S1, AP3B2, APAF1, APOC1, ARFGAP1, ARFGAP3, ARRB2, ATG5, BAIAP2, BCL2L1, C12orf4, CADPS, CALCRL, CARMIL1, CD55, CD63, CD84, CD9, CFD, CHMP2A, CHMP6, CLTB, COG3, COG7, CUX1, DCLK1, DDHD2, DMBT1, DSC1, ELMO3, ENDOD1, ENDOU, ENPP2, ENPP3, EPX, F7, FNBP1, FNBP1L, GCA, GGA1, GGH, GRN, HEBP2, HFE, HMOX1, ICAM5, IGHE, IGHV2-26, IGHV3-43, IGHV5-51, IGLC6, IGLV3-21, IGLV5-37, INPP5F, ITGB2, KC…	64.1509	35.8491
RNA metabolic process			3.65e-13				glycerolipid biosynthetic process	[AGPAT2, APP, CDIPT, CHPT1, DGAT1, FABP3, FABP5, FGF1, FGF2, FITM2, GNPAT, GPAA1, GPAM, GPAT4, GPLD1, INPP4B, INPP5D, INPPL1, LCAT, LCLAT1, LPIN1, LPL, PCTP, PIGK, PIGU, PIKFYVE, PITPNM1, PITPNM2, PLA2G4A, PLCG2, PLEKHA2, PLIN5, PTDSS2, RUFY1, SELENOI, SLC27A1, SLC44A1, STARD10, STARD7, TAMM41]	[ATM, CEPT1, CHKB, DDHD2, DGKA, DPM1, INPP5F, INPP5K, LPCAT4, MOGAT1, MTMR12, PI4K2A, PIK3C2A, PIP4K2C, PIP5K1A, PISD, PLA2G6, PLAUR, PLEKHA4]	67.7966	32.2034
DNA metabolic process	0.00161		0.00441				humoral immune response	[APP, AZU1, BST1, C1QA, C1QB, C1QC, C4B, C4BPB, CAMP, CD46, CD59, CFHR1, CLU, CPB2, CPN1, CPN2, CXCL2, HLA-A, HLA-DRB1, HRG, IGHA1, IGHA2, IGHG1, IGHG2, IGHV1-3, IGHV1-69, IGHV1-69-2, IGHV1OR15-1, IGHV3-48, IGHV3-7, IGHV3-72, IGHV3-73, IGHV3-74, IGKC, IGKV1-17, IGKV1-39, IGKV1D-12, IGKV2-29, IGKV2-30, IGKV2D-28, IGKV3-15, IGLV3-1, IGLV8-61, JCHAIN, LCN2, LYZ, MBL2, PF4, PGLYRP1, PIKFYVE, RARRES2,…	[AKR1C1, ATOX1, C4B_2, CD55, CFD, DMBT1, IGHE, IGHV2-26, IGHV3-43, IGHV5-51, IGLC6, IGLV3-21, IGLV5-37, LGALS3, NOTCH1, NPPB, PLA2G6, PRTN3]	75.6757	24.3243
organelle organization			2.43e-06				membrane organization	[AAK1, ABCB4, ANKLE2, ASAP1, ATP11A, ATP5G2, ATP9A, BAIAP2L1, BIN2, C19orf70, CBL, CD36, CD59, CHP1, CLU, COL4A3BP, COX18, DAB2, DMPK, DOCK2, EGFR, FCHO2, GAS6, GNPAT, GOSR1, GOSR2, HACE1, IGHA1, IGHA2, IGHG1, IGHG2, IGHV1-3, IGHV1-69-2, IGHV1OR15-1, IGHV3-72, IGHV3-73, IGHV3-74, IGKC, ITGA2, LEMD2, LPIN1, MBL2, MESD, MFGE8, MIA3, MTCH1, MX1, MX2, NCKAP1L, NECTIN2, NOL3, OMA1, PDCD6, PICK1, PLEKH…	[AAAS, AKAP8L, AP2S1, ARL6IP1, ARRB2, ATP8B2, ATPIF1, BAIAP2, BAX, BCL2L1, CD9, CHMP2A, CHRM2, CLTB, DVL2, FNBP1, FNBP1L, GCA, HEBP2, HYAL2, IGHE, IGHV2-26, IGHV3-43, IGHV5-51, IGLC6, INTS13, ITGB2, IZUMO1R, MAGI2, MAPK8, MICALL1, NUP153, NUP188, NUP210, NUP214, NUP37, NUP43, NUP88, PIK3C2A, PMP2, PPP1R13B, RELN, REPS1, RILPL1, STX10, STX18, STXBP6, SUMO1, SYNE2, SYP, SYT1, TBCK, TSNARE1, UBL4A, …	58.5714	41.4286
nitrogen compound metabolic process			1.5e-12				response to external biotic stimulus	[ABCB4, ABL1, ADAM9, ALPL, ANKRD1, APP, AZU1, BAIAP2L1, C4B, CAMP, CD14, CD36, CD47, CLU, CXCL2, DDX21, DDX60, DHX36, FMO1, FUCA2, GJA1, GPAM, GSTP1, HLA-A, HLA-DRB1, HMGA1, HP, HRG, ICAM1, IFI16, IFI44L, IFIT1, IFIT2, IFIT3, IFITM1, IGHA1, IGHA2, IGHG1, IGHG2, IGHV1-3, IGHV1-69-2, IGHV1OR15-1, IGHV3-72, IGHV3-73, IGHV3-74, IGKC, IRF3, IRGM, ISG15, IVNS1ABP, JCHAIN, LCN2, LGALS9, LOXL1, LSM14A, L…	[ADAR, ATG5, ATOX1, BAIAP2, BCL2L1, CD55, CDC73, CDK19, CHRM2, CHUK, COCH, CPS1, DCLK1, DMBT1, ELMOD2, EPX, GBP6, HMGA2, HPGD, HTRA1, HYAL2, IFIH1, IFITM3, IGHE, IGHV2-26, IGHV3-43, IGHV5-51, IGLC6, IKBKB, IKBKG, ITCH, LGALS3, LRSAM1, LYG2, MAPK8, MR1, MYDGF, NFKB1, NOTCH1, NPPB, PARP9, PCK2, PDCD4, PLA2G6, PRKCE, PRTN3, PTGES, PTX3, RPS6KB1, SHPK, SPACA5, STAB2, TBK1]	62.6761	37.3239
response to stress			0.00095				glycerophospholipid biosynthetic process	[AGPAT2, APP, CDIPT, CHPT1, FABP3, FABP5, FGF1, FGF2, GNPAT, GPAA1, GPAM, GPAT4, INPP4B, INPP5D, INPPL1, LCAT, LCLAT1, LPIN1, PCTP, PIGK, PIGU, PIKFYVE, PITPNM1, PITPNM2, PLA2G4A, PLCG2, PLEKHA2, PTDSS2, RUFY1, SELENOI, SLC27A1, SLC44A1, STARD10, STARD7, TAMM41]	[ATM, CEPT1, CHKB, DDHD2, DGKA, DPM1, INPP5F, INPP5K, LPCAT4, MTMR12, PI4K2A, PIK3C2A, PIP4K2C, PIP5K1A, PISD, PLA2G6, PLAUR, PLEKHA4]	66.0377	33.9623
nucleobase-containing compound metabolic process			1.19e-12				leukocyte degranulation	[A1BG, ADGRE5, AGPAT2, ARHGAP45, ARMC8, ATP11A, AZU1, BIN2, BST1, CAMP, CBL, CD14, CD36, CD44, CD47, CD58, CD59, CLU, CNN2, DGAT1, DOCK2, DPP7, FABP5, FTL, FUCA2, GLB1, GSTP1, GUSB, HLA-A, HP, ITGAL, LAMP2, LAMTOR1, LAMTOR3, LCN2, LGALS9, LYZ, MAN2B1, MANBA, MGST1, MME, MNDA, MTCH1, NAPRT, NCKAP1L, ORM1, ORM2, PADI2, PDAP1, PGLYRP1, PIKFYVE, PKP1, PRG2, PTPRJ, RAP2C, S100A12, S100A13, SCAMP1, SIR…	[ALDH3B1, APAF1, C12orf4, CD55, CD63, CD84, CFD, DSC1, EPX, GCA, GGH, GRN, HEBP2, HFE, HMOX1, ITGB2, KCNAB2, LGALS3, MGAM, MOSPD2, NFKB1, OLFM4, PLAUR, PRTN3, PTPRB, PTX3, S100A11, SNX4, TMBIM1, VAMP7, VNN1, XRCC6]	65.5914	34.4086
cell-matrix adhesion				0.005			regulation of endocytosis	[AAK1, ABL1, ADIPOQ, AFM, ANGPT1, APOC3, APP, AZU1, C4B, C4BPB, CBL, CD14, CD36, CD47, CNN2, DAB2, DOCK2, EEF2K, GAS6, HIST1H1A, ITGA2, LMAN2, MBL2, MFGE8, NCKAP1L, PICK1, PLCG2, PTPN1, RUFY1, SCYL2, SNCA, TBC1D5, ZFYVE16]	[AP2S1, APOC1, ARFGAP1, ARFGAP3, ARRB2, ATG5, CD63, HFE, LGALS3, LRSAM1, MAGI2, MIB1, PRTN3, PTX3, SNAP91]	68.75	31.25
tRNA metabolic process				0.00237			regulation of immune system process	[ABL1, ADGRF5, ADIPOQ, ANGPT1, APOD, APP, ATP6AP1, BST1, C1QA, C1QB, C1QC, C4B, C4BPB, CD14, CD300LG, CD36, CD46, CD47, CD59, CFHR1, CLPTM1, CLU, COL2A1, CPB2, CPN1, CPN2, CXCL2, DDX60, DUSP3, ECM1, ELMO2, FAM210B, FAM213A, FBXO7, FYB1, GAS6, GLMN, GP1BA, GPAM, GPLD1, HAX1, HLA-A, HLA-DRB1, HRG, ICAM1, IFI16, IFIT1, IFITM1, IGHA1, IGHA2, IGHG1, IGHG2, IGHV1-3, IGHV1-69, IGHV1-69-2, IGHV1OR15-1, I…	[ADA, ADAR, AHR, AKR1C1, APLF, ARRB2, ASH2L, ATG5, ATM, BAIAP2, BAX, BCAR1, C12orf4, C4B_2, CADM1, CAMK4, CBFB, CD55, CD84, CD99, CDC73, CFD, CHUK, COCH, CREB1, CTSK, CTSL, DMBT1, DUSP22, ELMOD2, EPX, EXOSC3, F7, FOXC1, GABPA, GPNMB, HFE, HLA-DPB1, HMGB3, HMOX1, HTRA1, ICAM5, IFIH1, IGHE, IGHV2-26, IGHV3-43, IGHV5-51, IGLC6, IGLV3-21, IGLV5-37, IKBKB, IKBKG, ITCH, ITGB2, LGALS3, LRRC17, MAP2K6, M…	58.6047	41.3953
cellular component morphogenesis				7.21e-06			organonitrogen compound metabolic process	[AAK1, ABHD12, ABHD4, ABL1, ACAN, ACOT7, ACOT8, ADAM9, ADCK1, ADCK5, ADIPOQ, AGTPBP1, AIP, AKAP13, AKAP6, AKT1S1, ALAS1, ALG3, ALG8, ALOX12, ALPK2, ALPL, ALS2, ANAPC1, ANAPC7, ANGPT1, ANKLE2, ANKZF1, APOC3, APOD, APP, ARHGEF5, ART3, ASRGL1, ATP5G2, ATP6AP1, ATP8, AUP1, AZU1, B3GAT3, BAG2, BCAT2, BMP10, BPHL, BST1, BTD, C1QA, C1QB, C1QC, C4B, C4BPB, CAMKK2, CAMP, CARS2, CASR, CAVIN3, CBL, CCAR2, C…	[A2ML1, AAAS, AADAT, ABI2, ABRAXAS2, ADA, ADAMTSL1, ADAMTSL3, ADAR, ADSS, AGBL1, AGMAT, AIDA, AKAP8L, AKR1C1, ALDH3B1, ALOXE3, AMPD2, ANOS1, AP2S1, APAF1, APOC1, APOM, ARL6IP1, ARRB2, ARRDC1, ART1, ART5, ASH2L, ASNS, ASPG, ASS1, ATG5, ATM, ATP23, ATPIF1, BABAM1, BABAM2, BAX, BCAT1, BCHE, BHMT, BNIP2, BRAP, BRCC3, BRD7, C4B_2, CALCRL, CAMK1, CAMK4, CAMKK1, CAPN11, CAPN3, CARMIL1, CASK, CASP14, CBF…	57.4416	42.5584
cell adhesion				0.00249
biological adhesion				0.00249
