# Supplementary material for: Conservation and divergence of protein pathways in the vertebrate heart
Source: PLoS Biol. 2019 Sep 6;17(9):e3000437. doi: 10.1371/journal.pbio.3000437 (PMC6750614; doi:10.1371/journal.pbio.3000437)
Supplement: S13 Table — GSEA, Gene Set Enrichment Analyses. (XLSX) [file pbio.3000437.s037.xlsx]

## Sheet: S13 Table
Table S13. Fold change values used for GSEA.
	Total MS1
Mapped Human Accession Number	Mouse/Pig	Mouse/Laevis	Mouse/Tropicalis	Pig/Laevis	Pig/Tropicalis	Laevis/Tropicalis	Tropicalis/Laevis
A0A075B6I0	-7.5			14.1	10.8
A0A075B6J1			-10		-9.5	-11.2	11.2
A0A087WSZ0		-9		-9.3		9.5	-9.5
A0A0A0MT36	8.5	16.2	10.5
A0A0B4J1V2		-9		-9.3		9.5	-9.5
A0A0B4J1V6	8.5	16.2	10.5
A0A0B4J1X5	8.5	16.2	10.5
A0A0B4J1X8			-10		-9.5	-11.2	11.2
A0A0B4J1Y9	-7.06894	16.2	10.5	14.1	10.8
A0A0B4J1Z2	1.55325	16.2	10.5	14.1	10.8
A0A0B4J2A2	1.02913	16.2	3.56741	14.1	2.53828	-11.2	11.2
A0A0C4DH29	8.5	16.2	10.5
A0A0C4DH38		-9		-9.3		9.5	-9.5
A0A0C4DH69	8.5	16.2	10.5
A0A0G2JMI3	8.5	16.2	10.5
A0A0J9YVY3	8.5	16.2	10.5
A0A0J9YXX1		-9		-9.3		9.5	-9.5
A0AVT1	3.42575	3.90925	1.99982	0.4835	-1.42592	-1.90942	1.90942
A0FGR8	-3.32567	2.70479	-0.798954	6.03046	2.52672	-3.50374	3.50374
A0JNW5			-10		-9.5	-11.2	11.2
A0PK00			-10		-9.5	-11.2	11.2
A1A4Y4	8.5	16.2	10.5
A1L0T0	-4.45915	16.2	-1.18857	14.1	3.27058	-11.2	11.2
A1L4H1	8.5	16.2	10.5
A1L4K1	1.63117	16.2	10.5	14.1	10.8
A1Z1Q3		-9		-9.3		9.5	-9.5
A2NJV5	-3.3874	16.2	10.5	14.1	10.8
A2RRP1	6.46355	2.26457	1.15982	-4.19898	-5.30372	-1.10474	1.10474
A2RTX5	1.13402	-3.7149	-4.34821	-4.84893	-5.48224	-0.633308	0.633308
A2RUH7	8.5	16.2	-4.06806		-9.5	-11.2	11.2
A3KMH1	3.26799	6.00578	6.24865	2.73779	2.98066	0.242873	-0.242873
A4D0S4	8.5	2.782	10.5	-9.3		9.5	-9.5
A4D1E9			-10		-9.5	-11.2	11.2
A4UGR9	8.5	-2.83699	-4.38869	-9.3	-9.5	-1.5517	1.5517
A5D6W6	-0.519147	16.2	10.5	14.1	10.8
A5YKK6	5.52646	2.086	0.935979	-3.44046	-4.59048	-1.15002	1.15002
A6NC86		-9	-10	-9.3	-9.5	0.52585	-0.52585
A6ND01		-9	-10	-9.3	-9.5	3.30972	-3.30972
A6NDG6	0.352661	3.48741	5.62168	3.13475	5.26902	2.13427	-2.13427
A6NDP7	8.5	16.2	10.5
A6NDU8	-7.5			14.1	10.8
A6NFY7	-7.5			14.1	10.8
A6NGG8	-7.5			14.1	10.8
A6NHR9	2.88885	2.81363	10.5	-0.0752206	10.8	9.5	-9.5
A6NHX0		-9	-10	-9.3	-9.5	3.59865	-3.59865
A6NI79			-10		-9.5	-11.2	11.2
A6NK58	-7.5			14.1	10.8
A6NKF1		-9		-9.3		9.5	-9.5
A6NMY6		-9	-10	-9.3	-9.5	4.36894	-4.36894
A6NMZ7	1.3425	16.2	10.5	14.1	10.8
A6NNS2	-0.893959	16.2	-0.147818	14.1	0.746141	-11.2	11.2
A7E2V4	8.5	0.590778	10.5	-9.3		9.5	-9.5
A8K2U0		-9	-10	-9.3	-9.5	-1.46551	1.46551
A8MTY7	-7.5			14.1	10.8
A8MV81		-9	-10	-9.3	-9.5	-0.957813	0.957813
A8MWL6			-10		-9.5	-11.2	11.2
A8MWY0			-10		-9.5	-11.2	11.2
A8MXV4		-9	-10	-9.3	-9.5	1.19825	-1.19825
A8MZA4	8.5	16.2	10.5
A8TX70	-7.5		-10	14.1	1.75452	-11.2	11.2
B7ZBB8	-7.5			14.1	10.8
B9A064	-7.5	-9	-10	3.33181	6.85127	3.51946	-3.51946
E7EW31	-0.38861	16.2	10.5	14.1	10.8
E9PAV3	2.43916	5.76262	5.30386	3.32346	2.8647	-0.45876	0.45876
O00115		-9		-9.3		9.5	-9.5
O00116	-0.318743	0.495044	0.574158	0.813786	0.892901	0.0791143	-0.0791143
O00139	4.64214	16.2	3.40095	14.1	-1.24119	-11.2	11.2
O00151	-4.29339	-1.06869	-1.58754	3.22469	2.70584	-0.518852	0.518852
O00154	8.5	16.2	10.5
O00159	0.258905	-1.3353	-1.30814	-1.5942	-1.56705	0.0271591	-0.0271591
O00161	-0.358399	16.2	-0.266914	14.1	0.0914851	-11.2	11.2
O00165	-7.5			14.1	10.8
O00168	1.16287	1.35378	-0.309413	0.190912	-1.47228	-1.66319	1.66319
O00170	-7.5			14.1	10.8
O00178	3.41006	16.2	3.50967	14.1	0.0996022	-11.2	11.2
O00182	-2.28005	16.2	10.5	14.1	10.8
O00186	-2.85775	-1.33505	-3.6606	1.52269	-0.802855	-2.32555	2.32555
O00187	8.5	0.0326645	2.75348	-9.3	-9.5	2.72082	-2.72082
O00192	-6.28266	-8.98074	-9.90042	-2.69807	-3.61775	-0.919679	0.919679
O00203	1.2244	1.76674	1.28129	0.542346	0.0568935	-0.485453	0.485453
O00217	-1.50117	-0.790497	-2.54635	0.710674	-1.04518	-1.75585	1.75585
O00231	-0.25888	-0.169372	-0.733822	0.0895083	-0.474942	-0.56445	0.56445
O00232	1.709	1.04201	1.29618	-0.666987	-0.412819	0.254168	-0.254168
O00233			-10		-9.5	-11.2	11.2
O00244		-9	-10	-9.3	-9.5	1.78276	-1.78276
O00255	8.5	-2.03609	10.5	-9.3		9.5	-9.5
O00264	-7.5	-9	-10	1.1078	3.72569	2.61789	-2.61789
O00267	8.5	-1.80556	1.42686	-9.3	-9.5	3.23242	-3.23242
O00268		-9		-9.3		9.5	-9.5
O00291	1.21318	3.28135	0.867849	2.06817	-0.345331	-2.4135	2.4135
O00299	-1.0738	-2.68884	-2.52805	-1.61505	-1.45425	0.160796	-0.160796
O00303	-0.119994	2.08103	0.68994	2.20103	0.809934	-1.39109	1.39109
O00305	0.511898	-1.4847	-1.6395	-1.9966	-2.1514	-0.154795	0.154795
O00330	0.436048	2.37376	0.248469	1.93772	-0.187579	-2.12529	2.12529
O00338			-10		-9.5	-11.2	11.2
O00339	-7.5	-9	-10	-3.58917	-4.70131	-1.11214	1.11214
O00391	-3.08331	-0.836696	0.883663	2.24661	3.96697	1.72036	-1.72036
O00401	-0.512905	-1.68091	-1.50947	-1.16801	-0.996567	0.171439	-0.171439
O00408	4.08681	2.69	1.59835	-1.39681	-2.48845	-1.09164	1.09164
O00410	1.08925	1.88709	1.71261	0.797842	0.623363	-0.174479	0.174479
O00418	-7.5			14.1	10.8
O00423	1.70821	0.0254006	2.37266	-1.68281	0.664451	2.34726	-2.34726
O00429	1.52435	1.81369	1.89605	0.289342	0.371706	0.0823636	-0.0823636
O00442	-1.447	-1.45687	0.0165988	-0.0098735	1.46359	1.47347	-1.47347
O00443		-9	-10	-9.3	-9.5	-0.818845	0.818845
O00451			-10		-9.5	-11.2	11.2
O00461	-1.37575	16.2	10.5	14.1	10.8
O00462	8.5	16.2	10.5
O00468	-0.554728	-1.9573	-1.76872	-1.40257	-1.21399	0.18858	-0.18858
O00471	-3.40721	-3.56763	-4.47854	-0.160417	-1.07133	-0.910913	0.910913
O00483	0.387846	1.33689	-0.418432	0.949049	-0.806278	-1.75533	1.75533
O00487	0.124303	-1.23035	-0.399392	-1.35466	-0.523696	0.83096	-0.83096
O00499	0.694829	0.900615	-2.16415	0.205785	-2.85898	-3.06476	3.06476
O00505	-0.457901	-0.208009	-0.0355785	0.249891	0.422322	0.172431	-0.172431
O00515	-7.5			14.1	10.8
O00519	-7.5		-10	14.1	-1.87899	-11.2	11.2
O00533	-7.5			14.1	10.8
O00534	8.5	-0.924715	-1.20241	-9.3	-9.5	-0.27769	0.27769
O00560	-7.5	-9	-10	-1.09359	1.05561	2.1492	-2.1492
O00562	8.5	16.2	10.5
O00567	2.04734	-3.13484	-1.23184	-5.18218	-3.27919	1.903	-1.903
O00571	2.02614	2.71095	1.19295	0.684815	-0.833182	-1.518	1.518
O00592	0.691699	16.2	10.5	14.1	10.8
O00602	-7.5	-9		-5.66021	10.8	9.5	-9.5
O00625		-9		-9.3		9.5	-9.5
O00629	-0.905057	-0.194117	-0.133927	0.710941	0.771131	0.0601899	-0.0601899
O00712	-0.00424131	-0.0588242	3.00571	-0.0545829	3.00995	3.06453	-3.06453
O00743	0.996483	0.79168	-0.238981	-0.204803	-1.23546	-1.03066	1.03066
O00748		-9	-10	-9.3	-9.5	3.20341	-3.20341
O00754	-7.5			14.1	10.8
O00763	5.30777	16.2	5.41914	14.1	0.111372	-11.2	11.2
O00764	-0.205582	16.2	-0.503106	14.1	-0.297524	-11.2	11.2
O14494	-7.5			14.1	10.8
O14495	-2.34023	-1.48873	-1.09985	0.851499	1.24039	0.388887	-0.388887
O14497	8.5	16.2	-2.12268		-9.5	-11.2	11.2
O14521	2.45512	3.18738	2.07109	0.732266	-0.384028	-1.11629	1.11629
O14530	-7.5		-10	14.1	1.68047	-11.2	11.2
O14531			-10		-9.5	-11.2	11.2
O14545	-7.5			14.1	10.8
O14548	0.876691	0.642332	-2.09881	-0.23436	-2.9755	-2.74114	2.74114
O14558	-3.84663	16.2	10.5	14.1	10.8
O14561	-1.29837	-0.81582	-1.15583	0.482552	0.142543	-0.340009	0.340009
O14562	-7.5			14.1	10.8
O14569			-10		-9.5	-11.2	11.2
O14576	2.8665	16.2	10.5	14.1	10.8
O14579	-7.5		-10	14.1	2.53516	-11.2	11.2
O14594	-5.25668	-4.53156	-5.2978	0.725126	-0.0411127	-0.766238	0.766238
O14617	3.27761	1.62061	-0.131677	-1.657	-3.40928	-1.75229	1.75229
O14618	-7.5			14.1	10.8
O14638			-10		-9.5	-11.2	11.2
O14639	-0.702367	-0.276512	0.0926312	0.425855	0.794998	0.369144	-0.369144
O14641		-9	-10	-9.3	-9.5	1.3551	-1.3551
O14653	-7.5			14.1	10.8
O14672	-0.968881	16.2	2.2158	14.1	3.18468	-11.2	11.2
O14681	-7.5			14.1	10.8
O14683	-7.5			14.1	10.8
O14684			-10		-9.5	-11.2	11.2
O14727			-10		-9.5	-11.2	11.2
O14732		-9	-10	-9.3	-9.5	-1.62361	1.62361
O14734	-7.5			14.1	10.8
O14735	-0.949477	16.2	10.5	14.1	10.8
O14744	-0.686698	-0.180481	0.992809	0.506217	1.67951	1.17329	-1.17329
O14745		-9	-10	-9.3	-9.5	-1.10656	1.10656
O14756		-9	-10	-9.3	-9.5	-1.28564	1.28564
O14772	-7.5			14.1	10.8
O14773	2.08289	-3.76869	-2.46377	-5.85158	-4.54666	1.30492	-1.30492
O14775		-9	-10	-9.3	-9.5	-1.24007	1.24007
O14776	3.32948	-0.514554	0.580663	-3.84404	-2.74882	1.09522	-1.09522
O14786	-0.119877	4.43265	3.25644	4.55253	3.37631	-1.17621	1.17621
O14787	0.658068	2.08187	0.471555	1.4238	-0.186513	-1.61031	1.61031
O14807	-7.5			14.1	10.8
O14817			-10		-9.5	-11.2	11.2
O14818	-0.961145	-2.03692	-2.11617	-1.07578	-1.15503	-0.0792495	0.0792495
O14828	-7.5	-9	-10	-0.0437634	-0.149054	-0.105291	0.105291
O14832	-7.5			14.1	10.8
O14841	4.27331	7.14555	3.35014	2.87224	-0.923163	-3.79541	3.79541
O14874	-0.497914	-1.01922	-0.922202	-0.521307	-0.424288	0.0970182	-0.0970182
O14879	-7.5			14.1	10.8
O14880	-1.88441	0.295401	-1.13358	2.17981	0.750828	-1.42898	1.42898
O14907	-7.5	-9	-10	1.88357	-2.05083	-3.9344	3.9344
O14920		-9		-9.3		9.5	-9.5
O14925	-0.234145	16.2	0.257629	14.1	0.491775	-11.2	11.2
O14936			-10		-9.5	-11.2	11.2
O14949	-0.636507	2.64514	0.425152	3.28165	1.06166	-2.21999	2.21999
O14958	-1.05875	10.2941	10.5	11.3529	10.8	9.5	-9.5
O14964	0.914998	3.01305	3.48487	2.09805	2.56987	0.471813	-0.471813
O14974	-1.06981	-3.10962	-3.51052	-2.03982	-2.44071	-0.400896	0.400896
O14976	8.5	16.2	-1.56581		-9.5	-11.2	11.2
O14979	-2.77447	-4.4542	-2.22899	-1.67973	0.54548	2.22521	-2.22521
O14980	0.180262	2.22247	1.95253	2.04221	1.77227	-0.269946	0.269946
O14981	8.5	16.2	10.5
O15027	8.5	3.44381	2.27573	-9.3	-9.5	-1.16808	1.16808
O15031	5.81537	0.0932431	-2.92201	-5.72213	-8.73738	-3.01525	3.01525
O15040			-10		-9.5	-11.2	11.2
O15061	-7.5	-9	-10	0.336523	-3.47494	-3.81147	3.81147
O15066	-7.5		-10	14.1	-0.782729	-11.2	11.2
O15067	4.44128	4.27553	1.6375	-0.165746	-2.80377	-2.63803	2.63803
O15068	8.5	16.2	10.5
O15075		-9	-10	-9.3	-9.5	-3.22268	3.22268
O15084	8.5	1.26487	1.38686	-9.3	-9.5	0.121993	-0.121993
O15085	8.5	-1.50253	-3.90016	-9.3	-9.5	-2.39763	2.39763
O15111		-9		-9.3		9.5	-9.5
O15117	8.5	16.2	10.5
O15118	1.77274	2.33351	10.5	0.560769	10.8	9.5	-9.5
O15120	8.5	16.2	10.5
O15126	-7.5			14.1	10.8
O15127			-10		-9.5	-11.2	11.2
O15143	1.58179	1.37403	0.446416	-0.207769	-1.13538	-0.92761	0.92761
O15144	-0.238973	0.176527	0.502791	0.415501	0.741765	0.326264	-0.326264
O15145	-1.4687	2.25595	-3.54526	3.72465	-2.07657	-5.80122	5.80122
O15162	-7.5	-9		-2.2964	10.8	9.5	-9.5
O15173	-4.91974	-3.7194	-2.62463	1.20034	2.2951	1.09477	-1.09477
O15228	0.275496	16.2	10.5	14.1	10.8
O15230	1.44529	-1.70351	-3.93616	-3.1488	-5.38145	-2.23265	2.23265
O15239			-10		-9.5	-11.2	11.2
O15247	-7.5			14.1	10.8
O15254	8.5	16.2	10.5
O15258	-0.459999	2.55002	0.992506	3.01002	1.4525	-1.55751	1.55751
O15260	2.44602	2.67142	3.80398	0.225401	1.35797	1.13257	-1.13257
O15273	0.383369	1.16881	-0.97128	0.785437	-1.35465	-2.14008	2.14008
O15294	3.74991	2.15609	2.32975	-1.59382	-1.42016	0.173655	-0.173655
O15327	-7.5			14.1	10.8
O15344		-9	-10	-9.3	-9.5	1.89845	-1.89845
O15347		-9	-10	-9.3	-9.5	1.418	-1.418
O15355	8.5	16.2	0.885056		-9.5	-11.2	11.2
O15357	5.20787	16.2	10.5	14.1	10.8
O15371	1.23271	0.819562	2.4124	-0.41315	1.17969	1.59284	-1.59284
O15372	1.52252	16.2	1.61596	14.1	0.0934428	-11.2	11.2
O15381	8.5	16.2	10.5
O15382	0.14078	16.2	10.5	14.1	10.8
O15400	-7.5	-9	-10	-0.31685	-0.812277	-0.495428	0.495428
O15427		-9	-10	-9.3	-9.5	0.0952721	-0.0952721
O15438	-7.5	-9	-10	-1.1399	-3.56533	-2.42543	2.42543
O15439	8.5	16.2	10.5
O15484	-7.5	-9		1.27467	10.8	9.5	-9.5
O15488		-9	-10	-9.3	-9.5	-1.68634	1.68634
O15498	-7.5			14.1	10.8
O15511	-7.5	-9	-10	-0.2279	-0.45964	-0.23174	0.23174
O15530	-7.5	-9	-10	-6.15676	-6.46064	-0.303878	0.303878
O15533	-1.89298	16.2	10.5	14.1	10.8
O15540		-9	-10	-9.3	-9.5	-0.233041	0.233041
O15553			-10		-9.5	-11.2	11.2
O43143	-0.483315	-0.185192	0.818086	0.298123	1.3014	1.00328	-1.00328
O43149	8.5	3.6974	1.08783	-9.3	-9.5	-2.60957	2.60957
O43150	8.5	16.2	10.5
O43156	8.5	16.2	10.5
O43157			-10		-9.5	-11.2	11.2
O43169	0.441644	16.2	10.5	14.1	10.8
O43172	2.29262	-0.189476	2.2476	-2.4821	-0.0450212	2.43708	-2.43708
O43175	8.5	16.2	10.5
O43181	-1.69814	-0.286687	-1.85891	1.41145	-0.160777	-1.57223	1.57223
O43189		-9		-9.3		9.5	-9.5
O43236	8.5	16.2	10.5
O43237	0.78068	-0.775385	-1.42301	-1.55607	-2.20369	-0.647629	0.647629
O43242	0.436148	-0.146538	0.369195	-0.582687	-0.0669532	0.515733	-0.515733
O43251		-9		-9.3		9.5	-9.5
O43264	2.30165	-0.164412	-0.927685	-2.46606	-3.22933	-0.763273	0.763273
O43272	8.5	16.2	10.5
O43280			-10		-9.5	-11.2	11.2
O43290	2.99412	2.25399	5.84991	-0.740138	2.85579	3.59593	-3.59593
O43292	-7.5			14.1	10.8
O43294	-7.5	-9	-10	-0.299036	-1.50598	-1.20694	1.20694
O43295		-9		-9.3		9.5	-9.5
O43301	0.7642	4.37012	1.64114	3.60592	0.876944	-2.72898	2.72898
O43314	0.0553378	4.85666	3.79131	4.80132	3.73597	-1.06534	1.06534
O43324		-9	-10	-9.3	-9.5	-1.37168	1.37168
O43390	-1.36402	-1.99761	-0.633753	-0.633595	0.730266	1.36386	-1.36386
O43395		-9		-9.3		9.5	-9.5
O43396	0.534698	0.326846	0.257271	-0.207852	-0.277427	-0.0695752	0.0695752
O43399		-9	-10	-9.3	-9.5	0.723973	-0.723973
O43402	-2.44803	0.171868	-2.54852	2.6199	-0.100491	-2.72039	2.72039
O43405			-10		-9.5	-11.2	11.2
O43414			-10		-9.5	-11.2	11.2
O43426	8.5	3.18295	0.299882	-9.3	-9.5	-2.88307	2.88307
O43432	4.52494	2.03565	1.21346	-2.4893	-3.31148	-0.822188	0.822188
O43451		-9	-10	-9.3	-9.5	-0.719667	0.719667
O43464	-0.0887011	16.2	-2.21005	14.1	-2.12135	-11.2	11.2
O43488	8.5	-0.294689	2.47937	-9.3	-9.5	2.77405	-2.77405
O43490		-9		-9.3		9.5	-9.5
O43491	0.6142	0.441651	-0.502975	-0.172549	-1.11717	-0.944626	0.944626
O43516	-7.5			14.1	10.8
O43556	8.5	-4.43672	-4.91042	-9.3	-9.5	-0.473696	0.473696
O43570		-9		-9.3		9.5	-9.5
O43583	-0.807629	-3.39583	-2.07522	-2.5882	-1.2676	1.3206	-1.3206
O43592	1.05685	16.2	0.891538	14.1	-0.16531	-11.2	11.2
O43615	-1.21586	5.51323	3.71771	6.72909	4.93357	-1.79552	1.79552
O43617	-7.5			14.1	10.8
O43633		-9	-10	-9.3	-9.5	-0.910865	0.910865
O43660	2.24074	-1.32498	-0.248434	-3.56571	-2.48917	1.07654	-1.07654
O43670		-9	-10	-9.3	-9.5	1.96043	-1.96043
O43674	-1.38027	0.792074	-1.48189	2.17234	-0.101619	-2.27396	2.27396
O43676	-1.49918	0.543375	-1.3061	2.04256	0.193077	-1.84948	1.84948
O43678	-1.97494	-0.0873775	-2.51315	1.88756	-0.538207	-2.42577	2.42577
O43681	-2.92286	-0.679497	-0.462474	2.24337	2.46039	0.217023	-0.217023
O43684	-0.149689	-0.437447	10.5	-0.287758	10.8	9.5	-9.5
O43704		-9		-9.3		9.5	-9.5
O43708	-1.63212	-3.92059	10.5	-2.28846	10.8	9.5	-9.5
O43719	2.69354	16.2	10.5	14.1	10.8
O43741	0.131396	-5.34172	-5.14986	-5.47311	-5.28125	0.191861	-0.191861
O43747	-0.32216	0.116276	-0.155866	0.438436	0.166293	-0.272142	0.272142
O43765	-7.5		-10	14.1	-0.252179	-11.2	11.2
O43766	-7.5	-9		0.126562	10.8	9.5	-9.5
O43772	0.0305226	2.60156	2.33545	2.57104	2.30493	-0.266104	0.266104
O43776	-3.45416	-2.4886	-2.52984	0.96556	0.924314	-0.0412454	0.0412454
O43809	-7.5	-9	-10	1.02907	3.15879	2.12972	-2.12972
O43813	-3.11103	0.586729	0.874225	3.69775	3.98525	0.287496	-0.287496
O43815	-1.47296	0.469037	0.389989	1.94199	1.86295	-0.0790478	0.0790478
O43819	-7.5		-10	14.1	-3.57897	-11.2	11.2
O43824		-9	-10	-9.3	-9.5	0.974618	-0.974618
O43837	0.654107	1.57758	2.45234	0.923471	1.79823	0.874763	-0.874763
O43847	2.52302	16.2	-3.66709	14.1	-6.19011	-11.2	11.2
O43852	-3.82867	-0.641199	-1.42569	3.18747	2.40299	-0.784487	0.784487
O43854		-9	-10	-9.3	-9.5	-1.58675	1.58675
O43866	0.53054	16.2	10.5	14.1	10.8
O43868	8.5	16.2	10.5
O43895			-10		-9.5	-11.2	11.2
O43896	8.5	0.674906	-0.552682	-9.3	-9.5	-1.22759	1.22759
O43920	-1.0775	1.46032	-1.34626	2.53782	-0.268764	-2.80658	2.80658
O43933	8.5	16.2	10.5
O60216	2.52853	-3.07344	-1.90514	-5.60198	-4.43367	1.16831	-1.16831
O60218	8.5	16.2	10.5
O60231	8.5	16.2	10.5
O60234	-7.5	-9	-10	-3.7197	-2.26016	1.45954	-1.45954
O60237	1.0389	2.66863	-2.77217	1.62974	-3.81107	-5.44081	5.44081
O60240	-4.40957	16.2	-5.57392	14.1	-1.16436	-11.2	11.2
O60245	-7.5	-9	-10	2.16659	-2.32117	-4.48776	4.48776
O60256	-7.5	-9	-10	-2.91562	-2.49042	0.425199	-0.425199
O60262	-7.5			14.1	10.8
O60271	1.21048	3.0315	2.02655	1.82103	0.816072	-1.00496	1.00496
O60296	8.5	16.2	10.5
O60306			-10		-9.5	-11.2	11.2
O60313	0.181221	3.32994	1.48116	3.14872	1.29994	-1.84878	1.84878
O60333	8.5	1.91828	0.678621	-9.3	-9.5	-1.23966	1.23966
O60341	8.5	1.44529	10.5	-9.3		9.5	-9.5
O60343	4.18337	0.364052	-0.272875	-3.81932	-4.45624	-0.636927	0.636927
O60437	3.37034	-2.26697	-2.54213	-5.63731	-5.91247	-0.27516	0.27516
O60449		-9	-10	-9.3	-9.5	-5.71726	5.71726
O60462	-7.5			14.1	10.8
O60488	-7.5			14.1	10.8
O60493	-7.5		-10	14.1	-0.399376	-11.2	11.2
O60499			-10		-9.5	-11.2	11.2
O60502	1.03376	16.2	2.89749	14.1	1.86373	-11.2	11.2
O60504	-2.34811	16.2	10.5	14.1	10.8
O60506	-2.01269	-2.22059	-1.12978	-0.207899	0.882908	1.09081	-1.09081
O60524	8.5	-2.03775	-2.02499	-9.3	-9.5	0.0127596	-0.0127596
O60547		-9		-9.3		9.5	-9.5
O60568	-7.5		-10	14.1	5.00904	-11.2	11.2
O60610	3.15312	4.64438	1.03145	1.49125	-2.12167	-3.61292	3.61292
O60636			-10		-9.5	-11.2	11.2
O60641			-10		-9.5	-11.2	11.2
O60645	1.03701	-1.97022	-2.71476	-3.00723	-3.75177	-0.744539	0.744539
O60662	-0.253589	0.37222	0.835859	0.625809	1.08945	0.463639	-0.463639
O60664	2.31691	2.27463	1.23314	-0.0422813	-1.08377	-1.04149	1.04149
O60669	-7.5	-9	-10	3.05287	-0.127644	-3.18052	3.18052
O60701	-7.5	-9	-10	-0.961733	0.495368	1.4571	-1.4571
O60706	6.19521	2.53747	3.43711	-3.65774	-2.7581	0.89964	-0.89964
O60716	0.135916	-1.11445	0.706464	-1.25036	0.570548	1.82091	-1.82091
O60733		-9	-10	-9.3	-9.5	-2.08445	2.08445
O60739	-1.65375	0.278544	-1.07251	1.93229	0.581242	-1.35105	1.35105
O60749	0.342731	-0.217661	0.0217918	-0.560391	-0.320939	0.239453	-0.239453
O60760		-9	-10	-9.3	-9.5	-1.65824	1.65824
O60762			-10		-9.5	-11.2	11.2
O60763	-0.589726	3.28071	1.63956	3.87044	2.22929	-1.64115	1.64115
O60784	2.68803	1.80004	-0.630668	-0.887987	-3.3187	-2.43071	2.43071
O60812	-0.175775	-3.31863	-0.918263	-3.14285	-0.742487	2.40037	-2.40037
O60825	0.772524	2.50363	2.14886	1.73111	1.37633	-0.354771	0.354771
O60826	1.36748	2.232	10.5	0.864521	10.8	9.5	-9.5
O60830	-2.19171	16.2	-1.4099	14.1	0.78181	-11.2	11.2
O60831	-7.5			14.1	10.8
O60832	-0.106749	-2.82699	-1.66854	-2.72024	-1.56179	1.15845	-1.15845
O60841	1.74924	2.02941	-0.0203315	0.280173	-1.76957	-2.04974	2.04974
O60869	-7.5			14.1	10.8
O60879	8.5	16.2	-1.22161		-9.5	-11.2	11.2
O60884	0.676753	1.22079	1.57079	0.544039	0.894035	0.349996	-0.349996
O60885	8.5	-2.86872	-1.62076	-9.3	-9.5	1.24797	-1.24797
O60888		-9	-10	-9.3	-9.5	0.224059	-0.224059
O60911		-9	-10	-9.3	-9.5	-2.49844	2.49844
O60925		-9		-9.3		9.5	-9.5
O60934		-9		-9.3		9.5	-9.5
O60936	8.5	16.2	10.5
O75027	0.0387488	3.42265	10.5	3.3839	10.8	9.5	-9.5
O75044	2.86693	16.2	10.5	14.1	10.8
O75083	-0.627719	0.0484145	0.119658	0.676134	0.747377	0.0712433	-0.0712433
O75094			-10		-9.5	-11.2	11.2
O75110	8.5	16.2	10.5
O75112	-0.69672	-2.2777	-2.5177	-1.58097	-1.82098	-0.240007	0.240007
O75116	2.41524	-0.588075	-1.07655	-3.00332	-3.4918	-0.488479	0.488479
O75122	3.82953	4.30805	4.24064	0.478518	0.411115	-0.0674034	0.0674034
O75128	-7.5	-9	-10	-0.516148	0.593571	1.10972	-1.10972
O75140			-10		-9.5	-11.2	11.2
O75146	0.459146	-0.631689	-0.98964	-1.09083	-1.44879	-0.357951	0.357951
O75147	4.82259	-1.73246	-1.99579	-6.55504	-6.81838	-0.263334	0.263334
O75150	8.5	-0.811887	10.5	-9.3		9.5	-9.5
O75152		-9		-9.3		9.5	-9.5
O75153	0.945389	1.47349	0.649576	0.528101	-0.295813	-0.823914	0.823914
O75155	3.12503	3.08921	2.5223	-0.0358219	-0.602733	-0.566911	0.566911
O75165	3.50702	0.284824	0.254127	-3.2222	-3.25289	-0.0306965	0.0306965
O75170	5.25663	1.93017	0.871919	-3.32646	-4.38471	-1.05825	1.05825
O75179	8.5	3.72068	1.1779	-9.3	-9.5	-2.54278	2.54278
O75182	8.5	-1.85612	-1.46547	-9.3	-9.5	0.390654	-0.390654
O75190	-0.389755	-3.11299	-4.22425	-2.72323	-3.8345	-1.11126	1.11126
O75208	-0.195358	2.08686	2.01483	2.28222	2.21019	-0.0720317	0.0720317
O75223	2.58119	16.2	10.5	14.1	10.8
O75251	-1.01107	0.674123	-0.771294	1.68519	0.239776	-1.44542	1.44542
O75298	8.5	16.2	10.5
O75306	-1.13835	0.587234	-1.66177	1.72559	-0.523417	-2.24901	2.24901
O75323	0.533133	0.931416	-0.504006	0.398283	-1.03714	-1.43542	1.43542
O75340	-1.15552	16.2	10.5	14.1	10.8
O75352	-7.5		-10	14.1	-2.74851	-11.2	11.2
O75367	-0.374576	-0.344347	0.152776	0.030229	0.527352	0.497123	-0.497123
O75368	-2.20101	-5.19878	-6.75431	-2.99778	-4.5533	-1.55552	1.55552
O75369	-0.182103	-0.837692	-1.91939	-0.655588	-1.73729	-1.0817	1.0817
O75380	-0.645895	-0.425476	-1.92236	0.220418	-1.27647	-1.49689	1.49689
O75381	2.02347	1.90323	2.39794	-0.12025	0.374463	0.494713	-0.494713
O75382	8.5	-0.25445	1.97286	-9.3	-9.5	2.22731	-2.22731
O75386		-9		-9.3		9.5	-9.5
O75387	8.5	16.2	10.5
O75390	1.66799	2.03452	0.866669	0.366527	-0.80132	-1.16785	1.16785
O75396	-0.0286999	-0.828645	-2.80725	-0.799945	-2.77855	-1.97861	1.97861
O75400	8.5	-2.14855	-3.78577	-9.3	-9.5	-1.63722	1.63722
O75410			-10		-9.5	-11.2	11.2
O75431	1.23245	0.261395	-0.965691	-0.97106	-2.19815	-1.22709	1.22709
O75436	-1.68135	-2.04249	-0.906911	-0.361143	0.774434	1.13558	-1.13558
O75438	-1.44605	16.2	10.5	14.1	10.8
O75439	0.0126091	5.85177	1.37531	5.83916	1.3627	-4.47646	4.47646
O75452		-9	-10	-9.3	-9.5	-1.20145	1.20145
O75475	-1.13058	-1.42902	-1.30163	-0.298438	-0.171043	0.127395	-0.127395
O75477	-7.5	-9	-10	3.27003	1.0348	-2.23523	2.23523
O75487	-2.25709	-0.87297	-2.94873	1.38412	-0.691639	-2.07576	2.07576
O75489	-1.97441	-0.0869456	-2.16033	1.88746	-0.185919	-2.07338	2.07338
O75494	-7.5	-9		2.76345	10.8	9.5	-9.5
O75521	-2.24076	0.525551	-0.556101	2.76631	1.68466	-1.08165	1.08165
O75531	1.77909	-3.29765	-2.3293	-5.07674	-4.10839	0.96835	-0.96835
O75533	1.56704	-0.334519	1.10809	-1.90156	-0.458952	1.44261	-1.44261
O75534	0.968714	0.127871	0.54651	-0.840842	-0.422203	0.418639	-0.418639
O75563	8.5	16.2	10.5
O75569	0.0844869	-2.65874	10.5	-2.74323	10.8	9.5	-9.5
O75582			-10		-9.5	-11.2	11.2
O75592	8.5	0.621724	-2.61117	-9.3	-9.5	-3.2329	3.2329
O75594	-7.5			14.1	10.8
O75600	-7.5		-10	14.1	-2.79855	-11.2	11.2
O75604			-10		-9.5	-11.2	11.2
O75608	-0.465525	16.2	10.5	14.1	10.8
O75643	1.91095	-1.01456	1.21408	-2.92551	-0.69687	2.22864	-2.22864
O75663	-7.5	-9	-10	1.91844	1.58599	-0.332445	0.332445
O75688	1.30961	-2.13146	-1.59638	-3.44107	-2.90599	0.53508	-0.53508
O75691		-9		-9.3		9.5	-9.5
O75694	3.02974	-2.76078	-1.73588	-5.79052	-4.76562	1.0249	-1.0249
O75746	-1.15746	-0.415543	-0.944752	0.741917	0.212707	-0.529209	0.529209
O75781	0.950829	0.819883	0.628291	-0.130946	-0.322538	-0.191593	0.191593
O75794	-7.5			14.1	10.8
O75821	0.91169	0.319702	0.652508	-0.591989	-0.259182	0.332807	-0.332807
O75822	-4.24534	-0.597209	-1.67364	3.64813	2.57171	-1.07643	1.07643
O75844	-0.436445	-0.407349	-1.37109	0.0290958	-0.93464	-0.963736	0.963736
O75874	2.06011	1.16155	0.108527	-0.898551	-1.95158	-1.05303	1.05303
O75879	8.5	16.2	0.84184		-9.5	-11.2	11.2
O75880	1.07042	16.2	10.5	14.1	10.8
O75881	-7.5		-10	14.1	0.194089	-11.2	11.2
O75886	-7.5	-9	-10	-2.04385	-2.58185	-0.537997	0.537997
O75891	3.20412	16.2	-0.589336	14.1	-3.79346	-11.2	11.2
O75897			-10		-9.5	-11.2	11.2
O75907	8.5	16.2	10.5
O75915	-3.14758	16.2	-0.219446	14.1	2.92813	-11.2	11.2
O75923	0.279224	4.55102	0.385362	4.2718	0.106138	-4.16566	4.16566
O75934		-9		-9.3		9.5	-9.5
O75935	1.01104	1.1692	10.5	0.158152	10.8	9.5	-9.5
O75937	-7.5	-9	-10	0.321997	1.52937	1.20738	-1.20738
O75947	2.07569	2.91518	2.19389	0.839488	0.118203	-0.721285	0.721285
O75953	-7.5	-9	-10	-0.437168	-1.60267	-1.1655	1.1655
O75955	-2.38542	-5.09909	-5.24987	-2.71367	-2.86444	-0.150775	0.150775
O75962	8.5	16.2	0.0593023		-9.5	-11.2	11.2
O75964	-0.738121	0.914695	-0.799976	1.65282	-0.0618546	-1.71467	1.71467
O75970	8.5	-2.30647	1.43848	-9.3	-9.5	3.74494	-3.74494
O75976	-7.5			14.1	10.8
O76003	0.864055	-0.709558	-1.3015	-1.57361	-2.16556	-0.591946	0.591946
O76021	-0.729726	-2.86874	0.573556	-2.13901	1.30328	3.44229	-3.44229
O76024	1.80987	1.92137	1.99371	0.111495	0.183833	0.0723376	-0.0723376
O76027			-10		-9.5	-11.2	11.2
O76031	-2.71832	16.2	-0.468448	14.1	2.24987	-11.2	11.2
O76041	-0.578998	-1.5832	-1.41091	-1.0042	-0.831915	0.172289	-0.172289
O76054	8.5	16.2	10.5
O76062	-7.5	-9		-4.12754	10.8	9.5	-9.5
O76071	-7.5		-10	14.1	-3.10698	-11.2	11.2
O76074	8.5	16.2	-0.549079		-9.5	-11.2	11.2
O76094	1.98724	3.66017	4.00705	1.67293	2.0198	0.346876	-0.346876
O94760	-7.5	-9	-10	-3.23077	-2.22348	1.0073	-1.0073
O94766	-7.5			14.1	10.8
O94776	3.73786	-0.269248	2.39197	-4.0071	-1.34588	2.66122	-2.66122
O94788	-7.5	-9	-10	-2.8369	-3.85677	-1.01987	1.01987
O94804	0.340057	-0.924936	-2.81993	-1.26499	-3.15999	-1.895	1.895
O94811	-3.48629	16.2	10.5	14.1	10.8
O94813		-9	-10	-9.3	-9.5	0.353561	-0.353561
O94826	-2.62038	-0.747874	-1.60007	1.87251	1.02031	-0.852196	0.852196
O94830			-10		-9.5	-11.2	11.2
O94832	8.5	16.2	10.5
O94842		-9	-10	-9.3	-9.5	3.36323	-3.36323
O94855	1.99152	16.2	10.5	14.1	10.8
O94874	2.16307	2.40343	0.609867	0.240355	-1.55321	-1.79356	1.79356
O94875	-0.151792	-2.36739	-3.05601	-2.2156	-2.90421	-0.688613	0.688613
O94885	8.5	16.2	10.5
O94901	2.44102	16.2	10.5	14.1	10.8
O94903	-7.5	-9	-10	-2.32359	-2.9972	-0.673614	0.673614
O94905	-1.4214	-1.89959	-1.05041	-0.47819	0.370997	0.849187	-0.849187
O94906	8.5	-1.31084	-0.420907	-9.3	-9.5	0.889933	-0.889933
O94911	3.00202	16.2	10.5	14.1	10.8
O94915	8.5	2.06797	-1.49686	-9.3	-9.5	-3.56483	3.56483
O94919			-10		-9.5	-11.2	11.2
O94925	0.699348	-1.55681	-4.02515	-2.25615	-4.7245	-2.46835	2.46835
O94929	-7.5	-9	-10	0.0772587	-0.248392	-0.325651	0.325651
O94966	8.5	16.2	10.5
O94967			-10		-9.5	-11.2	11.2
O94973	0.830193	1.44945	0.637917	0.61926	-0.192277	-0.811537	0.811537
O94979	2.73856	16.2	2.80439	14.1	0.0658313	-11.2	11.2
O95050	8.5	-6.0481	-7.48456	-9.3	-9.5	-1.43646	1.43646
O95071	8.5	16.2	-0.358999		-9.5	-11.2	11.2
O95104	1.8254	-1.61951	-1.55644	-3.44491	-3.38184	0.063069	-0.063069
O95139	-0.387162	1.12345	-1.46805	1.51061	-1.08088	-2.5915	2.5915
O95140	1.34954	6.14599	1.73311	4.79645	0.383573	-4.41288	4.41288
O95155	-0.0105832	-2.22552	-0.541551	-2.21494	-0.530968	1.68397	-1.68397
O95163	2.69599	0.921542	-1.06063	-1.77445	-3.75662	-1.98217	1.98217
O95167	-0.463458	1.11449	-1.5465	1.57795	-1.08304	-2.66099	2.66099
O95168	-0.401353	1.2847	-0.121721	1.68605	0.279632	-1.40642	1.40642
O95169	-1.60472	1.64363	0.00666546	3.24835	1.61138	-1.63697	1.63697
O95178	-0.944329	16.2	10.5	14.1	10.8
O95182	-1.14326	16.2	10.5	14.1	10.8
O95197	-7.5	-9		-1.62846	10.8	9.5	-9.5
O95202	0.895702	2.53414	2.25753	1.63844	1.36183	-0.276614	0.276614
O95208	8.5	-0.0643661	-1.03628	-9.3	-9.5	-0.971914	0.971914
O95210	-7.5			14.1	10.8
O95218	-7.5			14.1	10.8
O95219			-10		-9.5	-11.2	11.2
O95232	0.971239	16.2	10.5	14.1	10.8
O95248	8.5	1.30722	-0.152941	-9.3	-9.5	-1.46016	1.46016
O95249	-7.5			14.1	10.8
O95251	8.5	16.2	10.5
O95260	-7.5	-9	-10	-0.220337	-0.864111	-0.643774	0.643774
O95278	-7.5		-10	14.1	0.0661377	-11.2	11.2
O95292	-2.36775	0.280437	0.103335	2.64818	2.47108	-0.177102	0.177102
O95298	-2.4661	1.73129	0.145437	4.19739	2.61153	-1.58586	1.58586
O95299	-0.460615	-0.26901	-1.64893	0.191605	-1.18831	-1.37992	1.37992
O95302	-7.5		-10	14.1	1.5777	-11.2	11.2
O95319	8.5	16.2	10.5
O95336	1.85897	-0.60626	0.935192	-2.46523	-0.92378	1.54145	-1.54145
O95347	8.5	16.2	10.5
O95352	-0.0283323	-3.77881	-3.31503	-3.75048	-3.28669	0.463788	-0.463788
O95359	4.46246	16.2	9.46555	14.1	5.00309	-11.2	11.2
O95363	-1.95802	16.2	10.5	14.1	10.8
O95365	8.5	16.2	10.5
O95372		-9	-10	-9.3	-9.5	-0.928325	0.928325
O95373	2.1537	1.55974	1.36152	-0.593959	-0.79218	-0.19822	0.19822
O95376	1.51265	1.27388	1.58189	-0.238773	0.0692454	0.308018	-0.308018
O95379	8.5	16.2	10.5
O95393	-7.5			14.1	10.8
O95394	-1.34632	0.756853	2.97434	2.10317	4.32066	2.21749	-2.21749
O95400		-9		-9.3		9.5	-9.5
O95425	0.437572	-0.153388	-2.84638	-0.590961	-3.28395	-2.69299	2.69299
O95428	8.5	3.02868	1.02872	-9.3	-9.5	-1.99996	1.99996
O95433	0.134315	-0.233693	3.60069	-0.368008	3.46637	3.83438	-3.83438
O95445		-9	-10	-9.3	-9.5	0.10755	-0.10755
O95456	1.10011	1.16621	0.517883	0.0660983	-0.582229	-0.648327	0.648327
O95461	-7.5			14.1	10.8
O95470	-2.45116	16.2	10.5	14.1	10.8
O95479	2.52038	-0.650646	-1.68762	-3.17103	-4.20801	-1.03698	1.03698
O95486	8.5	1.4443	0.607979	-9.3	-9.5	-0.836325	0.836325
O95487	8.5	16.2	4.4652		-9.5	-11.2	11.2
O95490	0.772423	-1.9831	-4.82681	-2.75552	-5.59923	-2.84371	2.84371
O95497		-9	-10	-9.3	-9.5	1.51282	-1.51282
O95563	0.0285144	2.16356	-0.31942	2.13505	-0.347934	-2.48298	2.48298
O95571	0.933636	-2.56898	-1.14034	-3.50262	-2.07397	1.42864	-1.42864
O95573	-7.5	-9	-10	0.348048	0.083716	-0.264332	0.264332
O95602		-9		-9.3		9.5	-9.5
O95622	1.29697	0.281822	-0.306613	-1.01515	-1.60359	-0.588435	0.588435
O95631	8.5	16.2	10.5
O95644		-9		-9.3		9.5	-9.5
O95674	1.43726	1.76381	0.976747	0.326547	-0.460514	-0.787061	0.787061
O95714	8.5	16.2	10.5
O95747	0.841341	-0.231536	-0.0107567	-1.07288	-0.852097	0.220779	-0.220779
O95749	-7.5		-10	14.1	-1.80875	-11.2	11.2
O95757	5.23885	16.2	2.8917	14.1	-2.34715	-11.2	11.2
O95758	-0.889841	-1.0357	10.5	-0.145855	10.8	9.5	-9.5
O95782	0.315015	1.91481	0.691412	1.5998	0.376397	-1.2234	1.2234
O95786	-0.6062	16.2	0.666989	14.1	1.27319	-11.2	11.2
O95793	-0.84311	-0.233185	-0.858795	0.609925	-0.0156848	-0.62561	0.62561
O95807	-7.5			14.1	10.8
O95810	0.0141272	3.37635	-0.399821	3.36222	-0.413948	-3.77617	3.77617
O95816	-1.53366	16.2	10.5	14.1	10.8
O95817	1.75159	3.22554	5.99303	1.47394	4.24144	2.7675	-2.7675
O95819	8.5	-0.393716	-0.0739156	-9.3	-9.5	0.3198	-0.3198
O95822	1.06286	0.692512	-1.10618	-0.370345	-2.16903	-1.79869	1.79869
O95831	-2.25008	0.856875	-0.224558	3.10696	2.02553	-1.08143	1.08143
O95834	-0.457871	3.79465	2.28199	4.25252	2.73986	-1.51265	1.51265
O95847			-10		-9.5	-11.2	11.2
O95861	3.18699	3.59131	1.60926	0.404321	-1.57774	-1.98206	1.98206
O95865	-2.49389	16.2	10.5	14.1	10.8
O95870	0.461315	16.2	10.5	14.1	10.8
O95881		-9		-9.3		9.5	-9.5
O95967	-7.5		-10	14.1	-1.14316	-11.2	11.2
O95980	-7.5			14.1	10.8
O95985	8.5	1.60317	1.57026	-9.3	-9.5	-0.0329037	0.0329037
O95989	-7.5			14.1	10.8
O96000	-2.55946	0.649303	-1.11139	3.20876	1.44807	-1.76069	1.76069
O96005	2.89272	16.2	10.5	14.1	10.8
O96008	0.288396	0.943755	-1.04224	0.655358	-1.33064	-1.986	1.986
O96011	8.5	16.2	-0.235374		-9.5	-11.2	11.2
O96013	-7.5	-9	-10	-1.25547	-4.32813	-3.07266	3.07266
O96019	2.25235	-0.199221	2.54527	-2.45157	0.292927	2.7445	-2.7445
P00156	-2.76409	-0.700426	-1.39465	2.06367	1.36944	-0.694227	0.694227
P00167	-0.86839	2.56969	1.90319	3.43808	2.77158	-0.666502	0.666502
P00325		-9	-10	-9.3	-9.5	2.92501	-2.92501
P00338	1.2849	0.372474	0.11085	-0.912422	-1.17405	-0.261625	0.261625
P00352	3.59501	1.72296	0.933847	-1.87206	-2.66117	-0.78911	0.78911
P00367	-0.439293	-1.48044	-2.16327	-1.04115	-1.72398	-0.682833	0.682833
P00387	-0.48464	-2.2557	-3.09098	-1.77106	-2.60634	-0.835279	0.835279
P00390	0.83385	-0.742317	0.742381	-1.57617	-0.0914688	1.4847	-1.4847
P00395	-0.650247	1.6534	-0.438233	2.30365	0.212014	-2.09164	2.09164
P00403	0.407353	0.28324	-0.501042	-0.124113	-0.908395	-0.784282	0.784282
P00414	-7.5	-9	-10	2.25939	2.15911	-0.100273	0.100273
P00441	0.829009	0.620528	-0.514867	-0.208481	-1.34388	-1.13539	1.13539
P00450	0.610935	2.38833	-1.47243	1.77739	-2.08337	-3.86076	3.86076
P00488	2.7124	4.01922	5.2335	1.30682	2.52111	1.21428	-1.21428
P00491	2.08955	1.77754	1.07113	-0.312007	-1.01842	-0.706412	0.706412
P00492	-7.5	-9	-10	-0.226892	-0.624913	-0.398021	0.398021
P00505	0.529686	1.68212	0.850385	1.15244	0.320699	-0.831738	0.831738
P00519	-7.5			14.1	10.8
P00533	8.5	16.2	10.5
P00568	1.04188	1.13391	1.22822	0.0920225	0.186334	0.0943119	-0.0943119
P00734	0.5878	-1.52993	-0.110062	-2.11773	-0.697862	1.41987	-1.41987
P00736	3.01089	2.82752	0.55318	-0.183369	-2.45771	-2.27434	2.27434
P00738	-4.08789	16.2	10.5	14.1	10.8
P00740	-2.35737	0.655978	3.32546	3.01334	5.68282	2.66948	-2.66948
P00742	8.5	-3.2797	-0.069083	-9.3	-9.5	3.21061	-3.21061
P00746		-9	-10	-9.3	-9.5	0.547775	-0.547775
P00747	4.22557	4.08096	2.96585	-0.144606	-1.25972	-1.11512	1.11512
P00748	-0.409675	-0.949453	2.10928	-0.539777	2.51896	3.05874	-3.05874
P00750	-7.5			14.1	10.8
P00751	-1.19091	-0.45029	2.52883	0.740622	3.71974	2.97912	-2.97912
P00813		-9		-9.3		9.5	-9.5
P00846	1.61119	0.184697	-0.817079	-1.42649	-2.42827	-1.00178	1.00178
P00915	3.1417	16.2	10.5	14.1	10.8
P00918	5.30537	5.37761	3.86723	0.0722415	-1.43814	-1.51038	1.51038
P00966			-10		-9.5	-11.2	11.2
P00973	-7.5			14.1	10.8
P01008	0.449031	-2.76271	-1.28149	-3.21174	-1.73053	1.48121	-1.48121
P01009	2.99545	2.30847	0.426907	-0.686977	-2.56854	-1.88157	1.88157
P01011	0.621854	2.96141	4.05413	2.33956	3.43228	1.09272	-1.09272
P01019	-2.56153	0.443237	-0.907927	3.00477	1.65361	-1.35116	1.35116
P01023	2.25367	1.49548	1.4728	-0.758193	-0.780869	-0.0226758	0.0226758
P01024	1.50075	0.94445	2.05564	-0.556303	0.554887	1.11119	-1.11119
P01031	0.0471307	0.613502	0.185764	0.566372	0.138633	-0.427739	0.427739
P01042	2.40465	4.19227	5.18166	1.78762	2.77701	0.989395	-0.989395
P01116	-7.5	-9	-10	0.343874	-0.521138	-0.865012	0.865012
P01160	2.81834	-0.683906	10.5	-3.50225	10.8	9.5	-9.5
P01591	0.934062	16.2	10.5	14.1	10.8
P01597	-7.5			14.1	10.8
P01599	8.5	16.2	10.5
P01611	8.5	16.2	10.5
P01615	8.5	16.2	10.5
P01624	8.5	16.2	10.5
P01715	-7.5			14.1	10.8
P01742	8.5	16.2	10.5
P01743	8.5	1.92671	10.5	-9.3		9.5	-9.5
P01763	8.5	16.2	10.5
P01764	8.5	16.2	2.63388		-9.5	-11.2	11.2
P01780	8.5	16.2	10.5
P01825	8.5	-6.28256	-0.289373	-9.3	-9.5	5.99319	-5.99319
P01834	-1.5422	16.2	10.5	14.1	10.8
P01854		-9	-10	-9.3	-9.5	5.61124	-5.61124
P01857	8.5	16.2	10.5
P01859	8.5	16.2	10.5
P01871	8.5	-0.589247	4.55631	-9.3	-9.5	5.14555	-5.14555
P01876	-7.5			14.1	10.8
P01877	8.5	16.2	10.5
P01920	-7.5	-9	-10	1.73709	0.652564	-1.08453	1.08453
P02008			-10		-9.5	-11.2	11.2
P02042	2.11701	16.1502	5.02975	14.0332	2.91274	-11.1205	11.1205
P02100		-9	-10	-9.3	-9.5	-5.95376	5.95376
P02144	0.66019	16.2	10.5	14.1	10.8
P02452	2.1378	-2.13082	-1.73826	-4.26862	-3.87606	0.392559	-0.392559
P02458	-1.41157	16.2	10.5	14.1	10.8
P02461	-0.51623	-3.49534	-1.70761	-2.97911	-1.19138	1.78773	-1.78773
P02511	-1.6589	1.3498	2.40779	3.00869	4.06668	1.05799	-1.05799
P02545	0.385101	-0.163995	0.346443	-0.549096	-0.0386577	0.510438	-0.510438
P02549	5.78105	5.31801	4.67663	-0.463037	-1.10442	-0.641384	0.641384
P02647	2.42315	-0.285593	1.73179	-2.70874	-0.691355	2.01738	-2.01738
P02649	1.72005	2.84126	10.5	1.12121	10.8	9.5	-9.5
P02654		-9		-9.3		9.5	-9.5
P02656	8.5	16.2	10.5
P02671	2.62031	0.254875	1.30178	-2.36543	-1.31853	1.0469	-1.0469
P02675	1.4436	0.716087	1.53114	-0.727509	0.0875423	0.815052	-0.815052
P02679	1.31556	-0.584453	0.367392	-1.90001	-0.948167	0.951845	-0.951845
P02689		-9	-10	-9.3	-9.5	1.78712	-1.78712
P02724	8.5	16.2	10.5
P02730	4.96207	8.47585	5.58161	3.51378	0.619534	-2.89425	2.89425
P02741	-7.5	-9	-10	0.0920774	1.54934	1.45726	-1.45726
P02743	-3.02146	-5.93571	-6.15205	-2.91424	-3.13059	-0.216344	0.216344
P02745	1.3754	16.2	10.5	14.1	10.8
P02746	1.26991	16.2	10.5	14.1	10.8
P02747	-0.0505449	16.2	10.5	14.1	10.8
P02748	-3.45173	-7.11355	-4.57908	-3.66183	-1.12736	2.53447	-2.53447
P02749	0.257414	2.69854	2.8991	2.44113	2.64169	0.200555	-0.200555
P02750	-2.20539	-4.46023	10.5	-2.25485	10.8	9.5	-9.5
P02751	2.4072	1.99591	2.06665	-0.411294	-0.340549	0.0707443	-0.0707443
P02753	8.5	-3.03756	-1.42433	-9.3	-9.5	1.61323	-1.61323
P02760	1.60379	0.361147	3.76666	-1.24264	2.16287	3.40551	-3.40551
P02763	8.5	16.2	10.5
P02765	-1.22655	1.10847	2.23368	2.33501	3.46022	1.12521	-1.12521
P02766	3.44592	16.2	6.61638	14.1	3.17045	-11.2	11.2
P02768	3.77364	1.16803	2.98911	-2.60561	-0.784524	1.82108	-1.82108
P02774	0.211813	6.22781	5.8694	6.01599	5.65759	-0.358403	0.358403
P02776	8.5	16.2	10.5
P02786	-1.41203	16.2	-0.353484	14.1	1.05855	-11.2	11.2
P02787	-0.923943	-0.644563	0.996107	0.27938	1.92005	1.64067	-1.64067
P02790	0.801888	6.56605	2.67741	5.76416	1.87552	-3.88864	3.88864
P02792	6.87778	16.2	10.5	14.1	10.8
P02794	4.16151	2.00652	4.50754	-2.15499	0.346027	2.50102	-2.50102
P03886	-0.40584	-0.172363	0.133751	0.233476	0.539591	0.306115	-0.306115
P03891	1.00495	-0.299839	-1.17044	-1.30479	-2.17539	-0.870597	0.870597
P03897		-9	-10	-9.3	-9.5	-1.78826	1.78826
P03901			-10		-9.5	-11.2	11.2
P03905	2.34357	3.6167	1.92306	1.27312	-0.420514	-1.69364	1.69364
P03915	-0.442138	0.809182	0.537812	1.25132	0.97995	-0.27137	0.27137
P03923	-7.5			14.1	10.8
P03928	0.0666024	16.2	10.5	14.1	10.8
P03952	-7.5	-9	-10	-1.51116	2.56638	4.07754	-4.07754
P04003	-1.47572	16.2	5.62584	14.1	7.10156	-11.2	11.2
P04004	-0.549269	-0.453189	0.151369	0.0960807	0.700638	0.604558	-0.604558
P04040	-0.391078	1.58378	1.00944	1.97486	1.40052	-0.574337	0.574337
P04062	-7.5	-9		-0.0733641	10.8	9.5	-9.5
P04066	-7.5	-9	-10	-3.03486	-3.85612	-0.821252	0.821252
P04070	-7.5	-9	-10	-3.03679	-2.41125	0.625547	-0.625547
P04075	-1.71123	-0.342118	-0.181438	1.36911	1.52979	0.16068	-0.16068
P04080	-7.5	-9	-10	-1.94103	-1.05528	0.885748	-0.885748
P04083	-1.80245	-3.64109	-2.4633	-1.83864	-0.660849	1.17779	-1.17779
P04114	-0.729255	-6.41106	-6.26036	-5.6818	-5.53111	0.150691	-0.150691
P04156	-0.150323	0.703994	10.5	0.854317	10.8	9.5	-9.5
P04179	0.740492	1.47398	0.362202	0.733486	-0.37829	-1.11178	1.11178
P04180	8.5	16.2	10.5
P04181	3.82739	16.2	10.5	14.1	10.8
P04196	-0.688718	16.2	10.5	14.1	10.8
P04216	-3.8687	16.2	10.5	14.1	10.8
P04217	2.5101	16.2	10.5	14.1	10.8
P04229	-7.5			14.1	10.8
P04275	-0.112773	0.18711	-1.6132	0.299882	-1.50043	-1.80031	1.80031
P04278		-9	-10	-9.3	-9.5	-0.00190706	0.00190706
P04279	-7.5			14.1	10.8
P04406	0.254733	0.240537	0.219206	-0.0141956	-0.0355271	-0.0213314	0.0213314
P04424	-7.5	-9	-10	-0.947619	-0.962702	-0.0150822	0.0150822
P04433	8.5	-6.99287	-1.87733	-9.3	-9.5	5.11554	-5.11554
P04440		-9		-9.3		9.5	-9.5
P04632	-2.48956	-1.44314	-2.24117	1.04642	0.248385	-0.798035	0.798035
P04745	8.5	-5.87154	-4.9167	-9.3	-9.5	0.954839	-0.954839
P04792	-3.65228	-4.99402	-4.52728	-1.34174	-0.875004	0.466739	-0.466739
P04843	-0.101181	1.02035	0.436531	1.12153	0.537712	-0.583819	0.583819
P04844	0.100759	1.29886	0.389763	1.1981	0.289005	-0.909095	0.909095
P04899	-0.184692	1.42096	0.581938	1.60565	0.76663	-0.839024	0.839024
P04921	0.846133	-1.44871	-1.89805	-2.29484	-2.74419	-0.449346	0.449346
P05026	1.39889	3.03602	0.704951	1.63713	-0.693943	-2.33107	2.33107
P05062	8.5	1.65988	1.53015	-9.3	-9.5	-0.129731	0.129731
P05067	-0.292819	16.2	10.5	14.1	10.8
P05090	-7.5			14.1	10.8
P05091	5.56803	-1.52168	-0.305223	-7.08971	-5.87326	1.21645	-1.21645
P05106	4.71772	3.78041	2.65013	-0.93731	-2.06759	-1.13028	1.13028
P05107		-9		-9.3		9.5	-9.5
P05114		-9	-10	-9.3	-9.5	-0.34534	0.34534
P05120	-7.5			14.1	10.8
P05154	-7.5			14.1	10.8
P05155	0.353033	16.2	10.5	14.1	10.8
P05156	-3.02527	-0.692895	2.89606	2.33238	5.92133	3.58895	-3.58895
P05160	8.5	16.2	-1.58491		-9.5	-11.2	11.2
P05161	-7.5			14.1	10.8
P05164	8.5	1.83362	4.7785	-9.3	-9.5	2.94488	-2.94488
P05165	0.522291	1.68876	1.01489	1.16647	0.492602	-0.673867	0.673867
P05166	-0.0950677	1.30451	0.559808	1.39958	0.654876	-0.744705	0.744705
P05186	8.5	16.2	10.5
P05198	-1.05506	-0.394372	-0.0446087	0.660689	1.01045	0.349764	-0.349764
P05230	-7.5			14.1	10.8
P05362	-0.67127	16.2	10.5	14.1	10.8
P05386	-0.896006	-0.43506	-1.80968	0.460946	-0.913673	-1.37462	1.37462
P05387	-1.01279	0.529877	-0.836391	1.54267	0.176398	-1.36627	1.36627
P05388	-0.57174	-0.419988	-1.1795	0.151752	-0.607757	-0.759509	0.759509
P05413	1.84482	16.2	10.5	14.1	10.8
P05452	-6.49555	16.2	-1.98757	14.1	4.50797	-11.2	11.2
P05455	-1.07277	0.108642	-0.546704	1.18141	0.526065	-0.655346	0.655346
P05534	8.5	1.51781	1.40474	-9.3	-9.5	-0.113068	0.113068
P05543	-7.5			14.1	10.8
P05546	-0.484027	-2.89933	-0.536487	-2.4153	-0.0524598	2.36284	-2.36284
P05556	-0.124236	0.710832	0.1254	0.835068	0.249636	-0.585432	0.585432
P05771	8.5	-2.15242	-1.46398	-9.3	-9.5	0.688443	-0.688443
P05976	-0.189491	-0.892637	-0.0628942	-0.703145	0.126597	0.829742	-0.829742
P05997		-9	-10	-9.3	-9.5	-1.28064	1.28064
P06132	0.421587	-3.18285	-1.93263	-3.60443	-2.35421	1.25022	-1.25022
P06213	8.5	16.2	10.5
P06276		-9	-10	-9.3	-9.5	2.57587	-2.57587
P06310	-3.68057	16.2	10.5	14.1	10.8
P06312	8.5	1.02446	10.5	-9.3		9.5	-9.5
P06396	-1.39247	-0.752841	-3.22371	0.639624	-1.83125	-2.47087	2.47087
P06576	0.525034	1.36439	0.499203	0.839358	-0.0258312	-0.865189	0.865189
P06681	-7.5	-9		6.35945	10.8	9.5	-9.5
P06727	3.98578	3.25445	1.48444	-0.731334	-2.50134	-1.77	1.77
P06730	0.241153	-0.57774	-0.722117	-0.818893	-0.96327	-0.144377	0.144377
P06732	-0.656404	-1.3728	-1.46096	-0.716396	-0.804557	-0.0881609	0.0881609
P06744	-0.402637	-0.878344	-1.69071	-0.475706	-1.28807	-0.812363	0.812363
P06746		-9		-9.3		9.5	-9.5
P06748	-0.561995	-3.1949	-2.95881	-2.63291	-2.39681	0.236095	-0.236095
P06756	-1.29716	1.22419	-0.618828	2.52135	0.678333	-1.84302	1.84302
P06858	-1.08654	16.2	10.5	14.1	10.8
P06865	0.133383	16.2	10.5	14.1	10.8
P07093	-0.684076	-3.78676	-1.42095	-3.10269	-0.736878	2.36581	-2.36581
P07099	-4.72824	-1.87504	-4.3697	2.8532	0.358539	-2.49466	2.49466
P07108	2.42601	4.05564	10.5	1.62964	10.8	9.5	-9.5
P07148		-9		-9.3		9.5	-9.5
P07195	-0.440579	-1.32455	-1.47668	-0.883971	-1.0361	-0.152128	0.152128
P07196	-1.84434	16.2	-2.45586	14.1	-0.611524	-11.2	11.2
P07203	1.78697	16.2	1.37696	14.1	-0.410001	-11.2	11.2
P07204	8.5	16.2	10.5
P07205	0.278363	-0.111474	-0.38112	-0.389837	-0.659483	-0.269647	0.269647
P07225	-7.5		-10	14.1	3.91001	-11.2	11.2
P07237	-0.558283	-1.5163	-1.43862	-0.958019	-0.880335	0.0776838	-0.0776838
P07305	-0.713336	-3.47876	-2.24545	-2.76543	-1.53212	1.23331	-1.23331
P07333	8.5	16.2	10.5
P07339	0.563486	-0.0519208	0.0490259	-0.615407	-0.51446	0.100947	-0.100947
P07355	-2.03198	-4.1753	-2.19131	-2.14333	-0.159333	1.984	-1.984
P07357	-7.5	-9	-10	-0.551827	1.84651	2.39833	-2.39833
P07358	-2.55756	-2.31988	-3.34228	0.237677	-0.784716	-1.02239	1.02239
P07359	8.5	16.2	10.5
P07360	-7.5		-10	14.1	0.538623	-11.2	11.2
P07384	-1.62089	-0.276034	-0.452406	1.34486	1.16849	-0.176372	0.176372
P07451	0.215751	16.2	10.5	14.1	10.8
P07477		-9		-9.3		9.5	-9.5
P07585	-2.70592	-1.56481	-2.62179	1.1411	0.0841299	-1.05697	1.05697
P07602	-0.559175	0.15687	-0.0803036	0.716045	0.478871	-0.237174	0.237174
P07686	3.27193	-1.1236	-0.250094	-4.39552	-3.52202	0.873501	-0.873501
P07711		-9		-9.3		9.5	-9.5
P07737	0.096207	0.941427	-0.129466	0.84522	-0.225673	-1.07089	1.07089
P07738	8.5	16.2	5.23369		-9.5	-11.2	11.2
P07741	0.227048	16.2	-0.01695	14.1	-0.243998	-11.2	11.2
P07814	1.4447	0.35769	-0.484311	-1.08701	-1.92901	-0.842001	0.842001
P07858	1.21943	-2.99051	1.12419	-4.20994	-0.0952453	4.1147	-4.1147
P07910	0.52013	0.688367	2.21491	0.168237	1.69478	1.52655	-1.52655
P07919	-1.65424	16.2	10.5	14.1	10.8
P07942	0.857169	2.33251	0.220561	1.47534	-0.636608	-2.11195	2.11195
P07948	2.37617	0.226575	1.63888	-2.1496	-0.737292	1.4123	-1.4123
P07954	0.800217	1.98599	1.63596	1.18577	0.835744	-0.350028	0.350028
P07996	2.21438	4.2066	6.30089	1.99222	4.08651	2.09429	-2.09429
P08047	8.5	-3.06226	2.77704	-9.3	-9.5	5.8393	-5.8393
P08123	-1.37199	-3.42102	-3.41545	-2.04902	-2.04346	0.00556455	-0.00556455
P08133	-0.186465	-0.643696	-1.25829	-0.457231	-1.07182	-0.614591	0.614591
P08172			-10		-9.5	-11.2	11.2
P08174		-9	-10	-9.3	-9.5	-2.57682	2.57682
P08185	8.5	16.2	10.5
P08195	-7.5			14.1	10.8
P08235	8.5	2.93644	1.67392	-9.3	-9.5	-1.26253	1.26253
P08236	-7.5			14.1	10.8
P08237	-2.39968	3.49883	4.40495	5.89852	6.80463	0.906115	-0.906115
P08240	3.76881	16.2	6.59458	14.1	2.82577	-11.2	11.2
P08243		-9		-9.3		9.5	-9.5
P08247			-10		-9.5	-11.2	11.2
P08253	-7.5	-9	-10	-1.05165	0.0377207	1.08937	-1.08937
P08263		-9		-9.3		9.5	-9.5
P08294	-7.5	-9	-10	0.574341	0.213619	-0.360722	0.360722
P08397	8.5	2.42943	10.5	-9.3		9.5	-9.5
P08473	-7.5			14.1	10.8
P08514	8.5	16.2	2.32932		-9.5	-11.2	11.2
P08567	8.5	16.2	10.5
P08571	-7.5			14.1	10.8
P08572	1.08876	0.946519	1.65732	-0.142238	0.568558	0.710796	-0.710796
P08574	-0.00405196	2.21325	0.538897	2.2173	0.542949	-1.67435	1.67435
P08575	0.652722	16.2	0.212661	14.1	-0.440061	-11.2	11.2
P08579	-1.49425	-1.2994	3.03383	0.194844	4.52808	4.33324	-4.33324
P08603	0.613754	0.646481	1.19092	0.0327268	0.577167	0.54444	-0.54444
P08648	-4.74469	2.77832	-1.5082	7.52301	3.23649	-4.28652	4.28652
P08651	-0.550356	0.409315	1.33995	0.95967	1.8903	0.930633	-0.930633
P08670	-0.698384	-1.17987	-1.08559	-0.481482	-0.387207	0.0942752	-0.0942752
P08684		-9	-10	-9.3	-9.5	-3.51038	3.51038
P08697	2.71649	-0.832404	2.21428	-3.54889	-0.502203	3.04669	-3.04669
P08708	-0.0473349	-1.17429	0.0636165	-1.12696	0.110951	1.23791	-1.23791
P08709		-9		-9.3		9.5	-9.5
P08758	-0.0502728	-1.31664	-0.89269	-1.26637	-0.842418	0.423951	-0.423951
P08865	0.0142579	0.650783	0.226502	0.636525	0.212244	-0.42428	0.42428
P08962		-9	-10	-9.3	-9.5	-1.08125	1.08125
P09001		-9	-10	-9.3	-9.5	2.13432	-2.13432
P09012			-10		-9.5	-11.2	11.2
P09038	-7.5			14.1	10.8
P09104	0.146838	-0.909718	0.0747717	-1.05656	-0.0720667	0.984489	-0.984489
P09110	1.04844	1.48632	2.85824	0.437874	1.80979	1.37192	-1.37192
P09132	-7.5			14.1	10.8
P09211	2.57498	16.2	10.5	14.1	10.8
P09382	-1.59397	16.2	0.940067	14.1	2.53404	-11.2	11.2
P09417	-0.372963	-0.353292	0.924754	0.0196708	1.29772	1.27805	-1.27805
P09429	-1.34374	-4.48957	-2.89071	-3.14583	-1.54697	1.59886	-1.59886
P09467	-7.5	-9	-10	-0.423286	0.932282	1.35557	-1.35557
P09471	-0.793647	-1.47539	-2.22047	-0.681742	-1.42682	-0.745076	0.745076
P09488	8.5	-0.605949	2.17743	-9.3	-9.5	2.78338	-2.78338
P09497		-9		-9.3		9.5	-9.5
P09525	1.58274	-1.00291	-0.587565	-2.58565	-2.1703	0.415348	-0.415348
P09543	-7.5		-10	14.1	2.20759	-11.2	11.2
P09601		-9		-9.3		9.5	-9.5
P09622	0.0128214	0.799146	0.431389	0.786325	0.418567	-0.367758	0.367758
P09651	-0.00120953	-1.98116	-0.184351	-1.97995	-0.183142	1.79681	-1.79681
P09661	-0.925212	-2.91133	10.5	-1.98611	10.8	9.5	-9.5
P09669	-1.11144	0.516421	-1.73215	1.62786	-0.620717	-2.24858	2.24858
P09871	2.18481	2.90207	10.5	0.717259	10.8	9.5	-9.5
P09874	0.997123	-0.141824	3.642	-1.13895	2.64487	3.78382	-3.78382
P09913	-7.5			14.1	10.8
P09914	-7.5			14.1	10.8
P09936	-7.5	-9	-10	-4.22119	-6.25898	-2.03779	2.03779
P09960	-0.913862	0.799728	1.88892	1.71359	2.80278	1.08919	-1.08919
P09972	-1.35868	-3.70842	-1.51497	-2.34974	-0.156286	2.19345	-2.19345
P0C024	8.5	16.2	10.5
P0C025			-10		-9.5	-11.2	11.2
P0C0L4	-0.584108	16.2	10.5	14.1	10.8
P0C0L5		-9	-10	-9.3	-9.5	2.18438	-2.18438
P0C263	-7.5		-10	14.1	0.136448	-11.2	11.2
P0C7P0	8.5	16.2	10.5
P0C870			-10		-9.5	-11.2	11.2
P0CAP1	0.534533	3.53399	10.5	2.99946	10.8	9.5	-9.5
P0CF74		-9	-10	-9.3	-9.5	3.94555	-3.94555
P0CG39	-0.416577	-0.9817	-1.22999	-0.565124	-0.813411	-0.248287	0.248287
P0DN79		-9	-10	-9.3	-9.5	3.06047	-3.06047
P0DP02	8.5	16.2	10.5
P0DP06		-9	-10	-9.3	-9.5	5.10329	-5.10329
P0DP08	8.5	16.2	10.5
P0DP25	-7.5	-9	-10	0.0598786	0.489284	0.429406	-0.429406
P10109	-7.5			14.1	10.8
P10155	-7.5	-9	-10	0.318855	0.974357	0.655502	-0.655502
P10253	-1.53538	16.2	-3.2878	14.1	-1.75241	-11.2	11.2
P10301	-1.95924	16.2	10.5	14.1	10.8
P10398	-7.5	-9	-10	0.191766	-0.987211	-1.17898	1.17898
P10412	8.5	-3.06911	-1.41449	-9.3	-9.5	1.65462	-1.65462
P10515	-0.27845	2.02899	0.349731	2.30744	0.628181	-1.67925	1.67925
P10586		-9		-9.3		9.5	-9.5
P10599	-7.5	-9	-10	-1.93639	-1.37343	0.562965	-0.562965
P10606	-1.97869	0.130828	-1.43258	2.10952	0.546112	-1.5634	1.5634
P10619	0.708924	16.2	1.44296	14.1	0.734041	-11.2	11.2
P10620	-3.57599	16.2	10.5	14.1	10.8
P10632			-10		-9.5	-11.2	11.2
P10635	8.5	-2.00518	-0.666043	-9.3	-9.5	1.33914	-1.33914
P10636	4.36706	16.2	10.5	14.1	10.8
P10643	-3.37628	-1.83717	-0.569287	1.53911	2.807	1.26788	-1.26788
P10644	-0.968345	1.24403	0.884847	2.21238	1.85319	-0.359185	0.359185
P10696	8.5	-5.9494	-6.84934	-9.3	-9.5	-0.899938	0.899938
P10768	-0.221553	-1.17397	-0.816539	-0.952421	-0.594986	0.357436	-0.357436
P10809	-0.0521398	1.99729	2.83126	2.04943	2.8834	0.833969	-0.833969
P10909	0.0280909	16.2	10.5	14.1	10.8
P10915	-7.5	-9		-1.7293	10.8	9.5	-9.5
P10916	-0.467725	16.2	4.45247	14.1	4.92019	-11.2	11.2
P11021	-0.114851	2.05487	1.66644	2.16972	1.78129	-0.388429	0.388429
P11047	-0.00301577	0.975118	-0.652431	0.978134	-0.649415	-1.62755	1.62755
P11142	-0.471159	0.812353	0.572926	1.28351	1.04409	-0.239427	0.239427
P11166		-9	-10	-9.3	-9.5	1.84667	-1.84667
P11171	3.18762	3.61386	1.47888	0.426241	-1.70874	-2.13498	2.13498
P11172	-7.5	-9		-2.85617	10.8	9.5	-9.5
P11177	-0.215772	1.04939	-0.389481	1.26516	-0.173709	-1.43887	1.43887
P11182	0.283797	-1.79224	-1.6662	-2.07604	-1.95	0.126043	-0.126043
P11215	-7.5		-10	14.1	-1.53321	-11.2	11.2
P11217	1.25914	1.58716	1.13402	0.328024	-0.12512	-0.453144	0.453144
P11226	8.5	16.2	10.5
P11233	-7.5	-9	-10	1.92322	-0.0974975	-2.02072	2.02072
P11234	-7.5	-9	-10	-0.0796729	-2.10707	-2.0274	2.0274
P11277	1.40946	2.16378	0.950841	0.754324	-0.458616	-1.21294	1.21294
P11279	2.35703	2.77487	3.03507	0.417841	0.678042	0.260201	-0.260201
P11308	8.5	16.2	10.5
P11310	1.6642	-0.978694	-1.45837	-2.6429	-3.12257	-0.479674	0.479674
P11387	0.616701	5.78498	10.5	5.16828	10.8	9.5	-9.5
P11413	1.81051	1.72576	2.2123	-0.0847488	0.401793	0.486542	-0.486542
P11441			-10		-9.5	-11.2	11.2
P11474	8.5	0.666741	10.5	-9.3		9.5	-9.5
P11498	3.16506	3.30675	4.33497	0.141693	1.1699	1.02821	-1.02821
P11586	6.33973	-1.87435	-1.02417	-8.21408	-7.3639	0.850186	-0.850186
P11678		-9	-10	-9.3	-9.5	1.09315	-1.09315
P11717	0.787934	4.28336	1.28347	3.49542	0.495539	-2.99988	2.99988
P11766	0.503243	-0.134045	-0.0350066	-0.637288	-0.538249	0.0990384	-0.0990384
P11908	0.619327	-2.76793	-3.19909	-3.38726	-3.81842	-0.431161	0.431161
P12004	-7.5		-10	14.1	-2.80004	-11.2	11.2
P12074	8.5	-1.82137	-4.52434	-9.3	-9.5	-2.70297	2.70297
P12081	-2.71644	-2.21761	-3.40847	0.498825	-0.692034	-1.19086	1.19086
P12109	-0.258348	0.592563	-0.598577	0.850911	-0.340229	-1.19114	1.19114
P12110	-0.28701	0.283467	-0.262191	0.570477	0.0248189	-0.545658	0.545658
P12111	-0.679545	0.079412	-2.38654	0.758957	-1.70699	-2.46595	2.46595
P12236	-1.28079	1.43206	0.0852915	2.71285	1.36608	-1.34677	1.34677
P12259	3.42131	1.93515	0.67825	-1.48616	-2.74306	-1.2569	1.2569
P12268	-2.12945	-4.84189	-3.45402	-2.71244	-1.32457	1.38787	-1.38787
P12270	2.1465	-1.4854	0.294211	-3.6319	-1.85229	1.77961	-1.77961
P12429	8.5	-2.55679	-3.06969	-9.3	-9.5	-0.512905	0.512905
P12532	-0.252931	9.26189	10.4912	9.51482	10.7441	1.22927	-1.22927
P12694	-0.557669	0.138694	0.594845	0.696363	1.15251	0.456151	-0.456151
P12814	-0.288891	-1.59517	-1.35674	-1.30628	-1.06785	0.238432	-0.238432
P12821	1.81579	3.22364	-1.72956	1.40785	-3.54536	-4.9532	4.9532
P12829	-1.00093	-3.31665	-2.47995	-2.31573	-1.47902	0.836704	-0.836704
P12883	-0.110472	-0.42543	-0.560557	-0.314958	-0.450085	-0.135128	0.135128
P12955	-1.13465	-0.0476592	-0.769561	1.08699	0.36509	-0.721902	0.721902
P12956		-9	-10	-9.3	-9.5	0.760477	-0.760477
P13010	-7.5	-9	-10	-5.42986	-2.50042	2.92944	-2.92944
P13073	-1.41535	16.2	8.4661	14.1	9.88145	-11.2	11.2
P13164	-7.5			14.1	10.8
P13196	2.06165	16.2	10.5	14.1	10.8
P13284		-9		-9.3		9.5	-9.5
P13473	8.5	16.2	10.5
P13489	-0.151833	16.2	10.5	14.1	10.8
P13535	-0.191413	-0.185663	-0.788464	0.00574956	-0.597052	-0.602801	0.602801
P13584	8.5	16.2	10.5
P13591	-5.30284	-5.62231	-5.89011	-0.319468	-0.587266	-0.267798	0.267798
P13637	1.09501	1.63496	0.946409	0.539954	-0.148598	-0.688552	0.688552
P13639	0.419236	1.50383	1.17101	1.08459	0.751774	-0.332817	0.332817
P13667	-2.12113	0.38766	-0.232877	2.50879	1.88825	-0.620537	0.620537
P13671	-7.5	-9	-10	-2.63196	-1.07276	1.5592	-1.5592
P13674	-7.5	-9	-10	2.15304	1.20708	-0.945954	0.945954
P13693	2.31248	0.33448	0.530799	-1.978	-1.78168	0.196319	-0.196319
P13716	3.34313	1.03098	0.495141	-2.31215	-2.84799	-0.535839	0.535839
P13727	8.5	16.2	10.5
P13746	-7.5			14.1	10.8
P13796	-0.847586	-0.83926	-0.140253	0.00832518	0.707333	0.699007	-0.699007
P13797	-1.96297	-1.02844	-1.18119	0.93453	0.781784	-0.152746	0.152746
P13798	2.05717	0.696896	-0.47277	-1.36027	-2.52994	-1.16967	1.16967
P13804	2.53539	2.43831	2.66651	-0.0970741	0.131124	0.228198	-0.228198
P13805	-7.5	-9		1.6568	10.8	9.5	-9.5
P13807	-0.599863	3.6333	2.35152	4.23316	2.95138	-1.28178	1.28178
P13987	-7.5			14.1	10.8
P14136	-7.5			14.1	10.8
P14174	-7.5	-9	-10	0.553682	-1.60319	-2.15688	2.15688
P14209			-10		-9.5	-11.2	11.2
P14314	-1.08531	1.03254	0.055878	2.11785	1.14119	-0.97666	0.97666
P14324	-2.7742	16.2	0.118926	14.1	2.89313	-11.2	11.2
P14406	0.534585	-0.815704	10.5	-1.35029	10.8	9.5	-9.5
P14410	3.064	16.2	10.5	14.1	10.8
P14543	0.994997	0.453092	-0.811863	-0.541905	-1.80686	-1.26495	1.26495
P14550	-1.25138	-1.11336	-1.20659	0.138021	0.0447908	-0.0932304	0.0932304
P14621	0.633888	16.2	3.39344	14.1	2.75955	-11.2	11.2
P14625	-1.10644	2.03225	2.15148	3.13869	3.25791	0.119226	-0.119226
P14672	5.24646	16.2	10.5	14.1	10.8
P14678	-7.5	-9	-10	0.254733	0.453534	0.198801	-0.198801
P14679		-9		-9.3		9.5	-9.5
P14735	1.65086	3.35306	2.88667	1.7022	1.23581	-0.466388	0.466388
P14854	-1.00175	2.24703	-1.9477	3.24878	-0.945949	-4.19473	4.19473
P14859	8.5	-3.27723	10.5	-9.3		9.5	-9.5
P14866	0.0792945	1.02976	2.36373	0.950468	2.28444	1.33397	-1.33397
P14868	1.94292	-0.399205	-0.373461	-2.34213	-2.31638	0.0257439	-0.0257439
P14923	1.6121	0.6163	0.597104	-0.995803	-1.015	-0.0191958	0.0191958
P14927	0.583259	3.13414	3.72306	2.55088	3.1398	0.588922	-0.588922
P15086			-10		-9.5	-11.2	11.2
P15088	8.5	16.2	-1.27095		-9.5	-11.2	11.2
P15090	2.63797	1.24455	3.90082	-1.39341	1.26285	2.65626	-2.65626
P15104	1.76102	16.2	10.5	14.1	10.8
P15121	2.03555	3.1855	2.67431	1.14995	0.638761	-0.51119	0.51119
P15144	5.24757	2.77733	-1.39254	-2.47024	-6.64011	-4.16987	4.16987
P15151	-7.5	-9	-10	-1.7641	-0.560659	1.20344	-1.20344
P15169	8.5	16.2	10.5
P15259	-1.14683	-3.20044	-0.925535	-2.0536	0.221298	2.2749	-2.2749
P15374	1.55866	-2.31989	-0.152883	-3.87855	-1.71154	2.16701	-2.16701
P15428			-10		-9.5	-11.2	11.2
P15502	0.683488	16.2	10.5	14.1	10.8
P15529	-7.5			14.1	10.8
P15559	8.5	3.05703	-0.0319419	-9.3	-9.5	-3.08897	3.08897
P15880	-1.10761	-0.0770786	-0.339071	1.03053	0.768534	-0.261992	0.261992
P15882			-10		-9.5	-11.2	11.2
P15924	1.69273	3.58169	6.34475	1.88896	4.65201	2.76305	-2.76305
P15954	-1.17885	-1.49524	0.37356	-0.316391	1.55241	1.8688	-1.8688
P16070	-7.5			14.1	10.8
P16083	8.5	16.2	10.5
P16112	-7.5			14.1	10.8
P16144			-10		-9.5	-11.2	11.2
P16152	1.66146	-0.44354	-1.17724	-2.105	-2.8387	-0.733701	0.733701
P16157	3.53259	2.61502	2.12694	-0.917574	-1.40565	-0.488076	0.488076
P16219	0.0243268	1.90434	1.79401	1.88001	1.76969	-0.110325	0.110325
P16220		-9	-10	-9.3	-9.5	4.67978	-4.67978
P16260			-10		-9.5	-11.2	11.2
P16278	-3.05952	16.2	10.5	14.1	10.8
P16284	-0.438989	-1.74516	-2.68406	-1.30617	-2.24507	-0.938908	0.938908
P16401	-2.07953	16.2	-2.39681	14.1	-0.317281	-11.2	11.2
P16402	-1.36369	-2.77798	-2.29747	-1.41429	-0.93378	0.480511	-0.480511
P16403	-0.142519	2.14356	3.44189	2.28608	3.58441	1.29834	-1.29834
P16435	1.57696	6.57002	1.96491	4.99306	0.387946	-4.60511	4.60511
P16444	8.5	16.2	10.5
P16452	2.45136	16.2	6.17969	14.1	3.72833	-11.2	11.2
P16562	-7.5			14.1	10.8
P16591	8.5	0.977776	-1.55499	-9.3	-9.5	-2.53276	2.53276
P16615	1.06087	7.92369	7.97147	6.86282	6.9106	0.0477753	-0.0477753
P16671	1.51519	16.2	10.5	14.1	10.8
P16860		-9	-10	-9.3	-9.5	-0.780895	0.780895
P16885	5.13468	16.2	10.5	14.1	10.8
P16930	2.35156	5.54708	3.23048	3.19553	0.878925	-2.3166	2.3166
P17050	-7.5			14.1	10.8
P17096	-7.5			14.1	10.8
P17152	-1.2134	16.2	-0.160272	14.1	1.05313	-11.2	11.2
P17174	0.148353	0.499412	0.660013	0.35106	0.51166	0.160601	-0.160601
P17301	8.5	16.2	10.5
P17302	1.15538	16.2	10.5	14.1	10.8
P17342		-9		-9.3		9.5	-9.5
P17480	1.43179	-2.59933	-2.94814	-4.03112	-4.37993	-0.34881	0.34881
P17516			-10		-9.5	-11.2	11.2
P17568	-0.697891	1.76174	-0.685667	2.45963	0.0122242	-2.4474	2.4474
P17600	8.5	16.2	1.02223		-9.5	-11.2	11.2
P17612	-1.2951	-1.10901	-0.871443	0.186096	0.423661	0.237565	-0.237565
P17655	-1.94775	3.79933	1.02726	5.74708	2.97501	-2.77207	2.77207
P17661	-0.802153	-1.96819	-2.04187	-1.16604	-1.23971	-0.073674	0.073674
P17812	8.5	16.2	4.37781		-9.5	-11.2	11.2
P17813	-1.70954	16.2	10.5	14.1	10.8
P17844	1.42749	2.1786	2.15891	0.751114	0.73142	-0.0196944	0.0196944
P17858	-1.72687	-1.30274	-0.0907465	0.424135	1.63613	1.21199	-1.21199
P17931		-9		-9.3		9.5	-9.5
P17980	0.896069	-0.978255	0.0285888	-1.87432	-0.86748	1.00684	-1.00684
P17987	-1.86273	-2.22859	-1.51226	-0.365857	0.350471	0.716328	-0.716328
P18031	-7.5			14.1	10.8
P18054	8.5	16.2	10.5
P18077	-1.16837	-2.113	-0.405025	-0.944624	0.763348	1.70797	-1.70797
P18084	-0.203185	16.2	2.2187	14.1	2.42188	-11.2	11.2
P18124	-0.842996	-0.574951	-0.44018	0.268045	0.402816	0.134771	-0.134771
P18206	-0.276844	-0.393707	-1.51149	-0.116863	-1.23464	-1.11778	1.11778
P18433	0.197956	-1.78036	-3.28549	-1.97832	-3.48344	-1.50512	1.50512
P18583	-7.5			14.1	10.8
P18621	-0.818171	-1.60548	-1.85274	-0.78731	-1.03457	-0.247256	0.247256
P18669	0.268296	0.513937	1.57238	0.245641	1.30409	1.05845	-1.05845
P18754	0.504695	1.46238	-0.117388	0.957686	-0.622083	-1.57977	1.57977
P18859	2.06078	16.2	2.30838	14.1	0.247601	-11.2	11.2
P18887	0.395199	-2.16323	0.651079	-2.55842	0.25588	2.8143	-2.8143
P19021	2.53957	1.13827	1.76417	-1.4013	-0.775401	0.6259	-0.6259
P19022	0.129215	-1.07973	-1.92144	-1.20894	-2.05066	-0.841711	0.841711
P19086		-9		-9.3		9.5	-9.5
P19174	0.705728	1.84976	0.204547	1.14403	-0.501181	-1.64521	1.64521
P19224	8.5	16.2	10.5
P19237	-7.5		-10	14.1	3.97608	-11.2	11.2
P19256	-7.5			14.1	10.8
P19320	8.5	-1.75634	-5.36481	-9.3	-9.5	-3.60847	3.60847
P19338	-0.442966	1.18902	0.185787	1.63198	0.628754	-1.00323	1.00323
P19367	-0.628033	-0.763262	-2.43713	-0.135229	-1.8091	-1.67387	1.67387
P19404	-1.76569	0.551166	-2.37533	2.31686	-0.609642	-2.9265	2.9265
P19429	0.552294	-2.28383	-1.77131	-2.83613	-2.32361	0.51252	-0.51252
P19474	-7.5			14.1	10.8
P19525	-7.5	-9		1.85729	10.8	9.5	-9.5
P19623	-7.5		-10	14.1	0.91645	-11.2	11.2
P19634	-7.5			14.1	10.8
P19652	-7.5			14.1	10.8
P19784	-7.5	-9	-10	1.26249	3.20581	1.94333	-1.94333
P19823	0.650975	-0.715685	-1.04625	-1.36666	-1.69723	-0.330566	0.330566
P19827	0.0370875	3.53001	4.95587	3.49292	4.91878	1.42586	-1.42586
P19838			-10		-9.5	-11.2	11.2
P19875	8.5	16.2	10.5
P20042	-0.770037	1.05007	1.12171	1.82011	1.89174	0.0716364	-0.0716364
P20062			-10		-9.5	-11.2	11.2
P20073	0.524162	-3.0509	-2.97669	-3.57506	-3.50085	0.0742148	-0.0742148
P20160	-7.5			14.1	10.8
P20290	-1.75086	16.2	10.5	14.1	10.8
P20339	-1.24352	-0.493047	-0.804836	0.750473	0.438684	-0.311789	0.311789
P20591	-7.5			14.1	10.8
P20592	-7.5			14.1	10.8
P20594		-9	-10	-9.3	-9.5	-1.98601	1.98601
P20618	-2.50005	-3.16007	-3.19553	-0.660015	-0.695478	-0.0354626	0.0354626
P20645	-7.5	-9	-10	-2.67106	-3.38247	-0.711414	0.711414
P20674	-0.654458	0.429413	-1.15404	1.08387	-0.499587	-1.58346	1.58346
P20700	1.36461	-0.416167	-0.437585	-1.78078	-1.80219	-0.0214182	0.0214182
P20701	-7.5			14.1	10.8
P20718			-10		-9.5	-11.2	11.2
P20774	-3.2953	-4.87902	-4.2262	-1.58372	-0.930903	0.652819	-0.652819
P20807		-9	-10	-9.3	-9.5	4.74704	-4.74704
P20810	-3.28492	-1.43665	-0.215216	1.84827	3.06971	1.22144	-1.22144
P20839	-7.5	-9	-10	-1.22572	-3.03889	-1.81317	1.81317
P20851	-7.5			14.1	10.8
P20908	-7.5		-10	14.1	-8.04185	-11.2	11.2
P20936	2.28309	16.2	1.09074	14.1	-1.19235	-11.2	11.2
P21128		-9	-10	-9.3	-9.5	2.75788	-2.75788
P21266	8.5	16.2	10.5
P21281	-0.449939	-1.27393	-0.338843	-0.823993	0.111096	0.935089	-0.935089
P21283	0.508553	0.985284	10.5	0.476731	10.8	9.5	-9.5
P21291	-2.39897	2.36082	-1.46637	4.75979	0.932607	-3.82719	3.82719
P21333	-0.0520073	-0.295937	-1.63633	-0.243929	-1.58433	-1.3404	1.3404
P21359	8.5	1.48835	0.0301377	-9.3	-9.5	-1.45821	1.45821
P21397	-2.42024	0.33058	-3.65044	2.75082	-1.2302	-3.98102	3.98102
P21399	0.241383	1.74574	2.34246	1.50436	2.10107	0.596719	-0.596719
P21439	2.19024	16.2	10.5	14.1	10.8
P21579			-10		-9.5	-11.2	11.2
P21589	-0.440332	-6.25908	-8.54298	-5.81874	-8.10264	-2.2839	2.2839
P21695	2.06435	0.217411	1.88451	-1.84693	-0.179836	1.6671	-1.6671
P21741	-7.5	-9	-10	-1.0892	-1.51679	-0.427593	0.427593
P21796	-0.409489	2.73669	3.98562	3.14618	4.39511	1.24893	-1.24893
P21810	-1.98285	-4.16688	-4.2589	-2.18403	-2.27605	-0.0920227	0.0920227
P21912	1.67332	0.941446	1.38002	-0.73187	-0.293298	0.438573	-0.438573
P21926		-9	-10	-9.3	-9.5	1.07438	-1.07438
P21953	-1.06413	-0.0840036	-0.659789	0.980129	0.404343	-0.575786	0.575786
P21964	-0.536709	-1.67643	1.65391	-1.13972	2.19062	3.33035	-3.33035
P21980	-0.172713	-1.3679	-1.90749	-1.19519	-1.73477	-0.539582	0.539582
P22033	-0.308545	1.77082	-1.45213	2.07937	-1.14358	-3.22295	3.22295
P22061	-1.62506	-0.628311	-0.524126	0.996744	1.10093	0.104185	-0.104185
P22087	1.031	-4.26073	-2.84794	-5.29173	-3.87894	1.41279	-1.41279
P22102	5.12566	4.11247	3.86866	-1.01318	-1.257	-0.243814	0.243814
P22105	-0.841455	0.990351	0.241337	1.83181	1.08279	-0.749014	0.749014
P22234	8.5	2.28877	2.63392	-9.3	-9.5	0.345154	-0.345154
P22307	8.5	0.918979	0.0758335	-9.3	-9.5	-0.843146	0.843146
P22314	2.14074	1.85112	1.19052	-0.289615	-0.950213	-0.660597	0.660597
P22352	8.5	16.2	1.22968		-9.5	-11.2	11.2
P22392	2.28199	1.31139	0.603501	-0.970593	-1.67849	-0.707894	0.707894
P22413	-7.5		-10	14.1	0.0562983	-11.2	11.2
P22570	1.42695	-0.762303	-0.149574	-2.18926	-1.57653	0.612729	-0.612729
P22626	0.305136	3.6559	1.58661	3.35076	1.28148	-2.06928	2.06928
P22670	8.5	-1.30515	0.12841	-9.3	-9.5	1.43356	-1.43356
P22681	8.5	16.2	10.5
P22695	-1.30379	1.25254	-0.826699	2.55632	0.47709	-2.07923	2.07923
P22735		-9	-10	-9.3	-9.5	2.39291	-2.39291
P22748	-4.91256	16.2	10.5	14.1	10.8
P22792	4.6525	16.2	10.5	14.1	10.8
P22830	-0.188797	2.07291	1.31922	2.26171	1.50802	-0.753688	0.753688
P22891			-10		-9.5	-11.2	11.2
P22897	2.38333	6.05107	0.465915	3.66775	-1.91741	-5.58516	5.58516
P23083	8.5	16.2	10.5
P23141	5.05662	16.2	10.5	14.1	10.8
P23142	-1.93444	-0.153808	-0.709841	1.78063	1.2246	-0.556033	0.556033
P23193	-7.5	-9	-10	0.971269	2.50261	1.53134	-1.53134
P23219	0.766036	-1.25934	-0.879922	-2.02537	-1.64596	0.379416	-0.379416
P23229	0.730315	4.70599	2.11119	3.97568	1.38087	-2.59481	2.59481
P23246	-0.457298	0.411087	-0.573064	0.868385	-0.115766	-0.984151	0.984151
P23258	-2.14779	-3.76924	-1.81654	-1.62145	0.331249	1.9527	-1.9527
P23276	8.5	16.2	10.5
P23280		-9	-10	-9.3	-9.5	1.81874	-1.81874
P23284	-4.03173	-1.86208	-2.82922	2.16965	1.20251	-0.967142	0.967142
P23297	1.28196	16.2	10.5	14.1	10.8
P23327	0.424455	16.2	10.5	14.1	10.8
P23352			-10		-9.5	-11.2	11.2
P23368	-7.5	-9	-10	-1.40468	-0.355563	1.04912	-1.04912
P23378			-10		-9.5	-11.2	11.2
P23381	-0.26684	0.469862	0.123932	0.736702	0.390772	-0.34593	0.34593
P23396	-1.23281	-0.606232	0.0488558	0.626575	1.28166	0.655088	-0.655088
P23434		-9	-10	-9.3	-9.5	-0.813338	0.813338
P23443		-9		-9.3		9.5	-9.5
P23458	-7.5	-9	-10	-1.32261	-1.03849	0.284123	-0.284123
P23467			-10		-9.5	-11.2	11.2
P23497	8.5	16.2	10.5
P23526	0.765544	0.275064	0.760305	-0.49048	-0.00523943	0.485241	-0.485241
P23528	-0.0260262	-2.63744	-2.48893	-2.61141	-2.4629	0.148509	-0.148509
P23588	-0.930349	0.288641	-0.122334	1.21899	0.808015	-0.410974	0.410974
P23610		-9		-9.3		9.5	-9.5
P23634	0.195528	0.853607	-0.275534	0.658078	-0.471063	-1.12914	1.12914
P23743			-10		-9.5	-11.2	11.2
P23786	-0.61212	2.34882	0.483952	2.96094	1.09607	-1.86487	1.86487
P23919	-7.5			14.1	10.8
P23921		-9		-9.3		9.5	-9.5
P23946	8.5	16.2	10.5
P24043	1.36826	7.00998	5.23356	5.64172	3.8653	-1.77642	1.77642
P24158		-9		-9.3		9.5	-9.5
P24298	-1.773	16.2	10.5	14.1	10.8
P24310	-2.9245	0.0166615	2.2212	2.94116	5.14571	2.20454	-2.20454
P24311		-9		-9.3		9.5	-9.5
P24386	8.5	0.169453	10.5	-9.3		9.5	-9.5
P24534	1.12817	-2.43264	-1.6849	-3.56081	-2.81307	0.747746	-0.747746
P24539	0.556202	1.09618	-0.847114	0.539981	-1.40332	-1.9433	1.9433
P24666	-1.13182	-2.00565	-1.43322	-0.873831	-0.301393	0.572438	-0.572438
P24752	0.365648	1.47999	0.130644	1.11434	-0.235004	-1.34935	1.34935
P24821	-2.94658	16.2	-2.80641	14.1	0.140169	-11.2	11.2
P24844	-2.00619	-2.10485	-3.49752	-0.0986593	-1.49134	-1.39268	1.39268
P24928	8.5	2.59924	1.7162	-9.3	-9.5	-0.883041	0.883041
P25189	-7.5	-9	-10	1.17348	0.508949	-0.664529	0.664529
P25311	-0.129143	16.2	10.5	14.1	10.8
P25325	8.5	-2.32475	-3.29309	-9.3	-9.5	-0.968343	0.968343
P25391	-7.5		-10	14.1	3.49509	-11.2	11.2
P25398	-0.448636	0.915359	-0.726854	1.364	-0.278218	-1.64221	1.64221
P25440	8.5	16.2	10.5
P25490	8.5	-0.257741	0.83021	-9.3	-9.5	1.08795	-1.08795
P25685	-0.137875	-0.975496	1.54827	-0.83762	1.68615	2.52377	-2.52377
P25686	-7.5		-10	14.1	-0.0565949	-11.2	11.2
P25705	0.522945	1.67536	0.986769	1.15242	0.463824	-0.688591	0.688591
P25774	-7.5	-9	-10	-6.22814	-9.48059	-3.25245	3.25245
P25786	-0.718375	-1.52947	-1.12992	-0.811095	-0.411544	0.399551	-0.399551
P25787	0.246276	-1.6605	-0.782094	-1.90678	-1.02837	0.878407	-0.878407
P25788	-2.01222	-2.6955	-2.16922	-0.683276	-0.156992	0.526284	-0.526284
P25789	0.297322	-1.55387	-0.698063	-1.85119	-0.995385	0.855805	-0.855805
P26010	-1.33872	16.2	10.5	14.1	10.8
P26022		-9	-10	-9.3	-9.5	-0.870105	0.870105
P26038	-0.978995	-0.665777	-1.52655	0.313219	-0.547557	-0.860776	0.860776
P26196	-2.26858	-0.0526868	-0.502135	2.2159	1.76645	-0.449448	0.449448
P26358	1.47603	16.2	10.5	14.1	10.8
P26368	-1.66847	0.479497	1.10302	2.14797	2.77149	0.62352	-0.62352
P26373	-0.636749	0.181357	0.576637	0.818105	1.21339	0.39528	-0.39528
P26374			-10		-9.5	-11.2	11.2
P26440	0.781245	2.09649	0.461737	1.31524	-0.319508	-1.63475	1.63475
P26583	-1.46772	-5.77149	-3.67473	-4.30376	-2.20701	2.09675	-2.09675
P26599	0.509302	1.00106	2.33765	0.491754	1.82835	1.33659	-1.33659
P26639	-0.295179	-2.58619	-2.83039	-2.29102	-2.53521	-0.244193	0.244193
P26640	2.29817	-0.0844672	0.0418129	-2.38264	-2.25636	0.12628	-0.12628
P26641	1.05372	-1.3178	-0.512091	-2.37152	-1.56581	0.805706	-0.805706
P26678	-1.49161	16.2	10.5	14.1	10.8
P26885	-7.5	-9	-10	-1.8957	-1.56126	0.334441	-0.334441
P26927	8.5	-4.38748	-2.54657	-9.3	-9.5	1.84091	-1.84091
P27105	-0.736375	-3.33073	-4.53808	-2.59435	-3.8017	-1.20735	1.20735
P27144	8.5	16.2	1.5428		-9.5	-11.2	11.2
P27169	4.0193	16.2	10.5	14.1	10.8
P27338	0.0676245	16.2	2.79605	14.1	2.72843	-11.2	11.2
P27348	-1.79533	-3.66651	-3.3271	-1.87118	-1.53178	0.339406	-0.339406
P27448	8.5	16.2	0.0970983		-9.5	-11.2	11.2
P27487	8.5	-1.46017	10.5	-9.3		9.5	-9.5
P27658	-1.66476	16.2	10.5	14.1	10.8
P27694	-7.5			14.1	10.8
P27695	-2.58063	-0.82165	-2.3347	1.75898	0.245925	-1.51305	1.51305
P27708	8.5	4.52569	1.38382	-9.3	-9.5	-3.14186	3.14186
P27797	-1.3591	1.39997	0.626945	2.75908	1.98605	-0.77303	0.77303
P27816	1.76947	3.88207	1.98842	2.1126	0.218951	-1.89365	1.89365
P27824	-1.56225	3.00364	2.11081	4.5659	3.67306	-0.892837	0.892837
P27918	0.858642	-0.147326	0.709891	-1.00597	-0.148751	0.857217	-0.857217
P27986	-7.5		-10	14.1	-2.08296	-11.2	11.2
P27987	8.5	16.2	10.5
P28062		-9		-9.3		9.5	-9.5
P28066	-0.796463	-2.20763	-1.83991	-1.41117	-1.04345	0.367719	-0.367719
P28070	-0.153362	-1.46441	-0.646893	-1.31104	-0.493531	0.817514	-0.817514
P28072	0.670607	-1.04266	-0.136081	-1.71327	-0.806688	0.90658	-0.90658
P28074	0.465646	0.335969	-1.25383	-0.129676	-1.71948	-1.5898	1.5898
P28288	2.27358	0.620107	0.747364	-1.65347	-1.52622	0.127257	-0.127257
P28289	-7.5	-9	-10	-4.33297	-6.10923	-1.77626	1.77626
P28330	1.7443	3.99032	2.62908	2.24602	0.884786	-1.36123	1.36123
P28331	-1.28082	0.908504	-0.919916	2.18932	0.360899	-1.82842	1.82842
P28340	-7.5			14.1	10.8
P28347			-10		-9.5	-11.2	11.2
P28370	0.907801	0.69375	3.01497	-0.214051	2.10717	2.32122	-2.32122
P28482	-0.0395918	-2.35756	-2.4258	-2.31797	-2.3862	-0.0682329	0.0682329
P28676		-9	-10	-9.3	-9.5	-1.64663	1.64663
P28799		-9		-9.3		9.5	-9.5
P28827			-10		-9.5	-11.2	11.2
P28838	-1.51275	0.534807	-0.267086	2.04755	1.24566	-0.801893	0.801893
P28845		-9	-10	-9.3	-9.5	-0.362659	0.362659
P28906	0.0489879	16.2	-2.79762	14.1	-2.84661	-11.2	11.2
P29144	1.04302	0.377953	1.28773	-0.665066	0.244714	0.909779	-0.909779
P29218	-2.24939	-2.69966	-1.01676	-0.450272	1.23263	1.6829	-1.6829
P29279	8.5	16.2	-0.337123		-9.5	-11.2	11.2
P29350	8.5	0.186346	10.5	-9.3		9.5	-9.5
P29400	1.59492	0.849507	-0.0188677	-0.745415	-1.61379	-0.868374	0.868374
P29401	1.18025	-1.65143	-0.636765	-2.83167	-1.81701	1.01466	-1.01466
P29474	8.5	16.2	10.5
P29475		-9	-10	-9.3	-9.5	-2.32305	2.32305
P29536		-9	-10	-9.3	-9.5	-1.55915	1.55915
P29590	-7.5			14.1	10.8
P29692	-0.594389	-0.892692	-0.585202	-0.298302	0.00918709	0.307489	-0.307489
P29728	-7.5			14.1	10.8
P29803	0.119951	0.432767	-0.640086	0.312816	-0.760037	-1.07285	1.07285
P29966	-1.5615	0.715254	-0.980512	2.27675	0.580987	-1.69577	1.69577
P29972	0.443274	-0.614528	3.08502	-1.0578	2.64175	3.69955	-3.69955
P30038	-0.69093	1.43517	1.43475	2.1261	2.12568	-0.000419801	0.000419801
P30039	-7.5			14.1	10.8
P30040	-2.89969	0.668141	10.5	3.56784	10.8	9.5	-9.5
P30041	0.60534	-0.560348	0.627372	-1.16569	0.0220314	1.18772	-1.18772
P30042	-0.750385	2.91131	2.68408	3.6617	3.43447	-0.227233	0.227233
P30043	2.14256	1.85612	3.21329	-0.286444	1.07073	1.35718	-1.35718
P30044	8.49677	1.77145	1.30796	-6.72532	-7.18881	-0.463488	0.463488
P30046	8.5	-0.461945	0.106488	-9.3	-9.5	0.568433	-0.568433
P30048	-0.041087	1.11531	0.922317	1.1564	0.963404	-0.192997	0.192997
P30049	0.493688	2.00993	0.609288	1.51624	0.1156	-1.40064	1.40064
P30050	-0.604122	-1.05172	-1.29912	-0.447598	-0.694996	-0.247398	0.247398
P30084	1.04605	0.508584	1.31219	-0.537466	0.266139	0.803605	-0.803605
P30085	0.0656145	0.523586	0.0966192	0.457971	0.0310046	-0.426967	0.426967
P30086	-0.928326	1.58882	1.65351	2.51714	2.58184	0.0646953	-0.0646953
P30101	-2.0735	-0.0829153	-0.35512	1.99058	1.71838	-0.272205	0.272205
P30153	1.03072	0.568785	0.774085	-0.461932	-0.256631	0.205301	-0.205301
P30405	0.343403	-2.34002	-0.426699	-2.68343	-0.770102	1.91332	-1.91332
P30419	0.142796	3.33022	1.39155	3.18743	1.24875	-1.93867	1.93867
P30453	8.5	16.2	10.5
P30519	-7.5	-9		-1.77691	10.8	9.5	-9.5
P30520		-9	-10	-9.3	-9.5	0.353553	-0.353553
P30533	-7.5		-10	14.1	5.01591	-11.2	11.2
P30566	1.97856	-1.30806	-0.138124	-3.28662	-2.11668	1.16993	-1.16993
P30613	-1.15947	-1.74248	-0.81838	-0.583016	0.341087	0.924103	-0.924103
P30622	1.03041	1.71598	1.11353	0.685574	0.0831261	-0.602448	0.602448
P30626	4.2404	-0.167157	-0.407072	-4.40756	-4.64747	-0.239915	0.239915
P30711		-9	-10	-9.3	-9.5	-1.73421	1.73421
P30740	-2.95354	-2.12664	-5.02921	0.826895	-2.07567	-2.90256	2.90256
P30837	8.5	16.2	10.5
P30876	1.34171	-0.775048	-2.15105	-2.11675	-3.49275	-1.376	1.376
P31040	1.20964	2.50036	2.09617	1.29072	0.886533	-0.404187	0.404187
P31146	2.4304	1.1705	4.49852	-1.25991	2.06812	3.32802	-3.32802
P31153	-1.29811	0.128311	-0.499928	1.42643	0.798186	-0.628239	0.628239
P31323	-3.8072	-1.69401	-3.04124	2.11319	0.765958	-1.34723	1.34723
P31327			-10		-9.5	-11.2	11.2
P31483	-7.5	-9		-0.423295	10.8	9.5	-9.5
P31513			-10		-9.5	-11.2	11.2
P31645			-10		-9.5	-11.2	11.2
P31689	-3.08073	-2.71427	1.39968	0.366461	4.48041	4.11395	-4.11395
P31751	2.27042	-2.5922	-1.30939	-4.86262	-3.57981	1.28281	-1.28281
P31930	-0.822735	1.87352	-0.566213	2.69626	0.256522	-2.43974	2.43974
P31937	0.702334	0.131068	-1.07104	-0.571266	-1.77337	-1.2021	1.2021
P31939	5.10602	0.675729	1.00008	-4.43029	-4.10594	0.324356	-0.324356
P31942	-2.18678	16.2	10.5	14.1	10.8
P31943	-2.55775	-4.70619	-4.53389	-2.14844	-1.97614	0.1723	-0.1723
P31944			-10		-9.5	-11.2	11.2
P31946	-7.5	-9	-10	-2.15001	-1.68494	0.465065	-0.465065
P31947	-7.5			14.1	10.8
P31948	-1.81388	3.93974	3.52876	5.75362	5.34264	-0.410985	0.410985
P31949		-9	-10	-9.3	-9.5	-1.99788	1.99788
P32004		-9	-10	-9.3	-9.5	-6.8369	6.8369
P32019			-10		-9.5	-11.2	11.2
P32119	2.03434	3.50658	2.49736	1.47224	0.46302	-1.00922	1.00922
P32121			-10		-9.5	-11.2	11.2
P32189	-2.03366	16.2	0.792301	14.1	2.82596	-11.2	11.2
P32418	1.96462	-2.03385	-3.20099	-3.99846	-5.16561	-1.16714	1.16714
P32455	-4.1386	-2.84796	-3.55008	1.29064	0.588524	-0.702117	0.702117
P32456	8.5	16.2	10.5
P32929		-9	-10	-9.3	-9.5	-4.7494	4.7494
P32969	0.349456	-1.53682	-2.45903	-1.88627	-2.80848	-0.922207	0.922207
P33121	0.659592	5.01031	2.69018	4.35071	2.03059	-2.32013	2.32013
P33151	-0.347436	-0.0646302	-1.10822	0.282806	-0.760786	-1.04359	1.04359
P33241	8.5	-1.62628	-1.003	-9.3	-9.5	0.623288	-0.623288
P33316	-7.5			14.1	10.8
P33527	-1.16533	16.2	-2.68583	14.1	-1.52049	-11.2	11.2
P33763			-10		-9.5	-11.2	11.2
P33897	8.5	1.87996	10.5	-9.3		9.5	-9.5
P34096	-7.5			14.1	10.8
P34741	-7.5	-9	-10	-0.941893	-2.73469	-1.7928	1.7928
P34896	8.5	-4.44758	-6.07098	-9.3	-9.5	-1.6234	1.6234
P34897	0.820165	0.62326	-2.33924	-0.196905	-3.15941	-2.9625	2.9625
P34913	4.04166	1.073	4.58383	-2.96866	0.54217	3.51083	-3.51083
P34932	1.66358	1.8259	1.58003	0.162322	-0.0835475	-0.245869	0.245869
P34947	3.7165	-1.47513	-1.86332	-5.19164	-5.57983	-0.388189	0.388189
P34949	3.2155	0.410486	0.347705	-2.80502	-2.8678	-0.0627819	0.0627819
P35030	-1.60237	-0.370126	-1.15731	1.23225	0.445068	-0.787179	0.787179
P35052	2.86655	16.2	10.5	14.1	10.8
P35080	-0.711955	-1.19364	-1.3679	-0.481682	-0.655942	-0.17426	0.17426
P35221	2.09167	-1.69495	-2.29291	-3.78663	-4.38458	-0.597953	0.597953
P35222	-0.110583	-2.28522	-2.85904	-2.17464	-2.74846	-0.573821	0.573821
P35232	-2.02676	-0.412632	-2.38755	1.61412	-0.360793	-1.97492	1.97492
P35237	8.5	0.00959244	1.167	-9.3	-9.5	1.15741	-1.15741
P35251	8.5	16.2	10.5
P35268	-1.41976	-1.23212	-1.3755	0.187641	0.0442664	-0.143375	0.143375
P35270	0.118677	1.19343	3.48759	1.07475	3.36891	2.29416	-2.29416
P35443	-3.19308	4.45044	6.41873	7.64352	9.61181	1.96828	-1.96828
P35555	0.481168	0.474409	2.26788	-0.00675986	1.78671	1.79347	-1.79347
P35573	-0.435594	0.652076	-0.073516	1.08767	0.362078	-0.725592	0.725592
P35579	0.308498	0.0982608	-0.848545	-0.210237	-1.15704	-0.946806	0.946806
P35580	0.00470282	-0.175987	-1.1711	-0.18069	-1.1758	-0.99511	0.99511
P35606	2.11727	2.22783	1.28412	0.11056	-0.833155	-0.943714	0.943714
P35611	1.39254	-1.85426	-2.53979	-3.2468	-3.93233	-0.685528	0.685528
P35612	3.76505	16.2	6.11454	14.1	2.34949	-11.2	11.2
P35613	-0.020267	3.55668	2.53284	3.57695	2.55311	-1.02384	1.02384
P35626	-7.5	-9	-10	-1.24054	-3.03141	-1.79088	1.79088
P35637	-0.778327	-1.02623	-0.657838	-0.247906	0.120489	0.368394	-0.368394
P35658		-9		-9.3		9.5	-9.5
P35659	-0.401897	0.760762	4.07991	1.16266	4.48181	3.31915	-3.31915
P35749	0.0821466	-0.0914995	-1.10938	-0.173646	-1.19153	-1.01788	1.01788
P35754	-7.5	-9	-10	-1.8889	-0.183219	1.70568	-1.70568
P35813	1.75913	-1.18035	-0.295392	-2.93947	-2.05452	0.884955	-0.884955
P35858	8.5	1.72972	10.5	-9.3		9.5	-9.5
P35869		-9	-10	-9.3	-9.5	-1.27447	1.27447
P35914	-0.749468	-1.09304	-1.94538	-0.343574	-1.19592	-0.852343	0.852343
P35998	-0.285727	-0.38532	-0.0113226	-0.0995925	0.274405	0.373997	-0.373997
P36404	-7.5	-9		0.0876226	10.8	9.5	-9.5
P36405	-7.5			14.1	10.8
P36542	1.43666	1.69466	0.23522	0.257997	-1.20144	-1.45944	1.45944
P36543	-7.5	-9	-10	-1.53288	-0.177023	1.35586	-1.35586
P36551	0.477513	-0.832521	-2.80703	-1.31003	-3.28454	-1.97451	1.97451
P36578	-0.844172	-0.771821	-0.898197	0.0723513	-0.0540253	-0.126377	0.126377
P36776	-0.126123	4.15162	3.22773	4.27774	3.35385	-0.923891	0.923891
P36871	-0.0896497	1.39874	1.65205	1.48839	1.7417	0.253312	-0.253312
P36873	-0.212657	-1.79018	-1.92532	-1.57753	-1.71267	-0.135137	0.135137
P36915	1.74512	16.2	10.5	14.1	10.8
P36952	-7.5			14.1	10.8
P36955	-2.42906	1.73081	1.20808	4.15987	3.63714	-0.522735	0.522735
P36957	-0.564056	0.910966	0.455234	1.47502	1.01929	-0.455732	0.455732
P36959	1.17238	-1.96767	-2.47766	-3.14006	-3.65004	-0.509982	0.509982
P36969	-0.755315	-1.14773	-0.840416	-0.392412	-0.0851008	0.307311	-0.307311
P37198	8.5	-2.51658	0.838234	-9.3	-9.5	3.35482	-3.35482
P37802	3.39803	-0.452876	1.33574	-3.85091	-2.06229	1.78861	-1.78861
P37837	-0.513618	-0.852984	-0.887635	-0.339366	-0.374018	-0.0346516	0.0346516
P37840	8.5	16.2	10.5
P38117	1.25583	2.65976	1.86723	1.40393	0.611402	-0.792528	0.792528
P38159	-1.34815	-2.64544	-0.0304256	-1.2973	1.31772	2.61502	-2.61502
P38571			-10		-9.5	-11.2	11.2
P38606	0.188035	0.320549	1.03596	0.132514	0.847925	0.715411	-0.715411
P38646	-0.141699	3.36713	1.99385	3.50883	2.13555	-1.37328	1.37328
P38919	-1.51238	-1.5961	-0.553736	-0.0837118	0.958648	1.04236	-1.04236
P39019	-0.885887	-0.121273	0.0817869	0.764614	0.967674	0.20306	-0.20306
P39023	0.622029	-1.84249	-1.0508	-2.46452	-1.67283	0.791683	-0.791683
P39059	0.730811	16.2	10.5	14.1	10.8
P39060	-1.62797	-4.97137	-5.54245	-3.34339	-3.91448	-0.571088	0.571088
P39210	8.5	16.2	-1.36203		-9.5	-11.2	11.2
P39656	-0.571056	0.775567	0.177686	1.34662	0.748742	-0.59788	0.59788
P39687	-2.92708	-0.131905	-2.88917	2.79518	0.0379157	-2.75726	2.75726
P39748		-9		-9.3		9.5	-9.5
P39880			-10		-9.5	-11.2	11.2
P40121	-2.9444	16.2	10.5	14.1	10.8
P40123	0.791168	-0.484463	0.299456	-1.27563	-0.491711	0.783919	-0.783919
P40189	8.5	16.2	10.5
P40197	8.5	16.2	10.5
P40222	8.5	16.2	10.5
P40227	-1.44683	-2.45452	-2.32201	-1.00769	-0.875188	0.132502	-0.132502
P40261			-10		-9.5	-11.2	11.2
P40429	-1.52875	-0.421425	-0.975368	1.10733	0.553384	-0.553943	0.553943
P40763	2.25558	0.387486	1.05676	-1.86809	-1.19882	0.669269	-0.669269
P40818	8.5	0.308609	0.934723	-9.3	-9.5	0.626114	-0.626114
P40855	-7.5	-9	-10	0.401615	-1.35692	-1.75853	1.75853
P40925	0.238987	0.193949	0.100454	-0.0450379	-0.138533	-0.0934956	0.0934956
P40926	-0.0677982	-0.415931	-0.511986	-0.348132	-0.444188	-0.0960558	0.0960558
P40938		-9		-9.3		9.5	-9.5
P40939	0.647546	2.47373	2.42597	1.82618	1.77842	-0.0477612	0.0477612
P41091	-0.505438	-0.577277	0.50246	-0.0718391	1.0079	1.07974	-1.07974
P41180	-7.5			14.1	10.8
P41214	8.5	16.2	1.25693		-9.5	-11.2	11.2
P41218	4.07288	16.2	10.5	14.1	10.8
P41219	-1.5088	-3.19171	-3.36289	-1.68291	-1.85409	-0.171177	0.171177
P41222	8.5	16.2	10.5
P41223	-7.5	-9	-10	-0.660523	0.412743	1.07327	-1.07327
P41226	8.5	16.2	10.5
P41227	-7.5			14.1	10.8
P41240	-7.5		-10	14.1	0.895461	-11.2	11.2
P41247		-9		-9.3		9.5	-9.5
P41250	-0.0226513	-0.6736	-1.20344	-0.650949	-1.18079	-0.529841	0.529841
P41252	2.76896	-0.469751	-0.922198	-3.23871	-3.69116	-0.452447	0.452447
P42126	8.5	3.13171	2.09563	-9.3	-9.5	-1.03608	1.03608
P42167	0.0813084	0.0305286	1.07903	-0.0507798	0.997717	1.0485	-1.0485
P42224	-2.51408	1.77412	1.3593	4.2882	3.87338	-0.414823	0.414823
P42226	8.5	-0.431333	-0.862859	-9.3	-9.5	-0.431526	0.431526
P42285	0.332356	-0.808228	2.81467	-1.14058	2.48231	3.6229	-3.6229
P42345	6.02276	3.64644	3.06509	-2.37632	-2.95766	-0.581344	0.581344
P42356	4.57728	0.74965	0.485095	-3.82763	-4.09218	-0.264555	0.264555
P42566	2.93367	2.28558	-0.433875	-0.648094	-3.36755	-2.71945	2.71945
P42574	-7.5	-9		-2.22324	10.8	9.5	-9.5
P42677	-0.249964	-0.104195	0.898558	0.145768	1.14852	1.00275	-1.00275
P42696		-9	-10	-9.3	-9.5	2.82924	-2.82924
P42702	8.5	16.2	10.5
P42704	-0.330879	3.02759	1.31504	3.35847	1.64592	-1.71255	1.71255
P42765	0.627924	1.75529	-0.406029	1.12737	-1.03395	-2.16132	2.16132
P42766	-0.953903	-0.897324	0.111363	0.0565797	1.06527	1.00869	-1.00869
P42768	8.5	16.2	10.5
P42858	8.5	0.22024	-0.478921	-9.3	-9.5	-0.699161	0.699161
P42892	8.5	0.0996844	-1.95001	-9.3	-9.5	-2.04969	2.04969
P43034	1.59594	-0.0174429	0.515159	-1.61339	-1.08079	0.532602	-0.532602
P43121	-1.11995	0.6063	-0.0568714	1.72625	1.06308	-0.663172	0.663172
P43155	0.36421	2.28476	2.64318	1.92055	2.27897	0.358424	-0.358424
P43235		-9	-10	-9.3	-9.5	-2.91061	2.91061
P43243	1.60895	4.77649	6.38479	3.16753	4.77584	1.60831	-1.60831
P43251	0.749935	16.2	10.5	14.1	10.8
P43304	-1.53345	-1.257	-1.13654	0.276454	0.396913	0.120459	-0.120459
P43307	0.382132	1.42031	0.0937871	1.03818	-0.288345	-1.32652	1.32652
P43353			-10		-9.5	-11.2	11.2
P43378		-9	-10	-9.3	-9.5	2.24204	-2.24204
P43405	8.5	4.23376	10.5	-9.3		9.5	-9.5
P43487	1.50472	-1.204	-0.387491	-2.70872	-1.89222	0.816506	-0.816506
P43490	3.67546	0.764335	2.14149	-2.91113	-1.53397	1.37716	-1.37716
P43652	3.08399	16.2	10.5	14.1	10.8
P43686	-0.465299	-2.47503	-1.19912	-2.00973	-0.733826	1.2759	-1.2759
P43694	2.56676	16.2	10.5	14.1	10.8
P43897	-1.39317	0.568318	1.45446	1.96149	2.84763	0.88614	-0.88614
P45379	-0.823602	-1.57017	-1.47613	-0.746569	-0.652531	0.0940373	-0.0940373
P45880	-2.46253	-1.81348	-3.38619	0.649053	-0.923654	-1.57271	1.57271
P45954	-4.19584	1.39605	0.538135	5.59189	4.73397	-0.857919	0.857919
P45974	2.76592	1.10761	0.888571	-1.65831	-1.87735	-0.219038	0.219038
P45983		-9	-10	-9.3	-9.5	-0.898687	0.898687
P45985	1.55398	16.2	2.40425	14.1	0.850275	-11.2	11.2
P46013		-9		-9.3		9.5	-9.5
P46019	8.5	16.2	-1.92686		-9.5	-11.2	11.2
P46020	2.33483	4.37001	3.11028	2.03518	0.775446	-1.25973	1.25973
P46060	8.5	-0.0335024	1.07464	-9.3	-9.5	1.10814	-1.10814
P46063	0.152971	4.67099	10.5	4.51801	10.8	9.5	-9.5
P46087		-9	-10	-9.3	-9.5	1.86207	-1.86207
P46100	1.68376	16.2	-1.03388	14.1	-2.71764	-11.2	11.2
P46108	2.61865	-1.70442	-0.537927	-4.32307	-3.15658	1.16649	-1.16649
P46109	-7.5	-9	-10	-2.44762	-1.10068	1.34694	-1.34694
P46199	-0.281959	2.00695	0.220671	2.2889	0.50263	-1.78627	1.78627
P46379	4.54261	0.926106	-0.486985	-3.61651	-5.0296	-1.41309	1.41309
P46459	0.336008	0.177561	-1.07509	-0.158447	-1.4111	-1.25265	1.25265
P46531		-9	-10	-9.3	-9.5	2.40263	-2.40263
P46734	-7.5			14.1	10.8
P46736		-9	-10	-9.3	-9.5	3.32108	-3.32108
P46776	-0.256531	0.687561	0.194685	0.944092	0.451216	-0.492876	0.492876
P46777	-0.347939	-1.23779	-0.818965	-0.88985	-0.471026	0.418824	-0.418824
P46778	-1.54421	-2.12577	-2.3659	-0.581564	-0.821689	-0.240125	0.240125
P46779	0.102903	2.10528	1.0193	2.00237	0.916393	-1.08598	1.08598
P46781	-2.39173	-0.943631	-1.13671	1.4481	1.25503	-0.193078	0.193078
P46782	-0.969393	-1.01974	-1.35183	-0.0503521	-0.382434	-0.332081	0.332081
P46783	-1.45559	-0.505865	-1.62254	0.949721	-0.166956	-1.11668	1.11668
P46821	-1.20174	0.25179	-0.121718	1.45353	1.08002	-0.373508	0.373508
P46926	0.136608	-1.59136	-1.04204	-1.72797	-1.17865	0.54932	-0.54932
P46934	8.5	16.2	10.5
P46939	1.27485	1.94671	0.739035	0.671861	-0.535819	-1.20768	1.20768
P46940	-1.10185	0.608386	0.152456	1.71024	1.25431	-0.45593	0.45593
P46976	-0.358856	2.83936	0.741186	3.19821	1.10004	-2.09817	2.09817
P46977	-0.116506	1.24156	1.74966	1.35806	1.86616	0.508103	-0.508103
P47712	-7.5			14.1	10.8
P47755	-0.228412	-0.147753	-0.554383	0.0806596	-0.32597	-0.40663	0.40663
P47756	-0.816302	-0.779019	-1.49453	0.0372835	-0.678223	-0.715507	0.715507
P47813	-7.5		-10	14.1	0.85882	-11.2	11.2
P47895		-9	-10	-9.3	-9.5	-5.1422	5.1422
P47897	3.9888	0.730602	0.294197	-3.2582	-3.6946	-0.436405	0.436405
P47914	0.78913	16.2	10.5	14.1	10.8
P47985	-1.77796	0.88963	-2.07083	2.66759	-0.292874	-2.96046	2.96046
P47989	2.95125	16.2	10.5	14.1	10.8
P48047	0.691778	1.11594	-0.756881	0.42416	-1.44866	-1.87282	1.87282
P48059	1.26306	-0.908085	-0.143146	-2.17115	-1.40621	0.764939	-0.764939
P48147	0.117026	-0.22786	-1.07596	-0.344887	-1.19299	-0.848103	0.848103
P48163	3.21717	-0.208999	-0.614649	-3.42617	-3.83182	-0.40565	0.40565
P48307		-9		-9.3		9.5	-9.5
P48378		-9	-10	-9.3	-9.5	1.85936	-1.85936
P48382	-7.5			14.1	10.8
P48426	-7.5	-9	-10	-1.34659	-1.10436	0.242233	-0.242233
P48444	0.808459	3.3403	2.88221	2.53184	2.07375	-0.458086	0.458086
P48449	-7.5			14.1	10.8
P48454	-7.5	-9	-10	-0.426601	-0.649099	-0.222498	0.222498
P48506	2.79091	5.12465	3.08066	2.33374	0.28975	-2.04399	2.04399
P48507	4.37255	16.2	3.18373	14.1	-1.18882	-11.2	11.2
P48509	-7.5	-9	-10	0.571518	-1.93498	-2.5065	2.5065
P48539	-7.5			14.1	10.8
P48553	8.5	1.83972	-2.24241	-9.3	-9.5	-4.08213	4.08213
P48556	-7.5	-9	-10	0.272584	-0.483324	-0.755908	0.755908
P48634	1.63216	16.2	-0.203016	14.1	-1.83518	-11.2	11.2
P48637	0.568453	-2.65193	-1.87107	-3.22039	-2.43952	0.780863	-0.780863
P48643	-0.702831	-2.24793	-1.61785	-1.5451	-0.91502	0.630077	-0.630077
P48651	-7.5		-10	14.1	1.93578	-11.2	11.2
P48681	-4.74213	-5.05407	-5.93886	-0.311947	-1.19674	-0.884792	0.884792
P48728	-7.5	-9	-10	-3.69108	-6.65236	-2.96128	2.96128
P48729	-0.725702	0.359335	-1.14096	1.08504	-0.415256	-1.50029	1.50029
P48735	0.482943	0.288394	0.527505	-0.194549	0.0445622	0.239112	-0.239112
P48739	-7.5		-10	14.1	-0.470111	-11.2	11.2
P48740	8.5	16.2	1.58704		-9.5	-11.2	11.2
P48751	8.5	16.2	10.5
P48960	-7.5			14.1	10.8
P49023	8.5	-0.848025	-2.55199	-9.3	-9.5	-1.70396	1.70396
P49116	8.5	-0.229947	10.5	-9.3		9.5	-9.5
P49189	-2.72769	-6.07234	-6.19165	-3.34465	-3.46396	-0.119317	0.119317
P49207	-0.598802	-1.44602	-0.592688	-0.847216	0.00611436	0.85333	-0.85333
P49247	-7.5	-9	-10	-1.31751	0.906141	2.22365	-2.22365
P49257	1.16544	3.90459	4.12284	2.73915	2.95741	0.218255	-0.218255
P49321	-2.63873	16.2	10.5	14.1	10.8
P49327	4.72147	16.2	5.56699	14.1	0.845521	-11.2	11.2
P49354	-7.5	-9	-10	-3.19221	-4.47804	-1.28583	1.28583
P49356	-2.29978	16.2	-0.654145	14.1	1.64563	-11.2	11.2
P49368	-1.17304	-1.75952	-1.24044	-0.586473	-0.0673983	0.519075	-0.519075
P49406	-2.08901	16.2	10.5	14.1	10.8
P49407	-0.770588	-0.0630217	-1.9379	0.707566	-1.16731	-1.87487	1.87487
P49411	-0.821056	3.66438	3.06494	4.48543	3.886	-0.599436	0.599436
P49419	-3.02851	-4.53845	-4.61098	-1.50994	-1.58247	-0.0725286	0.0725286
P49441	2.95327	-0.737846	-0.586584	-3.69112	-3.53985	0.151262	-0.151262
P49448	-0.0886436	0.240959	-0.0621697	0.329603	0.026474	-0.303129	0.303129
P49458	-7.5			14.1	10.8
P49585	-3.89825	16.2	-0.192144	14.1	3.70611	-11.2	11.2
P49588	2.40935	-0.254617	0.587318	-2.66397	-1.82203	0.841936	-0.841936
P49589	-0.820774	-3.53621	-3.27931	-2.71544	-2.45853	0.256905	-0.256905
P49591	-1.08166	-0.404506	0.356599	0.677153	1.43826	0.761106	-0.761106
P49593	0.629597	16.2	0.266009	14.1	-0.363587	-11.2	11.2
P49641	1.73303	-1.31377	10.5	-3.0468	10.8	9.5	-9.5
P49674	-7.5		-10	14.1	3.68509	-11.2	11.2
P49711	8.5	-1.90711	2.03407	-9.3	-9.5	3.94118	-3.94118
P49720	-0.714559	-2.16252	-1.28457	-1.44796	-0.570007	0.877954	-0.877954
P49721	-0.229807	-0.439201	-0.740549	-0.209394	-0.510742	-0.301348	0.301348
P49747	-1.45085	16.2	10.5	14.1	10.8
P49748	1.07203	3.99622	2.36979	2.92419	1.29775	-1.62643	1.62643
P49750	8.5	16.2	10.5
P49753	1.41132	7.15068	5.01469	5.73936	3.60337	-2.13599	2.13599
P49754	8.5	1.24749	10.5	-9.3		9.5	-9.5
P49755	-0.64441	3.27494	0.126474	3.91935	0.770884	-3.14847	3.14847
P49756	8.5	-0.660818	2.23605	-9.3	-9.5	2.89687	-2.89687
P49757	8.5	0.662145	10.5	-9.3		9.5	-9.5
P49773	3.30668	1.18854	0.69254	-2.11815	-2.61414	-0.495996	0.495996
P49788		-9	-10	-9.3	-9.5	-5.04288	5.04288
P49790			-10		-9.5	-11.2	11.2
P49792	1.4562	-2.49273	-0.785369	-3.94893	-2.24156	1.70736	-1.70736
P49802		-9	-10	-9.3	-9.5	-0.952866	0.952866
P49815	8.5	3.7295	3.28967	-9.3	-9.5	-0.439835	0.439835
P49821	-1.22465	0.558178	-1.03438	1.78283	0.190278	-1.59255	1.59255
P49840	0.0732214	2.22768	3.18027	2.15446	3.10705	0.952593	-0.952593
P49841	-0.255672	2.01642	2.54894	2.27209	2.80461	0.532514	-0.532514
P49902	0.834354	2.85973	0.780038	2.02537	-0.0543163	-2.07969	2.07969
P49903	-7.5	-9	-10	0.489342	-2.51341	-3.00275	3.00275
P49908	8.5	16.2	10.5
P49913	-4.54203	16.2	10.5	14.1	10.8
P49915	-2.87436	4.51028	3.07343	7.38464	5.94779	-1.43685	1.43685
P49916		-9	-10	-9.3	-9.5	2.00132	-2.00132
P49959		-9	-10	-9.3	-9.5	5.57136	-5.57136
P49961	8.5	16.2	1.53321		-9.5	-11.2	11.2
P50120			-10		-9.5	-11.2	11.2
P50135	-7.5	-9		-3.202	10.8	9.5	-9.5
P50148	-0.580728	-2.08499	-1.92051	-1.50426	-1.33978	0.164482	-0.164482
P50213	1.10087	1.32924	1.50542	0.228372	0.404556	0.176185	-0.176185
P50225		-9		-9.3		9.5	-9.5
P50336	-7.5	-9	-10	-1.50631	2.90106	4.40737	-4.40737
P50395	-0.146635	-1.00636	-0.882406	-0.859726	-0.735771	0.123955	-0.123955
P50402	2.50681	-2.01176	-0.597615	-4.51858	-3.10443	1.41415	-1.41415
P50416	8.5	16.2	10.5
P50452	-7.5			14.1	10.8
P50453	-7.5			14.1	10.8
P50454	0.198895	8.05406	2.4625	7.85516	2.26361	-5.59156	5.59156
P50461	-0.647138	0.818527	1.87652	1.46566	2.52366	1.05799	-1.05799
P50479	1.44422	16.2	3.65823	14.1	2.21401	-11.2	11.2
P50502	-1.2069	-1.80504	-2.05222	-0.598137	-0.84532	-0.247183	0.247183
P50552	1.46521	16.2	10.5	14.1	10.8
P50570	2.44504	1.30359	2.81211	-1.14145	0.367075	1.50852	-1.50852
P50579	-0.217753	1.01015	-1.08078	1.22791	-0.863024	-2.09093	2.09093
P50583	3.71345	2.07824	10.5	-1.6352	10.8	9.5	-9.5
P50851	4.22364	2.17379	1.48119	-2.04985	-2.74244	-0.692598	0.692598
P50895	-1.18332	2.03025	1.19732	3.21357	2.38065	-0.832927	0.832927
P50897	3.45878	1.61801	-1.51967	-1.84077	-4.97845	-3.13767	3.13767
P50914	-0.942799	-0.236651	-1.18913	0.706149	-0.246335	-0.952484	0.952484
P50990	-1.53409	-1.78175	-1.22951	-0.247656	0.304587	0.552243	-0.552243
P50991	-1.33396	-1.94169	-1.9383	-0.607729	-0.604342	0.00338729	-0.00338729
P50995	-1.6078	-1.86482	-0.854315	-0.257016	0.753487	1.0105	-1.0105
P51114	1.39851	2.35052	2.43998	0.952009	1.04147	0.0894597	-0.0894597
P51116	0.723837	3.089	3.47778	2.36516	2.75395	0.388781	-0.388781
P51149	-2.74765	-2.4131	-2.80487	0.334549	-0.0572178	-0.391766	0.391766
P51153			-10		-9.5	-11.2	11.2
P51178	1.9885	-0.857889	-0.38099	-2.84639	-2.36949	0.476899	-0.476899
P51398	-2.19287	16.2	1.98331	14.1	4.17618	-11.2	11.2
P51452	-1.81019	16.2	10.5	14.1	10.8
P51531	8.5	-0.0414475	1.02992	-9.3	-9.5	1.07137	-1.07137
P51532	8.5	1.99468	2.51717	-9.3	-9.5	0.522491	-0.522491
P51553	0.241755	1.4804	2.3083	1.23864	2.06654	0.827901	-0.827901
P51570	-7.5	-9		2.91852	10.8	9.5	-9.5
P51571	-2.3104	16.2	2.49722	14.1	4.80762	-11.2	11.2
P51572	-7.5	-9	-10	2.03103	1.465	-0.566029	0.566029
P51580		-9		-9.3		9.5	-9.5
P51606	-7.5	-9	-10	-2.68423	1.59905	4.28328	-4.28328
P51608	-1.21916	-2.18847	-1.28039	-0.969309	-0.0612216	0.908087	-0.908087
P51610	1.26149	-2.46018	-0.953207	-3.72166	-2.2147	1.50697	-1.50697
P51636	-4.6369	-3.24157	-4.78094	1.39532	-0.144041	-1.53936	1.53936
P51648	-4.56953	-3.20114	-4.29398	1.36839	0.275545	-1.09285	1.09285
P51649	-0.545472	2.47999	2.79019	3.02546	3.33566	0.310197	-0.310197
P51659	1.07901	5.24762	3.9741	4.16861	2.8951	-1.27352	1.27352
P51665	0.112052	-1.76759	-0.849492	-1.87965	-0.961545	0.918101	-0.918101
P51687	0.827138	16.2	6.96591	14.1	6.13877	-11.2	11.2
P51692	2.57402	-0.591619	-0.948139	-3.16564	-3.52216	-0.35652	0.35652
P51787	8.5	16.2	-0.522311		-9.5	-11.2	11.2
P51808	8.5	16.2	2.21919		-9.5	-11.2	11.2
P51809			-10		-9.5	-11.2	11.2
P51812	0.373987	-0.315126	-0.0790049	-0.689113	-0.452992	0.236122	-0.236122
P51857		-9	-10	-9.3	-9.5	-7.43977	7.43977
P51858	-2.60489	-5.27246	-5.77113	-2.66757	-3.16624	-0.498669	0.498669
P51884	-3.03776	-2.1483	-3.14354	0.889455	-0.105785	-0.99524	0.99524
P51888	-4.4444	-2.98815	-4.70611	1.45625	-0.261708	-1.71796	1.71796
P51911	-0.908934	-1.95858	-3.15435	-1.04964	-2.24541	-1.19577	1.19577
P51970	-1.33048	1.15906	-1.18788	2.48954	0.142602	-2.34694	2.34694
P51991	1.81821	1.00236	0.65471	-0.81585	-1.1635	-0.347648	0.347648
P52179	0.0141208	-0.917249	-1.86721	-0.93137	-1.88133	-0.949959	0.949959
P52209	0.688185	-1.78371	-1.08964	-2.47189	-1.77783	0.694067	-0.694067
P52272	0.854419	0.324069	1.00602	-0.53035	0.151605	0.681955	-0.681955
P52292	8.5	16.2	10.5
P52294	-1.29752	0.729329	0.075801	2.02685	1.37332	-0.653528	0.653528
P52306	8.5	-2.33565	-1.99385	-9.3	-9.5	0.341792	-0.341792
P52434	-7.5	-9		-0.245235	10.8	9.5	-9.5
P52564		-9	-10	-9.3	-9.5	1.39986	-1.39986
P52565	0.754848	-0.923564	0.293139	-1.67841	-0.461709	1.2167	-1.2167
P52566	-7.5	-9	-10	-1.84663	-0.746559	1.10007	-1.10007
P52594	-0.395753	0.0292862	10.5	0.42504	10.8	9.5	-9.5
P52597	0.163345	16.2	10.5	14.1	10.8
P52747		-9	-10	-9.3	-9.5	0.615221	-0.615221
P52758	-7.5	-9	-10	-1.03182	-0.598723	0.433096	-0.433096
P52788	-2.82194	-3.62433	-4.5892	-0.802397	-1.76726	-0.964863	0.964863
P52815	8.5	16.2	10.5
P52888	-0.831602	0.137265	-2.20779	0.968868	-1.37619	-2.34505	2.34505
P52907	-0.332476	-0.121547	-0.855384	0.210929	-0.522908	-0.733837	0.733837
P52926		-9	-10	-9.3	-9.5	0.269841	-0.269841
P52943	1.99849	0.829569	-1.13042	-1.16892	-3.12891	-1.95999	1.95999
P52948	2.25955	-1.26433	-2.42918	-3.52388	-4.68872	-1.16484	1.16484
P52961		-9		-9.3		9.5	-9.5
P53004	1.1541	1.54013	-4.94075	0.386031	-6.09484	-6.48087	6.48087
P53007	-7.5	-9	-10	5.27641	1.49096	-3.78545	3.78545
P53041	-2.17961	-1.48977	-2.07678	0.689835	0.102828	-0.587007	0.587007
P53367	-1.24086	16.2	10.5	14.1	10.8
P53384		-9		-9.3		9.5	-9.5
P53396	1.34703	1.19603	0.0024776	-0.150997	-1.34455	-1.19355	1.19355
P53582	0.0865001	2.11917	-1.11321	2.03267	-1.19971	-3.23238	3.23238
P53597	-0.0736833	0.0202039	0.0790619	0.0938872	0.152745	0.058858	-0.058858
P53609		-9	-10	-9.3	-9.5	3.70677	-3.70677
P53611	-7.5	-9	-10	-2.82387	-2.85367	-0.0298045	0.0298045
P53618	1.4317	2.17197	1.74637	0.740275	0.314674	-0.425601	0.425601
P53621	1.54723	1.14998	0.0137993	-0.397258	-1.53343	-1.13618	1.13618
P53634	-7.5	-9	-10	-1.00577	-3.38718	-2.38141	2.38141
P53680			-10		-9.5	-11.2	11.2
P53701	0.38843	16.2	1.35526	14.1	0.96683	-11.2	11.2
P53708			-10		-9.5	-11.2	11.2
P53778	-7.5			14.1	10.8
P53814	-2.18141	0.556779	2.73328	2.73819	4.9147	2.17651	-2.17651
P53985	0.482198	16.2	6.68795	14.1	6.20575	-11.2	11.2
P53990	-7.5	-9	-10	0.117448	1.08336	0.965917	-0.965917
P53992	2.27344	0.721599	-0.554569	-1.55184	-2.82801	-1.27617	1.27617
P53999		-9	-10	-9.3	-9.5	2.19626	-2.19626
P54098		-9		-9.3		9.5	-9.5
P54105		-9	-10	-9.3	-9.5	1.57772	-1.57772
P54136	0.792458	0.646224	0.326821	-0.146234	-0.465637	-0.319403	0.319403
P54289	0.18898	0.388994	-1.67571	0.200014	-1.86469	-2.06471	2.06471
P54296	1.15687	4.10111	2.171	2.94423	1.01412	-1.93011	1.93011
P54577	0.989387	-3.67524	-2.90986	-4.66463	-3.89924	0.765385	-0.765385
P54578	1.00189	3.23525	2.75755	2.23337	1.75567	-0.477697	0.477697
P54619	-0.253243	-0.00893443	-0.197718	0.244308	0.0555246	-0.188784	0.188784
P54646	0.55147	-2.29139	-2.79362	-2.84286	-3.34509	-0.502233	0.502233
P54687		-9	-10	-9.3	-9.5	-0.679661	0.679661
P54709	8.5	2.34947	2.04043	-9.3	-9.5	-0.309036	0.309036
P54725	-1.23608	16.2	10.5	14.1	10.8
P54727	-2.32859	-2.91935	-2.84236	-0.590762	-0.51377	0.0769917	-0.0769917
P54753			-10		-9.5	-11.2	11.2
P54764	8.5	1.47556	10.5	-9.3		9.5	-9.5
P54819	-2.6193	0.609271	-0.58473	3.22857	2.03457	-1.194	1.194
P54886	-7.5	-9	-10	-3.47151	-3.27858	0.192925	-0.192925
P54920	-1.23494	-0.673889	0.462584	0.561053	1.69752	1.13647	-1.13647
P54922	-7.5	-9	-10	-3.99015	-5.86812	-1.87797	1.87797
P55010	0.548973	0.29754	0.601942	-0.251433	0.0529689	0.304402	-0.304402
P55011	2.90532	3.49444	10.5	0.589123	10.8	9.5	-9.5
P55036	0.266658	-1.82054	-0.947175	-2.0872	-1.21383	0.873362	-0.873362
P55039	8.5	16.2	-2.77252		-9.5	-11.2	11.2
P55042	-2.29192	-4.48754	-4.59329	-2.19562	-2.30136	-0.105744	0.105744
P55058	8.5	16.2	10.5
P55060	1.34411	2.67876	2.48564	1.33465	1.14153	-0.193117	0.193117
P55072	-0.49988	1.94232	0.111983	2.4422	0.611862	-1.83034	1.83034
P55081		-9	-10	-9.3	-9.5	3.02891	-3.02891
P55083	2.06169	-4.35299	-5.48069	-6.41468	-7.54237	-1.12769	1.12769
P55084	0.0919808	2.07697	1.90644	1.98498	1.81446	-0.170523	0.170523
P55145	-7.5		-10	14.1	2.27448	-11.2	11.2
P55157	8.5	16.2	10.5
P55160	8.5	16.2	10.5
P55196	0.167271	-3.4593	-3.28897	-3.62657	-3.45624	0.170331	-0.170331
P55209	0.405307	-1.85257	-1.29373	-2.25788	-1.69904	0.558843	-0.558843
P55263	5.97916	16.2	6.25569	14.1	0.276531	-11.2	11.2
P55265		-9	-10	-9.3	-9.5	0.0848474	-0.0848474
P55268	-0.774895	0.117018	-1.74618	0.891912	-0.971283	-1.8632	1.8632
P55290	-2.35047	16.2	6.10433	14.1	8.4548	-11.2	11.2
P55327		-9	-10	-9.3	-9.5	2.00328	-2.00328
P55735	-1.44666	-2.70307	-2.83525	-1.25641	-1.38858	-0.132172	0.132172
P55769	8.5	-3.74441	-3.63808	-9.3	-9.5	0.106329	-0.106329
P55786	-0.455057	-0.417621	-2.01764	0.0374353	-1.56258	-1.60002	1.60002
P55795	1.34432	0.595853	1.05239	-0.748463	-0.291923	0.456541	-0.456541
P55822	-1.4752	-0.342838	0.0292013	1.13236	1.5044	0.372039	-0.372039
P55884	1.79448	1.72335	2.01401	-0.0711312	0.219537	0.290668	-0.290668
P55916	8.5	16.2	10.5
P56134	0.107549	3.17946	-0.294786	3.07191	-0.402335	-3.47424	3.47424
P56181	-4.47179	16.2	0.00308492	14.1	4.47487	-11.2	11.2
P56182		-9		-9.3		9.5	-9.5
P56192	2.64762	0.504098	-0.163494	-2.14352	-2.81111	-0.667592	0.667592
P56199	0.0932262	4.23243	1.09001	4.1392	0.996782	-3.14242	3.14242
P56381	1.58228	16.2	0.361029	14.1	-1.22125	-11.2	11.2
P56385	-0.14745	1.63003	0.35871	1.77748	0.506159	-1.27132	1.27132
P56537	-7.5	-9	-10	1.40035	0.310545	-1.0898	1.0898
P56539	-2.23555	2.03224	10.5	4.26779	10.8	9.5	-9.5
P56556	-0.885943	1.53697	-0.961297	2.42292	-0.0753535	-2.49827	2.49827
P56589	8.5	16.2	10.5
P56945		-9		-9.3		9.5	-9.5
P57053	-0.252863	-1.71496	-1.40013	-1.4621	-1.14726	0.314837	-0.314837
P57088	-1.13781	0.768275	0.168956	1.90609	1.30677	-0.599319	0.599319
P57105		-9	-10	-9.3	-9.5	-3.26467	3.26467
P57737	2.38685	1.56261	2.70946	-0.82424	0.322614	1.14685	-1.14685
P57740	-7.5	-9		-4.61384	10.8	9.5	-9.5
P57772	2.71489	16.2	10.5	14.1	10.8
P58107	2.21575	-0.552693	-2.865	-2.76844	-5.08075	-2.31231	2.31231
P58546	-7.5	-9	-10	0.418747	-0.0973675	-0.516115	0.516115
P59190			-10		-9.5	-11.2	11.2
P59998	-0.725138	0.163525	-0.768239	0.888664	-0.0431003	-0.931764	0.931764
P60033	8.5	16.2	2.8484		-9.5	-11.2	11.2
P60174	-0.564585	-1.61806	-1.39384	-1.05348	-0.829259	0.22422	-0.22422
P60201		-9	-10	-9.3	-9.5	1.85279	-1.85279
P60228	-0.323882	0.440999	0.827009	0.764881	1.15089	0.386009	-0.386009
P60468	-0.886472	0.474562	-0.0110604	1.36103	0.875412	-0.485623	0.485623
P60510	-7.5	-9	-10	-0.539731	-0.701677	-0.161946	0.161946
P60520	-7.5		-10	14.1	-0.558147	-11.2	11.2
P60602	8.5	16.2	10.5
P60660	-0.948344	-4.04162	-3.52199	-3.09327	-2.57364	0.51963	-0.51963
P60866	-1.73519	-0.15439	-0.720806	1.5808	1.01438	-0.566416	0.566416
P60891	0.28245	-2.10709	-2.53991	-2.38954	-2.82236	-0.432815	0.432815
P60900	-0.0874923	-1.31271	-0.853815	-1.22522	-0.766323	0.458899	-0.458899
P60903	-7.5	-9	-10	-0.706251	0.222091	0.928342	-0.928342
P60953	-0.307955	-1.03007	-1.35148	-0.722115	-1.04353	-0.321414	0.321414
P60981	-0.1805	16.2	10.5	14.1	10.8
P61009	-7.5	-9	-10	0.242311	-0.38882	-0.631131	0.631131
P61011	2.22427	16.2	2.27448	14.1	0.0502042	-11.2	11.2
P61019	-2.38267	-1.12471	-2.04616	1.25796	0.336505	-0.921456	0.921456
P61077	1.56175	0.671189	1.21151	-0.890562	-0.350239	0.540323	-0.540323
P61081	-7.5	-9	-10	0.444966	0.421781	-0.023185	0.023185
P61086	-0.542504	16.2	-1.94175	14.1	-1.39924	-11.2	11.2
P61088	0.519439	0.160456	0.344995	-0.358984	-0.174444	0.18454	-0.18454
P61158	0.638909	0.251459	0.758585	-0.387451	0.119676	0.507126	-0.507126
P61160	-1.05078	-0.664177	0.791488	0.386601	1.84227	1.45566	-1.45566
P61163	1.25087	0.580071	0.449957	-0.670799	-0.800913	-0.130114	0.130114
P61201	-0.731406	-0.0995954	-0.597952	0.631811	0.133455	-0.498356	0.498356
P61221	0.0444342	1.55444	0.872492	1.51001	0.828058	-0.681953	0.681953
P61247	-0.146266	0.0459117	-0.113268	0.192177	0.0329972	-0.15918	0.15918
P61313	-1.24483	-0.800402	0.42892	0.444431	1.67375	1.22932	-1.22932
P61353	-0.812588	-0.685713	-1.18849	0.126875	-0.375899	-0.502773	0.502773
P61421	-1.08929	16.2	-0.463299	14.1	0.625989	-11.2	11.2
P61513	0.0434835	0.38425	1.46196	0.340767	1.41847	1.07771	-1.07771
P61604	0.138359	1.09864	0.744651	0.960281	0.606293	-0.353988	0.353988
P61619	0.0196721	1.85255	0.474176	1.83288	0.454504	-1.37838	1.37838
P61626	-7.5			14.1	10.8
P61758		-9	-10	-9.3	-9.5	-1.61541	1.61541
P61764	0.957707	16.2	4.94807	14.1	3.99036	-11.2	11.2
P61769	8.5	-0.771668	-1.3086	-9.3	-9.5	-0.536936	0.536936
P61803	-1.06421	0.23347	-1.17719	1.29768	-0.112981	-1.41066	1.41066
P61923	-7.5			14.1	10.8
P61962	-7.5		-10	14.1	-2.07239	-11.2	11.2
P61964	-7.5	-9		-0.116719	10.8	9.5	-9.5
P61970	0.410818	16.2	-0.522597	14.1	-0.933415	-11.2	11.2
P61978	-0.267516	-1.23521	-0.151349	-0.967695	0.116167	1.08386	-1.08386
P61981	-1.78436	-2.33916	-2.36347	-0.554796	-0.579109	-0.0243128	0.0243128
P62068	-7.5	-9		1.45677	10.8	9.5	-9.5
P62070	-0.651143	0.88988	0.0452732	1.54102	0.696416	-0.844607	0.844607
P62081	-0.686921	-0.00423101	-0.535966	0.68269	0.150955	-0.531735	0.531735
P62191	0.196021	-0.898158	-0.349191	-1.09418	-0.545213	0.548967	-0.548967
P62195	-0.184867	-1.09421	-0.757175	-0.909344	-0.572308	0.337036	-0.337036
P62241	-1.36098	-0.969228	-0.508774	0.391754	0.852207	0.460454	-0.460454
P62244	-2.21996	-0.408138	-1.42271	1.81182	0.797248	-1.01457	1.01457
P62249	-1.48858	-0.877014	-1.44485	0.611563	0.0437265	-0.567837	0.567837
P62253	-7.5			14.1	10.8
P62258	-1.84818	-2.42532	-2.20268	-0.577139	-0.354495	0.222644	-0.222644
P62263	-0.73568	-0.207148	-0.196771	0.528531	0.538909	0.0103777	-0.0103777
P62266	-1.26699	0.128311	-0.461805	1.3953	0.80518	-0.590117	0.590117
P62269	-0.636695	0.0947357	-0.303752	0.731431	0.332943	-0.398488	0.398488
P62273	-7.5	-9	-10	3.3532	0.667975	-2.68523	2.68523
P62277	-0.764579	-0.275048	-0.622008	0.489531	0.142571	-0.34696	0.34696
P62280	-0.616216	-0.108395	0.00592511	0.507821	0.622141	0.11432	-0.11432
P62304	-7.5	-9	-10	0.984851	0.934458	-0.0503939	0.0503939
P62306	-1.40765	-1.24788	10.5	0.159773	10.8	9.5	-9.5
P62310	-7.5	-9	-10	2.55523	0.454363	-2.10087	2.10087
P62312	-7.5			14.1	10.8
P62314	-0.788204	-2.47127	-0.887755	-1.68306	-0.0995516	1.58351	-1.58351
P62316	-0.783085	-1.92461	-0.0624784	-1.14152	0.720607	1.86213	-1.86213
P62318	-2.33647	-1.29096	0.121623	1.0455	2.45809	1.41259	-1.41259
P62330	-7.5		-10	14.1	-0.354162	-11.2	11.2
P62333	0.452284	-0.97418	-0.121232	-1.42646	-0.573517	0.852947	-0.852947
P62341	-0.373148	16.2	0.506922	14.1	0.88007	-11.2	11.2
P62424	-0.489233	-0.249915	-0.570858	0.239318	-0.081625	-0.320943	0.320943
P62495	-1.3031	2.01589	0.406569	3.31899	1.70966	-1.60932	1.60932
P62633	-7.5	-9	-10	0.680214	0.162323	-0.517891	0.517891
P62701	-1.79935	-0.362445	-0.57481	1.43691	1.22454	-0.212365	0.212365
P62714	-0.404094	-1.4862	-1.07271	-1.0821	-0.668618	0.413484	-0.413484
P62745	-0.504786	-2.4663	-1.90247	-1.96152	-1.39769	0.563828	-0.563828
P62750	-2.94475	-2.96791	-3.13612	-0.0231574	-0.191368	-0.168211	0.168211
P62753	-0.612145	0.936771	1.47832	1.54892	2.09046	0.541546	-0.541546
P62820	-0.374382	-0.482011	-0.487733	-0.10763	-0.113352	-0.00572206	0.00572206
P62826	-1.8081	-0.777504	-1.86237	1.0306	-0.0542676	-1.08486	1.08486
P62829	-1.46615	-1.73207	-1.74788	-0.265924	-0.281727	-0.0158022	0.0158022
P62834	-2.11338	-1.38933	-2.22855	0.724051	-0.115166	-0.839217	0.839217
P62841	8.5	16.2	10.5
P62847	-0.783788	-0.790322	-0.355543	-0.00653335	0.428246	0.434779	-0.434779
P62851	-1.48365	-0.503218	-0.0309423	0.980434	1.45271	0.472276	-0.472276
P62854	-7.5	-9	-10	0.261314	-1.08204	-1.34335	1.34335
P62857	2.37492	-0.439828	0.067981	-2.81474	-2.30693	0.507809	-0.507809
P62873	-0.870142	-0.827021	-1.32842	0.043121	-0.458276	-0.501396	0.501396
P62877	2.99978	0.0373824	0.1045	-2.9624	-2.89528	0.0671178	-0.0671178
P62879	-0.375267	0.580556	0.285192	0.955823	0.660459	-0.295364	0.295364
P62888	-0.486719	-1.04909	-0.973562	-0.562373	-0.486843	0.0755301	-0.0755301
P62899	-1.04206	-0.349882	-0.9857	0.692182	0.0563638	-0.635818	0.635818
P62906	-1.547	-1.47255	-2.5762	0.074452	-1.0292	-1.10365	1.10365
P62910	0.162391	-0.406158	-0.152984	-0.568549	-0.315375	0.253174	-0.253174
P62913	-0.238855	-0.750214	-0.891246	-0.511359	-0.65239	-0.141031	0.141031
P62917	0.471072	-0.308552	-0.454132	-0.779624	-0.925204	-0.14558	0.14558
P62942	-7.5	-9	-10	1.99679	2.69282	0.696029	-0.696029
P62979	0.874983	-0.375926	-0.0976141	-1.25091	-0.972597	0.278312	-0.278312
P62993	-7.5	-9	-10	2.0546	1.5374	-0.517197	0.517197
P62995	1.42036	-1.06288	10.5	-2.48324	10.8	9.5	-9.5
P63000	-0.32125	-0.748309	-1.22007	-0.427058	-0.898824	-0.471766	0.471766
P63010	-0.0586876	1.05912	0.77642	1.1178	0.835108	-0.282696	0.282696
P63027	-1.59735	-1.21193	-1.7953	0.385418	-0.197952	-0.58337	0.58337
P63092	-0.560213	2.70181	0.609656	3.26203	1.16987	-2.09216	2.09216
P63104	-1.51557	-1.98864	-1.552	-0.473071	-0.0364278	0.436643	-0.436643
P63151	-0.926459	0.221088	-0.174585	1.14755	0.751874	-0.395673	0.395673
P63165		-9	-10	-9.3	-9.5	0.97551	-0.97551
P63172	8.5	-1.66231	-1.03018	-9.3	-9.5	0.63213	-0.63213
P63173	-1.18151	-0.0343216	-1.88726	1.14719	-0.705746	-1.85294	1.85294
P63208	-7.5	-9	-10	-2.01746	-1.903	0.114459	-0.114459
P63220	-4.87667	16.2	-2.91662	14.1	1.96005	-11.2	11.2
P63241	0.650061	-0.359471	-0.912999	-1.00953	-1.56306	-0.553528	0.553528
P63244	-0.540608	0.495519	0.697285	1.03613	1.23789	0.201766	-0.201766
P63279	-7.5			14.1	10.8
P63302	-7.5			14.1	10.8
P63316	-1.76204	-1.94371	-1.84662	-0.18167	-0.0845789	0.0970912	-0.0970912
P67809	-2.78607	-1.45816	-0.959097	1.32792	1.82698	0.499061	-0.499061
P67812	-4.41195	-1.86124	-2.84109	2.5507	1.57086	-0.979842	0.979842
P67870	-4.12526	-2.75044	-3.1921	1.37482	0.933161	-0.44166	0.44166
P67936	-1.2616	-1.41597	-1.36313	-0.154372	-0.101532	0.0528397	-0.0528397
P68036	2.23875	-0.67704	-0.500463	-2.91579	-2.73922	0.176577	-0.176577
P68106			-10		-9.5	-11.2	11.2
P68366	-0.275026	-0.281136	-0.388631	-0.00611037	-0.113605	-0.107495	0.107495
P68400	-1.76391	0.105114	0.434232	1.86903	2.19815	0.329118	-0.329118
P68402	-7.5	-9	-10	-2.11995	-1.12504	0.994911	-0.994911
P69849	2.62461	16.2	10.5	14.1	10.8
P69891		-9	-10	-9.3	-9.5	2.36576	-2.36576
P69905	2.14011	1.51339	0.540122	-0.626717	-1.59999	-0.973268	0.973268
P78310	-7.5		-10	14.1	-2.62049	-11.2	11.2
P78318	-7.5		-10	14.1	-0.484644	-11.2	11.2
P78333			-10		-9.5	-11.2	11.2
P78344	2.33902	4.35245	3.54624	2.01342	1.20722	-0.806208	0.806208
P78345		-9		-9.3		9.5	-9.5
P78347	5.37936	16.2	10.5	14.1	10.8
P78362	-0.198633	16.2	2.24816	14.1	2.4468	-11.2	11.2
P78371	0.867403	0.241254	-0.0446895	-0.626148	-0.912092	-0.285944	0.285944
P78406	-7.5	-9	-10	-3.34565	-2.4609	0.88475	-0.88475
P78417	1.37919	2.12672	1.40198	0.747535	0.0227925	-0.724743	0.724743
P78509			-10		-9.5	-11.2	11.2
P78527		-9	-10	-9.3	-9.5	3.94232	-3.94232
P78539		-9	-10	-9.3	-9.5	-1.60017	1.60017
P78559	1.82351	16.2	5.52173	14.1	3.69822	-11.2	11.2
P80108	7.02368	16.2	10.5	14.1	10.8
P80188	-7.5			14.1	10.8
P80297	8.5	16.2	10.5
P80303	-7.5			14.1	10.8
P80404	8.5	-3.52436	-3.62167	-9.3	-9.5	-0.0973104	0.0973104
P80511	-7.5			14.1	10.8
P80723		-9		-9.3		9.5	-9.5
P80748		-9	-10	-9.3	-9.5	9.40283	-9.40283
P81605	-1.36072	0.618435	-0.953671	1.97915	0.407046	-1.57211	1.57211
P82650	-1.48495	1.51992	0.0123962	3.00487	1.49734	-1.50753	1.50753
P82663	-7.5	-9	-10	2.29961	1.33935	-0.960256	0.960256
P82673	-0.1255	1.67643	10.5	1.80193	10.8	9.5	-9.5
P82675	-1.48671	16.2	1.70224	14.1	3.18894	-11.2	11.2
P82909	-1.49411	-3.40178	-2.71143	-1.90767	-1.21732	0.690354	-0.690354
P82912	-7.5			14.1	10.8
P82914	-1.1053	16.2	10.5	14.1	10.8
P82921	8.5	16.2	10.5
P82930	1.26877	-0.420814	-1.02202	-1.68958	-2.29078	-0.601205	0.601205
P82933	-0.437821	1.38092	1.12188	1.81874	1.5597	-0.259045	0.259045
P82970	8.5	16.2	10.5
P82979	-7.5	-9	-10	-0.815973	0.889909	1.70588	-1.70588
[truncated: 2,713 more rows]
