# Supplementary material for: Conservation and divergence of protein pathways in the vertebrate heart
Source: PLoS Biol. 2019 Sep 6;17(9):e3000437. doi: 10.1371/journal.pbio.3000437 (PMC6750614; doi:10.1371/journal.pbio.3000437)
Supplement: S14 Table — GSEA, Gene Set Enrichment Analyses. (XLSX) [file pbio.3000437.s038.xlsx]

## Sheet: M.musculus_v_S.scrofa
Analysis Type:	PANTHER Enrichment Test (release 20170413)
Annotation Version and Release Date:	GO Ontology database Released 2018-04-04
Analyzed List:	Mouse_v_Pig.txt (Homo sapiens)
Bonferroni correction:	TRUE
Bonferroni count:	4100
GO biological process complete	number	overUnder	pvalue
regulation of GTPase activity (GO:0043087)	141	+	1.46e-06
regulation of small GTPase mediated signal transduction (GO:0051056)	94	+	8.3e-06
positive regulation of GTPase activity (GO:0043547)	120	+	5.01e-05
regulation of Ras protein signal transduction (GO:0046578)	69	+	0.000738
mitochondrial translational elongation (GO:0070125)	57	-	0.000954
mitochondrial translational termination (GO:0070126)	56	-	0.00311
NADH dehydrogenase complex assembly (GO:0010257)	59	-	0.00594
mitochondrial respiratory chain complex I assembly (GO:0032981)	59	-	0.00594
translational termination (GO:0006415)	60	-	0.00797
mitochondrial respiratory chain complex assembly (GO:0033108)	73	-	0.0101
translational elongation (GO:0006414)	78	-	0.0459
Analysis Type:	PANTHER Enrichment Test (release 20170413)
Annotation Version and Release Date:	GO Ontology database Released 2018-04-04
Analyzed List:	Mouse_v_Pig.txt (Homo sapiens)
Bonferroni correction:	TRUE
Bonferroni count:	1268
GO molecular function complete	number	overUnder	pvalue
GTPase activator activity (GO:0005096)	87	+	1.85e-07
GTPase regulator activity (GO:0030695)	94	+	4.34e-07
small GTPase binding (GO:0031267)	172	+	5.6e-06
GTPase binding (GO:0051020)	202	+	1.55e-05
Ras GTPase binding (GO:0017016)	162	+	5.81e-05
nucleoside-triphosphatase regulator activity (GO:0060589)	116	+	6.16e-05
RNA polymerase II transcription factor activity, sequence-specific DNA binding (GO:0000981)	92	+	0.000135
structural constituent of ribosome (GO:0003735)	117	-	0.000311
DNA binding transcription factor activity (GO:0003700)	113	+	0.000401
Rho GTPase binding (GO:0017048)	64	+	0.001
transcription regulator activity (GO:0140110)	200	+	0.00556
proximal promoter sequence-specific DNA binding (GO:0000987)	50	+	0.00599
RNA polymerase II proximal promoter sequence-specific DNA binding (GO:0000978)	48	+	0.0137
guanyl-nucleotide exchange factor activity (GO:0005085)	81	+	0.015
enzyme activator activity (GO:0008047)	161	+	0.0171
sequence-specific double-stranded DNA binding (GO:1990837)	93	+	0.0352
Rho guanyl-nucleotide exchange factor activity (GO:0005089)	26	+	0.0407
Analysis Type:	PANTHER Enrichment Test (release 20170413)
Annotation Version and Release Date:	Reactome version 58 Released 2016-12-07
Analyzed List:	Mouse_v_Pig.txt (Homo sapiens)
Bonferroni correction:	TRUE
Bonferroni count:	1395
Reactome pathways	number	overUnder	pvalue
Mitochondrial translation initiation (R-HSA-5368286)	56	-	0.000155
Mitochondrial translation (R-HSA-5368287)	61	-	0.000377
Mitochondrial translation elongation (R-HSA-5389840)	56	-	0.000523
Mitochondrial translation termination (R-HSA-5419276)	55	-	0.00169
Rho GTPase cycle (R-HSA-194840)	38	+	0.0192
Complex I biogenesis (R-HSA-6799198)	52	-	0.0266
Extracellular matrix organization (R-HSA-1474244)	118	-	0.0317

## Sheet: M.musculus_v_X.laevis
Analysis Type:	PANTHER Enrichment Test (release 20170413)
Annotation Version and Release Date:	GO Ontology database Released 2018-04-04
Analyzed List:	Mouse_v_Laevis.txt (Homo sapiens)
Bonferroni correction:	TRUE
Bonferroni count:	4192
GO biological process complete	number	overUnder	pvalue
transcription by RNA polymerase II (GO:0006366)	150	-	1.53e-05
nucleic acid metabolic process (GO:0090304)	793	-	0.00024
RNA metabolic process (GO:0016070)	696	-	0.00056
nucleobase-containing compound biosynthetic process (GO:0034654)	552	-	0.000593
mRNA export from nucleus (GO:0006406)	62	-	0.000614
mRNA-containing ribonucleoprotein complex export from nucleus (GO:0071427)	62	-	0.000614
peptidyl-lysine modification (GO:0018205)	71	-	0.00065
heterocycle biosynthetic process (GO:0018130)	582	-	0.000759
aromatic compound biosynthetic process (GO:0019438)	578	-	0.000848
ribonucleoprotein complex localization (GO:0071166)	74	-	0.000881
organic cyclic compound biosynthetic process (GO:1901362)	620	-	0.00163
regulation of cell cycle (GO:0051726)	313	-	0.00168
ribonucleoprotein complex export from nucleus (GO:0071426)	73	-	0.0017
regulation of cell cycle process (GO:0010564)	201	-	0.00338
peptidyl-amino acid modification (GO:0018193)	214	-	0.00376
multi-organism localization (GO:1902579)	44	-	0.00447
multi-organism transport (GO:0044766)	44	-	0.00447
negative regulation of cell cycle phase transition (GO:1901988)	79	-	0.00471
regulation of nucleobase-containing compound metabolic process (GO:0019219)	816	-	0.00626
rRNA processing (GO:0006364)	125	-	0.00687
RNA export from nucleus (GO:0006405)	77	-	0.0073
negative regulation of cell cycle (GO:0045786)	160	-	0.00735
transcription, DNA-templated (GO:0006351)	373	-	0.0123
nucleic acid-templated transcription (GO:0097659)	373	-	0.0123
gene expression (GO:0010467)	859	-	0.0126
RNA processing (GO:0006396)	349	-	0.013
RNA biosynthetic process (GO:0032774)	374	-	0.0133
negative regulation of cell cycle process (GO:0010948)	98	-	0.015
cellular aromatic compound metabolic process (GO:0006725)	1172	-	0.0172
nucleobase-containing compound metabolic process (GO:0006139)	1099	-	0.0191
mRNA transport (GO:0051028)	77	-	0.0194
termination of RNA polymerase II transcription (GO:0006369)	38	-	0.0209
rRNA metabolic process (GO:0016072)	131	-	0.0212
heterocycle metabolic process (GO:0046483)	1163	-	0.0217
negative regulation of mitotic cell cycle phase transition (GO:1901991)	74	-	0.0373
regulation of cell cycle phase transition (GO:1901987)	127	-	0.038
tRNA-containing ribonucleoprotein complex export from nucleus (GO:0071431)	26	-	0.045
tRNA export from nucleus (GO:0006409)	26	-	0.045
viral transcription (GO:0019083)	95	-	0.0467
ncRNA export from nucleus (GO:0097064)	28	-	0.0467
tRNA transport (GO:0051031)	27	-	0.0492
Analysis Type:	PANTHER Enrichment Test (release 20170413)
Annotation Version and Release Date:	Reactome version 58 Released 2016-12-07
Analyzed List:	Mouse_v_Laevis.txt (Homo sapiens)
Bonferroni correction:	TRUE
Bonferroni count:	1380
Reactome pathways	number	overUnder	pvalue
Gene Expression (R-HSA-74160)	551	-	3.26e-07
Processing of Capped Intron-Containing Pre-mRNA (R-HSA-72203)	138	-	1.71e-05
Transport of Mature mRNA derived from an Intron-Containing Transcript (R-HSA-159236)	47	-	2.48e-05
HIV Infection (R-HSA-162906)	112	-	2.55e-05
Transport of Mature Transcript to Cytoplasm (R-HSA-72202)	50	-	4.77e-05
Cell Cycle (R-HSA-1640170)	174	-	0.000109
Infectious disease (R-HSA-5663205)	201	-	0.000141
RNA Polymerase II Transcription (R-HSA-73857)	54	-	0.000199
HIV Life Cycle (R-HSA-162587)	54	-	0.000261
Late Phase of HIV Life Cycle (R-HSA-162599)	49	-	0.00142
Host Interactions of HIV factors (R-HSA-162909)	88	-	0.00177
Cell Cycle, Mitotic (R-HSA-69278)	150	-	0.00211
SUMOylation of RNA binding proteins (R-HSA-4570464)	24	-	0.00234
G2/M Checkpoints (R-HSA-69481)	58	-	0.003
rRNA modification in the nucleus and cytosol (R-HSA-6790901)	24	-	0.0037
rRNA processing in the nucleus and cytosol (R-HSA-8868773)	102	-	0.00413
Regulation of Glucokinase by Glucokinase Regulatory Protein (R-HSA-170822)	20	-	0.00473
Vpr-mediated nuclear import of PICs (R-HSA-180910)	23	-	0.00541
Viral Messenger RNA Synthesis (R-HSA-168325)	23	-	0.00663
M Phase (R-HSA-68886)	127	-	0.0105
Nuclear Pore Complex (NPC) Disassembly (R-HSA-3301854)	22	-	0.0108
Interactions of Vpr with host cellular proteins (R-HSA-176033)	24	-	0.0117
Nuclear import of Rev protein (R-HSA-180746)	24	-	0.0123
Glucose transport (R-HSA-70153)	23	-	0.0131
Hexose transport (R-HSA-189200)	23	-	0.0131
Cleavage of Growing Transcript in the Termination Region (R-HSA-109688)	37	-	0.0136
RNA Polymerase II Transcription Termination (R-HSA-73856)	37	-	0.0136
SUMOylation of DNA damage response and repair proteins (R-HSA-3108214)	29	-	0.016
Major pathway of rRNA processing in the nucleolus and cytosol (R-HSA-6791226)	98	-	0.0162
rRNA processing (R-HSA-72312)	105	-	0.0241
TCF dependent signaling in response to WNT (R-HSA-201681)	68	-	0.0252
Transcriptional regulation by small RNAs (R-HSA-5578749)	29	-	0.0266
Downstream TCR signaling (R-HSA-202424)	50	-	0.028
SUMOylation of DNA replication proteins (R-HSA-4615885)	24	-	0.0314
Gene Silencing by RNA (R-HSA-211000)	32	-	0.0326
Interactions of Rev with host cellular proteins (R-HSA-177243)	27	-	0.0343
Cell Cycle Checkpoints (R-HSA-69620)	63	-	0.0363
Rev-mediated nuclear export of HIV RNA (R-HSA-165054)	25	-	0.0372
NS1 Mediated Effects on Host Pathways (R-HSA-168276)	27	-	0.0384

## Sheet: M.musculus_v_X.tropicalis
Analysis Type:	PANTHER Enrichment Test (release 20170413)
Annotation Version and Release Date:	GO Ontology database Released 2018-04-04
Analyzed List:	Mouse_v_Tropicalis.txt (Homo sapiens)
Bonferroni correction:	TRUE
Bonferroni count:	1330
GO molecular function complete	number	overUnder	pvalue
ATPase activity (GO:0016887)	163	+	0.00393
antigen binding (GO:0003823)	45	+	0.00796
ATPase activity, coupled (GO:0042623)	135	+	0.0222
Analysis Type:	PANTHER Enrichment Test (release 20170413)
Annotation Version and Release Date:	PANTHER version 13.1 Released 2018-02-03
Analyzed List:	Mouse_v_Tropicalis.txt (Homo sapiens)
Bonferroni correction:	TRUE
Bonferroni count:	204
PANTHER GO-Slim Biological Process	number	overUnder	pvalue
immune response (GO:0006955)	58	+	0.00226
immune system process (GO:0002376)	124	+	0.00673
defense response to bacterium (GO:0042742)	27	+	0.012
complement activation (GO:0006956)	25	+	0.0444
B cell mediated immunity (GO:0019724)	25	+	0.0444

## Sheet: S.scrofa_v_X.laevis
Analysis Type:	PANTHER Enrichment Test (release 20170413)
Annotation Version and Release Date:	GO Ontology database Released 2018-04-04
Analyzed List:	Pig_v_Laevis.txt (Homo sapiens)
Bonferroni correction:	TRUE
Bonferroni count:	4158
GO biological process complete	number	overUnder	pvalue
aromatic compound biosynthetic process (GO:0019438)	561	-	2.4e-08
organic cyclic compound biosynthetic process (GO:1901362)	607	-	4.95e-08
heterocycle biosynthetic process (GO:0018130)	566	-	6.5e-08
nucleobase-containing compound biosynthetic process (GO:0034654)	537	-	6.86e-08
mitochondrial gene expression (GO:0140053)	83	+	9.76e-08
transcription, DNA-templated (GO:0006351)	354	-	5.51e-07
nucleic acid-templated transcription (GO:0097659)	354	-	5.51e-07
chromosome organization (GO:0051276)	257	-	5.72e-07
regulation of nucleobase-containing compound metabolic process (GO:0019219)	795	-	5.78e-07
RNA biosynthetic process (GO:0032774)	355	-	6.62e-07
transcription by RNA polymerase II (GO:0006366)	148	-	1.05e-06
nucleic acid metabolic process (GO:0090304)	775	-	2.59e-06
regulation of cell cycle process (GO:0010564)	198	-	5.54e-06
mRNA export from nucleus (GO:0006406)	59	-	6.32e-06
mRNA-containing ribonucleoprotein complex export from nucleus (GO:0071427)	59	-	6.32e-06
mitochondrial translation (GO:0032543)	72	+	1.81e-05
RNA metabolic process (GO:0016070)	679	-	2.46e-05
regulation of cell cycle (GO:0051726)	314	-	3e-05
translational termination (GO:0006415)	58	+	3.02e-05
mitochondrial translational elongation (GO:0070125)	55	+	3.26e-05
mitochondrion organization (GO:0007005)	247	+	4.05e-05
mitochondrial translational termination (GO:0070126)	54	+	4.09e-05
positive regulation of nucleobase-containing compound metabolic process (GO:0045935)	348	-	4.78e-05
nuclear envelope disassembly (GO:0051081)	31	-	5.27e-05
membrane disassembly (GO:0030397)	31	-	5.27e-05
ribonucleoprotein complex localization (GO:0071166)	70	-	7.25e-05
mitotic nuclear envelope disassembly (GO:0007077)	28	-	7.93e-05
ribonucleoprotein complex export from nucleus (GO:0071426)	69	-	9.49e-05
regulation of cellular macromolecule biosynthetic process (GO:2000112)	770	-	0.000101
cell cycle (GO:0007049)	338	-	0.000147
cellular aromatic compound metabolic process (GO:0006725)	1145	-	0.000159
regulation of chromosome organization (GO:0033044)	99	-	0.000206
regulation of macromolecule biosynthetic process (GO:0010556)	788	-	0.000244
translational elongation (GO:0006414)	75	+	0.000264
regulation of purine nucleotide biosynthetic process (GO:1900371)	47	-	0.000291
regulation of nucleotide biosynthetic process (GO:0030808)	47	-	0.000291
negative regulation of nucleobase-containing compound metabolic process (GO:0045934)	283	-	0.000348
heterocycle metabolic process (GO:0046483)	1136	-	0.000366
cellular protein complex disassembly (GO:0043624)	75	+	0.00038
regulation of cellular biosynthetic process (GO:0031326)	836	-	0.000476
RNA export from nucleus (GO:0006405)	73	-	0.000492
mRNA transport (GO:0051028)	75	-	0.000525
nucleobase-containing compound metabolic process (GO:0006139)	1076	-	0.000612
regulation of transcription, DNA-templated (GO:0006355)	610	-	0.000659
organic cyclic compound metabolic process (GO:1901360)	1212	-	0.000856
regulation of mitotic cell cycle (GO:0007346)	188	-	0.000975
positive regulation of RNA biosynthetic process (GO:1902680)	265	-	0.00113
positive regulation of nucleic acid-templated transcription (GO:1903508)	265	-	0.00113
positive regulation of transcription, DNA-templated (GO:0045893)	265	-	0.00113
regulation of glycolytic process (GO:0006110)	34	-	0.00114
regulation of nucleic acid-templated transcription (GO:1903506)	617	-	0.00129
positive regulation of RNA metabolic process (GO:0051254)	293	-	0.00137
regulation of carbohydrate catabolic process (GO:0043470)	37	-	0.00157
mitotic cell cycle (GO:0000278)	191	-	0.0016
regulation of RNA biosynthetic process (GO:2001141)	618	-	0.00172
regulation of biosynthetic process (GO:0009889)	859	-	0.00174
chromatin organization (GO:0006325)	138	-	0.0023
regulation of RNA metabolic process (GO:0051252)	702	-	0.00283
NADH dehydrogenase complex assembly (GO:0010257)	60	+	0.00314
mitochondrial respiratory chain complex I assembly (GO:0032981)	60	+	0.00314
regulation of ATP biosynthetic process (GO:2001169)	37	-	0.00378
double-strand break repair via nonhomologous end joining (GO:0006303)	18	-	0.0038
non-recombinational repair (GO:0000726)	18	-	0.0038
regulation of nucleotide metabolic process (GO:0006140)	59	-	0.00459
nuclear export (GO:0051168)	81	-	0.00547
mitochondrial respiratory chain complex assembly (GO:0033108)	76	+	0.00641
regulation of ATP metabolic process (GO:1903578)	42	-	0.00674
mitotic cell cycle process (GO:1903047)	168	-	0.00682
protein export from nucleus (GO:0006611)	77	-	0.00684
protein-containing complex localization (GO:0031503)	93	-	0.00704
tRNA-containing ribonucleoprotein complex export from nucleus (GO:0071431)	26	-	0.00729
tRNA export from nucleus (GO:0006409)	26	-	0.00729
regulation of GTPase activity (GO:0043087)	122	-	0.00766
cell cycle process (GO:0022402)	255	-	0.00766
regulation of nucleotide catabolic process (GO:0030811)	36	-	0.00928
regulation of purine nucleotide metabolic process (GO:1900542)	56	-	0.00944
negative regulation of cell cycle process (GO:0010948)	99	-	0.00953
ncRNA export from nucleus (GO:0097064)	28	-	0.0098
negative regulation of cell cycle (GO:0045786)	164	-	0.0115
RNA localization (GO:0006403)	108	-	0.0117
regulation of transcription by RNA polymerase II (GO:0006357)	384	-	0.0141
regulation of DNA metabolic process (GO:0051052)	107	-	0.0146
peptidyl-lysine modification (GO:0018205)	77	-	0.015
negative regulation of cell cycle phase transition (GO:1901988)	81	-	0.0186
regulation of cell cycle phase transition (GO:1901987)	129	-	0.0187
sister chromatid segregation (GO:0000819)	65	-	0.0205
positive regulation of macromolecule biosynthetic process (GO:0010557)	344	-	0.0206
tRNA transport (GO:0051031)	27	-	0.0211
nuclear chromosome segregation (GO:0098813)	73	-	0.0272
Analysis Type:	PANTHER Enrichment Test (release 20170413)
Annotation Version and Release Date:	GO Ontology database Released 2018-04-04
Analyzed List:	Pig_v_Laevis.txt (Homo sapiens)
Bonferroni correction:	TRUE
Bonferroni count:	1288
GO molecular function complete	number	overUnder	pvalue
chromatin binding (GO:0003682)	136	-	7.63e-05
transcription regulator activity (GO:0140110)	215	-	0.000205
proximal promoter sequence-specific DNA binding (GO:0000987)	54	-	0.000205
RNA polymerase II regulatory region DNA binding (GO:0001012)	73	-	0.00032
RNA polymerase II regulatory region sequence-specific DNA binding (GO:0000977)	73	-	0.00032
double-stranded DNA binding (GO:0003690)	125	-	0.000428
RNA polymerase II proximal promoter sequence-specific DNA binding (GO:0000978)	52	-	0.000651
DNA binding (GO:0003677)	316	-	0.000752
DNA binding transcription factor activity (GO:0003700)	118	-	0.00103
transcription regulatory region sequence-specific DNA binding (GO:0000976)	85	-	0.00133
RNA polymerase II transcription factor activity, sequence-specific DNA binding (GO:0000981)	95	-	0.00151
transcription regulatory region DNA binding (GO:0044212)	116	-	0.0021
regulatory region nucleic acid binding (GO:0001067)	117	-	0.00419
sequence-specific double-stranded DNA binding (GO:1990837)	94	-	0.00422
transcription factor binding (GO:0008134)	153	-	0.00812
sequence-specific DNA binding (GO:0043565)	132	-	0.0131
Analysis Type:	PANTHER Enrichment Test (release 20170413)
Annotation Version and Release Date:	Reactome version 58 Released 2016-12-07
Analyzed List:	Pig_v_Laevis.txt (Homo sapiens)
Bonferroni correction:	TRUE
Bonferroni count:	1399
Reactome pathways	number	overUnder	pvalue
Transport of Mature Transcript to Cytoplasm (R-HSA-72202)	48	-	2.07e-06
Transport of Mature mRNA derived from an Intron-Containing Transcript (R-HSA-159236)	46	-	4.36e-06
Mitochondrial translation (R-HSA-5368287)	59	+	6.85e-06
Mitochondrial translation elongation (R-HSA-5389840)	54	+	2.25e-05
Mitochondrial translation initiation (R-HSA-5368286)	54	+	2.28e-05
Mitochondrial translation termination (R-HSA-5419276)	53	+	2.83e-05
Processing of Capped Intron-Containing Pre-mRNA (R-HSA-72203)	136	-	2.87e-05
M Phase (R-HSA-68886)	120	-	4.04e-05
Viral Messenger RNA Synthesis (R-HSA-168325)	23	-	0.000115
Cell Cycle (R-HSA-1640170)	173	-	0.000138
Regulation of Glucokinase by Glucokinase Regulatory Protein (R-HSA-170822)	20	-	0.000202
Nuclear Envelope Breakdown (R-HSA-2980766)	29	-	0.000401
Cell Cycle, Mitotic (R-HSA-69278)	148	-	0.000912
Glucose transport (R-HSA-70153)	23	-	0.0011
Hexose transport (R-HSA-189200)	23	-	0.0011
Nuclear Pore Complex (NPC) Disassembly (R-HSA-3301854)	22	-	0.00118
Respiratory electron transport, ATP synthesis by chemiosmotic coupling, and heat production by uncoupling proteins. (R-HSA-163200)	103	+	0.00119
Rev-mediated nuclear export of HIV RNA (R-HSA-165054)	25	-	0.00125
Interactions of Rev with host cellular proteins (R-HSA-177243)	27	-	0.00151
The citric acid (TCA) cycle and respiratory electron transport (R-HSA-1428517)	137	+	0.00153
Nuclear import of Rev protein (R-HSA-180746)	24	-	0.00177
Transcriptional regulation by small RNAs (R-HSA-5578749)	29	-	0.00193
Mitotic Prophase (R-HSA-68875)	42	-	0.00326
Respiratory electron transport (R-HSA-611105)	88	+	0.00337
Vpr-mediated nuclear import of PICs (R-HSA-180910)	24	-	0.0045
SUMOylation of RNA binding proteins (R-HSA-4570464)	26	-	0.00494
SUMOylation of DNA damage response and repair proteins (R-HSA-3108214)	31	-	0.005
Gene Expression (R-HSA-74160)	562	-	0.00558
Gene Silencing by RNA (R-HSA-211000)	32	-	0.00698
HIV Infection (R-HSA-162906)	116	-	0.00811
Nonhomologous End-Joining (NHEJ) (R-HSA-5693571)	14	-	0.00917
SUMO E3 ligases SUMOylate target proteins (R-HSA-3108232)	40	-	0.0103
Interactions of Vpr with host cellular proteins (R-HSA-176033)	25	-	0.0133
NS1 Mediated Effects on Host Pathways (R-HSA-168276)	26	-	0.0169
Complex I biogenesis (R-HSA-6799198)	53	+	0.0174
Mitotic Metaphase and Anaphase (R-HSA-2555396)	88	-	0.0197
Mitotic Anaphase (R-HSA-68882)	88	-	0.0197
SUMOylation of DNA replication proteins (R-HSA-4615885)	26	-	0.0213
Host Interactions of HIV factors (R-HSA-162909)	90	-	0.0249
Separation of Sister Chromatids (R-HSA-2467813)	81	-	0.035
SUMOylation (R-HSA-2990846)	42	-	0.0363
Host Interactions with Influenza Factors (R-HSA-168253)	27	-	0.0436

## Sheet: S.scrofa_v_X.tropicalis
Analysis Type:	PANTHER Enrichment Test (release 20170413)
Annotation Version and Release Date:	GO Ontology database Released 2018-04-04
Analyzed List:	Pig_v_Tropicalis.txt (Homo sapiens)
Bonferroni correction:	TRUE
Bonferroni count:	4216
GO biological process complete	number	overUnder	pvalue
regulation of GTPase activity (GO:0043087)	136	-	6.71e-05
mitochondrial gene expression (GO:0140053)	87	+	0.00014
mitochondrial translational elongation (GO:0070125)	58	+	0.000181
mitochondrial translational termination (GO:0070126)	57	+	0.000403
translational termination (GO:0006415)	61	+	0.000445
positive regulation of GTPase activity (GO:0043547)	115	-	0.000484
translational elongation (GO:0006414)	79	+	0.0012
mitochondrial translation (GO:0032543)	75	+	0.00121
regulation of small GTPase mediated signal transduction (GO:0051056)	88	-	0.00167
Analysis Type:	PANTHER Enrichment Test (release 20170413)
Annotation Version and Release Date:	GO Ontology database Released 2018-04-04
Analyzed List:	Pig_v_Tropicalis.txt (Homo sapiens)
Bonferroni correction:	TRUE
Bonferroni count:	1329
GO molecular function complete	number	overUnder	pvalue
small GTPase binding (GO:0031267)	164	-	4.52e-05
GTPase binding (GO:0051020)	194	-	0.000209
GTPase activator activity (GO:0005096)	80	-	0.000281
Ras GTPase binding (GO:0017016)	151	-	0.000511
GTPase regulator activity (GO:0030695)	87	-	0.00158
structural constituent of ribosome (GO:0003735)	117	+	0.0113
Analysis Type:	PANTHER Enrichment Test (release 20170413)
Annotation Version and Release Date:	Reactome version 58 Released 2016-12-07
Analyzed List:	Pig_v_Tropicalis.txt (Homo sapiens)
Bonferroni correction:	TRUE
Bonferroni count:	1404
Reactome pathways	number	overUnder	pvalue
Mitochondrial translation (R-HSA-5368287)	62	+	2.2e-05
Mitochondrial translation elongation (R-HSA-5389840)	57	+	7.34e-05
Mitochondrial translation initiation (R-HSA-5368286)	57	+	9.99e-05
Mitochondrial translation termination (R-HSA-5419276)	56	+	0.000164

## Sheet: X.tropicalis_v_X.laevis
Analysis Type:	PANTHER Enrichment Test (release 20170413)
Annotation Version and Release Date:	GO Ontology database Released 2018-04-04
Analyzed List:	Tropicalis_v_Laevis.txt (Homo sapiens)
Bonferroni correction:	TRUE
Bonferroni count:	3962
GO biological process complete	number	overUnder	pvalue
RNA biosynthetic process (GO:0032774)	338	-	0
mRNA processing (GO:0006397)	174	-	0
RNA processing (GO:0006396)	330	-	0
transcription, DNA-templated (GO:0006351)	336	-	0
nucleic acid metabolic process (GO:0090304)	736	-	0
nucleic acid-templated transcription (GO:0097659)	336	-	0
RNA metabolic process (GO:0016070)	643	-	0
RNA splicing (GO:0008380)	163	-	0
RNA splicing, via transesterification reactions (GO:0000375)	131	-	2.2e-12
mRNA metabolic process (GO:0016071)	284	-	2.2e-12
mRNA splicing, via spliceosome (GO:0000398)	130	-	3.08e-12
RNA splicing, via transesterification reactions with bulged adenosine as nucleophile (GO:0000377)	130	-	3.08e-12
transcription by RNA polymerase II (GO:0006366)	148	-	1.1e-11
regulation of nucleobase-containing compound metabolic process (GO:0019219)	761	-	1.45e-11
gene expression (GO:0010467)	812	-	2.42e-11
aromatic compound biosynthetic process (GO:0019438)	537	-	4.42e-10
heterocycle biosynthetic process (GO:0018130)	542	-	1.5e-09
regulation of RNA metabolic process (GO:0051252)	661	-	1.61e-09
regulation of cellular macromolecule biosynthetic process (GO:2000112)	728	-	2.03e-09
nucleobase-containing compound biosynthetic process (GO:0034654)	514	-	3.47e-09
regulation of cellular biosynthetic process (GO:0031326)	785	-	3.8e-09
regulation of macromolecule biosynthetic process (GO:0010556)	742	-	4.57e-09
regulation of gene expression (GO:0010468)	924	-	8.4e-09
cellular aromatic compound metabolic process (GO:0006725)	1104	-	2.27e-08
mRNA export from nucleus (GO:0006406)	61	-	2.72e-08
mRNA-containing ribonucleoprotein complex export from nucleus (GO:0071427)	61	-	2.72e-08
regulation of biosynthetic process (GO:0009889)	807	-	3.26e-08
heterocycle metabolic process (GO:0046483)	1093	-	3.89e-08
nucleobase-containing compound metabolic process (GO:0006139)	1034	-	3.99e-08
organic cyclic compound biosynthetic process (GO:1901362)	579	-	4.22e-08
chromosome organization (GO:0051276)	248	-	4.41e-08
organic cyclic compound metabolic process (GO:1901360)	1159	-	1.07e-07
mRNA transport (GO:0051028)	75	-	1.41e-07
regulation of nucleic acid-templated transcription (GO:1903506)	581	-	1.7e-07
regulation of transcription, DNA-templated (GO:0006355)	575	-	1.81e-07
ribonucleoprotein complex localization (GO:0071166)	72	-	2.5e-07
regulation of RNA biosynthetic process (GO:2001141)	582	-	2.55e-07
positive regulation of nucleobase-containing compound metabolic process (GO:0045935)	337	-	2.85e-07
negative regulation of nucleobase-containing compound metabolic process (GO:0045934)	265	-	4.76e-07
ribonucleoprotein complex export from nucleus (GO:0071426)	71	-	6.09e-07
DNA-templated transcription, termination (GO:0006353)	46	-	7.25e-07
RNA export from nucleus (GO:0006405)	74	-	1e-06
RNA localization (GO:0006403)	105	-	1.22e-06
ribonucleoprotein complex biogenesis (GO:0022613)	214	-	1.41e-06
termination of RNA polymerase II transcription (GO:0006369)	38	-	2.05e-06
positive regulation of RNA metabolic process (GO:0051254)	281	-	2.82e-06
positive regulation of macromolecule biosynthetic process (GO:0010557)	329	-	5.25e-06
regulation of mRNA metabolic process (GO:1903311)	142	-	8.06e-06
positive regulation of cellular biosynthetic process (GO:0031328)	349	-	9.35e-06
cellular macromolecule biosynthetic process (GO:0034645)	655	-	1.25e-05
regulation of nitrogen compound metabolic process (GO:0051171)	1192	-	1.26e-05
cellular nitrogen compound metabolic process (GO:0034641)	1268	-	1.52e-05
regulation of transcription by RNA polymerase II (GO:0006357)	367	-	2.08e-05
positive regulation of biosynthetic process (GO:0009891)	357	-	2.27e-05
protein export from nucleus (GO:0006611)	78	-	2.37e-05
regulation of chromosome organization (GO:0033044)	94	-	2.48e-05
nuclear export (GO:0051168)	82	-	3.31e-05
mRNA 3'-end processing (GO:0031124)	38	-	3.63e-05
establishment of RNA localization (GO:0051236)	94	-	3.64e-05
macromolecule metabolic process (GO:0043170)	1649	-	3.7e-05
macromolecule biosynthetic process (GO:0009059)	667	-	3.89e-05
positive regulation of gene expression (GO:0010628)	380	-	4.21e-05
regulation of primary metabolic process (GO:0080090)	1233	-	4.24e-05
positive regulation of RNA biosynthetic process (GO:1902680)	254	-	5.16e-05
positive regulation of nucleic acid-templated transcription (GO:1903508)	254	-	5.16e-05
positive regulation of transcription, DNA-templated (GO:0045893)	254	-	5.16e-05
negative regulation of biosynthetic process (GO:0009890)	280	-	6.5e-05
negative regulation of cellular macromolecule biosynthetic process (GO:2000113)	242	-	6.6e-05
cellular nitrogen compound biosynthetic process (GO:0044271)	776	-	6.94e-05
RNA transport (GO:0050658)	93	-	7.61e-05
nucleic acid transport (GO:0050657)	93	-	7.61e-05
regulation of macromolecule metabolic process (GO:0060255)	1281	-	8.29e-05
negative regulation of RNA metabolic process (GO:0051253)	231	-	9.67e-05
nuclear transport (GO:0051169)	116	-	0.0001
negative regulation of cellular biosynthetic process (GO:0031327)	270	-	0.000109
nucleocytoplasmic transport (GO:0006913)	114	-	0.000146
negative regulation of macromolecule biosynthetic process (GO:0010558)	257	-	0.000186
regulation of cellular metabolic process (GO:0031323)	1261	-	0.000258
regulation of metabolic process (GO:0019222)	1414	-	0.000286
negative regulation of gene expression (GO:0010629)	389	-	0.000335
oxidative phosphorylation (GO:0006119)	90	+	0.000345
RNA 3'-end processing (GO:0031123)	47	-	0.000377
negative regulation of nitrogen compound metabolic process (GO:0051172)	521	-	0.000557
positive regulation of chromosome organization (GO:2001252)	58	-	0.00057
positive regulation of transcription by RNA polymerase II (GO:0045944)	178	-	0.000586
negative regulation of cellular metabolic process (GO:0031324)	557	-	0.00079
rRNA processing (GO:0006364)	123	-	0.000861
mitochondrion organization (GO:0007005)	218	+	0.00104
nucleobase-containing compound transport (GO:0015931)	99	-	0.00108
protein activation cascade (GO:0072376)	53	-	0.00122
regulation of mRNA processing (GO:0050684)	56	-	0.00164
activation of immune response (GO:0002253)	169	-	0.00175
rRNA metabolic process (GO:0016072)	128	-	0.00193
ribonucleoprotein complex assembly (GO:0022618)	109	-	0.00265
regulation of response to stress (GO:0080134)	408	-	0.00279
DNA metabolic process (GO:0006259)	168	-	0.00281
negative regulation of metabolic process (GO:0009892)	672	-	0.00313
regulation of cell cycle G2/M phase transition (GO:1902749)	83	-	0.00342
regulation of cell cycle (GO:0051726)	305	-	0.00422
regulation of cell cycle process (GO:0010564)	196	-	0.00455
negative regulation of cell cycle phase transition (GO:1901988)	78	-	0.00522
mitochondrial ATP synthesis coupled electron transport (GO:0042775)	72	+	0.00659
ATP synthesis coupled electron transport (GO:0042773)	72	+	0.00659
negative regulation of macromolecule metabolic process (GO:0010605)	620	-	0.00678
posttranscriptional regulation of gene expression (GO:0010608)	228	-	0.00724
negative regulation of nucleic acid-templated transcription (GO:1903507)	191	-	0.0082
negative regulation of transcription, DNA-templated (GO:0045892)	182	-	0.00833
regulation of cell cycle phase transition (GO:1901987)	124	-	0.00963
nuclear envelope disassembly (GO:0051081)	32	-	0.0097
membrane disassembly (GO:0030397)	32	-	0.0097
chromatin organization (GO:0006325)	135	-	0.0106
regulation of mitotic cell cycle (GO:0007346)	182	-	0.011
protein-containing complex localization (GO:0031503)	97	-	0.0111
regulation of RNA splicing (GO:0043484)	56	-	0.0112
peptidyl-lysine modification (GO:0018205)	76	-	0.0117
NADH dehydrogenase complex assembly (GO:0010257)	50	+	0.0124
mitochondrial respiratory chain complex I assembly (GO:0032981)	50	+	0.0124
positive regulation of immune system process (GO:0002684)	249	-	0.0137
negative regulation of RNA biosynthetic process (GO:1902679)	192	-	0.0142
ncRNA processing (GO:0034470)	155	-	0.0162
ribonucleoprotein complex subunit organization (GO:0071826)	114	-	0.0173
DNA repair (GO:0006281)	110	-	0.0194
multi-organism localization (GO:1902579)	44	-	0.0196
multi-organism transport (GO:0044766)	44	-	0.0196
positive regulation of nitrogen compound metabolic process (GO:0051173)	623	-	0.0204
multi-organism process (GO:0051704)	605	-	0.0206
mitotic nuclear envelope disassembly (GO:0007077)	29	-	0.0225
humoral immune response (GO:0006959)	55	-	0.023
ion transmembrane transport (GO:0034220)	168	+	0.0234
regulation of G2/M transition of mitotic cell cycle (GO:0010389)	78	-	0.0244
spliceosomal snRNP assembly (GO:0000387)	21	-	0.0258
negative regulation of cell cycle process (GO:0010948)	97	-	0.0336
activation of innate immune response (GO:0002218)	92	-	0.0389
mitochondrial respiratory chain complex assembly (GO:0033108)	65	+	0.04
cellular response to DNA damage stimulus (GO:0006974)	157	-	0.0404
ribosome biogenesis (GO:0042254)	144	-	0.0412
regulation of gene silencing (GO:0060968)	41	-	0.0423
negative regulation of cell cycle G2/M phase transition (GO:1902750)	58	-	0.0426
positive regulation of macromolecule metabolic process (GO:0010604)	660	-	0.0434
regulation of signal transduction by p53 class mediator (GO:1901796)	45	-	0.0481
Analysis Type:	PANTHER Enrichment Test (release 20170413)
Annotation Version and Release Date:	GO Ontology database Released 2018-04-04
Analyzed List:	Tropicalis_v_Laevis.txt (Homo sapiens)
Bonferroni correction:	TRUE
Bonferroni count:	1241
GO molecular function complete	number	overUnder	pvalue
DNA binding (GO:0003677)	283	-	0
nucleic acid binding (GO:0003676)	897	-	4.13e-13
double-stranded DNA binding (GO:0003690)	114	-	2.69e-10
sequence-specific DNA binding (GO:0043565)	120	-	2e-08
transcription regulatory region DNA binding (GO:0044212)	108	-	6.43e-08
RNA binding (GO:0003723)	730	-	7.05e-08
transcription regulator activity (GO:0140110)	201	-	7.16e-08
regulatory region nucleic acid binding (GO:0001067)	109	-	1.9e-07
sequence-specific double-stranded DNA binding (GO:1990837)	88	-	4.3e-07
transcription regulatory region sequence-specific DNA binding (GO:0000976)	80	-	5.45e-07
chromatin binding (GO:0003682)	129	-	1.51e-06
RNA polymerase II regulatory region DNA binding (GO:0001012)	70	-	2.6e-05
RNA polymerase II regulatory region sequence-specific DNA binding (GO:0000977)	70	-	2.6e-05
heterocyclic compound binding (GO:1901363)	1465	-	4.99e-05
organic cyclic compound binding (GO:0097159)	1487	-	5.58e-05
proximal promoter sequence-specific DNA binding (GO:0000987)	51	-	9.07e-05
DNA binding transcription factor activity (GO:0003700)	111	-	0.000101
RNA polymerase II proximal promoter sequence-specific DNA binding (GO:0000978)	49	-	0.000143
mRNA binding (GO:0003729)	94	-	0.000162
transcriptional activator activity, RNA polymerase II transcription regulatory region sequence-specific DNA binding (GO:0001228)	39	-	0.000295
RNA polymerase II transcription factor activity, sequence-specific DNA binding (GO:0000981)	90	-	0.000316
ATP-dependent helicase activity (GO:0008026)	36	-	0.00353
purine NTP-dependent helicase activity (GO:0070035)	36	-	0.00353
transcription factor activity, RNA polymerase II proximal promoter sequence-specific DNA binding (GO:0000982)	35	-	0.00387
transcription factor binding (GO:0008134)	149	-	0.00547
transcription factor activity, protein binding (GO:0000988)	119	-	0.00861
transcription factor activity, transcription factor binding (GO:0000989)	118	-	0.0099
transmembrane transporter activity (GO:0022857)	166	+	0.0154
transcription cofactor activity (GO:0003712)	109	-	0.0241
NADH dehydrogenase (quinone) activity (GO:0050136)	38	+	0.0306
NADH dehydrogenase activity (GO:0003954)	38	+	0.0306
NADH dehydrogenase (ubiquinone) activity (GO:0008137)	38	+	0.0306
transcriptional activator activity, RNA polymerase II proximal promoter sequence-specific DNA binding (GO:0001077)	27	-	0.0428
ion transmembrane transporter activity (GO:0015075)	138	+	0.0442
Analysis Type:	PANTHER Enrichment Test (release 20170413)
Annotation Version and Release Date:	Reactome version 58 Released 2016-12-07
Analyzed List:	Tropicalis_v_Laevis.txt (Homo sapiens)
Bonferroni correction:	TRUE
Bonferroni count:	1352
Reactome pathways	number	overUnder	pvalue
Gene Expression (R-HSA-74160)	539	-	0
Processing of Capped Intron-Containing Pre-mRNA (R-HSA-72203)	138	-	0
mRNA Splicing (R-HSA-72172)	106	-	7.39e-11
mRNA Splicing - Major Pathway (R-HSA-72163)	105	-	1.42e-10
Cell Cycle (R-HSA-1640170)	167	-	5.22e-09
Transport of Mature Transcript to Cytoplasm (R-HSA-72202)	50	-	6.57e-09
Transport of Mature mRNA derived from an Intron-Containing Transcript (R-HSA-159236)	48	-	7.61e-09
RNA Polymerase II Transcription (R-HSA-73857)	55	-	2.41e-07
Cell Cycle, Mitotic (R-HSA-69278)	145	-	9.13e-07
Cleavage of Growing Transcript in the Termination Region (R-HSA-109688)	37	-	1.28e-06
RNA Polymerase II Transcription Termination (R-HSA-73856)	37	-	1.28e-06
M Phase (R-HSA-68886)	121	-	3.3e-06
mRNA 3'-end processing (R-HSA-72187)	33	-	4.71e-06
SUMO E3 ligases SUMOylate target proteins (R-HSA-3108232)	37	-	1.52e-05
SUMOylation (R-HSA-2990846)	38	-	6.2e-05
SUMOylation of DNA damage response and repair proteins (R-HSA-3108214)	28	-	8.8e-05
Cell Cycle Checkpoints (R-HSA-69620)	59	-	0.000195
Respiratory electron transport, ATP synthesis by chemiosmotic coupling, and heat production by uncoupling proteins. (R-HSA-163200)	93	+	0.000292
SUMOylation of RNA binding proteins (R-HSA-4570464)	25	-	0.000542
Mitotic Metaphase and Anaphase (R-HSA-2555396)	88	-	0.00063
Mitotic Anaphase (R-HSA-68882)	88	-	0.00063
G2/M Checkpoints (R-HSA-69481)	57	-	0.00101
Separation of Sister Chromatids (R-HSA-2467813)	82	-	0.00103
NS1 Mediated Effects on Host Pathways (R-HSA-168276)	27	-	0.00157
HIV Infection (R-HSA-162906)	117	-	0.00199
Complex I biogenesis (R-HSA-6799198)	45	+	0.00275
Regulation of Glucokinase by Glucokinase Regulatory Protein (R-HSA-170822)	21	-	0.00307
The citric acid (TCA) cycle and respiratory electron transport (R-HSA-1428517)	127	+	0.00318
rRNA modification in the nucleus and cytosol (R-HSA-6790901)	25	-	0.00323
Respiratory electron transport (R-HSA-611105)	78	+	0.00328
Host Interactions with Influenza Factors (R-HSA-168253)	28	-	0.00387
Nuclear Envelope Breakdown (R-HSA-2980766)	29	-	0.00432
Vpr-mediated nuclear import of PICs (R-HSA-180910)	24	-	0.00439
Glucose transport (R-HSA-70153)	23	-	0.00522
Hexose transport (R-HSA-189200)	23	-	0.00522
Viral Messenger RNA Synthesis (R-HSA-168325)	24	-	0.00635
Host Interactions of HIV factors (R-HSA-162909)	91	-	0.00685
Nuclear Pore Complex (NPC) Disassembly (R-HSA-3301854)	23	-	0.00693
SUMOylation of DNA replication proteins (R-HSA-4615885)	26	-	0.00707
rRNA processing in the nucleus and cytosol (R-HSA-8868773)	101	-	0.0107
Interactions of Vpr with host cellular proteins (R-HSA-176033)	25	-	0.011
Infectious disease (R-HSA-5663205)	203	-	0.0112
Rev-mediated nuclear export of HIV RNA (R-HSA-165054)	26	-	0.0135
Interactions of Rev with host cellular proteins (R-HSA-177243)	28	-	0.014
Interferon Signaling (R-HSA-913531)	62	-	0.0149
Homology Directed Repair (R-HSA-5693538)	19	-	0.0172
Nuclear import of Rev protein (R-HSA-180746)	25	-	0.0231
Major pathway of rRNA processing in the nucleolus and cytosol (R-HSA-6791226)	96	-	0.0232
FCERI mediated NF-kB activation (R-HSA-2871837)	56	-	0.0277
Chromatin modifying enzymes (R-HSA-3247509)	37	-	0.0322
Chromatin organization (R-HSA-4839726)	37	-	0.0322
S Phase (R-HSA-69242)	52	-	0.0365
G2/M DNA damage checkpoint (R-HSA-69473)	18	-	0.0378
Regulation of TP53 Activity (R-HSA-5633007)	38	-	0.0396
DNA Repair (R-HSA-73894)	61	-	0.0435
