# Supplementary material for: Conservation and divergence of protein pathways in the vertebrate heart
Source: PLoS Biol. 2019 Sep 6;17(9):e3000437. doi: 10.1371/journal.pbio.3000437 (PMC6750614; doi:10.1371/journal.pbio.3000437)
Supplement: S15 Table — (XLSX) [file pbio.3000437.s039.xlsx]

## Sheet: S15 Table
Table S15. X. laevis gene duplication corrected values for cell cycle enrichment.
Gene name	M. musculus	S. scrofa	X. laevis	X. tropicalis
CDC16	55191320
FLNA	24848941056	25761054720	30506588160	77249069056
CHMP2A			37639980	141539328
PSMF1		170833696	353423488	815292928
CHMP1B			66304024
ANAPC7	62185152
SMC4	13839871
RRM1			19682050
HTT	482166048		413902336	671995456
PPP5C	159421824	722229376	223864000	672544384
USP16	15412755
RPS6KB1			18437696
NBN			70662016
PPP6C	183034816	91740792	105733920	216010096
PPP1R12B	863365184	420198944	135786160	5897963520
BCAT1			1752432128	5613964800
DIS3L2	120562408			171890384
PPAT	50428232
PSMB5	1575775232	1141092736	624205184	3757819648
NUP43			17515240
MYH10	74548977664	74306363392	42110365696	167872004096
ATM			40503844
LPIN1	118806776
BAX			19941168	80984368
UBA3	81120248	132329472	45936544	215848752
DLG1	357029152	380203488	200015264	676444800
RCC1	742105664	523043008	134652720	805013504
AAAS			107396512
INTS3	21315314
TBCD	141644400	156637568	82107648	691473088
RAN	1102014720	3859046656	944516160	4006971136
RRS1			73172280
SMC2	48182804
ZW10	28133752	5.70641e+06	15764878	53516620
PLCB1	41641512	34152932	87611392	390590752
PTPN6	119275112		52411184
TPD52L1			209404384
NUP214			233989968
NUP98	23975204	5006918	57592352	129127056
SPTBN1	2371133696	1015774144	13841497088	115427000320
NES	51671412	1382842240	858317504	3169763072
PSMB8			86504720
MDC1	35178824
GIGYF2	395216384
ANAPC1	78809136
AKAP8L			132655512
FER	44573928		11316470	130972024
VCPIP1	58945712		12794236	76165112
POGZ	14246564		19076610	53020084
ANKLE2	44345964
PSMG2			13929654
OPTN	39447268	208658816
PSMD11	928114496	1110534912	521864192	1543490176
MAU2			5268535
PSMB2	296928256	348201216	201295552	496111008
SRSF2	279883232	236851456	64964160
NUP88			10195252
EPS8	141295344	559061696
ANK3	2697172480	6756800000	8249497088	59157192704
CUL4A	125845280	61333300	41415416	260601744
DGKZ	44175132		114691544	1218381952
PSMD8		277787296	114981088	388335680
TTN	356983013376	162313994240	235711004672	683777982464
INTS13			17709412
DDRGK1		139776688	39119368	157268192
BABAM1			18473290
CHORDC1	88717696	10098927	37952084	182778832
CUL9	10338422		415476384	1186181120
CAV2	110802376	2756729856	523998528	3046175232
SIN3A	135568112
HMGN5	458194912
APP	54901472	67256040
PKP4			2339338	107746680
APEX1	791066112	4732153344	699075456	3990505984
CTGF	168342528			212656160
ATRX	34523172	10746064		70687000
KANK2	221301952	101475640	142858192	1224181120
FEN1			8798079
RINT1			11288996
INSR	32431224
SVIL	221590992	163617488	123224376	1593670400
ROCK2	1637995520	307080640	1231149952	3454521344
GATA6			6615718
BIN1	93422216	57714604	25021202	418720032
SFPQ	5254751232	7214604800	1975934592	7817385472
MIF		377093248	256905840	1145667072
NUBP1			20341600
NUDT16			32693658	221364704
PHB2	17501069312	61105885184	16388511744	74369310720
MKI67			3304738
EGFR	204457344
PRPF40A	11483264		25457354	158378080
SIRT2	86530920	139049984	97877176	345059008
UHRF2			18533032
BRD7			13178848
GPNMB			960711360
ATP2B4	1027524928	897289216	284315872	1243759744
USP19	252820464
DACH1			20773440
SCRIB	57932132		120750152	610055040
NSUN2	76124624	52366360	12573876	82565408
RAD23A	171299168	403507648
CAB39L		32670996	60252748	668276800
TP53BP1	168524704		57386552
MAGI2			20191448
APBB2			32700810	128041680
LIN9			5.47219e+06
NPR2			80578056	319202240
ILK	7560610816	4303982080	8000150528	9742828544
CDK19			10000747
PHACTR4	52410464
MAP3K4	96928504
FOXC1			21154822
STK26	85428376	120339152	92558824	390282752
PNPT1	1262134656	762649920	172729344	1402314752
PRKAG3			70608848	146209280
THOC5			20619572
JMY	26905680
STK10	165289680	130580520	156909504	1167159808
HTRA2	225179440	239458592		1041886016
PA2G4	7776887296	11048958976	3003789824	12667992064
DUSP3	190264848	667236800
PRNP	213483584	236927824	65525604
ASNS			22581128
STK39	305391904		10567870
COPS5	205349552	137414160	95842648	280787328
SLC9A3R1			9446821	40684012
MAP4K5	63055340
PAK4		11412852	13623767	229240000
CAB39	75727288	113792624	68481696	409422304
PRKAG1	244355808	291243520	122936888	280247488
RALA		1107517184	146007216	1184950272
ZC3HC1			16287592
STEAP3	157192800
APPL1	330761376	115403216	212862320	597249408
2019-09-05	14667230	66000984	113730408	462930816
2019-09-02	2742897664	3625391616	3464888064	5200771584
NASP	21281662	132538496
RB1CC1	58234956
UBR2	212889184
SAC3D1			56725984
ARHGEF11	10611567		15033404	158432912
HACE1	24817702
CSNK1A1	164269248	271652864	64025904	362258752
GAK	33889864			100329080
2019-09-03	6395702784	6202356224	2192360960	7744018432
MYH9	102571999232	82825412608	47909453824	184700993536
HMCN1			2458589440	5513913856
DYNC1LI2	616122816	358640448	527292416	1652103424
2019-09-04	128457936
AHR			13338970	64536552
CAMK1			132059240
RFC3			9603534
2019-09-10	1136627328		1926450304	2803630336
TRAPPC12	84755480		14679326	131069992
RABGAP1L	56247568			60196960
URGCP	14899091			42706120
EPB41L2	1367186816	893172288	1006648192	1937485056
ARL2		42295184	39802820
RALB		334672064	176837104	1441818112
BAG6	1213366272	52062952	319283328	1700548096
2019-09-09	1682605312	2412719360	1401070208	2818358016
DIAPH2	44875200			104651776
PFDN1			9983472
RFC1	8545566
PML		55796832
NAA50		13563188		113287272
ARL3		38771352
SFN		3229743872
SON		9451576
RPA1		26979804
PCNA		7.22815e+06		50341300
CEP41		31482626
KIF3B		33187966		57095964
PSMA3	137965936	556559424	446856416	620541440
VRK1	146173616		152898032	322425600
PPP1R12A	294432192	618057536	1270705664	3355494656
MEN1	11415065		46816896
PSMC2	1001316928	1220629888	653934656	1009206400
NUP133	22608916		15920386
NUP85		5.29349e+06	95948768
PRKDC			73006648	4749041
CTDP1	7.2896e+06			457109024
NUP93	184325088	51324864	1348983808	232026992
NUP62	34362472		196630416	19219882
PSMA1	595174272	979256640	859073728	1302518016
PSMC5	633156160	719716480	675882560	1070146688
RANBP2	49125704	17904012	138250128	84669808
PDS5A	512088768	32850194	620034560	725088320
PSMB3	143988912	236283184	322316576	350769792
PSMC6	406941984	297427648	399723648	442615936
PSME1	215558528	671160000	662830912	1011655424
MECP2	513507296	1195506176	1170342272	1247330048
EMD	417636864	73480576	1684225792	631973696
MAPRE1	406527520	223717952	768842240	2204668672
PSMD7	169261376	156612608	288155168	304986400
NUP107		5.70147e+06	139601392
PDS5B	2016118528	359584064	1736550272	1706237824
PSMC3	760032704	408402752	748663232	745119936
PRKACA	1410693888	3461768192	1521414400	2580853760
PSMA7	612874368	1193176832	1257524864	2657070336
PSMC1	786004224	686146176	732432128	1001248768
PSMD6	610820800	541161792	485788832	636841344
BRD4	49943540		182398512	153594512
TBCE			162435728	56528436
NUP155	86098728	10542752	583544960	286779072
SEH1L	15779851	14171055	18936506	45980520
TUBG1	29227442	129520848	199257984	102949424
NUP54	13418886		38261712
NUP188			53730384	81405208
PSMA2	377450080	318216832	596609600	649072704
PSMD4	205227280	170593696	362444448	395697408
DYNLT1	113959408		360707456	232736768
PSMB1	100772544	570075584	900776192	923192320
PSMB4	264194352	293825952	364522176	413673536
PSMB6	444163616	279042400	457493824	488098592
NUP205	169996208	31621618	341827712	234759536
SMC3	999538944	113618016	2484888576	2632873984
SNX9	73856472	175364688	92085504	234672768
MAD1L1	33989752		135102432
NUP37			10168330	7153560
CHAMP1	28892118		16321822
CDC5L	216962464	115451248	263806496	349313344
YWHAE	5771418112	20779798528	15500565504	26567763968
EML4	18552422		99413808	96578248
TPR	573543808	129540784	802948096	467735552
YWHAG	2330232832	8026875904	5895583744	11991559168
EIF4E	77547384	65610444	57870112	127922248
RANBP1	355139520	125150272	409079968	464563968
NPM1	1070372800	1580201728	9801581568	8321936384
CUL5	596982784	648591232	359119648	765658112
SMC1A	892981888	144551232	1478404480	1886525696
PSMA5	322030464	559314752	743754432	1152829568
TUBGCP3			143285248	63266896
BUB3	331426272	367661120	224409712
PSMA4	545574400	443967296	800911808	885098752
RPS27A	17042253824	9292466176	11057629184	18235252736
NUP160	19180890	6.12393e+06	106226160	38186472
NIPBL	31281190		4234995200	31763110
RHOB	530047424	752091008	1464588416	1981602560
PSME2	172965376	247985104	819144640	226411824
NUP210			125970216	76425440
PSMC4	221728320	306118784	1232759296	509088832
PSMA6	771529856	819767168	958272320	1394365568
MRE11			372982464	7844101
CFL1	2113820288	2152299520	6576373248	11866173440
BANF1	93817120	27335224	461258240	471489056
LCMT1			138303456	119441528
PSMD13	420392864	341843392	697604864	492196640
PRKCB	58901584		130930608	162490944
WAPL	23454824		62670244	39238272
CUL3	471638720	189018240	450011392	757565632
PPP2R2D		134673168	131117120	189970336
NUP35	37615240		58721632	78443984
PSMD14	259235648	237834960	304114880	341919424
HMGA2			21041096	34903428
ARF1	1180152960	590256640	1113676672	2056677376
TUBA4A	33490331648	40523829248	20347912192	43843878912
TUBGCP2	19947456	105616616	104614264	30163498
PSMB7		179803280	134058248	202744368
IK	8373741		54176068	84852816
ZNF207			67043912	34454092
PBRM1	37211856		63795224	34714064
SNX18	18259382		94877376	249244032
RAE1		15481179	78689256	85233248
PRMT1	35508836	356750880	512460800	626855424
RAD21	72961080	12645248	307086272	273271776
PLRG1	94443200	19982150	118303904	112190696
RBBP4	205952944	204515568	199190000	251589216
CDC42	1102345216	1364650496	1125562752	2812904960
PARP3	2036395520	32297010	19286538240	2159397376
PCID2		8.29546e+06	78629656
CENPV	426153312	137635872	2930674432	1288533632
BRCC3			104897376	10495908
BABAM2			48077240	17551646
CTNNB1	3320395264	3584913664	8092447744	24090576896
PIN1		38463756	44145260
ANXA1	354109376	1235177600	2208951040	1952831488
PIK3R4	24980300		26970912	53250424
STAG1	33400214		83782600	26346386
PAF1		3.96016e+06	98659632
AKT2	142159744	29465440	428625536	352324864
FHL1	3409140992	12192328704	13918478336	19594924032
CBX3	40428180	18590260	81127736	84070064
OBSL1	368387360	13018513	612062464	1469254912
RBBP7	434449600	87684472	490169184	787057344
SMARCD3			111580200	22675118
CTCF	117693688		220709136	28736674
PKN2	16508501		53242036	29672910
RCC2	57452556	25020440	131199952
RPL23	761514240	2103938176	1264894208	2557650176
SH3GLB1		40591984	140136336	125904272
RPRD1B		18508538	40279412
CDC73			109536152	36406140
STAG2	64111312		148193792	94761960
THOC1			178704432	125950000
MAPK14	75783880	169712912	321150720	251451696
MAP4K4	103066816		135406368	108484992
MAP2K1	255799824	480953920	485634688	1209811200
PGGT1B			65785024	10076493
TSG101	62856544	115839816	71309776	55255964
SDCBP		45696408	48759052	21984222
TGM1			195286512	74364232
PRKAB2	41918620	38269516	849952000	1488225024
HCFC1	1061802368	442891872	2921463040	2055831936
GTPBP4	46844192		72755704
STAT5B	235892544	39614668	177737584	455126752
PRKAA2	302061376	206103824	739334272	2094392704
MAP3K20	86893592	161003600	118237536	351004704
PDCD4			108368784	82938376
CLIC1	230483952	485160832	743075968	1329409792
PRKAA1	183879344	86620936	322113952	634305600
SRSF5			194513376	92060920
CASP3		32901868	76816064
MAP2K6			111343648	84391024
PPM1A	391544640	115672968	443681280	480510784
NOTCH1			21471896	8121522
OXSR1	326576128	182270192	383427936	329020160
DDX39B	2898437120	1638651520	5161279488	1616796032
PPP1R13B			140909824	17363310
GRK5	23358638	1.77692e+06	32469630	84989232
2019-09-07	6141402112	9490756608	12011019264	14425684992
PPP1CC	3632002560	4208837888	6280806912	13795132416
ANXA11	1020708608	3110987776	1858822656	1845338880
WASL	40568912	57888600	65038132	115502048
ERH	22179726	47303336	127194696	125580712
SEC13	32502634	88594616	105826680	231959936
SUPT5H	75661288		264485616	28141522
MICAL3			22718014	29558108
MCTS1	243151856	737137600	3374108416	3100321792
SMARCB1	96293264		135143744	29830740
RUVBL1	252932624	433990336	266890096	208942896
NUDC	176628752	146947952	182969968	261932160
RIDA		115553480	118130336	174991360
RAD50	51246492		362668640	103886176
LIG3			425027584	106159936
DYNLL2	1005386176	965363840	8348339712	21771339776
CAPN3			337340192	25124372
UBE2L3	287214880	60851996	229607648	406313664
LEMD3	18540236	24490558	37056268	99999000
MAPK1	427858112	439762400	1096394752	2298990080
RPS6KA3	428878720	330943040	266788432	453019936
APPL2	60079920	53550580	127639416	137368224
TUBB3	46325784576	32156162048	21866100736	41759473664
PSMD2	6563938304	2885470208	1410806784	2574149632
LMNA	25231349760	19320287232	14134417408	19844980736
PPP2R1A	10939089920	5354323968	7374964736	6396732928
CLASP2	1153062144	81105408	58210520	60994676
PTPN11	965198848	128187128	172584528	251349632
NUMA1	2861306112	234565504	63041108	131658896
GOLGA2	204991728	14689038	93089656	182136320
KIF2A	164835280	6.60125e+06		15604901
NDE1	23722684	4.25568e+06
TAOK3	544901440	137128336	19297590
CKAP5	6358908416	1252840832	291797504	340382464
DCTN3	105928344	52560260	23551518
SUGT1	162715488	76048280	9848026	30267684
DCTN2	2334619904	431449376	356963840	877816896
PSMD12	691761280	211590720	167977008	281687520
NEK9	305220096	71770056	51729584	121787936
CLASP1	5142489088	303062944	274977408	521826368
PSMD1	5622865408	1206906624	1366524416	2105591808
MAP4	28855721984	8463864320	978548864	7272068096
CDK5RAP3	465160864	79259072	50858800	203260768
PTPA	304573920	221607376	373449664	214101312
DYNC1I2	4163863040	866972992	883067904	2015492736
DCTN1	5667704832	1548695552	722680832	1969354880
VPS4A		38088000	29048806	74933472
DYNC1H1	140156993536	16675019776	16248885248	32291962880
CARM1	134362272	65052836		8886555
EML1	807568128	247148112	793474240	155932816
PAFAH1B1	2753449472	910856256	1393471104	1926631808
ARHGEF2	583015808	12059072	28251478	3.12573e+06
CNOT1	214460304	4652826	25256252	112095760
KPNB1	3946036224	3501085952	1598206464	3163348736
RASA1	141432160	29058352		66405400
TNKS1BP1	429712576	73029400
PSMD3	1261698304	932527808	698293376	976824896
DNM2	3488202240	640578944	706565568	496674720
CLTC	29894443008	14649842688	9501474816	30454239232
ACTR1A	3913043456	1644240128	1308777856	2864601600
NOLC1	76398088	56388000	65211100	62155884
SKP1		36169544	73219840	135270528
TAOK1	950382528	178856768	149337344	267541312
PDCD6IP	3658664448	1131970048	837687744	1035699456
CUL1	769697792	125413088	335275552	243124768
CLIP1	4197174528	2054819456	638800448	1939769856
FBXO7	25993632	8608860
GIT1	114704392	4.22402e+06	28448526	59394384
ANKRD17	86129560		3266530	38068784
RPTOR	201837424	9554808	57733340	126693176
TOM1L2	207607280		18037012	89909832
DYNC1LI1	9577240576	378490784	224229296	930537472
USP47	484400800	34418800	115625400	389301760
DAB2IP	33618256			16915120
PDE3A	453786688	86833008
DDB1	3046079744	2447344896	1446451328	2318333696
DDX3X	3103616000	761974720	237006800	1357542272
RBM14	645204032	144891696	78156568	83194088
PSME4	506498912	85290392	461980992	471039200
MYBBP1A	4718726144	551849536
HNRNPU	6505154048	3212690176	851289920	1034731392
PIK3C3	51978964		10529024	31634744
CUL4B	385803968	167854288	24589206	142868656
EIF4G1	2702539008	288305952	279479456	1624580608
RBX1	105226344	13155275	51267396	97873872
BIRC6	348694176		92928672	182549600
AK1	7775814144	3776659968	1771643648	3319064320
PTPRC	64711096	41161372		55842044
TSC2	273734720		10318288	27992466
TARDBP	1635515264	131914664	348737696	169752816
CCAR2	190781728	126448616
MAPRE3	73781008	23177956	43441692
GBF1	374429632	44903372	18641406	76482792
PRKAG2		16189045	462739936	1359196032
PPM1G	59090116			31995330
MTOR	1565343360	24075726	125003632	187035696
THBS1	8363992064	1802264064	226500832	106085424
IPO7	1869937536	420240640	317152128	727726016
USP28	149946784	17815648	61446108	107411256
PRPF19	1788358528	486743296	570897280	867750848
DYNLT3	586029760			125856448
SART1	137913568	17309560	14456385	2391156
RHEB		18629104	89705360	118399376
CTBP1	191685296	71968720	22517628	129938400
IPO5	4819138048	2265026560	651431616	1470355456
STAT3	778943744	163120896	595471680	374447552
SLK	3308696320	531708928	41165644	119859920
NDRG1	71878352	62474448		63479336
MAP2K4	131334776	44728648		24810032
EIF4G2	2069036416	408933024	50643212	177110336
UPF1	1099888000	381287936	167645760	407530432
EPB41	1802613632	197848752	73619336	646718080
CD2AP	75473128	28165394		41302072
CCAR1	106077880	7442085
USP9X	5909858816	280831584	454598880	2059961344
MAPRE2	544273856	32953200	211042368	60290416
TUBB1	4373200896	3577258752	2660680192	3326403840
SUN1	163952032	30192272
ACTR3	2413308160	1549822592	1013645760	1426448128
LEMD2	369442784	182910672
DYNC1I1	601172096	82432048
USP8	17723732		7.15525e+06	9272044
CHMP4B	35193988	53889584	30691358	26237290
RANBP3	23459422	40693832		14127745
KHDRBS1	696438144	1018874368	243389280	562140480
CUL2	168770224	235667888	21116982	126655176
PSMD5	306380320	601248128	182246288	195263872
ITGB1	3061713152	3337053952	935304064	2806824960
SUN2	360987808	510133696	66691796	216078160
TOP2B	858418240	1114898816	47853108	189150000
SBDS	172080960	1400791168	560221376	543755328
PPME1	147238736	163514112	34847276	98472016
RPS6	4028404736	6157537280	1052220928	1445824000
CDH13	1932496000	9855548416		28088790
PRKAR2B	650767104	9109745664	1052795328	5357103616
CDK6	15462956	350782304	66396320	177922016
PPP2R2A	402454048	764906304	172636288	454225600
NAE1	334001472	358297664	141492144	311347648
H2AFY	1806612992	2342199296	2293633536	1625081216
PRKAR1A	1998674304	3910596864	843822336	1082371968
CALR	2166187264	5556825088	820845888	1402706432
CSNK2A2		153679216	32028678	16655922
CSNK2A1	507246816	1722702336	235801696	375407040
XPO1	1508058112	1330925952	161568576	389626784
PRMT5	176116192	283475840	99792864	88498104
SMARCA4	401083584		50320700	70063376
RPS15A	546247552	2544857600	362427680	1464427392
BAK1		455271680	110893200	98004856
TBRG4	189460320	1679159936	99117304	149754912
RACK1	11747963904	17088417792	8332907520	7245342720
TIPRL		194775920	25763114	64878992
POLDIP2	56305548	1574584192		37655560
NEK7	29966258	325678464	76691368	105950056
SRPK2	78153032	89689232		16450595
CDC37	99744696	781615936	49692204	208013504
PAK2	234719968	482832288	27272438	80576816
HSPA8	128654999552	178345000960	36631502848	86488678400
ACTR2	502162400	1040302848	397879232	290123232
GPS1	513009600	504212352	107042168	309024992
TRIOBP	274824576	297074240	34273472	46452360
USP39	150988848	424424800	82902320
RABGAP1	175579840	260332736	36143188	234218112
WASHC5	27390952	38940724	18924572	27203786
RPS3	6861062144	16125129728	5222223360	6632607232
GNAI2	3114474752	3539831552	581570944	2080674176
ARL8B	181618208	513393280	38502252	149594432
SLC16A1	5384463360	3854663680		52223924
RPS27	818712576	973594176	880029696	439175808
IST1		146847360	67683200	69301232
RANGAP1	90292968		92414296	42870196
GSPT2	465335744	371628000		119758896
CSNK1E		107279584		8.34055e+06
CHMP7		13149328		11763323
