# Supplementary material for: Conservation and divergence of protein pathways in the vertebrate heart
Source: PLoS Biol. 2019 Sep 6;17(9):e3000437. doi: 10.1371/journal.pbio.3000437 (PMC6750614; doi:10.1371/journal.pbio.3000437)
Supplement: S16 Table — PRM, parallel reaction monitoring. (XLSX) [file pbio.3000437.s040.xlsx]

## Sheet: S16 Table
Table S16. Peptides targeted for PRM analysis
Protein Name	Protein Description	Protein Accession	Protein Gene	Peptide Sequence targeted	Precursor Mz	Precursor Charge	Mouse_R1	Mouse_R2	Mouse_R3	Pig_R1	Pig_R2	Pig_R3	XL_R1	XL_R2	XL_R3	XT_R1	XT_R2	XT_R3
sp|Q9Y6F1|PARP3_HUMAN	Poly [ADP-ribose] polymerase 3 OS=Homo sapiens OX=9606 GN=PARP3 PE=1 SV=4	Q9Y6F1	PARP3	GIYFASENSK	558.272	2	0.343168	0.384738	0.221048	0.168041	0.175217	0.172078	2.53493	3.10361	2.45213	0.49545	0.983193	0.966403
sp|O75694|NU155_HUMAN	Nuclear pore complex protein Nup155 OS=Homo sapiens OX=9606 GN=NUP155 PE=1 SV=1	O75694	NUP155	AAPQSPSVPK	491.272	2	1.15072	1.16606	1.41773	0.786932	0.762875	1.01972	0.960967	0.809904	1.37778	0.528054	0.85989	1.15936
sp|O43741|AAKB2_HUMAN	5'-AMP-activated protein kinase subunit beta-2 OS=Homo sapiens OX=9606 GN=PRKAB2 PE=1 SV=1	O43741	PRKAB2	SHNDFVAILDLPEGEHQYK	738.027	3	0.159653	0.181931	0.279924	0.45245	0.533547	0.458057	1.96451	1.99349	1.40498	1.59649	1.79988	1.17509
sp|O43741|AAKB2_HUMAN	5'-AMP-activated protein kinase subunit beta-2 OS=Homo sapiens OX=9606 GN=PRKAB2 PE=1 SV=1	O43741	PRKAB2	SDFEVFDALK	585.788	2	0.299011	0.382846	0.635999	0.553047	0.621136	0.22874	1.68386	1.79192	1.45379	1.17798	1.96515	1.20653
sp|O43741|AAKB2_HUMAN	5'-AMP-activated protein kinase subunit beta-2 OS=Homo sapiens OX=9606 GN=PRKAB2 PE=1 SV=1	O43741	PRKAB2	SPPILPPHLLQVILNK	593.701	3	0.297549	0.062061	0.134229	0.497961	0.468985	0.300677	1.73537	2.02751	1.21615	2.41171	1.53838	1.30942
sp|Q7Z7K6|CENPV_HUMAN	Centromere protein V OS=Homo sapiens OX=9606 GN=CENPV PE=1 SV=1	Q7Z7K6	CENPV	HFIVPASR	463.764	2	0.629553	0.317199	0.736326	0.540079	0.413059	0.526207	1.85847	2.91574	2.69263	0.292976	0.474284	0.603471
sp|Q29RF7|PDS5A_HUMAN	Sister chromatid cohesion protein PDS5 homolog A OS=Homo sapiens OX=9606 GN=PDS5A PE=1 SV=1	Q29RF7	PDS5A	IAPVHIDSEAISALVK	554.986	3	0.948805	0.411432	0.287283	0.799876	0.752835	0.23535	1.55206	1.53611	1.98194	1.24473	1.29099	0.958597
sp|Q29RF7|PDS5A_HUMAN	Sister chromatid cohesion protein PDS5 homolog A OS=Homo sapiens OX=9606 GN=PDS5A PE=1 SV=1	Q29RF7	PDS5A	IETDLPQIR	542.803	2	0.862414	1.15694	0.866209	ND	ND	ND	1.19695	1.56312	1.60881	0.439528	0.652537	0.653486
sp|Q29RF7|PDS5A_HUMAN	Sister chromatid cohesion protein PDS5 homolog A OS=Homo sapiens OX=9606 GN=PDS5A PE=1 SV=1	Q29RF7	PDS5A	EVQLAQIFEPLSR	765.42	2	0.840083	0.891782	0.722489	0.603974	0.521133	0.652666	1.39233	1.82521	2.02659	0.794113	0.780498	0.949132
sp|O75531|BAF_HUMAN	Barrier-to-autointegration factor OS=Homo sapiens OX=9606 GN=BANF1 PE=1 SV=1	O75531	BANF1	AYVVLGQFLVLK	675.413	2	0.295961	0.15272	0.187761	0.367788	0.324823	0.124703	2.48322	2.62181	1.82518	1.22202	1.46159	0.932428
tr|B1WB72|B1WB72_XENTR	Akt2 protein OS=Xenopus tropicalis OX=8364 GN=akt2 PE=2 SV=1	B1WB72	AKT2	SDGSFIGYK	487.235	2	0.744299	0.787698	0.651729	ND	ND	ND	1.55924	1.24357	1.07187	0.687247	1.22799	1.02636
tr|B1WB72|B1WB72_XENTR	Akt2 protein OS=Xenopus tropicalis OX=8364 GN=akt2 PE=2 SV=1	B1WB72	AKT2	FYGAEIVSALEYLHSR	618.984	3	0.897181	0.408533	0.504127	0.374313	0.468747	0.145344	1.60188	1.51794	1.20022	1.75458	2.02891	1.09823
sp|Q99873|ANM1_HUMAN	Protein arginine N-methyltransferase 1 OS=Homo sapiens OX=9606 GN=PRMT1 PE=1 SV=2	Q99873	PRMT1	ATLYVTAIEDR	626.333	2	0.91549	1.03871	0.882404	0.790135	0.894489	1.0144	0.884952	0.99882	1.02894	0.922423	1.30463	1.3246
sp|Q99873|ANM1_HUMAN	Protein arginine N-methyltransferase 1 OS=Homo sapiens OX=9606 GN=PRMT1 PE=1 SV=2	Q99873	PRMT1	EPLVDVVDPK	555.806	2	0.473656	0.520058	0.498253	0.558527	0.657625	0.785233	1.9079	1.91235	2.04506	0.820473	0.849387	0.971479
sp|Q99873|ANM1_HUMAN	Protein arginine N-methyltransferase 1 OS=Homo sapiens OX=9606 GN=PRMT1 PE=1 SV=2	Q99873	PRMT1	TGFSTSPESPYTHWK	575.602	3	0.738873	1.04015	0.887104	0.53704	0.747833	0.812051	1.58877	1.86553	1.65036	0.915028	0.497966	0.719307
sp|Q9ULC4|MCTS1_HUMAN	Malignant T-cell-amplified sequence 1 OS=Homo sapiens OX=9606 GN=MCTS1 PE=1 SV=1	Q9ULC4	MCTS1	YPFILPHQQVDK	742.898	2	0.423192	0.589127	0.597723	ND	ND	ND	1.51739	1.54691	1.20762	0.841068	1.46948	0.807484
sp|Q9ULC4|MCTS1_HUMAN	Malignant T-cell-amplified sequence 1 OS=Homo sapiens OX=9606 GN=MCTS1 PE=1 SV=1	Q9ULC4	MCTS1	FVLSGANIMC[+57]PGLTSPGAK	960.49	2	0.274965	0.602943	0.572463	ND	ND	ND	1.57458	2.03964	1.32511	0.678036	1.31346	0.618802
sp|Q9ULC4|MCTS1_HUMAN	Malignant T-cell-amplified sequence 1 OS=Homo sapiens OX=9606 GN=MCTS1 PE=1 SV=1	Q9ULC4	MCTS1	GIGIENIHYLNDGLWHMK	704.023	3	0.645833	0.38829	0.393953	0.429338	0.484917	0.325322	1.6257	2.22004	1.82167	1.13135	1.82794	0.705651
sp|Q8N1F7|NUP93_HUMAN	Nuclear pore complex protein Nup93 OS=Homo sapiens OX=9606 GN=NUP93 PE=1 SV=2	Q8N1F7	NUP93	GLDISHISQR	563.304	2	1.21992	0.903288	0.628773	2.27933	0.616537	0.570532	1.09033	0.944914	1.23744	ND	0.68878	0.820149
sp|Q8N1F7|NUP93_HUMAN	Nuclear pore complex protein Nup93 OS=Homo sapiens OX=9606 GN=NUP93 PE=1 SV=2	Q8N1F7	NUP93	DNALLSAIEESR	659.336	2	1.14562	0.857199	0.787333	0.62997	0.638916	0.339162	1.13405	1.35903	1.71984	0.981336	1.16536	1.24218
sp|Q8N1F7|NUP93_HUMAN	Nuclear pore complex protein Nup93 OS=Homo sapiens OX=9606 GN=NUP93 PE=1 SV=2	Q8N1F7	NUP93	EALQYFYFLR	675.348	2	1.13678	1.10341	0.960894	0.775688	0.856108	0.370468	1.16039	1.0037	1.32276	0.955002	1.23159	1.12321
sp|Q14683|SMC1A_HUMAN	Structural maintenance of chromosomes protein 1A OS=Homo sapiens OX=9606 GN=SMC1A PE=1 SV=2	Q14683	SMC1A	SNLMDAISFVLGEK	762.392	2	1.68299	1.06623	0.393039	0.734637	0.32277	0.746549	1.4718	1.97807	0.608029	0.930162	0.785713	1.28001
sp|Q14683|SMC1A_HUMAN	Structural maintenance of chromosomes protein 1A OS=Homo sapiens OX=9606 GN=SMC1A PE=1 SV=2	Q14683	SMC1A	TALFEEISR	533.282	2	1.07641	1.22086	0.981376	0.895588	0.813122	1.01255	1.09966	1.16834	1.57818	0.662986	0.713737	0.777194
sp|Q14683|SMC1A_HUMAN	Structural maintenance of chromosomes protein 1A OS=Homo sapiens OX=9606 GN=SMC1A PE=1 SV=2	Q14683	SMC1A	AATLAQELEK	537.295	2	0.910801	1.10215	0.798995	0.919065	0.850116	0.853826	1.23051	1.31269	1.80451	0.421205	0.827524	0.968612
sp|P23258|TBG1_HUMAN	Tubulin gamma-1 chain OS=Homo sapiens OX=9606 GN=TUBG1 PE=1 SV=2	P23258	TUBG1	AVLLDLEPR	513.303	2	0.53573	0.51401	0.478517	1.14624	1.29564	1.42762	1.01882	1.04938	1.26271	1.15881	1.15614	0.956402
sp|P23258|TBG1_HUMAN	Tubulin gamma-1 chain OS=Homo sapiens OX=9606 GN=TUBG1 PE=1 SV=2	P23258	TUBG1	IHEDIFDIIDR	462.574	3	0.79533	ND	ND	1.09056	1.29786	ND	ND	ND	ND	1.49042	0.785058	0.540767
sp|P51610|HCFC1_HUMAN	Host cell factor 1 OS=Homo sapiens OX=9606 GN=HCFC1 PE=1 SV=2	P51610	HCFC1	SPISVPGGSALISNLGK	798.951	2	0.883351	1.11904	0.997613	ND	ND	ND	ND	ND	ND	ND	ND	ND
sp|P51610|HCFC1_HUMAN	Host cell factor 1 OS=Homo sapiens OX=9606 GN=HCFC1 PE=1 SV=2	P51610	HCFC1	GPLPAGTILK	483.803	2	1.02747	1.36603	1.11095	0.879998	0.80728	0.981843	1.25254	0.790789	1.81555		0.400636	0.566909
sp|P51610|HCFC1_HUMAN	Host cell factor 1 OS=Homo sapiens OX=9606 GN=HCFC1 PE=1 SV=2	P51610	HCFC1	ENQWFDVGVIK	667.841	2	0.951913	1.11966	1.00547	0.575694	0.657801	0.315262	1.19016	1.56288	1.84699	0.68756	1.03645	1.05015
sp|P12270|TPR_HUMAN	Nucleoprotein TPR OS=Homo sapiens OX=9606 GN=TPR PE=1 SV=3	P12270	TPR	YEMLQDNVEGYR	758.84	2	0.847215	1.0276	1.0046	0.840407	0.666202	0.958656	1.1359	1.05272	1.57237	0.958291	0.882253	1.05378
sp|P12270|TPR_HUMAN	Nucleoprotein TPR OS=Homo sapiens OX=9606 GN=TPR PE=1 SV=3	P12270	TPR	ELMLHAADVEALQAAK	570.635	3	1.06291	0.768647	0.667774	0.661004	0.616418	0.670088	1.46326	1.4926	1.60654	1.09808	0.968573	0.924103
sp|P84090|ERH_HUMAN	Enhancer of rudimentary homolog OS=Homo sapiens OX=9606 GN=ERH PE=1 SV=1	P84090	ERH	ADTQTYQPYNK	664.809	2	1.07842	0.970043	1.13921	1.16553	0.958119	1.13111	1.2084	0.971414	1.0017	0.831625	0.742289	0.80213
sp|Q16576|RBBP7_HUMAN	Histone-binding protein RBBP7 OS=Homo sapiens OX=9606 GN=RBBP7 PE=1 SV=1	Q16576	RBBP7	EMFEDTVEER	642.774	2	1.28705	2.42251	1.95172	0.603308	0.653135	0.78172	0.842824	0.853106	0.879951	0.662275	0.451138	0.611257
sp|Q16576|RBBP7_HUMAN	Histone-binding protein RBBP7 OS=Homo sapiens OX=9606 GN=RBBP7 PE=1 SV=1	Q16576	RBBP7	DYALHWLVLGTHTSDEQNHLVVAR	925.472	3	1.2913	0.654434	0.451394	0.615675	0.632812	ND	1.42278	1.46722	1.11546	0.907122	1.41999	1.02181
sp|Q16576|RBBP7_HUMAN	Histone-binding protein RBBP7 OS=Homo sapiens OX=9606 GN=RBBP7 PE=1 SV=1	Q16576	RBBP7	IGEEQSAEDAEDGPPELLFIHGGHTAK	949.786	3	1.30911	1.88891	1.52313	ND	ND	0.523069	0.871926	0.957708	0.800169	ND	0.57685	0.549125
sp|Q92621|NU205_HUMAN	Nuclear pore complex protein Nup205 OS=Homo sapiens OX=9606 GN=NUP205 PE=1 SV=3	Q92621	NUP205	MLALALLDR	508.302	2	1.25931	0.620423	0.572109	0.763901	0.593592	0.345049	1.12587	1.03031	1.63185	1.73971	1.15942	1.15846
sp|Q9HC35|EMAL4_HUMAN	Echinoderm microtubule-associated protein-like 4 OS=Homo sapiens OX=9606 GN=EML4 PE=1 SV=3	Q9HC35	EML4	IATGQIAGVDK	536.803	2	ND	ND	ND	0.242162	0.193167	ND	1.47788	1.55792	1.63951	ND	1.0926	0.796762
sp|Q9HC35|EMAL4_HUMAN	Echinoderm microtubule-associated protein-like 4 OS=Homo sapiens OX=9606 GN=EML4 PE=1 SV=3	Q9HC35	EML4	NGMLLTGGGK	474.253	2	ND	ND	ND	ND	ND	ND	1.50689	0.981081	1.15053	ND	0.846983	0.514512
sp|Q9HC35|EMAL4_HUMAN	Echinoderm microtubule-associated protein-like 4 OS=Homo sapiens OX=9606 GN=EML4 PE=1 SV=3	Q9HC35	EML4	EIEVPDQYGTIR	710.359	2	ND	ND	ND	ND	ND	ND	1.26907	0.793989	1.30021	ND	0.888251	0.748479
sp|Q96RF0|SNX18_HUMAN	Sorting nexin-18 OS=Homo sapiens OX=9606 GN=SNX18 PE=1 SV=2	Q96RF0	SNX18	FEEDFISK	507.743	2	ND	ND	ND	0.533583	0.470015	0.579779	1.61437	1.52356	0.898388	1.05879	1.21674	1.10477
sp|P37198|NUP62_HUMAN	Nuclear pore glycoprotein p62 OS=Homo sapiens OX=9606 GN=NUP62 PE=1 SV=3	P37198	NUP62	LAENIDAQLK	557.809	2	0.754373	0.596466	0.703619	ND	ND	ND	1.29029	1.28737	1.48607	ND	0.887965	0.993854
sp|Q13185|CBX3_HUMAN	Chromobox protein homolog 3 OS=Homo sapiens OX=9606 GN=CBX3 PE=1 SV=4	Q13185	CBX3	IIGATDSSGELMFLMK	856.934	2	1.31736	2.29116	1.8292	1.22099	0.966563	0.821298	0.633535	0.357619	0.527669	1.11157	0.405543	0.517507
sp|O14974|MYPT1_HUMAN	Protein phosphatase 1 regulatory subunit 12A OS=Homo sapiens OX=9606 GN=PPP1R12A PE=1 SV=1	O14974	PPP1R12A	STQGVTLTDLQEAEK	810.41	2	1.30687	1.47078	1.30858	0.315327	0.278551	0.334957	1.17756	1.15557	1.09226	1.09334	1.23489	1.23132
sp|P35813|PPM1A_HUMAN	Protein phosphatase 1A OS=Homo sapiens OX=9606 GN=PPM1A PE=1 SV=1	P35813	PPM1A	ALGDFDYK	464.724	2	0.671504	1.10471	1.03717	0.419868	0.428581	0.469667	1.65498	1.34209	1.25821	1.72129	0.977777	0.914151
sp|P68036|UB2L3_HUMAN	Ubiquitin-conjugating enzyme E2 L3 OS=Homo sapiens OX=9606 GN=UBE2L3 PE=1 SV=1	P68036	UBE2L3	NIQVDEANLLTWQGLIVPDNPPYDK	951.487	3	0.616138	1.19535	0.79951	0.877994	1.06175	0.896163	1.07054	1.30879	1.47839	0.695375	ND	ND
sp|P68036|UB2L3_HUMAN	Ubiquitin-conjugating enzyme E2 L3 OS=Homo sapiens OX=9606 GN=UBE2L3 PE=1 SV=1	P68036	UBE2L3	IEINFPAEYPFKPPK	597.322	3	1.51863	1.26592	1.13701	0.6419	0.733898	0.266181	1.27045	1.2034	0.998883	0.947108	1.1511	0.865511
sp|P68036|UB2L3_HUMAN	Ubiquitin-conjugating enzyme E2 L3 OS=Homo sapiens OX=9606 GN=UBE2L3 PE=1 SV=1	P68036	UBE2L3	IYHPNIDEK	564.788	2	1.19736	1.33922	2.1079	0.494099	0.636322	0.902643	1.07691	1.07093	0.903402	0.461315	0.951908	0.857995
sp|P54646|AAPK2_HUMAN	5'-AMP-activated protein kinase catalytic subunit alpha-2 OS=Homo sapiens OX=9606 GN=PRKAA2 PE=1 SV=2	P54646	PRKAA2	DLKPENVLLDAHMNAK	603.317	3	0.106079	0.123434	0.119717	ND	ND	ND	1.51973	1.99495	1.11769	0.928268	1.82957	1.26057
sp|P54646|AAPK2_HUMAN	5'-AMP-activated protein kinase catalytic subunit alpha-2 OS=Homo sapiens OX=9606 GN=PRKAA2 PE=1 SV=2	P54646	PRKAA2	TSC[+57]GSPNYAAPEVISGR	883.412	2	0.239201	0.871095	0.968425	0.283668	0.53518	0.83609	1.45731	1.66092	0.918377	1.2952	1.63837	1.29616
sp|Q9Y371|SHLB1_HUMAN	Endophilin-B1 OS=Homo sapiens OX=9606 GN=SH3GLB1 PE=1 SV=1	Q9Y371	SH3GLB1	LAADAGTFLSR	561.301	2	1.37318	1.89134	1.72775	0.48087	0.59765	0.672482	0.963078	1.24717	1.27679	0.397785	0.703638	0.668264
sp|Q9Y371|SHLB1_HUMAN	Endophilin-B1 OS=Homo sapiens OX=9606 GN=SH3GLB1 PE=1 SV=1	Q9Y371	SH3GLB1	QTEVLLQPNPNAR	740.399	2	1.42213	1.6259	1.9489	0.744007	0.702324	0.76182	1.04059	0.950618	1.16057	0.754923	0.504826	0.3834
sp|Q9Y371|SHLB1_HUMAN	Endophilin-B1 OS=Homo sapiens OX=9606 GN=SH3GLB1 PE=1 SV=1	Q9Y371	SH3GLB1	ITQSEFDR	498.243	2	1.37778	1.02156	1.61286	0.664814	0.713182	0.810002	1.16834	1.27966	1.48303	0.399537	0.763876	0.705372
sp|Q15691|MARE1_HUMAN	Microtubule-associated protein RP/EB family member 1 OS=Homo sapiens OX=9606 GN=MAPRE1 PE=1 SV=3	Q15691	MAPRE1	FQDNFEFVQWFK	817.886	2	0.520091	0.431224	0.451889	0.542913	0.499409	0.402216	1.83496	1.68651	1.49755	1.27557	1.60503	1.25265
sp|P43487|RANG_HUMAN	Ran-specific GTPase-activating protein OS=Homo sapiens OX=9606 GN=RANBP1 PE=1 SV=1	P43487	RANBP1	TLEEDEEELFK	691.322	2	0.790769	0.475323	0.452585	0.759928	0.902908	0.646172	1.57956	1.50909	1.2775	1.22074	1.27409	1.11133
sp|P55735|SEC13_HUMAN	Protein SEC13 homolog OS=Homo sapiens OX=9606 GN=SEC13 PE=1 SV=3	P55735	SEC13	NGGQILIADLR	585.335	2	1.64338	1.62202	1.34792	0.916624	0.990883	0.898956	0.901241	0.985519	0.877275	0.622612	0.606545	0.587018
sp|P55735|SEC13_HUMAN	Protein SEC13 homolog OS=Homo sapiens OX=9606 GN=SEC13 PE=1 SV=3	P55735	SEC13	EENGTWEK	496.72	2	1.47274	1.51185	1.60924	1.01785	0.800239	1.32986	1.20018	0.992324	1.11382	0.478576	0.173355	0.299956
sp|Q13123|RED_HUMAN	Protein Red OS=Homo sapiens OX=9606 GN=IK PE=1 SV=3	Q13123	IK	GLDFALLQK	502.792	2	1.21487	1.1112	0.917915	1.3153	1.15762	0.779045	1.05256	1.16037	1.4026	0.746329	0.493183	0.649018
sp|P23528|COF1_HUMAN	Cofilin-1 OS=Homo sapiens OX=9606 GN=CFL1 PE=1 SV=3	P23528	CFL1	VFNDMK	377.184	2	1.13061	0.768961	1.25253	1.2773	1.41055	1.40884	0.209906	0.264729	0.314218	1.19544	1.31977	1.44715
sp|P62258|1433E_HUMAN	14-3-3 protein epsilon OS=Homo sapiens OX=9606 GN=YWHAE PE=1 SV=1	P62258	YWHAE	VAGMDVELTVEER	724.358	2	0.85184	0.828467	0.682922	0.804445	0.77428	0.753469	1.45299	1.50513	1.32528	1.12139	1.10287	0.796922
sp|P62258|1433E_HUMAN	14-3-3 protein epsilon OS=Homo sapiens OX=9606 GN=YWHAE PE=1 SV=1	P62258	YWHAE	IISSIEQK	459.269	2	0.670005	0.331992	0.541374	1.00354	0.845232	0.878496	1.73223	1.39759	1.33861	0.821891	1.22821	1.21083
sp|P28482|MK01_HUMAN	Mitogen-activated protein kinase 1 OS=Homo sapiens OX=9606 GN=MAPK1 PE=1 SV=3	P28482	MAPK1	NYLLSLPHK	542.811	2	0.410022	0.547433	0.548668	0.373287	0.352319	0.377616	2.06832	1.97884	2.07038	1.1262	1.05658	1.09033
sp|P28482|MK01_HUMAN	Mitogen-activated protein kinase 1 OS=Homo sapiens OX=9606 GN=MAPK1 PE=1 SV=3	P28482	MAPK1	ELIFEETAR	554.288	2	0.272341	0.305268	0.276863	0.230893	0.229907	0.283218	1.99644	1.86892	2.13951	1.17041	1.74647	1.47976
sp|Q9UQE7|SMC3_HUMAN	Structural maintenance of chromosomes protein 3 OS=Homo sapiens OX=9606 GN=SMC3 PE=1 SV=2	Q9UQE7	SMC3	VDALNDEIR	522.77	2	0.70145	0.893638	0.911207	0.95567	1.03691	0.949028	1.04232	1.1761	1.49047	0.92666	0.756402	1.16014
sp|Q9UQE7|SMC3_HUMAN	Structural maintenance of chromosomes protein 3 OS=Homo sapiens OX=9606 GN=SMC3 PE=1 SV=2	Q9UQE7	SMC3	VETYLNENLR	625.822	2	0.775072	0.901369	0.900229	1.02876	0.933173	0.976473	1.10106	1.42114	1.44624	0.865307	0.7187	0.932481
sp|Q9UQE7|SMC3_HUMAN	Structural maintenance of chromosomes protein 3 OS=Homo sapiens OX=9606 GN=SMC3 PE=1 SV=2	Q9UQE7	SMC3	ELGSLPQEAFEK	674.343	2	0.895133	1.10473	0.956894	0.992083	0.843042	0.975189	1.01902	1.38842	1.81997	0.610661	0.611658	0.783204
sp|P78406|RAE1L_HUMAN	mRNA export factor OS=Homo sapiens OX=9606 GN=RAE1 PE=1 SV=1	P78406	RAE1	GLIVYQLENQPSEFR	896.965	2	0.843875	0.796429	0.964176	0.709688	1.03463	1.07002	1.19819	1.11337	1.57329	0.776089	0.916046	1.00419
sp|P78406|RAE1L_HUMAN	mRNA export factor OS=Homo sapiens OX=9606 GN=RAE1 PE=1 SV=1	P78406	RAE1	NAAEELKPR	514.28	2	0.870091	0.900284	0.8648	0.631059	0.869155	0.990232	1.17303	1.25488	1.56012	0.866885	1.02245	0.997017
sp|P20618|PSB1_HUMAN	Proteasome subunit beta type-1 OS=Homo sapiens OX=9606 GN=PSMB1 PE=1 SV=2	P20618	PSMB1	FFPYYVYNIIGGLDEEGK	1062.52	2	1.03154	1.01519	0.902361	0.942001	1.03736	0.837069	1.56969	0.627528	0.951375	1.12469	1.03912	0.922087
sp|P20618|PSB1_HUMAN	Proteasome subunit beta type-1 OS=Homo sapiens OX=9606 GN=PSMB1 PE=1 SV=2	P20618	PSMB1	GAVYSFDPVGSYQR	773.37	2	0.801938	0.846834	0.875217	0.846193	0.802971	0.739201	1.41522	1.58314	1.52651	0.810955	0.891698	0.860124
sp|P20618|PSB1_HUMAN	Proteasome subunit beta type-1 OS=Homo sapiens OX=9606 GN=PSMB1 PE=1 SV=2	P20618	PSMB1	DVFISAAER	504.261	2	0.941019	0.968434	0.995224	0.790267	0.739499	0.730972	1.28662	1.39425	1.0984	0.957168	1.10292	0.995244
sp|Q13131|AAPK1_HUMAN	5'-AMP-activated protein kinase catalytic subunit alpha-1 OS=Homo sapiens OX=9606 GN=PRKAA1 PE=1 SV=4	Q13131	PRKAA1	VVNPYYLR	512.285	2	2.00625	1.72996	1.76771	0.458217	0.848191	0.697881	1.04726	0.636995	0.759395	0.691995	0.538535	0.817616
sp|P25788|PSA3_HUMAN	Proteasome subunit alpha type-3 OS=Homo sapiens OX=9606 GN=PSMA3 PE=1 SV=2	P25788	PSMA3	DGVVFGVEK	475.253	2	0.81503	1.08361	0.871036	0.566158	0.657499	0.502857	1.37355	1.40497	1.06556	1.20964	1.24851	1.20158
sp|P25788|PSA3_HUMAN	Proteasome subunit alpha type-3 OS=Homo sapiens OX=9606 GN=PSMA3 PE=1 SV=2	P25788	PSMA3	HVGMAVAGLLADAR	690.874	2	0.848937	0.756168	0.762939	0.676979	0.719112	0.638606	1.46985	1.75807	1.72484	0.791223	0.998868	0.854406
sp|P25788|PSA3_HUMAN	Proteasome subunit alpha type-3 OS=Homo sapiens OX=9606 GN=PSMA3 PE=1 SV=2	P25788	PSMA3	EEASNFR	426.696	2	1.00973	1.02159	0.965988	0.763568	0.876986	0.874202	1.37861	1.1534	1.08989	0.915879	0.962717	0.987444
sp|Q7Z3B4|NUP54_HUMAN	Nucleoporin p54 OS=Homo sapiens OX=9606 GN=NUP54 PE=1 SV=2	Q7Z3B4	NUP54	WNQLQAFWGTGK	718.359	2	1.33732	1.56366	1.53117	0.763568	0.984824	0.673817	1.03327	0.717054	1.2975	0.800468	0.829531	0.467822
sp|Q7Z3B4|NUP54_HUMAN	Nucleoporin p54 OS=Homo sapiens OX=9606 GN=NUP54 PE=1 SV=2	Q7Z3B4	NUP54	LNELMSQIR	552.298	2	0.900431	0.980855	0.819073	0.601127	0.685775	ND	1.02881	1.14059	1.12273	1.1297	1.21465	1.37626
sp|Q9IBG7|KCP_XENLA	Kielin/chordin-like protein OS=Xenopus laevis OX=8355 GN=kcp PE=2 SV=1	Q9IBG7	Kcp	SHLEVSVPGTYR	672.849	2	ND	ND	ND	ND	ND	ND	0.911581	1.30717	1.24078	0.841319	1.00476	0.868123
sp|Q9IBG7|KCP_XENLA	Kielin/chordin-like protein OS=Xenopus laevis OX=8355 GN=kcp PE=2 SV=1	Q9IBG7	Kcp	EAGVILQWR	536.301	2	ND	ND	ND	ND	ND	ND	1.1638	1.08137	1.75679	0.913485	0.826285	0.666648
sp|Q3U492|KCP_MOUSE	Kielin/chordin-like protein OS=Mus musculus OX=10090 GN=Kcp PE=1 SV=2	Q3U492	Kcp	C[+57]LSGNVQC[+57]LAR	639.308	2	ND	ND	ND	ND	ND	ND	ND	ND	ND	ND	ND	ND
sp|Q3U492|KCP_MOUSE	Kielin/chordin-like protein OS=Mus musculus OX=10090 GN=Kcp PE=1 SV=2	Q3U492	Kcp	C[+57]LC[+57]LDGSVSC[+57]QR	727.813	2	ND	ND	ND	ND	ND	ND	ND	ND	ND	ND	ND	ND
sp|Q3U492|KCP_MOUSE	Kielin/chordin-like protein OS=Mus musculus OX=10090 GN=Kcp PE=1 SV=2	Q3U492	Kcp	C[+57]LPRPASC[+57]MAFGDPHYR	678.975	3	ND	ND	ND	ND	ND	ND	ND	ND	ND	ND	ND	ND
sp|Q3U492|KCP_MOUSE	Kielin/chordin-like protein OS=Mus musculus OX=10090 GN=Kcp PE=1 SV=2	Q3U492	Kcp	LLHFQGSC[+57]SYVLAK	541.617	3	ND	ND	ND	ND	ND	ND	ND	ND	ND	ND	ND	ND
