# Supplementary material for: Conservation and divergence of protein pathways in the vertebrate heart
Source: PLoS Biol. 2019 Sep 6;17(9):e3000437. doi: 10.1371/journal.pbio.3000437 (PMC6750614; doi:10.1371/journal.pbio.3000437)
Supplement: S17 Table — Kcp, Kielin/chordin-like protein; WT, wild type. (XLSX) [file pbio.3000437.s041.xlsx]

## Sheet: S17 Table
Table S17. Quantitation of phenotypic outcomes of WT, Kcp, Bmp2, and Kcp + Bmp injected embryos.
Phenotype	WT	KcP RNA	Bmp2 RNA	Bmp2 + Kcp
Normal	85	63	51	0
Double Axis	0	0	0	1
Protrudences	1	1	8	18
Posterior defects	0	0	0	14
Anterior defects	0	2	2	23
Edema	0	4	4	15
Abdormal dev	0	1	2	1
